# Supplementary material for: Decoding the Virtual 2D Map of the Chloroplast Proteomes
Source: Biol Proced Online. 2022 Dec 13;24:23. doi: 10.1186/s12575-022-00186-8 (PMC9749319; doi:10.1186/s12575-022-00186-8)
Supplement: Supplementary file 2 — Additional file 2: Supplementary file 1. Molecular mass and isoelectric point (pI) of chloroplast proteins. [file 12575_2022_186_MOESM2_ESM.xlsx]

## Sheet: Sheet1
Supplementary File 1: Molecular weight and isoeleletric points (pI) of chloroplast proeins.
Protein Name with Accession Number	Molecular weight (Da)	Molecular Weight (kDa)	Isoelectric point (pI)
MG755808.1_prot_AWT40401.1_1 [petD] [cytochrome b6/f complex subunit IV] [	14706	14.706	10.058
MG755808.1_prot_AWT40402.1_2 [petB] [cytochrome b6] [	23969.4	23.9694	8.083
MG755808.1_prot_AWT40403.1_3 [psaD] [photosystem I subunit II] [	15461.5	15.4615	8.697
MG755808.1_prot_AWT40404.1_4 [rps2] [ribosomal protein S2] [	26341.5	26.3415	8.639
MG755808.1_prot_AWT40405.1_5 [rpoC2] [RNA polymerase beta' subunit] [	164427	164.427	8.799
MG755808.1_prot_AWT40406.1_6 [rpoC1] [RNA polymerase beta] [	93017.8	93.0178	9.18
MG755808.1_prot_AWT40407.1_7 [rpoB] [RNA polymerase beta subunit] [	162912	162.912	8.668
MG755808.1_prot_AWT40408.1_8 [rps20] [ribosomal protein S20] [	10878.8	10.8788	10.321
MG755808.1_prot_AWT40409.1_9 [rpl33] [ribosomal protein L33] [	7541.7	7.5417	9.414
MG755808.1_prot_AWT40410.1_10 [rps18] [ribosomal protein S18] [	8218.77	8.21877	9.882
MG755808.1_prot_AWT40411.1_11 [psaA] [photosystem I P700 apoprotein A1] [	83531.9	83.5319	6.678
MG755808.1_prot_AWT40412.1_12 [psaB] [photosystem I P700 apoprotein A2] [	82043.1	82.0431	6.971
MG755808.1_prot_AWT40413.1_13 [ycf3] [hypothetical chloroplast RF34] [	19945.2	19.9452	4.418
MG755808.1_prot_AWT40414.1_14 [atpB] [ATP synthase CF1 beta subunit] [	51425.8	51.4258	4.838
MG755808.1_prot_AWT40415.1_15 [atpE] [ATP synthase CF1 epsilon subunit] [	14389.7	14.3897	4.673
MG755808.1_prot_AWT40416.1_16 [tatC] [sec-independent protein translocase-like protein] [	28122.8	28.1228	5.359
MG755808.1_prot_AWT40417.1_17 [petA] [cytochrome f] [	34022.2	34.0222	7.936
MG755808.1_prot_AWT40418.1_18 [petF] [ferredoxin] [	10758	10.758	3.821
MG755808.1_prot_AWT40419.1_19 [rpl19] [ribosomal protein L19] [	13537.8	13.5378	10.014
MG755808.1_prot_AWT40420.1_20 [psbV] [photosystem II protein V] [	17920.5	17.9205	7.38
MG755808.1_prot_AWT40421.1_21 [ycf66] [hypothetical chloroplast RF66] [	11347.8	11.3478	8.931
MG755808.1_prot_AWT40422.1_22 [psbX] [photosystem II protein X] [	3940.7	3.9407	10.087
MG755808.1_prot_AWT40423.1_23 [dnaB] [DNA replication helicase] [	52926.5	52.9265	8.302
MG755808.1_prot_AWT40424.1_24 [rpl11] [ribosomal protein L11] [	14844.5	14.8445	9.004
MG755808.1_prot_AWT40425.1_25 [rpl1] [ribosomal protein L1] [	25236.1	25.2361	8.799
MG755808.1_prot_AWT40426.1_26 [rpl12] [ribosomal protein L12] [	13470.6	13.4706	4.724
MG755808.1_prot_AWT40427.1_27 [petG] [cytochrome b6/f complex subunit V] [	3828.59	3.82859	9.78
MG755808.1_prot_AWT40428.1_28 [psbK] [photosystem II protein K] [	4980.03	4.98003	4.571
MG755808.1_prot_AWT40429.1_29 [psaI] [photosystem I subunit VIII] [	3873.75	3.87375	3.935
MG755808.1_prot_AWT40430.1_30 [psbD] [photosystem II protein D2] [	39053.9	39.0539	5.258
MG755808.1_prot_AWT40431.1_31 [psbC] [photosystem II CP43 chlorophyll apoprotein] [	51861.4	51.8614	6.854
MG755808.1_prot_AWT40432.1_32 [ycf12] [hypothetical chloroplast RF12] [	3617.5	3.6175	10.613
MG755808.1_prot_AWT40433.1_33 [psbZ] [photosystem II protein Z] [	6376.59	6.37659	4.164
MG755808.1_prot_AWT40434.1_34 [ycf90] [hypothetical protein ycf90] [	49276.4	49.2764	8.024
MG755808.1_prot_AWT40435.1_35 [psbJ] [photosystem II protein J] [	4082.85	4.08285	9.794
MG755808.1_prot_AWT40436.1_36 [psbL] [photosystem II protein L] [	4349.12	4.34912	9.063
MG755808.1_prot_AWT40437.1_37 [psbF] [photosystem II cytochrome b559 beta subunit] [	4909.88	4.90988	11.155
MG755808.1_prot_AWT40438.1_38 [psbE] [photosystem II cytochrome b559 alpha subunit] [	9471.67	9.47167	4.991
MG755808.1_prot_AWT40439.1_39 [ycf4] [photosystem I assembly protein ycf4] [	20553.1	20.5531	8.346
MG755808.1_prot_AWT40440.1_40 [petL] [cytochrome b6/f complex subunit VI] [	3443.29	3.44329	8.785
MG755808.1_prot_AWT40441.1_41 [psaL] [photosystem I protein subunit XI] [	16098.8	16.0988	8.39
MG755808.1_prot_AWT40442.1_42 [cbbX] [rubisco expression protein] [	33072.2	33.0722	7.688
MG755808.1_prot_AWT40443.1_43 [ycf39] [hypothetical protein ycf39] [	36274.2	36.2742	7.176
MG755808.1_prot_AWT40444.1_44 [ycf41] [hypothetical protein ycf41] [	13354.4	13.3544	8.039
MG755808.1_prot_AWT40445.1_45 [psbI] [photosystem II protein I] [	4423.24	4.42324	8.756
MG755808.1_prot_AWT40446.1_46 [psaF] [photosystem I subunit III] [	20439.6	20.4396	8.2
MG755808.1_prot_AWT40447.1_47 [psaJ] [photosystem I subunit IX] [	4792.73	4.79273	6.649
MG755808.1_prot_AWT40448.1_48 [petM] [cytochrome b6-f complex subunit VII] [	4545.48	4.54548	4.431
MG755808.1_prot_AWT40449.1_49 [petN] [cytochrome b6/f complex subunit VIII] [	3262.94	3.26294	6.504
MG755808.1_prot_AWT40450.1_50 [psbH] [photosystem II phosphoprotein] [	7487.98	7.48798	6.781
MG755808.1_prot_AWT40451.1_51 [psbN] [photosystem II protein N] [	4775.45	4.77545	4.24
MG755808.1_prot_AWT40452.1_52 [psbT] [photosystem II protein T] [	3794.7	3.7947	9.341
MG755808.1_prot_AWT40453.1_53 [psbB] [photosystem II CP47 chlorophyll apoprotein] [	56419.6	56.4196	6.122
MG755808.1_prot_AWT40454.1_54 [atpA] [ATP synthase CF1 alpha subunit] [	54185.2	54.1852	5.474
MG755808.1_prot_AWT40455.1_55 [atpD] [ATP synthase CF1 delta subunit] [	21254.9	21.2549	8.536
MG755808.1_prot_AWT40456.1_56 [atpF] [ATP synthase CF0 subunit I] [	20158.3	20.1583	8.244
MG755808.1_prot_AWT40457.1_57 [atpG] [ATP synthase CF0 B' subunit] [	17603.5	17.6035	4.558
MG755808.1_prot_AWT40458.1_58 [atpH] [ATP synthase CF0 subunit III] [	8181.54	8.18154	4.507
MG755808.1_prot_AWT40459.1_59 [atpI] [ATP synthase CF0 subunit IV] [	27030.8	27.0308	4.8
MG755808.1_prot_AWT40460.1_60 [sufC] [iron-sulfur cluster formation ABC transporter] [	28337.9	28.3379	5.715
MG755808.1_prot_AWT40461.1_61 [ycf24] [iron-sulfur cluster formation ABC transporter] [	54658.1	54.6581	6.453
MG755808.1_prot_AWT40462.1_62 [rbcL] [ribulose 1,5-bisphosphate carboxylase/oxygenase large subunit] [	54055.9	54.0559	6.402
MG755808.1_prot_AWT40463.1_63 [rbcS] [ribulose-1,5-bisphosphate carboxylase/oxygenase small subunit] [	15801.8	15.8018	5.232
MG755808.1_prot_AWT40464.1_64 [ilvB] [acetohydroxyacid synthetase large subunit] [	71552.3	71.5523	7.483
MG755808.1_prot_AWT40465.1_65 [ycf33] [hypothetical protein ycf33] [	7660.5	7.6605	11.155
MG755808.1_prot_AWT40466.1_66 [secG] [preprotein translocase SecG subunit] [	7977.49	7.97749	9.077
MG755808.1_prot_AWT40467.1_67 [chlI] [protochlorophyllide reductase magnesium chelatase subunit] [	39571.4	39.5714	5.067
MG755808.1_prot_AWT40468.1_68 [psaM] [photosystem I protein M] [	3221.89	3.22189	6.338
MG755808.1_prot_AWT40469.1_69 [rps14] [ribosomal protein S14] [	12103.1	12.1031	11.111
MG755808.1_prot_AWT40470.1_70 [ftsH] [putative plastid division protein] [	70227.4	70.2274	5.372
MG755808.1_prot_AWT40471.1_71 [psaE] [photosystem I subunit IV] [	7757.81	7.75781	9.165
MG755808.1_prot_AWT40472.1_72 [rpl35] [ribosomal protein L35] [	7508	7.508	11.55
MG755808.1_prot_AWT40473.1_73 [rpl20] [ribosomal protein L20] [	13472.1	13.4721	11.93
MG755808.1_prot_AWT40474.1_74 [ycf45] [hypothetical protein ycf45] [	51693.2	51.6932	8.653
MG755808.1_prot_AWT40475.1_75 [acpP1] [acyl carrier protein] [	9027.16	9.02716	3.872
MG755808.1_prot_AWT40476.1_76 [acpP2] [acyl carrier protein] [	10052.4	10.0524	4.342
MG755808.1_prot_AWT40477.1_77 [ycf89] [hypothetical protein ycf89] [	41174	41.174	4.851
MG755808.1_prot_AWT40478.1_78 [psbY] [photosystem II protein Y] [	4064.01	4.06401	11.55
MG755808.1_prot_AWT40479.1_79 [rpl32] [ribosomal protein L32] [	6071.18	6.07118	10.35
MG755808.1_prot_AWT40480.1_80 [rbcR] [rubisco operon transcription regulator] [	34972.7	34.9727	7.644
MG755808.1_prot_AWT40481.1_81 [rpl21] [ribosomal protein L21] [	12541.8	12.5418	9.253
MG755808.1_prot_AWT40482.1_82 [rpl27] [ribosomal protein L27] [	8995.5	8.9955	9.78
MG755808.1_prot_AWT40483.1_83 [secA] [preprotein-translocase subunit a] [	101537	101.537	7.483
MG755808.1_prot_AWT40484.1_84 [rpl34] [ribosomal protein L34] [	5594.65	5.59465	12.793
MG755808.1_prot_AWT40485.1_85 [ycf46] [hypothetical protein ycf46] [	56603.4	56.6034	6.678
MG755808.1_prot_AWT40486.1_86 [ccs1] [c-type cytochrome biogenesis protein] [	48538	48.538	8.741
MG755808.1_prot_AWT40487.1_87 [psbA] [photosystem II protein D1] [	39665.4	39.6654	4.965
MG755808.1_prot_AWT40488.1_88 [psaC] [photosystem I subunit VII] [	8782.15	8.78215	5.448
MG755808.1_prot_AWT40489.1_89 [ccsA] [cytochrome c heme attachment protein] [	35449.9	35.4499	8.053
MG755808.1_prot_AWT40490.1_90 [rps6] [ribosomal protein S6] [	11519.3	11.5193	9.18
MG755808.1_prot_AWT40491.1_91 [clpC] [Clp protease ATP binding subunit] [	97514.5	97.5145	5.69
MG755808.1_prot_AWT40492.1_92 [ilvH] [acetohydroxyacid synthetase small subunit] [	22372.5	22.3725	8.565
MG755808.1_prot_AWT40493.1_93 [rps10] [ribosomal protein S10] [	12546.7	12.5467	8.434
MG755808.1_prot_AWT40494.1_94 [tufA] [elongation factor Tu] [	44762.2	44.7622	5.092
MG755808.1_prot_AWT40495.1_95 [rps7] [ribosomal protein S7] [	17561.3	17.5613	9.531
MG755808.1_prot_AWT40496.1_96 [rps12] [ribosomal protein S12] [	14213.8	14.2138	11.272
MG755808.1_prot_AWT40497.1_97 [rpl31] [ribosomal protein L31] [	8436.67	8.43667	8.697
MG755808.1_prot_AWT40498.1_98 [rps9] [ribosomal protein S9] [	15671.3	15.6713	10.16
MG755808.1_prot_AWT40499.1_99 [rpl13] [ribosomal protein L13] [	16562.2	16.5622	8.946
MG755808.1_prot_AWT40500.1_100 [rpoA] [RNA polymerase alpha subunit] [	35145.7	35.1457	5.855
MG755808.1_prot_AWT40501.1_101 [rps11] [ribosomal protein S11] [	13522.4	13.5224	9.209
MG755808.1_prot_AWT40502.1_102 [rps13] [ribosomal protein S13] [	14096.3	14.0963	11.213
MG755808.1_prot_AWT40503.1_103 [rpl36] [ribosomal protein L36] [	4345.38	4.34538	9.94
MG755808.1_prot_AWT40504.1_104 [secY] [preprotein translocase subunit SecY] [	47206.3	47.2063	9.414
MG755808.1_prot_AWT40505.1_105 [rps5] [ribosomal protein S5] [	18998.3	18.9983	9.326
MG755808.1_prot_AWT40506.1_106 [rpl18] [ribosomal protein L18] [	15380	15.38	9.721
MG755808.1_prot_AWT40507.1_107 [rpl6] [ribosomal protein L6] [	19671.9	19.6719	9.414
MG755808.1_prot_AWT40508.1_108 [rps8] [ribosomal protein S8] [	14922.6	14.9226	8.799
MG755808.1_prot_AWT40509.1_109 [rpl5] [ribosomal protein L5] [	28009.5	28.0095	8.873
MG755808.1_prot_AWT40510.1_110 [rpl24] [ribosomal protein L24] [	9183.78	9.18378	9.107
MG755808.1_prot_AWT40511.1_111 [rpl14] [ribosomal protein L14] [	13415.8	13.4158	9.765
MG755808.1_prot_AWT40512.1_112 [rps17] [ribosomal protein S17] [	9681.57	9.68157	9.165
MG755808.1_prot_AWT40513.1_113 [rpl29] [ribosomal protein L29] [	9446.02	9.44602	9.253
MG755808.1_prot_AWT40514.1_114 [rpl16] [ribosomal protein L16] [	15576.2	15.5762	10.906
MG755808.1_prot_AWT40515.1_115 [rps3] [ribosomal protein S3] [	24154.8	24.1548	8.551
MG755808.1_prot_AWT40516.1_116 [rpl22] [ribosomal protein L22] [	13211.4	13.2114	10.335
MG755808.1_prot_AWT40517.1_117 [ycf88] [hypothetical protein ycf88] [	15677.4	15.6774	8.902
MG755808.1_prot_AWT40518.1_118 [rps19] [ribosomal protein S19] [	10436.2	10.4362	10.028
MG755808.1_prot_AWT40519.1_119 [rpl2] [ribosomal protein L2] [	30856.4	30.8564	10.921
MG755808.1_prot_AWT40520.1_120 [rpl23] [ribosomal protein L23] [	12621.9	12.6219	9.472
MG755808.1_prot_AWT40521.1_121 [rpl4] [ribosomal protein L4] [	24112.1	24.1121	9.224
MG755808.1_prot_AWT40522.1_122 [rpl3] [ribosomal protein L3] [	22327.9	22.3279	9.209
MG755808.1_prot_AWT40523.1_123 [dnaK] [heat shock protein 70] [	66480.1	66.4801	4.94
MG755808.1_prot_AWT40524.1_124 [groEL] [chaperonin GroEL] [	57912.8	57.9128	5.13
MG755808.1_prot_AWT40525.1_125 [psbW] [photosystem II protein W] [	13183.1	13.1831	6.795
MG755808.1_prot_AWT40526.1_126 [syfB] [phenylalanine-tRNA ligase beta subunit] [	82921	82.921	6.415
MG755808.1_prot_AWT40527.1_127 [rps4] [ribosomal protein S4] [	23664.6	23.6646	9.443
MG755808.1_prot_AWT40528.1_128 [rps16] [ribosomal protein S16] [	9218.96	9.21896	9.589
MG755808.1_prot_AWT40529.1_129 [ycf35] [hypothetical protein ycf35] [	15308.2	15.3082	5.55
MG755808.1_prot_AWT40530.1_130 [rpl32] [ribosomal protein L32] [	6071.18	6.07118	10.35
MG755808.1_prot_AWT40531.1_131 [psbY] [photosystem II protein Y] [	4064.01	4.06401	11.55
MG755808.1_prot_AWT40532.1_132 [ycf89] [hypothetical protein ycf89] [	41174	41.174	4.851
MG755808.1_prot_AWT40533.1_133 [acpP2] [acyl carrier protein] [	10052.4	10.0524	4.342
MG755808.1_prot_AWT40534.1_134 [acpP1] [acyl carrier protein] [	9027.16	9.02716	3.872
MG755808.1_prot_AWT40535.1_135 [ycf45] [hypothetical protein ycf45] [	24530.9	24.5309	9.355
KY419137.1_prot_ARK38434.1_1 [rps12] [ribosomal protein S12] [exception=trans-splicing] [	13635	13.635	11.389
KY419137.1_prot_ARK38391.1_2 [psbA] [photosystem II protein D1] [	39019.7	39.0197	5.08
KY419137.1_prot_ARK38392.1_3 [matK] [maturase K] [	61334.8	61.3348	9.092
KY419137.1_prot_ARK38393.1_4 [rps16] [ribosomal protein S16] [	9539.15	9.53915	10.204
KY419137.1_prot_ARK38394.1_5 [psbK] [photosystem II protein K] [	7002.38	7.00238	6.649
KY419137.1_prot_ARK38395.1_6 [psbI] [photosystem II protein I] [	4153.89	4.15389	6.693
KY419137.1_prot_ARK38396.1_7 [atpA] [ATP synthase CF1 alpha subunit] [	55502.5	55.5025	5.207
KY419137.1_prot_ARK38397.1_8 [atpF] [ATP synthase CF0 subunit I] [	21707.8	21.7078	8.712
KY419137.1_prot_ARK38398.1_9 [atpH] [ATP synthase CF0 subunit III] [	7990.44	7.99044	4.889
KY419137.1_prot_ARK38399.1_10 [atpI] [ATP synthase CF0 subunit IV] [	27032.8	27.0328	5.258
KY419137.1_prot_ARK38400.1_11 [rpoC2] [RNA polymerase beta' subunit] [	154322	154.322	8.726
KY419137.1_prot_ARK38401.1_12 [rpoC1] [RNA polymerase beta] [	78995.2	78.9952	7.717
KY419137.1_prot_ARK38402.1_13 [rpoB] [RNA polymerase beta subunit] [	120936	120.936	7.878
KY419137.1_prot_ARK38403.1_14 [petN] [cytochrome b6/f complex subunit VIII] [	3452.19	3.45219	7.366
KY419137.1_prot_ARK38404.1_15 [psbM] [photosystem II protein M] [	3754.57	3.75457	6.59
KY419137.1_prot_ARK38405.1_16 [psbD] [photosystem II protein D2] [	39549.5	39.5495	5.156
KY419137.1_prot_ARK38406.1_17 [psbC] [photosystem II CP43 chlorophyll apoprotein] [	51950.9	51.9509	6.389
KY419137.1_prot_ARK38407.1_18 [psbZ] [photosystem II protein Z] [	6554.82	6.55482	6.338
KY419137.1_prot_ARK38408.1_19 [rps14] [ribosomal protein S14] [	11682.6	11.6826	11.096
KY419137.1_prot_ARK38409.1_20 [psaB] [photosystem I P700 apoprotein A2] [	82372.1	82.3721	6.402
KY419137.1_prot_ARK38410.1_21 [psaA] [photosystem I P700 apoprotein A1] [	83101.6	83.1016	6.338
KY419137.1_prot_ARK38411.1_22 [ycf3] [hypothetical chloroplast RF34] [	19657.1	19.6571	5.143
KY419137.1_prot_ARK38412.1_23 [rps4] [ribosomal protein S4] [	23341.3	23.3413	10.716
KY419137.1_prot_ARK38413.1_24 [ndhJ] [NADH-plastoquinone oxidoreductase subunit J] [	18582.3	18.5823	6.338
KY419137.1_prot_ARK38414.1_25 [ndhK] [NADH-plastoquinone oxidoreductase subunit K] [	25764.4	25.7644	6.415
KY419137.1_prot_ARK38415.1_26 [ndhC] [NADH-plastoquinone oxidoreductase subunit 3] [	13888.6	13.8886	4.596
KY419137.1_prot_ARK38416.1_27 [atpE] [ATP synthase CF1 epsilon subunit] [	14675.9	14.6759	5.308
KY419137.1_prot_ARK38417.1_28 [atpB] [ATP synthase CF1 beta subunit] [	53589.4	53.5894	5.118
KY419137.1_prot_ARK38418.1_29 [rbcL] [ribulose 1,5-bisphosphate carboxylase/oxygenase large subunit] [	52721.9	52.7219	5.817
KY419137.1_prot_ARK38419.1_30 [accD] [Acetyl-CoA carboxylase carboxyltransferase beta subunit] [	55968.6	55.9686	5.372
KY419137.1_prot_ARK38420.1_31 [psaI] [photosystem I subunit VIII] [	4052.03	4.05203	9.545
KY419137.1_prot_ARK38421.1_32 [ycf4] [photosystem I assembly protein ycf4] [	21553.2	21.5532	8.624
KY419137.1_prot_ARK38422.1_33 [cemA] [chloroplast envelope membrane protein] [	27528	27.528	5.308
KY419137.1_prot_ARK38423.1_34 [petA] [cytochrome f] [	34862.4	34.8624	8.126
KY419137.1_prot_ARK38424.1_35 [psbJ] [photosystem II protein J] [	4144.88	4.14488	6.491
KY419137.1_prot_ARK38425.1_36 [psbL] [photosystem II protein L] [	4497.15	4.49715	4.431
KY419137.1_prot_ARK38426.1_37 [psbF] [photosystem II cytochrome b559 beta subunit] [	4484.35	4.48435	11.038
KY419137.1_prot_ARK38427.1_38 [psbE] [photosystem II cytochrome b559 alpha subunit] [	9386.56	9.38656	4.736
KY419137.1_prot_ARK38428.1_39 [petL] [cytochrome b6/f complex subunit VI] [	3274	3.274	9.063
KY419137.1_prot_ARK38429.1_40 [petG] [cytochrome b6/f complex subunit V] [	4170.02	4.17002	4.393
KY419137.1_prot_ARK38430.1_41 [psaJ] [photosystem I subunit IX] [	5076.97	5.07697	6.693
KY419137.1_prot_ARK38431.1_42 [rpl33] [ribosomal protein L33] [	7660.99	7.66099	9.355
KY419137.1_prot_ARK38432.1_43 [rps18] [ribosomal protein S18] [	12149.2	12.1493	11.754
KY419137.1_prot_ARK38433.1_44 [rpl20] [ribosomal protein L20] [	13982.6	13.9826	11.915
KY419137.1_prot_ARK38473.1_45 [rps12] [ribosomal protein S12] [exception=trans-splicing] [	13635	13.635	11.389
KY419137.1_prot_ARK38435.1_46 [clpP] [clp protease proteolytic subunit] [	21715.2	21.7152	5.258
KY419137.1_prot_ARK38436.1_47 [psbB] [photosystem II CP47 chlorophyll apoprotein] [	56059.1	56.0591	5.982
KY419137.1_prot_ARK38437.1_48 [psbT] [photosystem II protein T] [	3817.67	3.81767	9.048
KY419137.1_prot_ARK38438.1_49 [psbN] [photosystem II protein N] [	4662.2	4.6622	4.024
KY419137.1_prot_ARK38439.1_50 [psbH] [photosystem II phosphoprotein] [	7625.88	7.62588	8.756
KY419137.1_prot_ARK38440.1_51 [petB] [cytochrome b6] [	24801.3	24.8013	8.39
KY419137.1_prot_ARK38441.1_52 [petD] [cytochrome b6/f complex subunit IV] [	18906.5	18.9065	7.732
KY419137.1_prot_ARK38442.1_53 [rpoA] [RNA polymerase alpha subunit] [	37564.4	37.5644	7.702
KY419137.1_prot_ARK38443.1_54 [rps11] [ribosomal protein S11] [	14876.3	14.8763	12.076
KY419137.1_prot_ARK38444.1_55 [rpl36] [ribosomal protein L36] [	4460.47	4.46047	11.74
KY419137.1_prot_ARK38445.1_56 [rps8] [ribosomal protein S8] [	15433.2	15.4332	10.862
KY419137.1_prot_ARK38446.1_57 [rpl14] [ribosomal protein L14] [	13528.7	13.5287	8.463
KY419137.1_prot_ARK38447.1_58 [rpl16] [ribosomal protein L16] [	15425.1	15.4252	11.579
KY419137.1_prot_ARK38448.1_59 [rps3] [ribosomal protein S3] [	25257.5	25.2575	9.136
KY419137.1_prot_ARK38449.1_60 [rpl22] [ribosomal protein L22] [	18734.9	18.7349	9.253
KY419137.1_prot_ARK38450.1_61 [rps19] [ribosomal protein S19] [	10581.4	10.5814	10.35
KY419137.1_prot_ARK38451.1_62 [rpl2] [ribosomal protein L2] [	29902.5	29.9025	10.818
KY419137.1_prot_ARK38452.1_63 [rpl23] [ribosomal protein L23] [	10803.8	10.8038	10.921
KY419137.1_prot_ARK38453.1_64 [ycf2] [hypothetical chloroplast RF21] [	267418	267.418	7.878
KY419137.1_prot_ARK38454.1_65 [ndhB] [NADH-plastoquinone oxidoreductase subunit 2] [	56698.6	56.6986	5.169
KY419137.1_prot_ARK38455.1_66 [rps7] [ribosomal protein S7] [	17400.3	17.4003	11.155
KY419137.1_prot_ARK38456.1_67 [ycf15] [hypothetical chloroplast RF15] [	7139.4	7.1394	10.804
KY419137.1_prot_ARK38457.1_68 [orf42] [hypothetical protein] [	4730.32	4.73032	4.279
KY419137.1_prot_ARK38458.1_69 [ycf1] [hypothetical chloroplast RF19] [	51343.6	51.3436	8.434
KY419137.1_prot_ARK38459.1_70 [ndhF] [NADH-plastoquinone oxidoreductase subunit 5] [	85751.9	85.7519	8.595
KY419137.1_prot_ARK38460.1_71 [rpl32] [ribosomal protein L32] [	5702.84	5.70284	10.804
KY419137.1_prot_ARK38461.1_72 [ccsA] [cytochrome c heme attachment protein] [	36122.4	36.1224	8.258
KY419137.1_prot_ARK38462.1_73 [ndhD] [NADH-plastoquinone oxidoreductase subunit 4] [	57130.9	57.1309	7.278
KY419137.1_prot_ARK38463.1_74 [psaC] [photosystem I subunit VII] [	9038.48	9.03848	6.275
KY419137.1_prot_ARK38464.1_75 [ndhE] [NADH-plastoquinone oxidoreductase subunit 4L] [	11244.3	11.2443	9.048
KY419137.1_prot_ARK38465.1_76 [ndhG] [NADH-plastoquinone oxidoreductase subunit 6] [	19349.8	19.3498	3.973
KY419137.1_prot_ARK38466.1_77 [ndhI] [NADH-plastoquinone oxidoreductase subunit I] [	19473.5	19.4735	6.737
KY419137.1_prot_ARK38467.1_78 [ndhA] [NADH-plastoquinone oxidoreductase subunit 1] [	40160.1	40.1601	5.118
KY419137.1_prot_ARK38468.1_79 [ndhH] [NADH-plastoquinone oxidoreductase subunit 7] [	45307.4	45.3074	5.003
KY419137.1_prot_ARK38469.1_80 [rps15] [ribosomal protein S15] [	10755.5	10.7555	10.233
KY419137.1_prot_ARK38470.1_81 [ycf1] [hypothetical chloroplast RF19] [	219440	219.44	9.121
KY419137.1_prot_ARK38471.1_82 [orf42] [hypothetical protein] [	4730.32	4.73032	4.279
KY419137.1_prot_ARK38472.1_83 [ycf15] [hypothetical chloroplast RF15] [	7139.4	7.1394	10.804
KY419137.1_prot_ARK38474.1_84 [rps7] [ribosomal protein S7] [	17400.3	17.4003	11.155
KY419137.1_prot_ARK38475.1_85 [ndhB] [NADH-plastoquinone oxidoreductase subunit 2] [	56698.6	56.6986	5.169
KY419137.1_prot_ARK38476.1_86 [ycf2] [hypothetical chloroplast RF21] [	267418	267.418	7.878
KY419137.1_prot_ARK38477.1_87 [rpl23] [ribosomal protein L23] [	10803.8	10.8038	10.921
KY419137.1_prot_ARK38478.1_88 [rpl2] [ribosomal protein L2] [	29902.5	29.9025	10.818
KU977442.1_prot_ANG44479.1_1 [rps12] [30S ribosomal protein S12] [exception=trans-splicing] [	13635	13.635	11.389
KU977442.1_prot_ANG44509.1_2 [psbA] [photosystem II Q protein (D1)] [	39019.7	39.0197	5.08
KU977442.1_prot_ANG44495.1_3 [matK] [maturase K] [	60431.6	60.4316	9.033
KU977442.1_prot_ANG44511.1_4 [rps16] [30S ribosomal protein S16] [	9382.96	9.38296	9.838
KU977442.1_prot_ANG44549.1_5 [psbK] [photosystem II protein K] [	6982.39	6.98239	6.649
KU977442.1_prot_ANG44559.1_6 [psbI] [photosystem II protein I] [	4153.89	4.15389	6.693
KU977442.1_prot_ANG44496.1_7 [atpA] [ATP synthase CF1 alpha chain] [	55525.5	55.5255	5.194
KU977442.1_prot_ANG44506.1_8 [atpF] [ATP synthase CF0 B chain] [	21552.5	21.5525	8.39
KU977442.1_prot_ANG44542.1_9 [atpH] [ATP synthase CF0 C chain] [	7990.44	7.99044	4.889
KU977442.1_prot_ANG44515.1_10 [atpI] [ATP synthase CF0 A chain] [	27032.8	27.0328	5.258
KU977442.1_prot_ANG44483.1_11 [rpoC2] [DNA-directed RNA polymerase beta'' chain] [	158290	158.29	8.565
KU977442.1_prot_ANG44485.1_12 [rpoC1] [DNA-directed RNA polymerase beta' chain] [	78984.2	78.9842	7.746
KU977442.1_prot_ANG44484.1_13 [rpoB] [DNA-directed RNA polymerase beta chain] [	120694	120.694	8.068
KU977442.1_prot_ANG44563.1_14 [petN] [cytochrome b6-f complex subunit VIII] [	3183.86	3.18386	6.504
KU977442.1_prot_ANG44561.1_15 [psbM] [photosystem II protein M] [	3754.57	3.75457	6.59
KU977442.1_prot_ANG44510.1_16 [psbD] [photosystem II D2 protein] [	39549.5	39.5495	5.156
KU977442.1_prot_ANG44505.1_17 [psbC] [photosystem II 44 kDa apoprotein] [	51923.9	51.9239	6.389
KU977442.1_prot_ANG44548.1_18 [psbZ] [photosystem II protein Z] [	6614.92	6.61492	6.338
KU977442.1_prot_ANG44535.1_19 [rps14] [30S ribosomal protein S14] [	11682.6	11.6826	11.096
KU977442.1_prot_ANG44490.1_20 [psaB] [photosystem I P700 chlorophyll A apoprotein A2] [	82421.2	82.4212	6.402
KU977442.1_prot_ANG44487.1_21 [psaA] [photosystem I P700 chlorophyll A apoprotein A1] [	83101.6	83.1016	6.338
KU977442.1_prot_ANG44493.1_22 [ycf3] [photosystem I assembly protein Ycf3] [	19557.9	19.5579	5.143
KU977442.1_prot_ANG44519.1_23 [rps4] [30S ribosomal protein S4] [	23341.2	23.3412	10.716
KU977442.1_prot_ANG44524.1_24 [ndhJ] [NADH-plastoquinone oxidoreductase subunit J] [	18582.3	18.5823	6.338
KU977442.1_prot_ANG44517.1_25 [ndhK] [NADH-plastoquinone oxidoreductase subunit K] [	25702.3	25.7023	6.415
KU977442.1_prot_ANG44531.1_26 [ndhC] [NADH-plastoquinone oxidoreductase chain 3] [	13874.6	13.8746	4.596
KU977442.1_prot_ANG44529.1_27 [atpE] [ATP synthase CF1 epsilon chain] [	14675.9	14.6759	5.308
KU977442.1_prot_ANG44497.1_28 [atpB] [ATP synthase CF1 beta chain] [	53588.5	53.5885	5.181
KU977442.1_prot_ANG44504.1_29 [rbcL] [ribulose-1,5-bisphosphate carboxylase/oxygenase large subunit] [	52707.9	52.7079	5.817
KU977442.1_prot_ANG44501.1_30 [accD] [acetyl-CoA carboxylase carboxyl transferase beta] [	55730.3	55.7303	5.372
KU977442.1_prot_ANG44556.1_31 [psaI] [photosystem I reaction center subunit VIII] [	4086.05	4.08605	9.545
KU977442.1_prot_ANG44520.1_32 [ycf4] [photosystem I assembly protein ycf4] [	21553.2	21.5532	8.624
KU977442.1_prot_ANG44516.1_33 [cemA] [chloroplast envelope protein] [	27444.9	27.4449	5.308
KU977442.1_prot_ANG44513.1_34 [petA] [cytochrome f] [	35113.7	35.1137	8.126
KU977442.1_prot_ANG44553.1_35 [psbJ] [photosystem II protein J] [	4144.88	4.14488	6.491
KU977442.1_prot_ANG44555.1_36 [psbL] [photosystem II protein L] [	4497.15	4.49715	4.431
KU977442.1_prot_ANG44554.1_37 [psbF] [cytochrome b559 beta chain] [	4484.35	4.48435	11.038
KU977442.1_prot_ANG44541.1_38 [psbE] [cytochrome b559 alpha chain] [	9386.56	9.38656	4.736
KU977442.1_prot_ANG44562.1_39 [petL] [cytochrome b6-f complex subunit VI] [	3274	3.274	9.063
KU977442.1_prot_ANG44557.1_40 [petG] [cytochrome b6-f complex subunit V] [	4170.02	4.17002	4.393
KU977442.1_prot_ANG44551.1_41 [psaJ] [photosystem I reaction center subunit IX] [	5076.97	5.07697	6.693
KU977442.1_prot_ANG44545.1_42 [rpl33] [50S ribosomal protein L33] [	7646.96	7.64696	9.355
KU977442.1_prot_ANG44533.1_43 [rps18] [30S ribosomal protein S18] [	12149.2	12.1493	11.754
KU977442.1_prot_ANG44532.1_44 [rpl20] [50S ribosomal protein L20] [	14000.6	14.0006	11.915
KU977442.1_prot_ANG44478.1_45 [rps12] [30S ribosomal protein S12] [exception=trans-splicing] [	13635	13.635	11.389
KU977442.1_prot_ANG44492.1_46 [clpP] [clpP-like protease] [	21715.2	21.7152	5.258
KU977442.1_prot_ANG44494.1_47 [psbB] [photosystem II p680 chlorophyll A apoprotein] [	56073.1	56.0731	5.982
KU977442.1_prot_ANG44560.1_48 [psbT] [photosystem II protein T] [	4077.04	4.07704	9.224
KU977442.1_prot_ANG44552.1_49 [psbN] [photosystem II protein N] [	4662.2	4.6622	4.024
KU977442.1_prot_ANG44544.1_50 [psbH] [photosystem II 10 kDa phosphoprotein] [	7625.88	7.62588	8.756
KU977442.1_prot_ANG44502.1_51 [petB] [cytochrome b6] [	24801.3	24.8013	8.39
KU977442.1_prot_ANG44507.1_52 [petD] [cytochrome b6-f complex subunit IV] [	19193.8	19.1938	7.732
KU977442.1_prot_ANG44512.1_53 [rpoA] [DNA-directed RNA polymerase alpha chain] [	37497.2	37.4972	7.702
KU977442.1_prot_ANG44527.1_54 [rps11] [30S ribosomal protein S11] [	14876.3	14.8763	12.076
KU977442.1_prot_ANG44558.1_55 [rpl36] [50S ribosomal protein L36] [	4460.47	4.46047	11.74
KU977442.1_prot_ANG44528.1_56 [rps8] [30S ribosomal protein S8] [	15433.2	15.4332	10.862
KU977442.1_prot_ANG44530.1_57 [rpl14] [50S ribosomal protein L14] [	13528.7	13.5287	8.463
KU977442.1_prot_ANG44503.1_58 [rpl16] [50S ribosomal protein L16] [	15457.1	15.4572	11.579
KU977442.1_prot_ANG44518.1_59 [rps3] [30S ribosomal protein S3] [	25257.5	25.2575	9.136
KU977442.1_prot_ANG44523.1_60 [rpl22] [50S ribosomal protein L22] [	18700.9	18.7009	9.253
KU977442.1_prot_ANG44538.1_61 [rps19] [30S ribosomal protein S19] [	10567.3	10.5673	10.35
KU977442.1_prot_ANG44499.1_62 [rpl2] [50S ribosomal protein L2] [	29902.5	29.9025	10.818
KU977442.1_prot_ANG44536.1_63 [rpl23] [50S ribosomal protein L23] [	10803.8	10.8038	10.921
KU977442.1_prot_ANG44480.1_64 [Ycf2] [	267553	267.553	7.834
KU977442.1_prot_ANG44488.1_65 [ndhB] [NADH-plastoquinone oxidoreductase chain 2] [	56664.6	56.6646	5.169
KU977442.1_prot_ANG44525.1_66 [rps7] [30S ribosomal protein S7] [	17400.3	17.4003	11.155
KU977442.1_prot_ANG44546.1_67 [Ycf15] [	7111.34	7.11134	10.16
KU977442.1_prot_ANG44486.1_68 [ndhF] [NADH-plastoquinone oxidoreductase chain 5] [	85679.9	85.6799	8.682
KU977442.1_prot_ANG44550.1_69 [rpl32] [50S ribosomal protein L32] [	5702.84	5.70284	10.804
KU977442.1_prot_ANG44514.1_70 [ccsA] [cytochrome c biogenesis protein] [	36054.2	36.0542	7.79
KU977442.1_prot_ANG44498.1_71 [ndhD] [NADH-plastoquinone oxidoreductase chain 4] [	55370.9	55.3709	7.161
KU977442.1_prot_ANG44543.1_72 [psaC] [photosystem I iron-sulfur center] [	9038.48	9.03848	6.275
KU977442.1_prot_ANG44534.1_73 [ndhE] [NADH-plastoquinone oxidoreductase chain 4L] [	11191.3	11.1913	8.126
KU977442.1_prot_ANG44521.1_74 [ndhG] [NADH-plastoquinone oxidoreductase chain 6] [	19353.8	19.3538	3.973
KU977442.1_prot_ANG44522.1_75 [ndhI] [NADH-plastoquinone oxidoreductase subunit I] [	19572.7	19.5727	7.029
KU977442.1_prot_ANG44491.1_76 [ndhA] [NADH-plastoquinone oxidoreductase chain 1] [	40087.1	40.0871	5.118
KU977442.1_prot_ANG44508.1_77 [ndhH] [NADH-plastoquinone oxidoreductase 49 kDa subunit] [	45252.4	45.2524	4.952
KU977442.1_prot_ANG44540.1_78 [rps15] [30S ribosomal protein S15] [	10854.6	10.8546	10.526
KU977442.1_prot_ANG44482.1_79 [ycf1] [hypothetical chloroplast RF1] [	219082	219.082	9.151
KU977442.1_prot_ANG44547.1_80 [Ycf15] [	7111.34	7.11134	10.16
KU977442.1_prot_ANG44526.1_81 [rps7] [30S ribosomal protein S7] [	17400.3	17.4003	11.155
KU977442.1_prot_ANG44489.1_82 [ndhB] [NADH-plastoquinone oxidoreductase chain 2] [	56664.6	56.6646	5.169
KU977442.1_prot_ANG44481.1_83 [Ycf2] [	267553	267.553	7.834
KU977442.1_prot_ANG44537.1_84 [rpl23] [50S ribosomal protein L23] [	10803.8	10.8038	10.921
KU977442.1_prot_ANG44500.1_85 [rpl2] [50S ribosomal protein L2] [	29815.4	29.8154	10.818
KU977442.1_prot_ANG44539.1_86 [rps19] [30S ribosomal protein S19] [	10567.3	10.5673	10.35
KY511609.1_prot_ARB51879.1_1 [rps12] [30S ribosomal protein S12] [exception=trans-splicing] [	13635	13.635	11.389
KY511609.1_prot_ARB51840.1_2 [psbA] [photosystem II Q protein (D1)] [	39019.7	39.0197	5.08
KY511609.1_prot_ARB51839.1_3 [matK] [maturase K] [	60345.6	60.3456	9.121
KY511609.1_prot_ARB51841.1_4 [rps16] [30S ribosomal protein S16] [	9368.94	9.36894	9.838
KY511609.1_prot_ARB51842.1_5 [psbK] [photosystem II protein K] [	6968.36	6.96836	6.649
KY511609.1_prot_ARB51843.1_6 [psbI] [photosystem II protein I] [	4153.89	4.15389	6.693
KY511609.1_prot_ARB51845.1_7 [atpA] [ATP synthase CF1 alpha chain] [	55556.7	55.5567	5.207
KY511609.1_prot_ARB51846.1_8 [atpF] [ATP synthase CF0 B chain] [	21594.7	21.5947	8.799
KY511609.1_prot_ARB51848.1_9 [atpH] [ATP synthase CF0 C chain] [	7990.44	7.99044	4.889
KY511609.1_prot_ARB51847.1_10 [atpI] [ATP synthase CF0 A chain] [	27032.8	27.0328	5.258
KY511609.1_prot_ARB51844.1_11 [rpoC2] [DNA-directed RNA polymerase beta'' chain] [	154263	154.263	8.697
KY511609.1_prot_ARB51850.1_12 [rpoC1] [DNA-directed RNA polymerase beta' chain] [	78955.2	78.9552	7.746
KY511609.1_prot_ARB51849.1_13 [rpoB] [DNA-directed RNA polymerase beta chain] [	120635	120.635	7.951
KY511609.1_prot_ARB51851.1_14 [petN] [cytochrome b6-f complex subunit VIII] [	3183.86	3.18386	6.504
KY511609.1_prot_ARB51857.1_15 [psbM] [photosystem II protein M] [	3754.57	3.75457	6.59
KY511609.1_prot_ARB51854.1_16 [psbD] [photosystem II D2 protein] [	39549.5	39.5495	5.156
KY511609.1_prot_ARB51853.1_17 [psbC] [photosystem II 44 kDa apoprotein] [	51923.9	51.9239	6.389
KY511609.1_prot_ARB51856.1_18 [psbZ] [photosystem II protein Z] [	6614.92	6.61492	6.338
KY511609.1_prot_ARB51855.1_19 [rps14] [30S ribosomal protein S14] [	11682.6	11.6826	11.096
KY511609.1_prot_ARB51852.1_20 [psaB] [photosystem I P700 chlorophyll A apoprotein A2] [	82421.2	82.4212	6.402
KY511609.1_prot_ARB51858.1_21 [psaA] [photosystem I P700 chlorophyll A apoprotein A1] [	83101.6	83.1016	6.338
KY511609.1_prot_ARB51859.1_22 [ycf3] [photosystem I assembly protein Ycf3] [	19557.9	19.5579	5.143
KY511609.1_prot_ARB51860.1_23 [rps4] [30S ribosomal protein S4] [	23341.2	23.3412	10.716
KY511609.1_prot_ARB51865.1_24 [ndhJ] [NADH-plastoquinone oxidoreductase subunit J] [	18582.3	18.5823	6.338
KY511609.1_prot_ARB51864.1_25 [ndhK] [NADH-plastoquinone oxidoreductase subunit K] [	25702.3	25.7023	6.415
KY511609.1_prot_ARB51867.1_26 [ndhC] [NADH-plastoquinone oxidoreductase chain 3] [	13874.6	13.8746	4.596
KY511609.1_prot_ARB51866.1_27 [atpE] [ATP synthase CF1 epsilon chain] [	14689.9	14.6899	5.308
KY511609.1_prot_ARB51861.1_28 [atpB] [ATP synthase CF1 beta chain] [	53648.5	53.6485	5.181
KY511609.1_prot_ARB51863.1_29 [rbcL] [ribulose-1,5-bisphosphate carboxylase/oxygenase large subunit] [	52642.8	52.6428	5.817
KY511609.1_prot_ARB51862.1_30 [accD] [acetyl-CoA carboxylase carboxyl transferase beta] [	55709.3	55.7094	5.321
KY511609.1_prot_ARB51876.1_31 [psaI] [photosystem I reaction center subunit VIII] [	4086.05	4.08605	9.545
KY511609.1_prot_ARB51870.1_32 [ycf4] [photosystem I assembly protein ycf4] [	21640.3	21.6403	9.033
KY511609.1_prot_ARB51869.1_33 [cemA] [chloroplast envelope protein] [	27548	27.548	5.308
KY511609.1_prot_ARB51868.1_34 [petA] [cytochrome f] [	35055.6	35.0556	8.126
KY511609.1_prot_ARB51873.1_35 [psbJ] [photosystem II protein J] [	4144.88	4.14488	6.491
KY511609.1_prot_ARB51875.1_36 [psbL] [photosystem II protein L] [	4497.15	4.49715	4.431
KY511609.1_prot_ARB51874.1_37 [psbF] [cytochrome b559 beta chain] [	4484.35	4.48435	11.038
KY511609.1_prot_ARB51871.1_38 [psbE] [cytochrome b559 alpha chain] [	9386.56	9.38656	4.736
KY511609.1_prot_ARB51878.1_39 [petL] [cytochrome b6-f complex subunit VI] [	3274	3.274	9.063
KY511609.1_prot_ARB51877.1_40 [petG] [cytochrome b6-f complex subunit V] [	4170.02	4.17002	4.393
KY511609.1_prot_ARB51872.1_41 [psaJ] [photosystem I reaction center subunit IX] [	5076.97	5.07697	6.693
KY511609.1_prot_ARB51887.1_42 [rpl33] [50S ribosomal protein L33] [	7646.96	7.64696	9.355
KY511609.1_prot_ARB51885.1_43 [rps18] [30S ribosomal protein S18] [	12149.2	12.1493	11.754
KY511609.1_prot_ARB51884.1_44 [rpl20] [50S ribosomal protein L20] [	13982.6	13.9826	11.915
KY511609.1_prot_ARB51890.1_45 [rps12] [30S ribosomal protein S12] [exception=trans-splicing] [	13635	13.635	11.389
KY511609.1_prot_ARB51880.1_46 [clpP] [clpP-like protease] [	21729.2	21.7292	5.27
KY511609.1_prot_ARB51881.1_47 [psbB] [photosystem II p680 chlorophyll A apoprotein] [	56073.1	56.0731	5.982
KY511609.1_prot_ARB51889.1_48 [psbT] [photosystem II protein T] [	3817.67	3.81767	9.048
KY511609.1_prot_ARB51888.1_49 [psbN] [photosystem II protein N] [	4662.2	4.6622	4.024
KY511609.1_prot_ARB51886.1_50 [psbH] [photosystem II 10 kDa phosphoprotein] [	7625.88	7.62588	8.756
KY511609.1_prot_ARB51882.1_51 [petB] [cytochrome b6] [	24801.3	24.8013	8.39
KY511609.1_prot_ARB51883.1_52 [petD] [cytochrome b6-f complex subunit IV] [	19193.8	19.1938	7.732
KY511609.1_prot_ARB51894.1_53 [rpoA] [DNA-directed RNA polymerase alpha chain] [	37564.4	37.5644	7.702
KY511609.1_prot_ARB51897.1_54 [rps11] [30S ribosomal protein S11] [	14904.3	14.9043	12.076
KY511609.1_prot_ARB51902.1_55 [rpl36] [50S ribosomal protein L36] [	4460.47	4.46047	11.74
KY511609.1_prot_ARB51898.1_56 [rps8] [30S ribosomal protein S8] [	15433.2	15.4332	10.862
KY511609.1_prot_ARB51899.1_57 [rpl14] [50S ribosomal protein L14] [	13528.7	13.5287	8.463
KY511609.1_prot_ARB51893.1_58 [rpl16] [50S ribosomal protein L16] [	15427.1	15.4271	11.579
KY511609.1_prot_ARB51895.1_59 [rps3] [30S ribosomal protein S3] [	25257.5	25.2575	9.136
KY511609.1_prot_ARB51896.1_60 [rpl22] [50S ribosomal protein L22] [	18658.8	18.6588	9.385
KY511609.1_prot_ARB51901.1_61 [rps19] [30S ribosomal protein S19] [	10567.3	10.5673	10.35
KY511609.1_prot_ARB51892.1_62 [rpl2] [50S ribosomal protein L2] [	29902.5	29.9025	10.818
KY511609.1_prot_ARB51900.1_63 [rpl23] [50S ribosomal protein L23] [	10803.8	10.8038	10.921
KY511609.1_prot_ARB51891.1_64 [Ycf2] [	267331	267.331	7.819
KY511609.1_prot_ARB51903.1_65 [ndhB] [NADH-plastoquinone oxidoreductase chain 2] [	56664.6	56.6646	5.169
KY511609.1_prot_ARB51904.1_66 [rps7] [30S ribosomal protein S7] [	17400.3	17.4003	11.155
KY511609.1_prot_ARB51905.1_67 [Ycf15] [	7111.34	7.11134	10.16
KY511609.1_prot_ARB51906.1_68 [ndhF] [NADH-plastoquinone oxidoreductase chain 5] [	84093.7	84.0937	8.419
KY511609.1_prot_ARB51909.1_69 [rpl32] [50S ribosomal protein L32] [	5745.87	5.74587	11.184
KY511609.1_prot_ARB51908.1_70 [ccsA] [cytochrome c biogenesis protein] [	36196.4	36.1964	7.775
KY511609.1_prot_ARB51907.1_71 [ndhD] [NADH-plastoquinone oxidoreductase chain 4] [	55415.9	55.4159	6.898
KY511609.1_prot_ARB51917.1_72 [psaC] [photosystem I iron-sulfur center] [	9038.48	9.03848	6.275
KY511609.1_prot_ARB51915.1_73 [ndhE] [NADH-plastoquinone oxidoreductase chain 4L] [	11216.3	11.2163	8.624
KY511609.1_prot_ARB51913.1_74 [ndhG] [NADH-plastoquinone oxidoreductase chain 6] [	19348.8	19.3488	4.088
KY511609.1_prot_ARB51914.1_75 [ndhI] [NADH-plastoquinone oxidoreductase subunit I] [	19439.5	19.4395	6.737
KY511609.1_prot_ARB51911.1_76 [ndhA] [NADH-plastoquinone oxidoreductase chain 1] [	40160.1	40.1601	5.118
KY511609.1_prot_ARB51912.1_77 [ndhH] [NADH-plastoquinone oxidoreductase 49 kDa subunit] [	45326.5	45.3265	5.016
KY511609.1_prot_ARB51916.1_78 [rps15] [30S ribosomal protein S15] [	10854.6	10.8546	10.526
KY511609.1_prot_ARB51910.1_79 [ycf1] [hypothetical chloroplast RF1] [	220447	220.447	9.092
KY511609.1_prot_ARB51921.1_80 [Ycf15] [	7111.34	7.11134	10.16
KY511609.1_prot_ARB51920.1_81 [rps7] [30S ribosomal protein S7] [	17400.3	17.4003	11.155
KY511609.1_prot_ARB51919.1_82 [ndhB] [NADH-plastoquinone oxidoreductase chain 2] [	56664.6	56.6646	5.169
KY511609.1_prot_ARB51918.1_83 [Ycf2] [	267331	267.331	7.819
KY511609.1_prot_ARB51923.1_84 [rpl23] [50S ribosomal protein L23] [	10803.8	10.8038	10.921
KY511609.1_prot_ARB51922.1_85 [rpl2] [50S ribosomal protein L2] [	29815.4	29.8154	10.818
KY511609.1_prot_ARB51924.1_86 [rps19] [30S ribosomal protein S19] [	10567.3	10.5673	10.35
KX098452.1_prot_ANH55489.1_1 [rps12] [30S ribosomal protein S12] [exception=trans-splicing] [M	13635	13.635	11.389
KX098452.1_prot_ANH55520.1_2 [psbA] [photosystem II Q protein (D1)] [M	39019.7	39.0197	5.08
KX098452.1_prot_ANH55504.1_3 [matK] [maturase K] [M	60881.2	60.8812	9.063
KX098452.1_prot_ANH55522.1_4 [rps16] [30S ribosomal protein S16] [M	9539.15	9.53915	10.204
KX098452.1_prot_ANH55560.1_5 [psbK] [photosystem II protein K] [M	6968.36	6.96836	6.649
KX098452.1_prot_ANH55572.1_6 [psbI] [photosystem II protein I] [M	4125.84	4.12584	6.693
KX098452.1_prot_ANH55506.1_7 [atpA] [ATP synthase CF1 alpha chain] [M	55502.5	55.5025	5.207
KX098452.1_prot_ANH55516.1_8 [atpF] [ATP synthase CF0 B chain] [M	21751.9	21.7519	8.799
KX098452.1_prot_ANH55553.1_9 [atpH] [ATP synthase CF0 C chain] [M	7990.44	7.99044	4.889
KX098452.1_prot_ANH55526.1_10 [atpI] [ATP synthase CF0 A chain] [M	27032.8	27.0328	5.258
KX098452.1_prot_ANH55530.1_11 [rps2] [ribosomal protein S2] [M	24586.6	24.5866	8.653
KX098452.1_prot_ANH55493.1_12 [rpoC2] [DNA-directed RNA polymerase beta'' chain] [M	154109	154.109	8.697
KX098452.1_prot_ANH55495.1_13 [rpoC1] [DNA-directed RNA polymerase beta' chain] [M	79209.5	79.2095	7.673
KX098452.1_prot_ANH55494.1_14 [rpoB] [DNA-directed RNA polymerase beta chain] [M	120608	120.608	7.951
KX098452.1_prot_ANH55576.1_15 [petN] [cytochrome b6-f complex subunit VIII] [M	3183.86	3.18386	6.504
KX098452.1_prot_ANH55573.1_16 [psbM] [photosystem II protein M] [M	3754.57	3.75457	6.59
KX098452.1_prot_ANH55521.1_17 [psbD] [photosystem II D2 protein] [M	39549.5	39.5495	5.156
KX098452.1_prot_ANH55515.1_18 [psbC] [photosystem II 44 kDa apoprotein] [M	51923.9	51.9239	6.389
KX098452.1_prot_ANH55559.1_19 [psbZ] [photosystem II protein Z] [M	6554.82	6.55482	6.338
KX098452.1_prot_ANH55547.1_20 [rps14] [30S ribosomal protein S14] [M	11686.6	11.6866	11.096
KX098452.1_prot_ANH55500.1_21 [psaB] [photosystem I P700 chlorophyll A apoprotein A2] [M	82421.2	82.4212	6.402
KX098452.1_prot_ANH55497.1_22 [psaA] [photosystem I P700 chlorophyll A apoprotein A1] [M	83101.6	83.1016	6.338
KX098452.1_prot_ANH55503.1_23 [ycf3] [photosystem I assembly protein Ycf3] [M	19657.1	19.6571	5.143
KX098452.1_prot_ANH55531.1_24 [rps4] [30S ribosomal protein S4] [M	23267	23.267	10.701
KX098452.1_prot_ANH55536.1_25 [ndhJ] [NADH-plastoquinone oxidoreductase subunit J] [M	18596.3	18.5963	6.854
KX098452.1_prot_ANH55528.1_26 [ndhK] [NADH-plastoquinone oxidoreductase subunit K] [M	25672.3	25.6723	6.415
KX098452.1_prot_ANH55543.1_27 [ndhC] [NADH-plastoquinone oxidoreductase chain 3] [M	13977.7	13.9777	4.851
KX098452.1_prot_ANH55541.1_28 [atpE] [ATP synthase CF1 epsilon chain] [M	14675.9	14.6759	5.308
KX098452.1_prot_ANH55507.1_29 [atpB] [ATP synthase CF1 beta chain] [M	53649.5	53.6495	5.054
KX098452.1_prot_ANH55514.1_30 [rbcL] [ribulose-1,5-bisphosphate carboxylase/oxygenase large subunit] [M	52691.9	52.6919	5.906
KX098452.1_prot_ANH55511.1_31 [accD] [acetyl-CoA carboxylase carboxyl transferase beta] [M	55885.6	55.8856	5.486
KX098452.1_prot_ANH55569.1_32 [psaI] [photosystem I reaction center subunit VIII] [M	4086.05	4.08605	9.545
KX098452.1_prot_ANH55532.1_33 [ycf4] [photosystem I assembly protein ycf4] [M	21553.2	21.5532	8.624
KX098452.1_prot_ANH55527.1_34 [cemA] [chloroplast envelope protein] [M	27505	27.505	5.232
KX098452.1_prot_ANH55524.1_35 [petA] [cytochrome f] [M	35113.7	35.1137	8.126
KX098452.1_prot_ANH55566.1_36 [psbJ] [photosystem II protein J] [M	4144.88	4.14488	6.491
KX098452.1_prot_ANH55568.1_37 [psbL] [photosystem II protein L] [M	4497.15	4.49715	4.431
KX098452.1_prot_ANH55567.1_38 [psbF] [cytochrome b559 beta chain] [M	4484.35	4.48435	11.038
KX098452.1_prot_ANH55552.1_39 [psbE] [cytochrome b559 alpha chain] [M	9386.56	9.38656	4.736
KX098452.1_prot_ANH55575.1_40 [petL] [cytochrome b6-f complex subunit VI] [M	3274	3.274	9.063
KX098452.1_prot_ANH55570.1_41 [petG] [cytochrome b6-f complex subunit V] [M	4170.02	4.17002	4.393
KX098452.1_prot_ANH55562.1_42 [psaJ] [photosystem I reaction center subunit IX] [M	5076.97	5.07697	6.693
KX098452.1_prot_ANH55556.1_43 [rpl33] [50S ribosomal protein L33] [M	7646.96	7.64696	9.355
KX098452.1_prot_ANH55545.1_44 [rps18] [30S ribosomal protein S18] [M	12149.2	12.1493	11.754
KX098452.1_prot_ANH55544.1_45 [rpl20] [50S ribosomal protein L20] [M	14000.6	14.0006	11.915
KX098452.1_prot_ANH55488.1_46 [rps12] [30S ribosomal protein S12] [exception=trans-splicing] [M	13635	13.635	11.389
KX098452.1_prot_ANH55502.1_47 [clpP] [clpP-like protease] [M	21715.2	21.7152	5.258
KX098452.1_prot_ANH55505.1_48 [psbB] [photosystem II p680 chlorophyll A apoprotein] [M	56073.1	56.0731	5.982
KX098452.1_prot_ANH55574.1_49 [psbT] [photosystem II protein T] [M	3817.67	3.81767	9.048
KX098452.1_prot_ANH55563.1_50 [psbN] [photosystem II protein N] [M	4662.2	4.6622	4.024
KX098452.1_prot_ANH55555.1_51 [psbH] [photosystem II 10 kDa phosphoprotein] [M	7625.88	7.62588	8.756
KX098452.1_prot_ANH55513.1_52 [petB] [cytochrome b6] [M	24801.3	24.8013	8.39
KX098452.1_prot_ANH55518.1_53 [petD] [cytochrome b6-f complex subunit IV] [M	19166.8	19.1668	7.732
KX098452.1_prot_ANH55523.1_54 [rpoA] [DNA-directed RNA polymerase alpha chain] [M	37564.4	37.5644	7.702
KX098452.1_prot_ANH55539.1_55 [rps11] [30S ribosomal protein S11] [M	14876.3	14.8763	12.076
KX098452.1_prot_ANH55571.1_56 [rpl36] [50S ribosomal protein L36] [M	4474.49	4.47449	11.74
KX098452.1_prot_ANH55540.1_57 [rps8] [30S ribosomal protein S8] [M	15467.2	15.4672	10.862
KX098452.1_prot_ANH55542.1_58 [rpl14] [50S ribosomal protein L14] [M	13514.7	13.5147	8.463
KX098452.1_prot_ANH55512.1_59 [rpl16] [50S ribosomal protein L16] [M	15483.2	15.4832	11.623
KX098452.1_prot_ANH55529.1_60 [rps3] [30S ribosomal protein S3] [M	25257.5	25.2575	9.136
KX098452.1_prot_ANH55535.1_61 [rpl22] [50S ribosomal protein L22] [M	18737	18.737	9.253
KX098452.1_prot_ANH55550.1_62 [rps19] [30S ribosomal protein S19] [M	10581.4	10.5814	10.365
KX098452.1_prot_ANH55509.1_63 [rpl2] [50S ribosomal protein L2] [M	29916.5	29.9166	10.818
KX098452.1_prot_ANH55548.1_64 [rpl23] [50S ribosomal protein L23] [M	10803.8	10.8038	10.921
KX098452.1_prot_ANH55490.1_65 [Ycf2] [M	267378	267.378	7.819
KX098452.1_prot_ANH55498.1_66 [ndhB] [NADH-plastoquinone oxidoreductase chain 2] [M	56664.6	56.6646	5.169
KX098452.1_prot_ANH55537.1_67 [rps7] [30S ribosomal protein S7] [M	17400.3	17.4003	11.155
KX098452.1_prot_ANH55557.1_68 [Ycf15] [M	7111.34	7.11134	10.16
KX098452.1_prot_ANH55565.1_69 [orf42] [putative pvs-trna-like protein] [M	4730.32	4.73032	4.279
KX098452.1_prot_ANH55517.1_70 [ycf1] [hypothetical chloroplast RF1] [M	51295.5	51.2955	8.361
KX098452.1_prot_ANH55496.1_71 [ndhF] [NADH-plastoquinone oxidoreductase chain 5] [M	85634.7	85.6347	8.595
KX098452.1_prot_ANH55561.1_72 [rpl32] [50S ribosomal protein L32] [M	5702.84	5.70284	10.804
KX098452.1_prot_ANH55525.1_73 [ccsA] [cytochrome c biogenesis protein] [M	36096.4	36.0964	7.863
KX098452.1_prot_ANH55508.1_74 [ndhD] [NADH-plastoquinone oxidoreductase chain 4] [M	55425	55.425	7.278
KX098452.1_prot_ANH55554.1_75 [psaC] [photosystem I iron-sulfur center] [M	9038.48	9.03848	6.275
KX098452.1_prot_ANH55546.1_76 [ndhE] [NADH-plastoquinone oxidoreductase chain 4L] [M	11244.3	11.2443	9.048
KX098452.1_prot_ANH55533.1_77 [ndhG] [NADH-plastoquinone oxidoreductase chain 6] [M	19349.8	19.3498	3.973
KX098452.1_prot_ANH55534.1_78 [ndhI] [NADH-plastoquinone oxidoreductase subunit I] [M	19473.5	19.4735	6.737
KX098452.1_prot_ANH55501.1_79 [ndhA] [NADH-plastoquinone oxidoreductase chain 1] [M	40148.1	40.1481	5.118
KX098452.1_prot_ANH55519.1_80 [ndhH] [NADH-plastoquinone oxidoreductase 49 kDa subunit] [M	45323.5	45.3235	5.003
KX098452.1_prot_ANH55551.1_81 [rps15] [30S ribosomal protein S15] [M	10854.6	10.8546	10.526
KX098452.1_prot_ANH55492.1_82 [ycf1] [hypothetical chloroplast RF1] [M	219602	219.602	9.121
KX098452.1_prot_ANH55564.1_83 [orf42] [putative pvs-trna-like protein] [M	4730.32	4.73032	4.279
KX098452.1_prot_ANH55558.1_84 [Ycf15] [M	7111.34	7.11134	10.16
KX098452.1_prot_ANH55538.1_85 [rps7] [30S ribosomal protein S7] [M	17400.3	17.4003	11.155
KX098452.1_prot_ANH55499.1_86 [ndhB] [NADH-plastoquinone oxidoreductase chain 2] [M	56664.6	56.6646	5.169
KX098452.1_prot_ANH55491.1_87 [Ycf2] [M	267378	267.378	7.819
KX098452.1_prot_ANH55549.1_88 [rpl23] [50S ribosomal protein L23] [M	10803.8	10.8038	10.921
KX098452.1_prot_ANH55510.1_89 [rpl2] [50S ribosomal protein L2] [M	29829.5	29.8295	10.818
KT970611.1_prot_AMA20410.1_1 [rps12] [30S ribosomal protein S12] [exception=trans-splicing] [	13635	13.635	11.389
KT970611.1_prot_AMA20440.1_2 [psbA] [photosystem II Q protein (D1)] [	39019.7	39.0197	5.08
KT970611.1_prot_AMA20426.1_3 [matK] [maturase K] [	60571.8	60.5718	9.18
KT970611.1_prot_AMA20442.1_4 [rps16] [30S ribosomal protein S16] [	9382.96	9.38296	9.838
KT970611.1_prot_AMA20480.1_5 [psbK] [photosystem II protein K] [	6968.36	6.96836	6.649
KT970611.1_prot_AMA20490.1_6 [psbI] [photosystem II protein I] [	4153.89	4.15389	6.693
KT970611.1_prot_AMA20427.1_7 [atpA] [ATP synthase CF1 alpha chain] [	55437.6	55.4376	5.258
KT970611.1_prot_AMA20437.1_8 [atpF] [ATP synthase CF0 B chain] [	21580.6	21.5806	8.668
KT970611.1_prot_AMA20473.1_9 [atpH] [ATP synthase CF0 C chain] [	7990.44	7.99044	4.889
KT970611.1_prot_AMA20446.1_10 [atpI] [ATP synthase CF0 A chain] [	27032.8	27.0328	5.258
KT970611.1_prot_AMA20414.1_11 [rpoC2] [DNA-directed RNA polymerase beta'' chain] [	158359	158.359	8.682
KT970611.1_prot_AMA20416.1_12 [rpoC1] [DNA-directed RNA polymerase beta' chain] [	79077.3	79.0773	7.79
KT970611.1_prot_AMA20415.1_13 [rpoB] [DNA-directed RNA polymerase beta chain] [	120607	120.607	7.878
KT970611.1_prot_AMA20494.1_14 [petN] [cytochrome b6-f complex subunit VIII] [	3183.86	3.18386	6.504
KT970611.1_prot_AMA20492.1_15 [psbM] [photosystem II protein M] [	3754.57	3.75457	6.59
KT970611.1_prot_AMA20441.1_16 [psbD] [photosystem II D2 protein] [	39549.5	39.5495	5.156
KT970611.1_prot_AMA20436.1_17 [psbC] [photosystem II 44 kDa apoprotein] [	51923.9	51.9239	6.389
KT970611.1_prot_AMA20479.1_18 [psbZ] [photosystem II protein Z] [	6614.92	6.61492	6.338
KT970611.1_prot_AMA20466.1_19 [rps14] [30S ribosomal protein S14] [	11708.7	11.7087	11.096
KT970611.1_prot_AMA20421.1_20 [psaB] [photosystem I P700 chlorophyll A apoprotein A2] [	82421.2	82.4212	6.402
KT970611.1_prot_AMA20418.1_21 [psaA] [photosystem I P700 chlorophyll A apoprotein A1] [	83101.6	83.1016	6.338
KT970611.1_prot_AMA20424.1_22 [ycf3] [photosystem I assembly protein Ycf3] [	19557.9	19.5579	5.143
KT970611.1_prot_AMA20450.1_23 [rps4] [30S ribosomal protein S4] [	23341.3	23.3413	10.716
KT970611.1_prot_AMA20455.1_24 [ndhJ] [NADH-plastoquinone oxidoreductase subunit J] [	18483.1	18.4831	6.008
KT970611.1_prot_AMA20448.1_25 [ndhK] [NADH-plastoquinone oxidoreductase subunit K] [	25686.3	25.6863	6.415
KT970611.1_prot_AMA20462.1_26 [ndhC] [NADH-plastoquinone oxidoreductase chain 3] [	13888.6	13.8886	4.596
KT970611.1_prot_AMA20460.1_27 [atpE] [ATP synthase CF1 epsilon chain] [	14675.9	14.6759	5.308
KT970611.1_prot_AMA20428.1_28 [atpB] [ATP synthase CF1 beta chain] [	53680.6	53.6806	5.181
KT970611.1_prot_AMA20435.1_29 [rbcL] [ribulose-1,5-bisphosphate carboxylase/oxygenase large subunit] [	52654.8	52.6548	5.817
KT970611.1_prot_AMA20432.1_30 [accD] [acetyl-CoA carboxylase carboxyl transferase beta] [	55690.3	55.6903	5.372
KT970611.1_prot_AMA20487.1_31 [psaI] [photosystem I reaction center subunit VIII] [	4086.05	4.08605	9.545
KT970611.1_prot_AMA20451.1_32 [ycf4] [photosystem I assembly protein ycf4] [	21539.2	21.5392	8.624
KT970611.1_prot_AMA20447.1_33 [cemA] [chloroplast envelope protein] [	27514	27.514	5.41
KT970611.1_prot_AMA20444.1_34 [petA] [cytochrome f] [	35125.7	35.1257	8.126
KT970611.1_prot_AMA20484.1_35 [psbJ] [photosystem II protein J] [	4144.88	4.14488	6.491
KT970611.1_prot_AMA20486.1_36 [psbL] [photosystem II protein L] [	4497.15	4.49715	4.431
KT970611.1_prot_AMA20485.1_37 [psbF] [cytochrome b559 beta chain] [	4484.35	4.48435	11.038
KT970611.1_prot_AMA20472.1_38 [psbE] [cytochrome b559 alpha chain] [	9386.56	9.38656	4.736
KT970611.1_prot_AMA20493.1_39 [petL] [cytochrome b6-f complex subunit VI] [	3274	3.274	9.063
KT970611.1_prot_AMA20488.1_40 [petG] [cytochrome b6-f complex subunit V] [	4170.02	4.17002	4.393
KT970611.1_prot_AMA20482.1_41 [psaJ] [photosystem I reaction center subunit IX] [	5076.97	5.07697	6.693
KT970611.1_prot_AMA20476.1_42 [rpl33] [50S ribosomal protein L33] [	7646.96	7.64696	9.355
KT970611.1_prot_AMA20464.1_43 [rps18] [30S ribosomal protein S18] [	12149.2	12.1493	11.754
KT970611.1_prot_AMA20463.1_44 [rpl20] [50S ribosomal protein L20] [	14000.6	14.0006	11.915
KT970611.1_prot_AMA20409.1_45 [rps12] [30S ribosomal protein S12] [exception=trans-splicing] [	13635	13.635	11.389
KT970611.1_prot_AMA20423.1_46 [clpP] [clpP-like protease] [	21687.1	21.6871	5.08
KT970611.1_prot_AMA20425.1_47 [psbB] [photosystem II p680 chlorophyll A apoprotein] [	56073.1	56.0731	5.982
KT970611.1_prot_AMA20491.1_48 [psbT] [photosystem II protein T] [	4077.04	4.07704	9.224
KT970611.1_prot_AMA20483.1_49 [psbN] [photosystem II protein N] [	4662.2	4.6622	4.024
KT970611.1_prot_AMA20475.1_50 [psbH] [photosystem II 10 kDa phosphoprotein] [	7625.88	7.62588	8.756
KT970611.1_prot_AMA20434.1_51 [petB] [cytochrome b6] [	24801.3	24.8013	8.39
KT970611.1_prot_AMA20438.1_52 [petD] [cytochrome b6-f complex subunit IV] [	19193.8	19.1938	7.732
KT970611.1_prot_AMA20443.1_53 [rpoA] [DNA-directed RNA polymerase alpha chain] [	37446.1	37.4461	7.293
KT970611.1_prot_AMA20458.1_54 [rps11] [30S ribosomal protein S11] [	14876.3	14.8763	12.076
KT970611.1_prot_AMA20489.1_55 [rpl36] [50S ribosomal protein L36] [	4460.47	4.46047	11.74
KT970611.1_prot_AMA20459.1_56 [rps8] [30S ribosomal protein S8] [	15419.1	15.4191	10.862
KT970611.1_prot_AMA20461.1_57 [rpl14] [50S ribosomal protein L14] [	13500.7	13.5007	8.024
KT970611.1_prot_AMA20433.1_58 [rpl16] [50S ribosomal protein L16] [	15441.1	15.4412	11.579
KT970611.1_prot_AMA20449.1_59 [rps3] [30S ribosomal protein S3] [	25329.6	25.3296	9.048
KT970611.1_prot_AMA20454.1_60 [rpl22] [50S ribosomal protein L22] [	18626.8	18.6268	9.326
KT970611.1_prot_AMA20469.1_61 [rps19] [30S ribosomal protein S19] [	10581.4	10.5814	10.365
KT970611.1_prot_AMA20430.1_62 [rpl2] [50S ribosomal protein L2] [	29930.6	29.9306	10.818
KT970611.1_prot_AMA20467.1_63 [rpl23] [50S ribosomal protein L23] [	10803.8	10.8038	10.921
KT970611.1_prot_AMA20411.1_64 [Ycf2] [	267229	267.229	7.922
KT970611.1_prot_AMA20419.1_65 [ndhB] [NADH-plastoquinone oxidoreductase chain 2] [	56664.6	56.6646	5.169
KT970611.1_prot_AMA20456.1_66 [rps7] [30S ribosomal protein S7] [	17400.3	17.4003	11.155
KT970611.1_prot_AMA20477.1_67 [Ycf15] [	7111.34	7.11134	10.16
KT970611.1_prot_AMA20417.1_68 [ndhF] [NADH-plastoquinone oxidoreductase chain 5] [	85770.9	85.7709	8.609
KT970611.1_prot_AMA20481.1_69 [rpl32] [50S ribosomal protein L32] [	5702.84	5.70284	10.804
KT970611.1_prot_AMA20445.1_70 [ccsA] [cytochrome c biogenesis protein] [	36160.4	36.1604	7.863
KT970611.1_prot_AMA20429.1_71 [ndhD] [NADH-plastoquinone oxidoreductase chain 4] [	55414.9	55.4149	7.278
KT970611.1_prot_AMA20474.1_72 [psaC] [photosystem I iron-sulfur center] [	9038.48	9.03848	6.275
KT970611.1_prot_AMA20465.1_73 [ndhE] [NADH-plastoquinone oxidoreductase chain 4L] [	11244.3	11.2443	9.048
KT970611.1_prot_AMA20452.1_74 [ndhG] [NADH-plastoquinone oxidoreductase chain 6] [	19348.8	19.3488	4.088
KT970611.1_prot_AMA20453.1_75 [ndhI] [NADH-plastoquinone oxidoreductase subunit I] [	19512.6	19.5126	7.249
KT970611.1_prot_AMA20422.1_76 [ndhA] [NADH-plastoquinone oxidoreductase chain 1] [	40160.1	40.1601	5.118
KT970611.1_prot_AMA20439.1_77 [ndhH] [NADH-plastoquinone oxidoreductase 49 kDa subunit] [	45296.5	45.2965	5.105
KT970611.1_prot_AMA20471.1_78 [rps15] [30S ribosomal protein S15] [	10854.6	10.8546	10.526
KT970611.1_prot_AMA20413.1_79 [ycf1] [hypothetical chloroplast RF1] [	218096	218.096	9.121
KT970611.1_prot_AMA20478.1_80 [Ycf15] [	7111.34	7.11134	10.16
KT970611.1_prot_AMA20457.1_81 [rps7] [30S ribosomal protein S7] [	17400.3	17.4003	11.155
KT970611.1_prot_AMA20420.1_82 [ndhB] [NADH-plastoquinone oxidoreductase chain 2] [	56664.6	56.6646	5.169
KT970611.1_prot_AMA20412.1_83 [Ycf2] [	267229	267.229	7.922
KT970611.1_prot_AMA20468.1_84 [rpl23] [50S ribosomal protein L23] [	10803.8	10.8038	10.921
KT970611.1_prot_AMA20431.1_85 [rpl2] [50S ribosomal protein L2] [	29843.5	29.8435	10.818
KT970611.1_prot_AMA20470.1_86 [rps19] [30S ribosomal protein S19] [	10581.4	10.5814	10.365
KJ614414.1_prot_AIG91884.1_1 [psbA] [photosystem II protein D1] [	38920.6	38.9206	5.054
KJ614414.1_prot_AIG91885.1_2 [matK] [maturase K] [	61592.6	61.5926	8.829
KJ614414.1_prot_AIG91886.1_3 [rps16] [ribosomal protein S16] [	10508.5	10.5085	10.101
KJ614414.1_prot_AIG91887.1_4 [psbK] [photosystem II protein K] [	6996.45	6.99645	5.881
KJ614414.1_prot_AIG91888.1_5 [psbI] [photosystem II protein I] [	5580.59	5.58059	8.58
KJ614414.1_prot_AIG91889.1_6 [psbD] [photosystem II protein D2] [	39571.5	39.5715	5.169
KJ614414.1_prot_AIG91890.1_7 [psbC] [photosystem II CP43 chlorophyll apoprotein] [	52135.2	52.1352	6.415
KJ614414.1_prot_AIG91891.1_8 [psbZ] [photosystem II protein Z] [	6553.79	6.55379	6.338
KJ614414.1_prot_AIG91892.1_9 [psbM] [photosystem II protein M] [	3797.59	3.79759	6.59
KJ614414.1_prot_AIG91893.1_10 [petN] [cytochrome b6/f complex subunit VIII] [	3169.83	3.16983	6.504
KJ614414.1_prot_AIG91894.1_11 [rpoB] [RNA polymerase beta subunit] [	121651	121.651	8.17
KJ614414.1_prot_AIG91895.1_12 [rpoC1] [RNA polymerase beta] [	78287.3	78.2873	8.229
KJ614414.1_prot_AIG91896.1_13 [rpoC2] [RNA polymerase beta' subunit] [	170052	170.052	6.287
KJ614414.1_prot_AIG91897.1_14 [rps2] [ribosomal protein S2] [	26995.7	26.9957	9.428
KJ614414.1_prot_AIG91898.1_15 [atpI] [ATP synthase CF0 subunit IV] [	27306.2	27.3062	5.143
KJ614414.1_prot_AIG91899.1_16 [atpH] [ATP synthase CF0 subunit III] [	7974.44	7.97444	4.889
KJ614414.1_prot_AIG91900.1_17 [atpF] [ATP synthase CF0 subunit III] [	21454.7	21.4547	8.624
KJ614414.1_prot_AIG91901.1_18 [atpA] [ATP synthase CF1 alpha subunit] [	55295.5	55.2955	5.931
KJ614414.1_prot_AIG91902.1_19 [rps14] [ribosomal protein S14] [	12214.5	12.2145	11.257
KJ614414.1_prot_AIG91903.1_20 [psaB] [photosystem I P700 apoprotein A2] [	82585.4	82.5854	6.313
KJ614414.1_prot_AIG91904.1_21 [psaA] [photosystem I P700 apoprotein A1] [	83146.6	83.1466	6.275
KJ614414.1_prot_AIG91905.1_22 [ycf3] [hypothetical chloroplast RF34] [	19896.4	19.8964	5.296
KJ614414.1_prot_AIG91906.1_23 [rps4] [ribosomal protein S4] [	23295.5	23.2955	10.979
KJ614414.1_prot_AIG91907.1_24 [ndhJ] [NADHplastoquinone oxidoreductase subunit J] [	18711.2	18.7112	5.766
KJ614414.1_prot_AIG91908.1_25 [ndhK] [NADHplastoquinone oxidoreductase subunit K] [	27544.7	27.5447	7.556
KJ614414.1_prot_AIG91909.1_26 [ndhC] [NADHplastoquinone oxidoreductase subunit 3] [	13685.3	13.6853	4.355
KJ614414.1_prot_AIG91910.1_27 [atpE] [ATP synthase CF1 epsilon subunit] [	15217.6	15.2176	5.105
KJ614414.1_prot_AIG91911.1_28 [atpB] [ATP synthase CF1 beta subunit] [	53841.6	53.8416	5.08
KJ614414.1_prot_AIG91912.1_29 [rbcL] [ribulose1,5bisphosphate carboxylase/oxygenase large subunit] [	52765.9	52.7659	5.766
KJ614414.1_prot_AIG91913.1_30 [psaI] [photosystem I subunit VIII] [	3993.91	3.99391	8.756
KJ614414.1_prot_AIG91914.1_31 [ycf4] [photosystem I assembly protein Ycf4] [	21695.6	21.6956	9.502
KJ614414.1_prot_AIG91915.1_32 [cemA] [chloroplast envelope membrane protein] [	27090.9	27.0909	6.351
KJ614414.1_prot_AIG91916.1_33 [petA] [cytochrome f] [	35362.9	35.3629	8.112
KJ614414.1_prot_AIG91917.1_34 [psbJ] [photosystem II protein J] [	4060.76	4.06076	6.491
KJ614414.1_prot_AIG91918.1_35 [psbL] [photosystem II protein L] [	4497.15	4.49715	4.431
KJ614414.1_prot_AIG91919.1_36 [psbF] [photosystem II cytochrome b559 beta subunit] [	4498.37	4.49837	11.038
KJ614414.1_prot_AIG91920.1_37 [psbE] [photosystem II cytochrome b559 alpha subunit] [	9444.6	9.4446	4.533
KJ614414.1_prot_AIG91921.1_38 [petL] [cytochrome b6/f complex subunit VI] [	3426.25	3.42625	10.101
KJ614414.1_prot_AIG91922.1_39 [petG] [cytochrome b6/f complex subunit V] [	4170.02	4.17002	4.393
KJ614414.1_prot_AIG91923.1_40 [psaJ] [photosystem I subunit IX] [	4744.66	4.74466	6.693
KJ614414.1_prot_AIG91924.1_41 [rpl33] [ribosomal protein L33] [	7747.98	7.74798	9.238
KJ614414.1_prot_AIG91925.1_42 [rps18] [ribosomal protein S18] [	20474.7	20.4747	11.828
KJ614414.1_prot_AIG91926.1_43 [rpl20] [ribosomal protein L20] [	14305.9	14.3059	11.959
KJ614414.1_prot_AIG91927.1_44 [rps12] [ribosomal protein S12][	14820	14.82	11.228
KJ614414.1_prot_AIG91928.1_45 [clpP] [ATPdependent Clp protease proteolytic subunit] [	24726.6	24.7266	4.647
KJ614414.1_prot_AIG91929.1_46 [psbB] [photosystem II 47 kDa protein] [	56120.1	56.1201	5.792
KJ614414.1_prot_AIG91930.1_47 [psbT] [photosystem II protein T] [	4382.36	4.38236	9.516
KJ614414.1_prot_AIG91931.1_48 [psbN] [photosystem II protein N] [	4662.2	4.6622	4.024
KJ614414.1_prot_AIG91932.1_49 [psbH] [photosystem II phosphoprotein] [	7801.11	7.80111	8.448
KJ614414.1_prot_AIG91933.1_50 [petB] [cytochrome b6] [	26034.7	26.0347	8.829
KJ614414.1_prot_AIG91934.1_51 [petD] [cytochrome b6/f complex subunit IV] [	18988.6	18.9886	7.732
KJ614414.1_prot_AIG91935.1_52 [rpoA] [RNA polymerase alpha subunit] [	38868.7	38.8687	6.326
KJ614414.1_prot_AIG91936.1_53 [rps11] [ribosomal protein S11] [	15566.3	15.5663	11.857
KJ614414.1_prot_AIG91937.1_54 [rpl36] [ribosomal protein L36] [	4447.47	4.44747	11.945
KJ614414.1_prot_AIG91938.1_55 [infA] [translational initiation factor 1] [	9562.84	9.56284	8.404
KJ614414.1_prot_AIG91939.1_56 [rps8] [ribosomal protein S8] [	15709.5	15.7095	11.111
KJ614414.1_prot_AIG91940.1_57 [rpl14] [ribosomal protein L14] [	13548.9	13.5489	7.673
KJ614414.1_prot_AIG91941.1_58 [rpl16] [ribosomal protein L16] [	16579.5	16.5795	11.403
KJ614414.1_prot_AIG91942.1_59 [rps3] [ribosomal protein S3] [	27563.1	27.5631	9.019
KJ614414.1_prot_AIG91943.1_60 [rpl22] [ribosomal protein L22] [	17687.3	17.6873	10.891
KJ614414.1_prot_AIG91944.1_61 [rps19] [ribosomal protein S19] [	10752.5	10.7525	9.663
KJ614414.1_prot_AIG91945.1_62 [rpl2] [ribosomal protein L2] [	17987	17.987	11.14
KJ614414.1_prot_AIG91946.1_63 [rpl23] [ribosomal protein L23] [	10745.6	10.7456	9.794
KJ614414.1_prot_AIG91947.1_64 [ndhB] [NADHplastoquinone oxidoreductase subunit 2] [	56742.7	56.7427	5.194
KJ614414.1_prot_AIG91948.1_65 [rps7] [ribosomal protein S7] [	17658.8	17.6588	11.652
KJ614414.1_prot_AIG91949.1_66 [rps15] [ribosomal protein S15] [	10820.8	10.8208	11.067
KJ614414.1_prot_AIG91950.1_67 [ndhF] [NADHplastoquinone oxidoreductase subunit 5] [	82781.9	82.7819	8.112
KJ614414.1_prot_AIG91951.1_68 [rpl32] [ribosomal protein L32] [	7318.53	7.31853	10.365
KJ614414.1_prot_AIG91952.1_69 [ccsA] [cytochrome c heme attachment protein] [	36718	36.718	9.136
KJ614414.1_prot_AIG91953.1_70 [ndhD] [NADHplastoquinone oxidoreductase subunit 4] [	56329.4	56.3294	7.951
KJ614414.1_prot_AIG91954.1_71 [psaC] [photosystem I subunit VII] [	8899.32	8.89932	6.135
KJ614414.1_prot_AIG91955.1_72 [ndhE] [NADHplastoquinone oxidoreductase subunit 4L] [	11303.3	11.3033	8.785
KJ614414.1_prot_AIG91956.1_73 [ndhG] [NADHplastoquinone oxidoreductase subunit 6] [	19461.2	19.4612	4.418
KJ614414.1_prot_AIG91957.1_74 [ndhI] [NADHplastoquinone oxidoreductase subunit I] [	21038.1	21.0381	6.781
KJ614414.1_prot_AIG91958.1_75 [ndhA] [NADHplastoquinone oxidoreductase subunit 1] [	40226.5	40.2265	4.749
KJ614414.1_prot_AIG91959.1_76 [ndhH] [NdhH] [	45741.1	45.7411	5.359
KJ614414.1_prot_AIG91960.1_77 [rps15] [ribosomal protein S15] [	10820.8	10.8208	11.067
KJ614414.1_prot_AIG91961.1_78 [rps7] [ribosomal protein S7] [	17658.8	17.6588	11.652
KJ614414.1_prot_AIG91962.1_79 [ndhB] [NADHplastoquinone oxidoreductase subunit 2] [	56742.7	56.7427	5.194
KJ614414.1_prot_AIG91963.1_80 [rpl23] [ribosomal protein L23] [	10745.6	10.7456	9.794
KJ614414.1_prot_AIG91964.1_81 [rpl2] [ribosomal protein L2] [	17987	17.987	11.14
KJ614414.1_prot_AIG91965.1_82 [rps19] [ribosomal protein S19] [	10752.5	10.7525	9.663
KY457568.1_prot_ARQ30016.1_1 [rps12] [photosystem II protein VI] [exception=trans-splicing] [	13635	13.635	11.389
KY457568.1_prot_ARQ30017.1_2 [psbA] [photosystem II protein D1] [	39019.7	39.0197	5.08
KY457568.1_prot_ARQ30018.1_3 [matK] [maturase K] [	61334.8	61.3348	9.092
KY457568.1_prot_ARQ30019.1_4 [rps16] [ribosomal protein S16] [	9382.96	9.38296	9.838
KY457568.1_prot_ARQ30020.1_5 [psbK] [photosystem II protein K] [	7002.38	7.00238	6.649
KY457568.1_prot_ARQ30021.1_6 [psbI] [photosystem II protein I] [	4153.89	4.15389	6.693
KY457568.1_prot_ARQ30022.1_7 [atpA] [ATP synthase CF1 alpha subunit] [	55502.5	55.5025	5.207
KY457568.1_prot_ARQ30023.1_8 [atpF] [ATP synthase CF0 subunit I] [	21594.6	21.5946	8.712
KY457568.1_prot_ARQ30024.1_9 [atpH] [ATP synthase CF0 subunit III] [	7990.44	7.99044	4.889
KY457568.1_prot_ARQ30025.1_10 [atpI] [ATP synthase CF0 subunit IV] [	27032.8	27.0328	5.258
KY457568.1_prot_ARQ30026.1_11 [rps2] [ribosomal protein S2] [	4730.61	4.73061	10.965
KY457568.1_prot_ARQ30027.1_12 [rpoC2] [RNA polymerase beta' subunit] [	158329	158.329	8.595
KY457568.1_prot_ARQ30028.1_13 [rpoC1] [RNA polymerase beta] [	79448.8	79.4488	7.79
KY457568.1_prot_ARQ30029.1_14 [rpoB] [RNA polymerase beta subunit] [	114503	114.503	7.907
KY457568.1_prot_ARQ30030.1_15 [petN] [cytochrome b6/f complex subunit VIII] [	3452.19	3.45219	7.366
KY457568.1_prot_ARQ30031.1_16 [psbM] [photosystem II protein M] [	3754.57	3.75457	6.59
KY457568.1_prot_ARQ30032.1_17 [psbD] [photosystem II protein D2] [	39549.5	39.5495	5.156
KY457568.1_prot_ARQ30033.1_18 [psbC] [photosystem II CP43 chlorophyll apoprotein] [	52546.6	52.5466	6.211
KY457568.1_prot_ARQ30034.1_19 [psbZ] [photosystem II protein Z] [	6554.82	6.55482	6.338
KY457568.1_prot_ARQ30035.1_20 [rps14] [ribosomal protein S14] [	11682.6	11.6826	11.096
KY457568.1_prot_ARQ30036.1_21 [psaB] [photosystem I P700 apoprotein A2] [	82372.1	82.3721	6.402
KY457568.1_prot_ARQ30037.1_22 [psaA] [photosystem I P700 apoprotein A1] [	83131.6	83.1316	6.338
KY457568.1_prot_ARQ30038.1_23 [ycf3] [hypothetical chloroplast RF34] [	19657.1	19.6571	5.143
KY457568.1_prot_ARQ30039.1_24 [rps4] [ribosomal protein S4] [	23341.3	23.3413	10.716
KY457568.1_prot_ARQ30040.1_25 [ndhJ] [NADH-plastoquinone oxidoreductase subunit J] [	18582.3	18.5823	6.338
KY457568.1_prot_ARQ30041.1_26 [ndhK] [NADH-plastoquinone oxidoreductase subunit K] [	25764.4	25.7644	6.415
KY457568.1_prot_ARQ30042.1_27 [ndhC] [NADH-plastoquinone oxidoreductase subunit 3] [	13888.6	13.8886	4.596
KY457568.1_prot_ARQ30043.1_28 [atpE] [ATP synthase CF1 epsilon subunit] [	14675.9	14.6759	5.308
KY457568.1_prot_ARQ30044.1_29 [atpB] [ATP synthase CF1 beta subunit] [	53589.4	53.5894	5.118
KY457568.1_prot_ARQ30045.1_30 [rbcL] [ribulose 1,5-bisphosphate carboxylase/oxygenase large subunit] [	52735.9	52.7359	5.817
KY457568.1_prot_ARQ30046.1_31 [accD] [acetyl-CoA carboxylase carboxyltransferase beta subunit] [	55968.6	55.9686	5.372
KY457568.1_prot_ARQ30047.1_32 [psaI] [photosystem I subunit VIII] [	4052.03	4.05203	9.545
KY457568.1_prot_ARQ30048.1_33 [ycf4] [photosystem I assembly protein ycf4] [	21525.2	21.5252	8.375
KY457568.1_prot_ARQ30049.1_34 [cemA] [chloroplast envelope membrane protein] [	27528	27.528	5.308
KY457568.1_prot_ARQ30050.1_35 [petA] [cytochrome f] [	34862.4	34.8624	8.126
KY457568.1_prot_ARQ30051.1_36 [psbJ] [photosystem II protein J] [	4144.88	4.14488	6.491
KY457568.1_prot_ARQ30052.1_37 [psbL] [photosystem II protein L] [	4497.15	4.49715	4.431
KY457568.1_prot_ARQ30053.1_38 [psbF] [photosystem II cytochrome b559 beta subunit] [	4484.35	4.48435	11.038
KY457568.1_prot_ARQ30054.1_39 [psbE] [photosystem II cytochrome b559 alpha subunit] [	9386.56	9.38656	4.736
KY457568.1_prot_ARQ30055.1_40 [petL] [cytochrome b6/f complex subunit VI] [	3274	3.274	9.063
KY457568.1_prot_ARQ30056.1_41 [petG] [cytochrome b6/f complex subunit V] [	4170.02	4.17002	4.393
KY457568.1_prot_ARQ30057.1_42 [psaJ] [photosystem I subunit IX] [	5076.97	5.07697	6.693
KY457568.1_prot_ARQ30058.1_43 [rpl33] [ribosomal protein L33] [	7660.99	7.66099	9.355
KY457568.1_prot_ARQ30059.1_44 [rps18] [ribosomal protein S18] [	12149.2	12.1493	11.754
KY457568.1_prot_ARQ30060.1_45 [rpl20] [ribosomal protein L20] [	13982.6	13.9826	11.915
KY457568.1_prot_ARQ30061.1_46 [clpP] [clp protease proteolytic subunit] [	21715.2	21.7152	5.258
KY457568.1_prot_ARQ30062.1_47 [psbB] [photosystem II CP47 chlorophyll apoprotein] [	56330.3	56.3303	5.982
KY457568.1_prot_ARQ30063.1_48 [psbT] [photosystem II protein T] [	3817.67	3.81767	9.048
KY457568.1_prot_ARQ30064.1_49 [psbN] [photosystem II protein N] [	4662.2	4.6622	4.024
KY457568.1_prot_ARQ30065.1_50 [psbH] [photosystem II phosphoprotein] [	7625.88	7.62588	8.756
KY457568.1_prot_ARQ30066.1_51 [petB] [cytochrome b6] [	24389.8	24.3898	8.39
KY457568.1_prot_ARQ30067.1_52 [petD] [cytochrome b6/f complex subunit IV] [	19193.8	19.1938	7.732
KY457568.1_prot_ARQ30068.1_53 [rpoA] [RNA polymerase alpha subunit] [	37536.3	37.5363	7.512
KY457568.1_prot_ARQ30069.1_54 [rps11] [ribosomal protein S11] [	14876.3	14.8763	12.076
KY457568.1_prot_ARQ30070.1_55 [rpl36] [ribosomal protein L36] [	4460.47	4.46047	11.74
KY457568.1_prot_ARQ30071.1_56 [rps8] [ribosomal protein S8] [	15433.2	15.4332	10.862
KY457568.1_prot_ARQ30072.1_57 [rpl14] [ribosomal protein L14] [	13528.7	13.5287	8.463
KY457568.1_prot_ARQ30073.1_58 [rpl16] [ribosomal protein L16] [	15425.1	15.4252	11.579
KY457568.1_prot_ARQ30074.1_59 [rps3] [ribosomal protein S3] [	25230.5	25.2305	9.136
KY457568.1_prot_ARQ30075.1_60 [rpl22] [ribosomal protein L22] [	18393.6	18.3936	9.326
KY457568.1_prot_ARQ30076.1_61 [rps19] [ribosomal protein S19] [	10581.4	10.5814	10.35
KY457568.1_prot_ARQ30077.1_62 [rpl2] [ribosomal protein L2] [	29902.5	29.9025	10.818
KY457568.1_prot_ARQ30078.1_63 [rpl23] [ribosomal protein L23] [	10803.8	10.8038	10.921
KY457568.1_prot_ARQ30079.1_64 [ycf2] [hypothetical chloroplast RF21] [	267466	267.466	7.878
KY457568.1_prot_ARQ30080.1_65 [ndhB] [NADH-plastoquinone oxidoreductase subunit 2] [	56698.6	56.6986	5.169
KY457568.1_prot_ARQ30081.1_66 [rps7] [ribosomal protein S7] [	17400.3	17.4003	11.155
KY457568.1_prot_ARQ30082.1_67 [ycf15] [hypothetical chloroplast RF15] [	7139.4	7.1394	10.804
KY457568.1_prot_ARQ30083.1_68 [orf42] [hypothetical protein] [	4730.32	4.73032	4.279
KY457568.1_prot_ARQ30084.1_69 [ycf1] [hypothetical chloroplast RF1] [	51719.9	51.7199	8.434
KY457568.1_prot_ARQ30085.1_70 [ndhF] [NADH-plastoquinone oxidoreductase subunit 5] [	85774.9	85.7749	8.595
KY457568.1_prot_ARQ30086.1_71 [rpl32] [ribosomal protein L32] [	5702.84	5.70284	10.804
KY457568.1_prot_ARQ30087.1_72 [ccsA] [cytochrome c heme attachment protein] [	36136.4	36.1364	8.258
KY457568.1_prot_ARQ30088.1_73 [ndhD] [NADH-plastoquinone oxidoreductase subunit 4] [	57130.9	57.1309	7.278
KY457568.1_prot_ARQ30089.1_74 [psaC] [photosystem I subunit VII] [	9038.48	9.03848	6.275
KY457568.1_prot_ARQ30090.1_75 [ndhE] [NADH-plastoquinone oxidoreductase subunit 4L] [	11244.3	11.2443	9.048
KY457568.1_prot_ARQ30091.1_76 [ndhG] [NADH-plastoquinone oxidoreductase subunit 6] [	19349.8	19.3498	3.973
KY457568.1_prot_ARQ30092.1_77 [ndhI] [NADH-plastoquinone oxidoreductase subunit I] [	19473.5	19.4735	6.737
KY457568.1_prot_ARQ30093.1_78 [ndhA] [NADH-plastoquinone oxidoreductase subunit 1] [	40160.1	40.1601	5.118
KY457568.1_prot_ARQ30094.1_79 [ndhH] [NADH-plastoquinone oxidoreductase subunit 7] [	45307.4	45.3074	5.003
KY457568.1_prot_ARQ30095.1_80 [rps15] [ribosomal protein S15] [	10755.5	10.7555	10.233
KY457568.1_prot_ARQ30096.1_81 [ycf1] [hypothetical chloroplast RF19] [	219809	219.809	9.107
KY457568.1_prot_ARQ30097.1_82 [orf42] [hypothetical protein] [	4730.32	4.73032	4.279
KY457568.1_prot_ARQ30098.1_83 [ycf15] [hypothetical chloroplast RF15] [	7139.4	7.1394	10.804
KY457568.1_prot_ARQ30099.1_84 [rps7] [ribosomal protein S7] [	17400.3	17.4003	11.155
KY457568.1_prot_ARQ30100.1_85 [ndhB] [NADH-plastoquinone oxidoreductase subunit 2] [	56698.6	56.6986	5.169
KY457568.1_prot_ARQ30101.1_86 [ycf2] [hypothetical chloroplast RF21] [	267466	267.466	7.878
KY457568.1_prot_ARQ30102.1_87 [rpl23] [ribosomal protein L23] [	10803.8	10.8038	10.921
KY457568.1_prot_ARQ30103.1_88 [rpl2] [ribosomal protein L2] [	29902.5	29.9025	10.818
KY457568.1_prot_ARQ30104.1_89 [rps19] [ribosomal protein S19] [	10581.4	10.5814	10.35
MG209700.1_prot_AVF91602.1_1 [rps12] [30S ribosomal protein S12] [exception=trans-splicing] [AVF91602.1] [	13635	13.635	11.389
MG209700.1_prot_AVF91603.1_2 [psbA] [photosystem II Q protein (D1)] [AVF91603.1] [	39019.7	39.0197	5.08
MG209700.1_prot_AVF91604.1_3 [matK] [maturase K] [AVF91604.1] [	60957.3	60.9573	9.063
MG209700.1_prot_AVF91605.1_4 [rps16] [30S ribosomal protein S16] [AVF91605.1] [	9539.15	9.53915	10.204
MG209700.1_prot_AVF91606.1_5 [psbK] [photosystem II protein K] [AVF91606.1] [	6968.36	6.96836	6.649
MG209700.1_prot_AVF91607.1_6 [psbI] [photosystem II protein I] [AVF91607.1] [	4125.84	4.12584	6.693
MG209700.1_prot_AVF91608.1_7 [atpA] [ATP synthase CF1 alpha chain] [AVF91608.1] [	55502.5	55.5025	5.207
MG209700.1_prot_AVF91609.1_8 [atpF] [ATP synthase CF0 B chain] [AVF91609.1] [	21751.9	21.7519	8.799
MG209700.1_prot_AVF91610.1_9 [atpH] [ATP synthase CF0 C chain] [AVF91610.1] [	7990.44	7.99044	4.889
MG209700.1_prot_AVF91611.1_10 [atpI] [ATP synthase CF0 A chain] [AVF91611.1] [	27032.8	27.0328	5.258
MG209700.1_prot_AVF91612.1_11 [rps2] [ribosomal protein S2] [AVF91612.1] [	24582.6	24.5826	8.653
MG209700.1_prot_AVF91613.1_12 [rpoC2] [DNA-directed RNA polymerase beta'' chain] [AVF91613.1] [	154181	154.181	8.668
MG209700.1_prot_AVF91614.1_13 [rpoC1] [DNA-directed RNA polymerase beta' chain] [AVF91614.1] [	79209.5	79.2095	7.673
MG209700.1_prot_AVF91615.1_14 [rpoB] [DNA-directed RNA polymerase beta chain] [AVF91615.1] [	120608	120.608	7.951
MG209700.1_prot_AVF91616.1_15 [petN] [cytochrome b6-f complex subunit VIII] [AVF91616.1] [	3183.86	3.18386	6.504
MG209700.1_prot_AVF91617.1_16 [psbM] [photosystem II protein M] [AVF91617.1] [	3754.57	3.75457	6.59
MG209700.1_prot_AVF91618.1_17 [psbD] [photosystem II D2 protein] [AVF91618.1] [	39549.5	39.5495	5.156
MG209700.1_prot_AVF91619.1_18 [psbC] [photosystem II 44 kDa apoprotein] [AVF91619.1] [	51923.9	51.9239	6.389
MG209700.1_prot_AVF91620.1_19 [psbZ] [photosystem II protein Z] [AVF91620.1] [	6554.82	6.55482	6.338
MG209700.1_prot_AVF91621.1_20 [rps14] [30S ribosomal protein S14] [AVF91621.1] [	11686.6	11.6866	11.096
MG209700.1_prot_AVF91622.1_21 [psaB] [photosystem I P700 chlorophyll A apoprotein A2] [AVF91622.1] [	82421.2	82.4212	6.402
MG209700.1_prot_AVF91623.1_22 [psaA] [photosystem I P700 chlorophyll A apoprotein A1] [AVF91623.1] [	83101.6	83.1016	6.338
MG209700.1_prot_AVF91624.1_23 [ycf3] [photosystem I assembly protein Ycf3] [AVF91624.1] [	19657.1	19.6571	5.143
MG209700.1_prot_AVF91625.1_24 [rps4] [30S ribosomal protein S4] [AVF91625.1] [	23281.1	23.2811	10.716
MG209700.1_prot_AVF91626.1_25 [ndhJ] [NADH-plastoquinone oxidoreductase subunit J] [AVF91626.1] [	18596.3	18.5963	6.854
MG209700.1_prot_AVF91627.1_26 [ndhK] [NADH-plastoquinone oxidoreductase subunit K] [AVF91627.1] [	25672.3	25.6723	6.415
MG209700.1_prot_AVF91628.1_27 [ndhC] [NADH-plastoquinone oxidoreductase chain 3] [AVF91628.1] [	13977.7	13.9777	4.851
MG209700.1_prot_AVF91629.1_28 [atpE] [ATP synthase CF1 epsilon chain] [AVF91629.1] [	14675.9	14.6759	5.308
MG209700.1_prot_AVF91630.1_29 [atpB] [ATP synthase CF1 beta chain] [AVF91630.1] [	53649.5	53.6495	5.054
MG209700.1_prot_AVF91631.1_30 [rbcL] [ribulose-1,5-bisphosphate carboxylase/oxygenase large subunit] [AVF91631.1] [	52691.9	52.6919	5.906
MG209700.1_prot_AVF91632.1_31 [accD] [acetyl-CoA carboxylase carboxyl transferase beta] [AVF91632.1] [	55836.5	55.8365	5.448
MG209700.1_prot_AVF91633.1_32 [psaI] [photosystem I reaction center subunit VIII] [AVF91633.1] [	4086.05	4.08605	9.545
MG209700.1_prot_AVF91634.1_33 [ycf4] [photosystem I assembly protein ycf4] [AVF91634.1] [	21553.2	21.5532	8.624
MG209700.1_prot_AVF91635.1_34 [cemA] [chloroplast envelope protein] [AVF91635.1] [	27505	27.505	5.232
MG209700.1_prot_AVF91636.1_35 [petA] [cytochrome f] [AVF91636.1] [	35113.7	35.1137	8.126
MG209700.1_prot_AVF91637.1_36 [psbJ] [photosystem II protein J] [AVF91637.1] [	4148.87	4.14887	6.491
MG209700.1_prot_AVF91638.1_37 [psbL] [photosystem II protein L] [AVF91638.1] [	4497.15	4.49715	4.431
MG209700.1_prot_AVF91639.1_38 [psbF] [cytochrome b559 beta chain] [AVF91639.1] [	4484.35	4.48435	11.038
MG209700.1_prot_AVF91640.1_39 [psbE] [cytochrome b559 alpha chain] [AVF91640.1] [	9386.56	9.38656	4.736
MG209700.1_prot_AVF91641.1_40 [petL] [cytochrome b6-f complex subunit VI] [AVF91641.1] [	3274	3.274	9.063
MG209700.1_prot_AVF91642.1_41 [petG] [cytochrome b6-f complex subunit V] [AVF91642.1] [	4170.02	4.17002	4.393
MG209700.1_prot_AVF91643.1_42 [psaJ] [photosystem I reaction center subunit IX] [AVF91643.1] [	5076.97	5.07697	6.693
MG209700.1_prot_AVF91644.1_43 [rpl33] [50S ribosomal protein L33] [AVF91644.1] [	7646.96	7.64696	9.355
MG209700.1_prot_AVF91645.1_44 [rps18] [30S ribosomal protein S18] [AVF91645.1] [	12149.2	12.1493	11.754
MG209700.1_prot_AVF91646.1_45 [rpl20] [50S ribosomal protein L20] [AVF91646.1] [	14000.6	14.0006	11.915
MG209700.1_prot_AVF91647.1_46 [rps12] [30S ribosomal protein S12] [exception=trans-splicing] [AVF91647.1] [	13635	13.635	11.389
MG209700.1_prot_AVF91648.1_47 [clpP] [ClpP-like protease] [AVF91648.1] [	21715.2	21.7152	5.258
MG209700.1_prot_AVF91649.1_48 [psbB] [photosystem II p680 chlorophyll A apoprotein] [AVF91649.1] [	56073.1	56.0731	5.982
MG209700.1_prot_AVF91650.1_49 [psbT] [photosystem II protein T] [AVF91650.1] [	3817.67	3.81767	9.048
MG209700.1_prot_AVF91651.1_50 [psbN] [photosystem II protein N] [AVF91651.1] [	4662.2	4.6622	4.024
MG209700.1_prot_AVF91652.1_51 [psbH] [photosystem II 10 kDa phosphoprotein] [AVF91652.1] [	7625.88	7.62588	8.756
MG209700.1_prot_AVF91653.1_52 [petB] [cytochrome b6] [AVF91653.1] [	24801.3	24.8013	8.39
MG209700.1_prot_AVF91654.1_53 [petD] [cytochrome b6-f complex subunit IV] [AVF91654.1] [	19193.8	19.1938	7.732
MG209700.1_prot_AVF91655.1_54 [rpoA] [DNA-directed RNA polymerase alpha chain] [AVF91655.1] [	37564.4	37.5644	7.702
MG209700.1_prot_AVF91656.1_55 [rps11] [30S ribosomal protein S11] [AVF91656.1] [	14876.3	14.8763	12.076
MG209700.1_prot_AVF91657.1_56 [rpl36] [50S ribosomal protein L36] [AVF91657.1] [	4474.49	4.47449	11.74
MG209700.1_prot_AVF91658.1_57 [rps8] [30S ribosomal protein S8] [AVF91658.1] [	15566.3	15.5663	10.979
MG209700.1_prot_AVF91659.1_58 [rpl14] [50S ribosomal protein L14] [AVF91659.1] [	13514.7	13.5147	8.463
MG209700.1_prot_AVF91660.1_59 [rpl16] [50S ribosomal protein L16] [AVF91660.1] [	15483.2	15.4832	11.623
MG209700.1_prot_AVF91661.1_60 [rps3] [30S ribosomal protein S3] [AVF91661.1] [	25257.5	25.2575	9.136
MG209700.1_prot_AVF91662.1_61 [rpl22] [50S ribosomal protein L22] [AVF91662.1] [	18737	18.737	9.253
MG209700.1_prot_AVF91663.1_62 [rps19] [30S ribosomal protein S19] [AVF91663.1] [	10581.4	10.5814	10.365
MG209700.1_prot_AVF91664.1_63 [rpl2] [50S ribosomal protein L2] [AVF91664.1] [	29902.5	29.9025	10.818
MG209700.1_prot_AVF91665.1_64 [rpl23] [50S ribosomal protein L23] [AVF91665.1] [	10803.8	10.8038	10.921
MG209700.1_prot_AVF91666.1_65 [Ycf2] [AVF91666.1] [	267359	267.359	7.79
MG209700.1_prot_AVF91667.1_66 [ndhB] [NADH-plastoquinone oxidoreductase chain 2] [AVF91667.1] [	56664.6	56.6646	5.169
MG209700.1_prot_AVF91668.1_67 [rps7] [30S ribosomal protein S7] [AVF91668.1] [	17400.3	17.4003	11.155
MG209700.1_prot_AVF91669.1_68 [Ycf15] [AVF91669.1] [	7111.34	7.11134	10.16
MG209700.1_prot_AVF91670.1_69 [orf42] [putative pvs-trna-like protein] [AVF91670.1] [	4730.32	4.73032	4.279
MG209700.1_prot_AVF91671.1_70 [ycf1] [hypothetical chloroplast RF1] [AVF91671.1] [	51295.5	51.2955	8.361
MG209700.1_prot_AVF91672.1_71 [ndhF] [NADH-plastoquinone oxidoreductase chain 5] [AVF91672.1] [	85634.7	85.6347	8.595
MG209700.1_prot_AVF91673.1_72 [rpl32] [50S ribosomal protein L32] [AVF91673.1] [	5702.84	5.70284	10.804
MG209700.1_prot_AVF91674.1_73 [ccsA] [cytochrome c biogenesis protein] [AVF91674.1] [	36027.3	36.0273	7.629
MG209700.1_prot_AVF91675.1_74 [ndhD] [NADH-plastoquinone oxidoreductase chain 4] [AVF91675.1] [	55414.9	55.4149	7.278
MG209700.1_prot_AVF91676.1_75 [psaC] [photosystem I iron-sulfur center] [AVF91676.1] [	9038.48	9.03848	6.275
MG209700.1_prot_AVF91677.1_76 [ndhE] [NADH-plastoquinone oxidoreductase chain 4L] [AVF91677.1] [	11244.3	11.2443	9.048
MG209700.1_prot_AVF91678.1_77 [ndhG] [NADH-plastoquinone oxidoreductase chain 6] [AVF91678.1] [	19349.8	19.3498	3.973
MG209700.1_prot_AVF91679.1_78 [ndhI] [NADH-plastoquinone oxidoreductase subunit I] [AVF91679.1] [	19473.5	19.4735	6.737
MG209700.1_prot_AVF91680.1_79 [ndhA] [NADH-plastoquinone oxidoreductase chain 1] [AVF91680.1] [	40148.1	40.1481	5.118
MG209700.1_prot_AVF91681.1_80 [ndhH] [NADH-plastoquinone oxidoreductase 49 kDa subunit] [AVF91681.1] [	45323.5	45.3235	5.003
MG209700.1_prot_AVF91682.1_81 [rps15] [30S ribosomal protein S15] [AVF91682.1] [	10854.6	10.8546	10.526
MG209700.1_prot_AVF91683.1_82 [ycf1] [hypothetical chloroplast RF1] [AVF91683.1] [	219588	219.588	9.107
MG209700.1_prot_AVF91684.1_83 [orf42] [putative pvs-trna-like protein] [AVF91684.1] [	4730.32	4.73032	4.279
MG209700.1_prot_AVF91685.1_84 [Ycf15] [AVF91685.1] [	7111.34	7.11134	10.16
MG209700.1_prot_AVF91686.1_85 [rps7] [30S ribosomal protein S7] [AVF91686.1] [	17400.3	17.4003	11.155
MG209700.1_prot_AVF91687.1_86 [ndhB] [NADH-plastoquinone oxidoreductase chain 2] [AVF91687.1] [	56664.6	56.6646	5.169
MG209700.1_prot_AVF91688.1_87 [Ycf2] [AVF91688.1] [	267359	267.359	7.79
MG209700.1_prot_AVF91689.1_88 [rpl23] [50S ribosomal protein L23] [AVF91689.1] [	10803.8	10.8038	10.921
MG209700.1_prot_AVF91690.1_89 [rpl2] [50S ribosomal protein L2] [AVF91690.1] [	29815.4	29.8154	10.818
MG461315.1_prot_AVR53778.1_1 [psbA] [CTV94_0003] [photosystem II protein D1] [	38966.6	38.9666	4.991
MG461315.1_prot_AVR53779.1_2 [matK] [CTV94_0005] [maturase K] [	60918.2	60.9182	8.931
MG461315.1_prot_AVR53780.1_3 [rps16] [CTV94_0006] [ribosomal protein S16] [	8113.51	8.11351	9.75
MG461315.1_prot_AVR53781.1_4 [psbK] [CTV94_0008] [photosystem II protein K] [	6860.34	6.86034	6.44
MG461315.1_prot_AVR53782.1_5 [psbI] [CTV94_0009] [photosystem II protein I] [	4167.92	4.16792	6.766
MG461315.1_prot_AVR53783.1_6 [atpA] [CTV94_0013] [ATP synthase CF1 alpha subunit] [	55110	55.11	5.105
MG461315.1_prot_AVR53784.1_7 [atpF] [CTV94_0014] [ATP synthase CF0 B subunit] [	21630.7	21.6307	7.966
MG461315.1_prot_AVR53785.1_8 [atpH] [CTV94_0015] [ATP synthase CF0 C subunit] [	7990.44	7.99044	4.889
MG461315.1_prot_AVR53786.1_9 [atpI] [CTV94_0016] [ATP synthase CF0 A subunit] [	27020.7	27.0207	5.448
MG461315.1_prot_AVR53787.1_10 [rps2] [CTV94_0017] [ribosomal protein S2] [	26842	26.842	9.063
MG461315.1_prot_AVR53788.1_11 [rpoC2] [CTV94_0018] [RNA polymerase beta'' subunit] [	155464	155.464	8.639
MG461315.1_prot_AVR53789.1_12 [rpoC1] [CTV94_0019] [RNA polymerase beta' subunit] [	78754.8	78.7548	7.6
MG461315.1_prot_AVR53790.1_13 [rpoB] [CTV94_0020] [RNA polymerase beta subunit] [	120202	120.202	7.527
MG461315.1_prot_AVR53791.1_14 [petN] [CTV94_0022] [cytochrome b6/f complex subunit VIII] [	3438.17	3.43817	7.366
MG461315.1_prot_AVR53792.1_15 [psbM] [CTV94_0023] [photosystem II protein M] [	3810.68	3.81068	6.561
MG461315.1_prot_AVR53793.1_16 [psbD] [CTV94_0028] [photosystem II protein D2] [	39591.6	39.5916	5.27
MG461315.1_prot_AVR53794.1_17 [psbC] [CTV94_0029] [photosystem II 44 kDa protein] [	51893.9	51.8939	6.389
MG461315.1_prot_AVR53795.1_18 [psbZ] [CTV94_0031] [photosystem II protein Z] [	6524.79	6.52479	6.59
MG461315.1_prot_AVR53796.1_19 [rps14] [CTV94_0034] [ribosomal protein S14] [	11790.7	11.7907	11.33
MG461315.1_prot_AVR53797.1_20 [psaB] [CTV94_0035] [photosystem I P700 chlorophyll a apoprotein A2] [	82414.1	82.4141	6.402
MG461315.1_prot_AVR53798.1_21 [ycf3] [CTV94_0037] [photosystem I assembly protein Ycf3] [	19668	19.668	5.245
MG461315.1_prot_AVR53799.1_22 [rps4] [CTV94_0039] [ribosomal protein S4] [	23302.1	23.3021	10.584
MG461315.1_prot_AVR53800.1_23 [ndhJ] [CTV94_0043] [NADH dehydrogenase subunit J] [	18548.2	18.5482	6.854
MG461315.1_prot_AVR53801.1_24 [ndhK] [CTV94_0044] [NADH dehydrogenase subunit K] [	25310.9	25.3109	7.337
MG461315.1_prot_AVR53802.1_25 [ndhC] [CTV94_0045] [NADH dehydrogenase subunit 3] [	13795.4	13.7954	4.24
MG461315.1_prot_AVR53803.1_26 [atpE] [CTV94_0048] [ATP synthase CF1 epsilon subunit] [	14635.7	14.6357	5.703
MG461315.1_prot_AVR53804.1_27 [atpB] [CTV94_0049] [ATP synthase CF1 beta subunit] [	53705.5	53.7055	5.003
MG461315.1_prot_AVR53805.1_28 [rbcL] [CTV94_0050] [ribulose-1,5-bisphosphate carboxylase/oxygenase large subunit] [	52642	52.642	6.02
MG461315.1_prot_AVR53806.1_29 [accD] [CTV94_0051] [acetyl-CoA carboxylase beta subunit] [	54242.2	54.2422	4.673
MG461315.1_prot_AVR53807.1_30 [psaI] [CTV94_0052] [photosystem I subunit VIII] [	3935.79	3.93579	9.37
MG461315.1_prot_AVR53808.1_31 [ycf4] [CTV94_0053] [photosystem I assembly protein Ycf4] [	21543.2	21.5432	9.502
MG461315.1_prot_AVR53809.1_32 [cemA] [CTV94_0054] [envelope membrane protein] [	27039.4	27.0394	5.334
MG461315.1_prot_AVR53810.1_33 [petA] [CTV94_0055] [cytochrome f] [	35699.2	35.6992	7.688
MG461315.1_prot_AVR53811.1_34 [psbJ] [CTV94_0056] [photosystem II protein J] [	4102.84	4.10284	6.491
MG461315.1_prot_AVR53812.1_35 [psbL] [CTV94_0057] [photosystem II protein L] [	4685.37	4.68537	6.737
MG461315.1_prot_AVR53813.1_36 [psbF] [CTV94_0058] [photosystem II protein VI] [	4424.25	4.42425	11.038
MG461315.1_prot_AVR53814.1_37 [psbE] [CTV94_0059] [photosystem II protein V] [	9328.53	9.32853	4.965
MG461315.1_prot_AVR53815.1_38 [petL] [CTV94_0060] [cytochrome b6/f complex subunit VI] [	3400.17	3.40017	10.101
MG461315.1_prot_AVR53816.1_39 [petG] [CTV94_0061] [cytochrome b6/f complex subunit V] [	4136	4.136	4.393
MG461315.1_prot_AVR53817.1_40 [psaJ] [CTV94_0064] [photosystem I subunit IX] [	5008.94	5.00894	6.693
MG461315.1_prot_AVR53818.1_41 [rpl33] [CTV94_0065] [ribosomal protein L33] [	7859.17	7.85917	9.341
MG461315.1_prot_AVR53819.1_42 [rps18] [CTV94_0066] [ribosomal protein S18] [	11790.8	11.7908	11.74
MG461315.1_prot_AVR53820.1_43 [rpl20] [CTV94_0067] [ribosomal protein L20] [	14080.6	14.0806	11.871
MG461315.1_prot_AVR53777.1_44 [rps12] [CTV94_0068] [ribosomal protein S12] [exception=trans-splicing] [	13736.2	13.7362	11.389
MG461315.1_prot_AVR53821.1_45 [clpP] [CTV94_0069] [ATP-dependent Clp protease proteolytic subunit] [	22372.7	22.3727	4.418
MG461315.1_prot_AVR53822.1_46 [psbB] [CTV94_0070] [photosystem II 47 kDa protein] [	56169.3	56.1693	6.109
MG461315.1_prot_AVR53823.1_47 [psbT] [CTV94_0071] [photosystem II protein T] [	3745.31	3.74531	9.677
MG461315.1_prot_AVR53824.1_48 [psbN] [CTV94_0072] [photosystem II protein N] [	4723.29	4.72329	3.935
MG461315.1_prot_AVR53825.1_49 [psbH] [CTV94_0073] [photosystem II protein H] [	7953.24	7.95324	8.756
MG461315.1_prot_AVR53826.1_50 [petB] [CTV94_0074] [cytochrome b6] [	24196.6	24.1966	8.39
MG461315.1_prot_AVR53827.1_51 [petD] [CTV94_0075] [cytochrome b6/f complex subunit IV] [	17430.8	17.4307	6.634
MG461315.1_prot_AVR53828.1_52 [rpoA] [CTV94_0076] [RNA polymerase alpha subunit] [	38177	38.177	6.338
MG461315.1_prot_AVR53829.1_53 [rps11] [CTV94_0077] [ribosomal protein S11] [	15047.6	15.0476	12.091
MG461315.1_prot_AVR53830.1_54 [rpl36] [CTV94_0078] [ribosomal protein L36] [	4460.47	4.46047	11.74
MG461315.1_prot_AVR53831.1_55 [rps8] [CTV94_0079] [ribosomal protein S8] [	15242.9	15.2429	10.965
MG461315.1_prot_AVR53832.1_56 [rpl14] [CTV94_0080] [ribosomal protein L14] [	13568.9	13.5689	8.39
MG461315.1_prot_AVR53833.1_57 [rpl16] [CTV94_0081] [ribosomal protein L16] [	15341.1	15.3411	11.477
MG461315.1_prot_AVR53834.1_58 [rps3] [CTV94_0082] [ribosomal protein S3] [	24916.8	24.9169	9.238
MG461315.1_prot_AVR53835.1_59 [rpl22] [CTV94_0083] [ribosomal protein L22] [	20419.9	20.4199	8.726
MG461315.1_prot_AVR53836.1_60 [rps19] [CTV94_0084] [ribosomal protein S19] [	10485.3	10.4853	9.926
MG461315.1_prot_AVR53837.1_61 [rpl2] [CTV94_0085] [ribosomal protein L2] [	30585.3	30.5853	11.199
MG461315.1_prot_AVR53838.1_62 [rpl23] [CTV94_0086] [ribosomal protein L23] [	10748.7	10.7487	10.921
MG461315.1_prot_AVR53839.1_63 [ycf2] [CTV94_0088] [Ycf2] [	269092	269.092	7.892
MG461315.1_prot_AVR53840.1_64 [ndhB] [CTV94_0091] [NADH dehydrogenase subunit 2] [	57389.5	57.3895	5.423
MG461315.1_prot_AVR53841.1_65 [rps7] [CTV94_0092] [ribosomal protein S7] [	13304.7	13.3047	11.257
MG461315.1_prot_66 [ycf1] [CTV94_0102] [pseudo=true] [location=111088..112036] [gbkey=CDS]	36660.6	36.6606	7.454
MG461315.1_prot_AVR53842.1_67 [ndhF] [CTV94_0103] [NADH dehydrogenase subunit 5] [	83225.1	83.225	7.775
MG461315.1_prot_AVR53843.1_68 [rpl32] [CTV94_0104] [ribosomal protein L32] [	6258.48	6.25848	12.047
MG461315.1_prot_AVR53844.1_69 [ccsA] [CTV94_0106] [cytochrome c biogenesis protein] [	36646.9	36.6469	7.38
MG461315.1_prot_AVR53845.1_70 [ndhD] [CTV94_0107] [NADH dehydrogenase subunit 4] [	42465.5	42.4655	8.17
MG461315.1_prot_AVR53846.1_71 [psaC] [CTV94_0108] [photosystem I subunit VII] [	12228.3	12.2283	7.293
MG461315.1_prot_AVR53847.1_72 [ndhE] [CTV94_0109] [NADH dehydrogenase subunit 4L] [	11154.3	11.1543	9.048
MG461315.1_prot_AVR53848.1_73 [ndhG] [CTV94_0110] [NADH dehydrogenase subunit 6] [	19195.7	19.1957	4.253
MG461315.1_prot_AVR53849.1_74 [ndhI] [CTV94_0111] [NADH dehydrogenase subunit I] [	19089.2	19.0892	7.249
MG461315.1_prot_AVR53850.1_75 [ndhA] [CTV94_0112] [NADH dehydrogenase subunit 1] [	40669.9	40.6699	5.639
MG461315.1_prot_AVR53851.1_76 [ndhH] [CTV94_0113] [NADH dehydrogenase subunit 7] [	45500.7	45.5007	5.385
MG461315.1_prot_AVR53852.1_77 [rps15] [CTV94_0114] [ribosomal protein S15] [	8910.37	8.91037	8.244
MG461315.1_prot_AVR53853.1_78 [rps7] [CTV94_0126] [ribosomal protein S7] [	13304.7	13.3047	11.257
MG461315.1_prot_AVR53854.1_79 [ndhB] [CTV94_0127] [NADH dehydrogenase subunit 2] [	56731.7	56.7317	5.207
MG461315.1_prot_AVR53855.1_80 [ycf2] [CTV94_0130] [Ycf2] [	269092	269.092	7.892
MG461315.1_prot_AVR53856.1_81 [rpl23] [CTV94_0132] [ribosomal protein L23] [	10748.7	10.7487	10.921
MG461315.1_prot_AVR53857.1_82 [rpl2] [CTV94_0133] [ribosomal protein L2] [	18399	18.399	9.955
>MF663009.1_prot_ATY69713.1_1	14318.8	14.3188	11.55
>MF663009.1_prot_ATY69633.1_2	38950.6	38.9506	4.991
>MF663009.1_prot_ATY69634.1_3	58931.1	58.9311	9.443
>MF663009.1_prot_ATY69635.1_4	9965.72	9.96572	9.663
>MF663009.1_prot_ATY69636.1_5	6766.17	6.76617	6.033
>MF663009.1_prot_ATY69637.1_6	4167.92	4.16792	6.766
>MF663009.1_prot_ATY69638.1_7	3169.83	3.16983	6.504
>MF663009.1_prot_ATY69639.1_8	3782.58	3.78258	4.19
>MF663009.1_prot_ATY69640.1_9	120600	120.6	8.185
>MF663009.1_prot_ATY69641.1_10	80903.8	80.9038	7.702
>MF663009.1_prot_ATY69642.1_11	156683	156.683	8.463
>MF663009.1_prot_ATY69643.1_12	26778	26.778	8.609
>MF663009.1_prot_ATY69644.1_13	26996.6	26.9966	5.258
>MF663009.1_prot_ATY69645.1_14	7990.44	7.99044	4.889
>MF663009.1_prot_ATY69646.1_15	20873.8	20.8738	6.02
>MF663009.1_prot_ATY69647.1_16	55602.6	55.6026	5.118
>MF663009.1_prot_ATY69648.1_17	39595.5	39.5955	5.169
>MF663009.1_prot_ATY69649.1_18	51917.9	51.9179	6.389
>MF663009.1_prot_ATY69650.1_19	11774.7	11.7747	11.111
>MF663009.1_prot_ATY69651.1_20	82482.3	82.4823	6.402
>MF663009.1_prot_ATY69652.1_21	83057.4	83.0575	6.351
>MF663009.1_prot_ATY69653.1_22	19684.1	19.6841	5.423
>MF663009.1_prot_ATY69654.1_23	23280.1	23.2801	10.847
>MF663009.1_prot_ATY69655.1_24	18506.2	18.5062	6.008
>MF663009.1_prot_ATY69656.1_25	25428.2	25.4282	7.614
>MF663009.1_prot_ATY69657.1_26	13860.5	13.8605	4.317
>MF663009.1_prot_ATY69658.1_27	14555.7	14.5557	5.308
>MF663009.1_prot_ATY69659.1_28	52594.2	52.5942	4.952
>MF663009.1_prot_ATY69660.1_29	53889.2	53.8892	5.741
>MF663009.1_prot_ATY69661.1_30	54581.4	54.5814	5.245
>MF663009.1_prot_ATY69662.1_31	3909.83	3.90983	9.37
>MF663009.1_prot_ATY69663.1_32	21228.9	21.2289	8.858
>MF663009.1_prot_ATY69664.1_33	26995.5	26.9955	5.448
>MF663009.1_prot_ATY69665.1_34	35247.6	35.2476	7.936
>MF663009.1_prot_ATY69666.1_35	4102.84	4.10284	6.491
>MF663009.1_prot_ATY69667.1_36	4424.25	4.42425	11.038
>MF663009.1_prot_ATY69668.1_37	9413.59	9.41359	4.736
>MF663009.1_prot_ATY69669.1_38	3415.22	3.41522	10.101
>MF663009.1_prot_ATY69670.1_39	4170.02	4.17002	4.393
>MF663009.1_prot_ATY69671.1_40	5026.96	5.02696	6.693
>MF663009.1_prot_ATY69672.1_41	7615.94	7.61594	8.975
>MF663009.1_prot_ATY69673.1_42	12032.2	12.0322	11.74
>MF663009.1_prot_ATY69714.1_43	15108.8	15.1088	11.623
>MF663009.1_prot_ATY69712.1_44	14318.8	14.3188	11.55
>MF663009.1_prot_ATY69674.1_45	21917.3	21.9173	4.622
>MF663009.1_prot_ATY69675.1_46	56028.1	56.0281	6.249
>MF663009.1_prot_ATY69676.1_47	3821.66	3.82166	9.048
>MF663009.1_prot_ATY69677.1_48	4722.3	4.7223	4.024
>MF663009.1_prot_ATY69678.1_49	8292.65	8.29265	6.693
>MF663009.1_prot_ATY69679.1_50	24049.4	24.0494	8.39
>MF663009.1_prot_ATY69680.1_51	18947.5	18.9475	7.732
>MF663009.1_prot_ATY69681.1_52	38287.5	38.2875	6.766
>MF663009.1_prot_ATY69682.1_53	14670.2	14.6702	11.974
>MF663009.1_prot_ATY69683.1_54	4460.47	4.46047	11.74
>MF663009.1_prot_ATY69684.1_55	9167.63	9.16763	9.706
>MF663009.1_prot_ATY69685.1_56	15680.4	15.6804	11.184
>MF663009.1_prot_ATY69686.1_57	13581.9	13.5819	8.946
>MF663009.1_prot_ATY69687.1_58	15424.1	15.4241	11.506
>MF663009.1_prot_ATY69688.1_59	25134.3	25.1343	9.209
>MF663009.1_prot_ATY69689.1_60	17204	17.2039	9.297
>MF663009.1_prot_ATY69690.1_61	10558.4	10.5584	9.97
>MF663009.1_prot_ATY69691.1_62	30069.7	30.0697	10.833
>MF663009.1_prot_ATY69692.1_63	10824.8	10.8248	11.242
>MF663009.1_prot_ATY69693.1_64	266150	266.15	7.819
>MF663009.1_prot_ATY69694.1_65	56672.7	56.6727	5.08
>MF663009.1_prot_ATY69695.1_66	17308.2	17.3082	11.286
>MF663009.1_prot_ATY69696.1_67	11039.9	11.0399	10.496
>MF663009.1_prot_ATY69697.1_68	45451.8	45.4518	5.359
>MF663009.1_prot_ATY69715.1_69	40114.3	40.1143	5.156
>MF663009.1_prot_ATY69698.1_70	19474.7	19.4747	5.69
>MF663009.1_prot_ATY69699.1_71	19114.6	19.1146	4.38
>MF663009.1_prot_ATY69700.1_72	11217.3	11.2173	9.472
>MF663009.1_prot_ATY69701.1_73	9038.48	9.03848	6.275
>MF663009.1_prot_ATY69702.1_74	53970.3	53.9703	7.717
>MF663009.1_prot_ATY69703.1_75	37007.3	37.0073	8.404
>MF663009.1_prot_ATY69704.1_76	6054.21	6.05421	12.047
>MF663009.1_prot_ATY69705.1_77	84168.3	84.1683	8.521
>MF663009.1_prot_ATY69706.1_78	23003.5	23.0035	8.829
>MF663009.1_prot_ATY69707.1_79	17308.2	17.3082	11.286
>MF663009.1_prot_ATY69708.1_80	56672.7	56.6727	5.08
>MF663009.1_prot_ATY69709.1_81	266150	266.15	7.819
>MF663009.1_prot_ATY69710.1_82	10824.8	10.8248	11.242
>MF663009.1_prot_ATY69711.1_83	29855.5	29.8555	10.833
HQ337793.1_prot_ADO65204.1_1 [rps12] [ribosomal protein S12] [exception=trans-splicing] [	13876.4	13.8764	11.637
HQ337793.1_prot_ADO65123.1_2 [psbA] [photosystem II protein D1] [	38962.7	38.9627	5.054
HQ337793.1_prot_ADO65124.1_3 [matK] [maturase K] [	61180.1	61.1801	9.004
HQ337793.1_prot_ADO65125.1_4 [rps16] [ribosomal protein S16] [	9990.77	9.99077	9.823
HQ337793.1_prot_ADO65126.1_5 [psbK] [photosystem II protein K] [	6996.45	6.99645	5.881
HQ337793.1_prot_ADO65127.1_6 [psbI] [photosystem II protein I] [	4167.92	4.16792	6.766
HQ337793.1_prot_ADO65128.1_7 [psbD] [photosystem II protein D2] [	39587.5	39.5875	5.169
HQ337793.1_prot_ADO65129.1_8 [psbC] [photosystem II CP43 chlorophyll] [	52057.1	52.0571	6.415
HQ337793.1_prot_ADO65130.1_9 [psbZ] [photosystem II protein Z] [	6553.79	6.55379	6.338
HQ337793.1_prot_ADO65131.1_10 [psbM] [photosystem II protein M] [	3782.58	3.78258	4.19
HQ337793.1_prot_ADO65132.1_11 [petN] [cytochrome b6/f complex subunit VIII] [	3169.83	3.16983	6.504
HQ337793.1_prot_ADO65133.1_12 [rpoB] [RNA polymerase beta subunit] [	121726	121.726	8.112
HQ337793.1_prot_ADO65134.1_13 [rpoC1] [RNA polymerase beta] [	78104	78.104	8.112
HQ337793.1_prot_ADO65135.1_14 [rpoC2] [RNA polymerase beta' subunit] [	175276	175.276	5.614
HQ337793.1_prot_ADO65137.1_15 [rps2] [ribosomal protein S2] [	26937.7	26.9377	9.428
HQ337793.1_prot_ADO65136.1_16 [atpI] [ATP synthase CF0 subunit IV] [	27291.2	27.2912	5.283
HQ337793.1_prot_ADO65138.1_17 [atpH] [ATP synthase CF0 subunit III] [	7974.44	7.97444	4.889
HQ337793.1_prot_ADO65139.1_18 [atpF] [ATP synthase CF0 subunit I] [	21309.6	21.3096	8.58
HQ337793.1_prot_ADO65140.1_19 [atpA] [ATP synthase CF1 alpha subunit] [	55483.7	55.4837	5.919
HQ337793.1_prot_ADO65141.1_20 [rps14] [ribosomal protein S14] [	12150.4	12.1504	11.359
HQ337793.1_prot_ADO65142.1_21 [psaB] [photosystem I P700 apoprotein A2] [	82428.2	82.4282	6.389
HQ337793.1_prot_ADO65143.1_22 [psaA] [photosystem I P700 apoprotein A1] [	83124.6	83.1245	6.16
HQ337793.1_prot_ADO65144.1_23 [ycf3] [hypothetical chloroplast RF34] [	19938.4	19.9384	5.296
HQ337793.1_prot_ADO65145.1_24 [rps4] [ribosomal protein S4] [	23399.7	23.3997	11.111
HQ337793.1_prot_ADO65146.1_25 [ndhJ] [NADH-plastoquinone oxidoreductase] [	18711.2	18.7112	5.766
HQ337793.1_prot_ADO65147.1_26 [ndhK] [NADH-plastoquinone oxidoreductase] [	27543.7	27.5437	7.966
HQ337793.1_prot_ADO65148.1_27 [ndhC] [NADH-plastoquinone oxidoreductase] [	13838.4	13.8384	4.355
HQ337793.1_prot_ADO65149.1_28 [atpE] [ATP synthase CF1 epsilon subunit] [	15259.6	15.2596	4.952
HQ337793.1_prot_ADO65150.1_29 [atpB] [ATP synthase CF1 beta subunit] [	53939.8	53.9398	5.207
HQ337793.1_prot_ADO65151.1_30 [rbcL] [ribulose-1,5-bisphosphate carboxylase/oxygenase large subunit] [	52984.3	52.9843	6.033
HQ337793.1_prot_ADO65152.1_31 [psaI] [photosystem I subunit VIII] [	3997.9	3.9979	8.756
HQ337793.1_prot_ADO65153.1_32 [ycf4] [photosystem I assembly protein ycf4] [	21670.6	21.6706	9.721
HQ337793.1_prot_ADO65154.1_33 [cemA] [chloroplast envelope membrane protein] [	27189.1	27.1891	5.893
HQ337793.1_prot_ADO65155.1_34 [petA] [cytochrome f] [	35440	35.44	8.112
HQ337793.1_prot_ADO65156.1_35 [psbJ] [photosystem II protein J] [	4130.85	4.13085	6.491
HQ337793.1_prot_ADO65157.1_36 [psbL] [photosystem II protein L] [	4497.15	4.49715	4.431
HQ337793.1_prot_ADO65158.1_37 [psbF] [photosystem II cytochrome b559 beta subunit] [	4484.35	4.48435	11.038
HQ337793.1_prot_ADO65159.1_38 [psbE] [photosystem II cytochrome b559 alpha subunit] [	9444.6	9.4446	4.533
HQ337793.1_prot_ADO65160.1_39 [petL] [cytochrome b6/f complex subunit VI] [	3426.25	3.42625	10.101
HQ337793.1_prot_ADO65161.1_40 [petG] [cytochrome b6/f complex subunit V] [	4170.02	4.17002	4.393
HQ337793.1_prot_ADO65162.1_41 [psaJ] [photosystem I subunit IX] [	4744.66	4.74466	6.693
HQ337793.1_prot_ADO65163.1_42 [rpl33] [ribosomal protein L33] [	7633.88	7.63388	9.238
HQ337793.1_prot_ADO65164.1_43 [rps18] [ribosomal protein S18] [	19644.7	19.6447	11.857
HQ337793.1_prot_ADO65165.1_44 [rpl20] [ribosomal protein L20] [	14348.9	14.3489	11.915
HQ337793.1_prot_ADO65166.1_45 [clpP] [clp protease proteolytic subunit] [	24944.8	24.9448	4.571
HQ337793.1_prot_ADO65167.1_46 [psbB] [photosystem II CP47 chlorophyll apoprotein] [	56178.2	56.1782	5.779
HQ337793.1_prot_ADO65168.1_47 [psbT] [photosystem II protein T] [	4077.04	4.07704	9.224
HQ337793.1_prot_ADO65169.1_48 [psbN] [photosystem II protein N] [	4662.2	4.6622	4.024
HQ337793.1_prot_ADO65170.1_49 [psbH] [photosystem II phosphoprotein] [	7901.25	7.90125	8.756
HQ337793.1_prot_ADO65171.1_50 [petB] [cytochrome b6] [	24166.5	24.1665	8.39
HQ337793.1_prot_ADO65172.1_51 [petD] [cytochrome b6/f complex subunit IV] [	17502.9	17.5029	6.634
HQ337793.1_prot_ADO65173.1_52 [rpoA] [RNA polymerase alpha subunit] [	40065	40.065	6.326
HQ337793.1_prot_ADO65174.1_53 [rps11] [ribosomal protein S11] [	15652.4	15.6524	11.93
HQ337793.1_prot_ADO65175.1_54 [rpl36] [ribosomal protein L36] [	4447.47	4.44747	11.945
HQ337793.1_prot_ADO65176.1_55 [infA] [translational initiation factor 1] [	13132.9	13.1329	8.712
HQ337793.1_prot_ADO65177.1_56 [rps8] [ribosomal protein S8] [	15610.3	15.6103	11.008
HQ337793.1_prot_ADO65178.1_57 [rpl14] [ribosomal protein L14] [	13564.9	13.5649	7.673
HQ337793.1_prot_ADO65179.1_58 [rpl16] [ribosomal protein L16] [	15508.3	15.5083	11.52
HQ337793.1_prot_ADO65180.1_59 [rps3] [ribosomal protein S3] [	27533.1	27.5331	9.048
HQ337793.1_prot_ADO65181.1_60 [rpl22] [ribosomal protein L22] [	17635.2	17.6352	10.891
HQ337793.1_prot_ADO65182.1_61 [rps19] [ribosomal protein S19] [	10695.5	10.6955	9.663
HQ337793.1_prot_ADO65183.1_62 [rpl2] [ribosomal protein L2] [	30556.4	30.5564	11.286
HQ337793.1_prot_ADO65184.1_63 [rpl23] [ribosomal protein L23] [	10763.6	10.7636	9.794
HQ337793.1_prot_ADO65185.1_64 [ndhB] [NADH-plastoquinone oxidoreductase subunit 2] [	56765.7	56.7657	5.27
HQ337793.1_prot_ADO65186.1_65 [rps7] [ribosomal protein S7] [	17658.8	17.6588	11.652
HQ337793.1_prot_ADO65187.1_66 [rps15] [ribosomal protein S15] [	10789.8	10.7898	10.613
HQ337793.1_prot_ADO65188.1_67 [ndhF] [NADH-plastoquinone oxidoreductase subunit 5] [	82900.1	82.9001	8.009
HQ337793.1_prot_ADO65189.1_68 [rpl32] [ribosomal protein L32] [	6792.93	6.79293	11.184
HQ337793.1_prot_ADO65190.1_69 [ccsA] [cytochrome c heme attachment protein] [	37040.3	37.0403	8.609
HQ337793.1_prot_ADO65191.1_70 [ndhD] [NADH-plastoquinone oxidoreductase subunit 4] [	56433.7	56.4337	8.185
HQ337793.1_prot_ADO65192.1_71 [psaC] [photosystem I subunit VII] [	8899.32	8.89932	6.135
HQ337793.1_prot_ADO65193.1_72 [ndhE] [NADH-plastoquinone oxidoreductase subunit 4L] [	11343.4	11.3434	8.624
HQ337793.1_prot_ADO65194.1_73 [ndhG] [NADH-plastoquinone oxidoreductase subunit 6] [	19408.1	19.4081	4.609
HQ337793.1_prot_ADO65195.1_74 [ndhI] [NADH-plastoquinone oxidoreductase subunit I] [	21123.2	21.1232	6.44
HQ337793.1_prot_ADO65196.1_75 [ndhA] [NADH-plastoquinone oxidoreductase subunit 1] [	40464.9	40.4649	4.774
HQ337793.1_prot_ADO65197.1_76 [ndhH] [NADH-plastoquinone oxidoreductase subunit 7] [	45731.2	45.7312	5.575
HQ337793.1_prot_ADO65198.1_77 [rps15] [ribosomal protein S15] [	10789.8	10.7898	10.613
HQ337793.1_prot_ADO65199.1_78 [rps7] [ribosomal protein S7] [	17658.8	17.6588	11.652
HQ337793.1_prot_ADO65200.1_79 [ndhB] [NADH-plastoquinone oxidoreductase subunit 2] [	56765.7	56.7657	5.27
HQ337793.1_prot_ADO65201.1_80 [rpl23] [ribosomal protein L23] [	10763.6	10.7636	9.794
HQ337793.1_prot_ADO65202.1_81 [rpl2] [ribosomal protein L2] [	30556.4	30.5564	11.286
HQ337793.1_prot_ADO65203.1_82 [rps19] [ribosomal protein S19] [	10695.5	10.6955	9.663
KX158870.1_prot_ANI87170.1_1 [rps12] [p041] [ribosomal protein S12] [	13637	13.637	11.389
KX158870.1_prot_ANI87200.1_2 [psbA] [p085] [photosystem II protein D1] [	38834.4	38.8344	5.054
KX158870.1_prot_ANI87185.1_3 [matK] [p084] [maturase K] [	61531.7	61.5317	9.238
KX158870.1_prot_ANI87237.1_4 [psbK] [p083] [photosystem II protein K] [	7009.4	7.0094	4.393
KX158870.1_prot_ANI87247.1_5 [psbI] [p082] [photosystem II protein I] [	4167.92	4.16792	6.766
KX158870.1_prot_ANI87186.1_6 [atpA] [p081] [ATP synthase CF1 alpha subunit] [	55977.1	55.9771	5.258
KX158870.1_prot_ANI87197.1_7 [atpF] [p080] [ATP synthase CF0 B subunit] [	20996.9	20.9969	6.135
KX158870.1_prot_ANI87232.1_8 [atpH] [p079] [ATP synthase CF0 C subunit] [	7990.44	7.99044	4.889
KX158870.1_prot_ANI87207.1_9 [atpI] [p078] [ATP synthase CF0 A subunit] [	25098.5	25.0985	5.27
KX158870.1_prot_ANI87206.1_10 [rps2] [p077] [ribosomal protein S2] [	26836.2	26.8362	9.107
KX158870.1_prot_ANI87174.1_11 [rpoC2] [p076] [RNA polymerase beta subunit] [	156625	156.625	8.799
KX158870.1_prot_ANI87176.1_12 [rpoC1] [p075] [RNA polymerase beta' subunit] [	78433.4	78.4334	7.527
KX158870.1_prot_ANI87175.1_13 [rpoB] [p074] [RNA polymerase beta subunit] [	120712	120.712	8.009
KX158870.1_prot_ANI87251.1_14 [petN] [p073] [cytochrome b6/f complex subunit VIII] [	3169.83	3.16983	6.504
KX158870.1_prot_ANI87249.1_15 [psbM] [p072] [photosystem II protein M] [	3755.55	3.75555	4.19
KX158870.1_prot_ANI87201.1_16 [psbD] [p071] [photosystem II protein D2] [	39536.5	39.5365	5.156
KX158870.1_prot_ANI87196.1_17 [psbC] [p070] [photosystem II 44 kDa protein] [	51848.8	51.8488	6.389
KX158870.1_prot_ANI87236.1_18 [psbZ] [p069] [photosystem II protein Z] [	6556.79	6.55679	6.338
KX158870.1_prot_ANI87226.1_19 [rps14] [p068] [ribosomal protein S14] [	11717.7	11.7177	11.067
KX158870.1_prot_ANI87182.1_20 [psaB] [p067] [photosystem I P700 chlorophyll a] [	82475.2	82.4752	6.402
KX158870.1_prot_ANI87179.1_21 [psaA] [p066] [photosystem I P700 chlorophyll a] [	83171.6	83.1716	6.275
KX158870.1_prot_ANI87184.1_22 [ycf3] [p065] [photosystem I assembly protein Ycf3] [	19572	19.572	5.486
KX158870.1_prot_ANI87210.1_23 [rps4] [p064] [ribosomal protein S4] [	23525.6	23.5256	10.804
KX158870.1_prot_ANI87214.1_24 [ndhJ] [p063] [NADH dehydrogenase subunit J] [	18624.3	18.6243	5.779
KX158870.1_prot_ANI87208.1_25 [ndhK] [p062] [NADH dehydrogenase subunit K] [	25646.5	25.6465	8.565
KX158870.1_prot_ANI87222.1_26 [ndhC] [p061] [NADH dehydrogenase subunit 3] [	13883.5	13.8835	4.482
KX158870.1_prot_ANI87220.1_27 [atpE] [p060] [ATP synthase CF1 epsilon subunit] [	14580.9	14.5809	5.334
KX158870.1_prot_ANI87192.1_28 [atpB] [p059] [ATP synthase CF1 beta subunit] [	53647.5	53.6475	5.067
KX158870.1_prot_ANI87195.1_29 [rbcL] [p058] [ribulose-1,5-bisphosphate carboxylase/oxygenase large subunit] [	52715.9	52.7159	5.779
KX158870.1_prot_ANI87188.1_30 [accD] [p057] [acetyl-CoA carboxylase beta subunit] [	57249.2	57.2492	5.461
KX158870.1_prot_ANI87244.1_31 [psaI] [p056] [photosystem I subunit VIII] [	4158.11	4.15811	9.341
KX158870.1_prot_ANI87211.1_32 [ycf4] [p055] [photosystem I assembly protein Ycf4] [	21380.1	21.3801	8.156
KX158870.1_prot_ANI87205.1_33 [cemA] [p054] [envelope membrane protein] [	28475	28.475	5.83
KX158870.1_prot_ANI87204.1_34 [petA] [p053] [cytochrome f] [	35415	35.415	8.273
KX158870.1_prot_ANI87241.1_35 [psbJ] [p052] [photosystem II protein J] [	4160.92	4.16092	6.491
KX158870.1_prot_ANI87243.1_36 [psbL] [p051] [photosystem II protein L] [	4497.15	4.49715	4.431
KX158870.1_prot_ANI87242.1_37 [psbF] [p050] [photosystem II protein VI] [	4484.35	4.48435	11.038
KX158870.1_prot_ANI87231.1_38 [psbE] [p049] [photosystem II protein V] [	9358.55	9.35855	4.736
KX158870.1_prot_ANI87250.1_39 [petL] [p048] [cytochrome b6/f complex subunit VI] [	3329.08	3.32908	9.063
KX158870.1_prot_ANI87245.1_40 [petG] [p047] [cytochrome b6/f complex subunit V] [	4170.02	4.17002	4.393
KX158870.1_prot_ANI87239.1_41 [psaJ] [p046] [photosystem I subunit IX] [	5026.96	5.02696	6.693
KX158870.1_prot_ANI87235.1_42 [rpl33] [p045] [ribosomal protein L33] [	7723.07	7.72307	9.897
KX158870.1_prot_ANI87225.1_43 [rps18] [p044] [ribosomal protein S18] [	12056.3	12.0563	11.74
KX158870.1_prot_ANI87223.1_44 [rpl20] [p043] [ribosomal protein L20] [	14126.7	14.1267	12.003
KX158870.1_prot_ANI87169.1_45 [rps12] [p042] [ribosomal protein S12] [exception=trans-splicing] [	13637	13.637	11.389
KX158870.1_prot_ANI87183.1_46 [clpP] [p040] [ATP-dependent Clp protease proteolytic subunit] [	21941.5	21.9415	4.698
KX158870.1_prot_ANI87187.1_47 [psbB] [p039] [photosystem II 47 kDa protein] [	56060.1	56.0601	5.982
KX158870.1_prot_ANI87248.1_48 [psbT] [p038] [photosystem II protein T] [	4077.04	4.07704	9.224
KX158870.1_prot_ANI87240.1_49 [psbN] [p037] [photosystem II protein N] [	4662.2	4.6622	4.024
KX158870.1_prot_ANI87234.1_50 [psbH] [p036] [photosystem II protein H] [	7750.08	7.75008	8.58
KX158870.1_prot_ANI87193.1_51 [petB] [p035] [cytochrome b6] [	24208.6	24.2086	8.39
KX158870.1_prot_ANI87198.1_52 [petD] [p034] [cytochrome b6/f complex subunit IV] [	17486.9	17.4869	6.634
KX158870.1_prot_ANI87202.1_53 [rpoA] [p033] [RNA polymerase alpha subunit] [	38660.8	38.6608	6.707
KX158870.1_prot_ANI87217.1_54 [rps11] [p032] [ribosomal protein S11] [	15026.6	15.0266	12.047
KX158870.1_prot_ANI87246.1_55 [rpl36] [p031] [ribosomal protein L36] [	4475.44	4.47544	11.842
KX158870.1_prot_ANI87219.1_56 [rps8] [p030] [ribosomal protein S8] [	15417.1	15.4171	10.599
KX158870.1_prot_ANI87221.1_57 [rpl14] [p029] [ribosomal protein L14] [	13520.7	13.5207	8.946
KX158870.1_prot_ANI87194.1_58 [rpl16] [p028] [ribosomal protein L16] [	15340	15.34	11.579
KX158870.1_prot_ANI87209.1_59 [rps3] [p027] [ribosomal protein S3] [	25223.4	25.2234	9.194
KX158870.1_prot_ANI87218.1_60 [rpl22] [p026] [ribosomal protein L22] [	15713.4	15.7134	8.946
KX158870.1_prot_ANI87229.1_61 [rps19] [p025] [ribosomal protein S19] [	10497.3	10.4973	10.379
KX158870.1_prot_ANI87189.1_62 [rpl2] [p024] [ribosomal protein L2] [	30384.1	30.3841	10.935
KX158870.1_prot_ANI87227.1_63 [rpl23] [p023] [ribosomal protein L23] [	10891.9	10.8919	11.096
KX158870.1_prot_ANI87171.1_64 [ycf2] [p022] [Ycf2] [	268681	268.681	7.454
KX158870.1_prot_ANI87180.1_65 [ndhB] [p021] [NADH dehydrogenase subunit 2] [	56551.5	56.5515	5.067
KX158870.1_prot_ANI87215.1_66 [rps7] [p020] [ribosomal protein S7] [	17343.2	17.3432	11.155
KX158870.1_prot_ANI87178.1_67 [ndhF] [p018] [NADH dehydrogenase subunit 5] [	85836.2	85.8362	8.843
KX158870.1_prot_ANI87238.1_68 [rpl32] [p017] [ribosomal protein L32] [	6603.79	6.60379	11.491
KX158870.1_prot_ANI87203.1_69 [ccsA] [p016] [cytochrome c biogenesis protein] [	36650.2	36.6502	8.99
KX158870.1_prot_ANI87191.1_70 [ndhD] [p015] [NADH dehydrogenase subunit 4] [	56508.6	56.5086	7.146
KX158870.1_prot_ANI87233.1_71 [psaC] [p014] [photosystem I subunit VII] [	9038.48	9.03848	6.275
KX158870.1_prot_ANI87224.1_72 [ndhE] [p013] [NADH dehydrogenase subunit 4L] [	11385.5	11.3855	9.911
KX158870.1_prot_ANI87212.1_73 [ndhG] [p012] [NADH dehydrogenase subunit 6] [	19421	19.421	4.558
KX158870.1_prot_ANI87213.1_74 [ndhI] [p011] [NADH dehydrogenase subunit I] [	20070.3	20.0703	6.781
KX158870.1_prot_ANI87177.1_75 [ndhA] [p010] [NADH dehydrogenase subunit 1] [	41081.3	41.0813	4.902
KX158870.1_prot_ANI87199.1_76 [ndhH] [p009] [NADH dehydrogenase subunit 7] [	45469.7	45.4697	5.27
KX158870.1_prot_ANI87230.1_77 [rps15] [p008] [ribosomal protein S15] [	10986.9	10.9869	10.233
KX158870.1_prot_ANI87173.1_78 [ycf1] [p007] [hypothetical chloroplast RF1] [	229234	229.234	8.902
KX158870.1_prot_ANI87216.1_79 [rps7] [p006] [ribosomal protein S7] [	17343.2	17.3432	11.155
KX158870.1_prot_ANI87181.1_80 [ndhB] [p005] [NADH dehydrogenase subunit 2] [	56551.5	56.5515	5.067
KX158870.1_prot_ANI87172.1_81 [ycf2] [p004] [Ycf2] [	268681	268.681	7.454
KX158870.1_prot_ANI87228.1_82 [rpl23] [p003] [ribosomal protein L23] [	10891.9	10.8919	11.096
KX158870.1_prot_ANI87190.1_83 [rpl2] [p002] [ribosomal protein L2] [	30384.1	30.3841	10.935
KU568472.1_prot_ANC49196.1_1 [rps12] [ribosomal protein S12][	13718.1	13.7181	11.564
KU568472.1_prot_ANC49152.1_2 [psbA] [photosystem II protein D1] [	38950.6	38.9506	4.991
KU568472.1_prot_ANC49153.1_3 [matK] [maturase K] [	60358.8	60.3588	9.121
KU568472.1_prot_ANC49154.1_4 [rps16] [ribosomal protein S16] [	10320.2	10.3202	10.16
KU568472.1_prot_ANC49155.1_5 [psbK] [photosystem II protein K] [	6930.28	6.93028	6.033
KU568472.1_prot_ANC49156.1_6 [psbI] [photosystem II protein I] [	4157.88	4.15788	6.693
KU568472.1_prot_ANC49157.1_7 [atpA] [ATP synthase CF1 alpha subunit] [	55464.4	55.4644	5.067
KU568472.1_prot_ANC49158.1_8 [atpF] [ATP synthase CF0 subunit I] [	24012.4	24.0124	8.17
KU568472.1_prot_ANC49159.1_9 [atpH] [ATP synthase CF0 subunit III] [	7990.44	7.99044	4.889
KU568472.1_prot_ANC49160.1_10 [atpI] [ATP synthase CF0 subunit IV] [	27002.7	27.0027	5.258
KU568472.1_prot_ANC49161.1_11 [rps2] [ribosomal protein S2] [	26943.3	26.9433	8.858
KU568472.1_prot_ANC49162.1_12 [rpoC2] [RNA polymerase beta' subunit] [	157387	157.387	8.463
KU568472.1_prot_ANC49163.1_13 [rpoC1] [RNA polymerase beta] [	79862.1	79.8621	8.053
KU568472.1_prot_ANC49164.1_14 [rpoB] [RNA polymerase beta subunit] [	120594	120.594	7.351
KU568472.1_prot_ANC49165.1_15 [petN] [cytochrome b6/f complex subunit VIII] [	3169.83	3.16983	6.504
KU568472.1_prot_ANC49166.1_16 [psbM] [photosystem II protein M] [	3782.58	3.78258	4.19
KU568472.1_prot_ANC49167.1_17 [psbD] [photosystem II protein D2] [	39535.4	39.5354	5.156
KU568472.1_prot_ANC49168.1_18 [psbC] [photosystem II CP43 chlorophyll apoprotein] [	51919.9	51.9199	6.415
KU568472.1_prot_ANC49169.1_19 [lhbA] [LhbA] [	6552.85	6.55285	6.338
KU568472.1_prot_ANC49170.1_20 [rps14] [ribosomal protein S14] [	11789.7	11.7897	11.111
KU568472.1_prot_ANC49171.1_21 [psaB] [photosystem I P700 apoprotein A2] [	82395.2	82.3952	6.402
KU568472.1_prot_ANC49172.1_22 [psaA] [photosystem I P700 apoprotein A1] [	83089.5	83.0895	6.338
KU568472.1_prot_ANC49173.1_23 [ycf3] [hypothetical chloroplast RF34] [	19552.9	19.5529	5.245
KU568472.1_prot_ANC49174.1_24 [rps4] [ribosomal protein S4] [	23449.4	23.4494	10.76
KU568472.1_prot_ANC49175.1_25 [ndhJ] [NADHplastoquinone oxidoreductase subunit J] [	18625.2	18.6253	6.02
KU568472.1_prot_ANC49176.1_26 [ndhK] [NADHplastoquinone oxidoreductase subunit K] [	27947.2	27.9472	8.624
KU568472.1_prot_ANC49177.1_27 [ndhC] [NADHplastoquinone oxidoreductase subunit 3] [	13950.7	13.9507	4.317
KU568472.1_prot_ANC49178.1_28 [atpE] [ATP synthase CF1 epsilon subunit] [	14606.7	14.6067	5.092
KU568472.1_prot_ANC49179.1_29 [atpB] [ATP synthase CF1 beta subunit] [	53541.3	53.5413	5.003
KU568472.1_prot_ANC49180.1_30 [rbcL] [ribulose 1,5bisphosphate carboxylase/oxygenase large subunit] [	52869.2	52.8692	6.224
KU568472.1_prot_ANC49181.1_31 [accD] [acetylCoA carboxylase carboxyltransferase beta subunit] [	58369.6	58.3696	5.219
KU568472.1_prot_ANC49182.1_32 [psaI] [photosystem I subunit VIII] [	3970.88	3.97088	9.37
KU568472.1_prot_ANC49183.1_33 [ycf4] [photosystem I assembly protein ycf4] [	21458.1	21.4581	9.165
KU568472.1_prot_ANC49184.1_34 [cemA] [chloroplast envelope membrane protein] [	26880.4	26.8804	5.258
KU568472.1_prot_ANC49185.1_35 [petA] [cytochrome f] [	35118.7	35.1187	8.361
KU568472.1_prot_ANC49186.1_36 [psbJ] [photosystem II protein J] [	4130.9	4.1309	6.491
KU568472.1_prot_ANC49187.1_37 [psbL] [photosystem II protein L][	4365.95	4.36595	4.431
KU568472.1_prot_ANC49188.1_38 [psbF] [photosystem II cytochrome b559 beta subunit] [	4484.35	4.48435	11.038
KU568472.1_prot_ANC49189.1_39 [psbE] [photosystem II cytochrome b559 alpha subunit] [	9396.6	9.3966	4.736
KU568472.1_prot_ANC49190.1_40 [petL] [cytochrome b6/f complex subunit VI] [	3389.18	3.38918	10.101
KU568472.1_prot_ANC49191.1_41 [petG] [cytochrome b6/f complex subunit V] [	4170.02	4.17002	4.393
KU568472.1_prot_ANC49192.1_42 [psaJ] [photosystem I subunit IX] [	4792.7	4.7927	6.693
KU568472.1_prot_ANC49193.1_43 [rpl33] [ribosomal protein L33] [	7663	7.663	9.238
KU568472.1_prot_ANC49194.1_44 [rps18] [ribosomal protein S18] [	12052.2	12.0522	11.74
KU568472.1_prot_ANC49195.1_45 [rpl20] [ribosomal protein L20] [	17855	17.855	11.623
KU568472.1_prot_ANC49234.1_46 [rps12] [ribosomal protein S12][	14009.4	14.0094	11.477
KU568472.1_prot_ANC49197.1_47 [clpP] [clp protease proteolytic subunit] [	21773.3	21.7733	4.685
KU568472.1_prot_ANC49198.1_48 [psbT] [photosystem II protein T] [	3931.78	3.93178	9.048
KU568472.1_prot_ANC49199.1_49 [psbN] [photosystem II protein N] [	4722.3	4.7223	4.024
KU568472.1_prot_ANC49200.1_50 [psbH] [photosystem II phosphoprotein] [	7733.01	7.73301	8.58
KU568472.1_prot_ANC49201.1_51 [petB] [cytochrome b6] [	24166.6	24.1666	8.39
KU568472.1_prot_ANC49202.1_52 [petD] [cytochrome b6/f complex subunit IV] [	17512.9	17.5129	6.634
KU568472.1_prot_ANC49203.1_53 [rpoA] [RNA polymerase alpha subunit] [	38662.7	38.6626	6.517
KU568472.1_prot_ANC49204.1_54 [rps11] [ribosomal protein S11] [	14901.4	14.9014	12.106
KU568472.1_prot_ANC49205.1_55 [rpl36] [ribosomal protein L36] [	4460.47	4.46047	11.74
KU568472.1_prot_ANC49206.1_56 [rps8] [ribosomal protein S8] [	15790.6	15.7906	11.242
KU568472.1_prot_ANC49207.1_57 [rpl14] [ribosomal protein L14] [	13577.8	13.5778	8.024
KU568472.1_prot_ANC49208.1_58 [rpl16] [ribosomal protein L16] [	15355	15.355	11.579
KU568472.1_prot_ANC49209.1_59 [rps3] [ribosomal protein S3] [	25034.3	25.0343	9.048
KU568472.1_prot_ANC49210.1_60 [rpl22] [ribosomal protein L22] [	17919.9	17.9199	9.18
KU568472.1_prot_ANC49211.1_61 [rps19] [ribosomal protein S19] [	10443.2	10.4432	9.677
KU568472.1_prot_ANC49212.1_62 [rpl2] [ribosomal protein L2] [	30135.8	30.1358	11.038
KU568472.1_prot_ANC49213.1_63 [rpl23] [ribosomal protein L23] [	10762.7	10.7627	10.921
KU568472.1_prot_ANC49214.1_64 [ycf2] [hypothetical chloroplast RF21] [	266211	266.211	7.527
KU568472.1_prot_ANC49215.1_65 [ycf15] [hypothetical chloroplast RF15] [	10545.4	10.5454	9.472
KU568472.1_prot_ANC49216.1_66 [ndhB] [NADHplastoquinone oxidoreductase subunit 2] [	56644.7	56.6447	5.067
KU568472.1_prot_ANC49217.1_67 [rps7] [ribosomal protein S7] [	17386.3	17.3863	11.286
KU568472.1_prot_ANC49235.1_68 [ndhF] [NdhF] [	83951.9	83.9519	8.639
KU568472.1_prot_ANC49218.1_69 [rpl32] [ribosomal protein L32] [	6401.67	6.40167	12.047
KU568472.1_prot_ANC49219.1_70 [ccsA] [cytochrome c heme attachment protein] [	36065.2	36.0652	7.951
KU568472.1_prot_ANC49220.1_71 [ndhD] [NADHplastoquinone oxidoreductase subunit 4][	56147.8	56.1478	7.161
KU568472.1_prot_ANC49221.1_72 [psaC] [photosystem I subunit VII] [	9038.48	9.03848	6.275
KU568472.1_prot_ANC49222.1_73 [ndhE] [NADHplastoquinone oxidoreductase subunit 4L] [	11270.3	11.2703	8.785
KU568472.1_prot_ANC49223.1_74 [ndhG] [NADHplastoquinone oxidoreductase subunit 6] [	19368.8	19.3688	4.139
KU568472.1_prot_ANC49224.1_75 [ndhI] [NADHplastoquinone oxidoreductase subunit I] [	19537.6	19.5376	5.436
KU568472.1_prot_ANC49225.1_76 [ndhA] [NADHplastoquinone oxidoreductase subunit 1] [	40005.2	40.0052	5.003
KU568472.1_prot_ANC49226.1_77 [ndhH] [NADHplastoquinone oxidoreductase subunit 7] [	45543.8	45.5438	5.118
KU568472.1_prot_ANC49227.1_78 [rps15] [ribosomal protein S15] [	10441.3	10.4413	10.526
KU568472.1_prot_ANC49228.1_79 [ycf1] [hypothetical chloroplast RF19] [	225108	225.108	9.048
KU568472.1_prot_ANC49229.1_80 [rps7] [ribosomal protein S7] [	17386.3	17.3863	11.286
KU568472.1_prot_ANC49230.1_81 [ndhB] [NADHplastoquinone oxidoreductase subunit 2] [	56644.7	56.6447	5.067
KU568472.1_prot_ANC49231.1_82 [ycf15] [hypothetical chloroplast RF15] [	10545.4	10.5454	9.472
KU568472.1_prot_ANC49232.1_83 [ycf2] [hypothetical chloroplast RF21] [	266211	266.211	7.527
KU568472.1_prot_ANC49233.1_84 [rpl23] [ribosomal protein L23] [	10762.7	10.7627	10.921
KU306735.1_prot_ANA07537.1_1 [psbA] [photosystem II protein D1] [	38950.6	38.9506	4.991
KU306735.1_prot_ANA07538.1_2 [matK] [maturase K] [	60358.8	60.3588	9.121
KU306735.1_prot_ANA07539.1_3 [rps16] [ribosomal protein S16] [	10320.2	10.3202	10.16
KU306735.1_prot_ANA07540.1_4 [psbK] [photosystem II protein K] [	6930.28	6.93028	6.033
KU306735.1_prot_ANA07541.1_5 [psbI] [photosystem II protein I] [	4157.88	4.15788	6.693
KU306735.1_prot_ANA07542.1_6 [atpA] [ATP synthase CF1 alpha subunit] [	55464.4	55.4644	5.067
KU306735.1_prot_ANA07543.1_7 [atpF] [ATP synthase CF0 subunit I] [	24012.4	24.0124	8.17
KU306735.1_prot_ANA07544.1_8 [atpH] [ATP synthase CF0 subunit III] [	7990.44	7.99044	4.889
KU306735.1_prot_ANA07545.1_9 [atpI] [ATP synthase CF0 subunit IV] [	27002.7	27.0027	5.258
KU306735.1_prot_ANA07546.1_10 [rps2] [ribosomal protein S2] [	26943.3	26.9433	8.858
KU306735.1_prot_ANA07547.1_11 [rpoC2] [RNA polymerase beta' subunit] [	157387	157.387	8.463
KU306735.1_prot_ANA07548.1_12 [rpoC1] [RNA polymerase beta] [	79862.1	79.8621	8.053
KU306735.1_prot_ANA07549.1_13 [rpoB] [RNA polymerase beta subunit] [	120594	120.594	7.351
KU306735.1_prot_ANA07550.1_14 [petN] [cytochrome b6/f complex subunit VIII] [	3169.83	3.16983	6.504
KU306735.1_prot_ANA07551.1_15 [psbM] [photosystem II protein M] [	3782.58	3.78258	4.19
KU306735.1_prot_ANA07552.1_16 [psbD] [photosystem II protein D2] [	14207.4	14.2074	6.868
KU306735.1_prot_ANA07553.1_17 [psbC] [photosystem II CP43 chlorophyll apoprotein] [	51919.9	51.9199	6.415
KU306735.1_prot_ANA07554.1_18 [lhbA] [LhbA] [	6552.85	6.55285	6.338
KU306735.1_prot_ANA07555.1_19 [rps14] [ribosomal protein S14] [	11789.7	11.7897	11.111
KU306735.1_prot_ANA07556.1_20 [psaB] [photosystem I P700 apoprotein A2] [	82395.2	82.3952	6.402
KU306735.1_prot_ANA07557.1_21 [psaA] [photosystem I P700 apoprotein A1] [	83089.5	83.0895	6.338
KU306735.1_prot_ANA07558.1_22 [ycf3] [hypothetical chloroplast RF34] [	19552.9	19.5529	5.245
KU306735.1_prot_ANA07559.1_23 [rps4] [ribosomal protein S4] [	23449.4	23.4494	10.76
KU306735.1_prot_ANA07560.1_24 [ndhJ] [NADHplastoquinone oxidoreductase subunit J] [	18655.3	18.6553	6.02
KU306735.1_prot_ANA07561.1_25 [ndhK] [NADHplastoquinone oxidoreductase subunit K] [	27947.2	27.9472	8.624
KU306735.1_prot_ANA07562.1_26 [ndhC] [NADHplastoquinone oxidoreductase subunit 3] [	13950.7	13.9507	4.317
KU306735.1_prot_ANA07563.1_27 [atpE] [ATP synthase CF1 epsilon subunit] [	14606.7	14.6067	5.092
KU306735.1_prot_ANA07564.1_28 [atpB] [ATP synthase CF1 beta subunit] [	53541.3	53.5413	5.003
KU306735.1_prot_ANA07565.1_29 [rbcL] [ribulose 1,5bisphosphate carboxylase/oxygenase large subunit] [	52869.2	52.8692	6.224
KU306735.1_prot_ANA07566.1_30 [accD] [acetylCoA carboxylase carboxyltransferase beta subunit] [	58369.6	58.3696	5.219
KU306735.1_prot_ANA07567.1_31 [psaI] [photosystem I subunit VIII] [	3211.78	3.21178	6.338
KU306735.1_prot_ANA07568.1_32 [ycf4] [photosystem I assembly protein ycf4] [	21458.1	21.4581	9.165
KU306735.1_prot_ANA07569.1_33 [cemA] [chloroplast envelope membrane protein] [	26880.4	26.8804	5.258
KU306735.1_prot_ANA07570.1_34 [petA] [cytochrome f] [	35118.7	35.1187	8.361
KU306735.1_prot_ANA07571.1_35 [psbJ] [photosystem II protein J] [	4130.9	4.1309	6.491
KU306735.1_prot_ANA07572.1_36 [psbL] [photosystem II protein L][	4365.95	4.36595	4.431
KU306735.1_prot_ANA07573.1_37 [psbF] [photosystem II cytochrome b559 beta subunit] [	4484.35	4.48435	11.038
KU306735.1_prot_ANA07574.1_38 [psbE] [photosystem II cytochrome b559 alpha subunit] [	9396.6	9.3966	4.736
KU306735.1_prot_ANA07575.1_39 [petL] [cytochrome b6/f complex subunit VI] [	3389.18	3.38918	10.101
KU306735.1_prot_ANA07576.1_40 [petG] [cytochrome b6/f complex subunit V] [	4170.02	4.17002	4.393
KU306735.1_prot_ANA07577.1_41 [psaJ] [photosystem I subunit IX] [	4792.7	4.7927	6.693
KU306735.1_prot_ANA07578.1_42 [rpl33] [ribosomal protein L33] [	7663	7.663	9.238
KU306735.1_prot_ANA07579.1_43 [rps18] [ribosomal protein S18] [	12052.2	12.0522	11.74
KU306735.1_prot_ANA07580.1_44 [rpl20] [ribosomal protein L20] [	17855	17.855	11.623
KU306735.1_prot_ANA07581.1_45 [rps12] [ribosomal protein S12][	13738.1	13.7381	11.477
KU306735.1_prot_ANA07582.1_46 [clpP] [clp protease proteolytic subunit][	19088.2	19.0882	4.825
KU306735.1_prot_ANA07583.1_47 [psbB] [PsbB] [	56015.1	56.0151	5.982
KU306735.1_prot_ANA07584.1_48 [psbT] [photosystem II protein T] [	3931.78	3.93178	9.048
KU306735.1_prot_ANA07585.1_49 [psbN] [photosystem II protein N] [	4722.3	4.7223	4.024
KU306735.1_prot_ANA07586.1_50 [psbH] [photosystem II phosphoprotein] [	8396.8	8.3968	8.58
KU306735.1_prot_ANA07587.1_51 [petB] [cytochrome b6][	24062.4	24.0624	8.39
KU306735.1_prot_ANA07588.1_52 [petD] [cytochrome b6/f complex subunit IV] [	19003.6	19.0036	7.732
KU306735.1_prot_ANA07589.1_53 [rpoA] [RNA polymerase alpha subunit] [	38662.7	38.6626	6.517
KU306735.1_prot_ANA07590.1_54 [rps11] [ribosomal protein S11] [	14901.4	14.9014	12.106
KU306735.1_prot_ANA07591.1_55 [rpl36] [ribosomal protein L36] [	4460.47	4.46047	11.74
KU306735.1_prot_ANA07592.1_56 [rps8] [ribosomal protein S8] [	15790.6	15.7906	11.242
KU306735.1_prot_ANA07593.1_57 [rpl14] [ribosomal protein L14] [	13577.8	13.5778	8.024
KU306735.1_prot_ANA07594.1_58 [rpl16] [ribosomal protein L16] [	15354	15.354	11.667
KU306735.1_prot_ANA07595.1_59 [rps3] [ribosomal protein S3] [	25034.3	25.0343	9.048
KU306735.1_prot_ANA07596.1_60 [rpl22] [ribosomal protein L22] [	17919.9	17.9199	9.18
KU306735.1_prot_ANA07597.1_61 [rps19] [ribosomal protein S19] [	10443.2	10.4432	9.677
KU306735.1_prot_ANA07598.1_62 [rpl2] [ribosomal protein L2] [	30135.8	30.1358	11.038
KU306735.1_prot_ANA07599.1_63 [rpl23] [ribosomal protein L23] [	10762.7	10.7627	10.921
KU306735.1_prot_ANA07600.1_64 [ycf2] [hypothetical chloroplast RF21] [	266193	266.193	7.527
KU306735.1_prot_ANA07601.1_65 [ycf15] [hypothetical chloroplast RF15] [	10545.4	10.5454	9.472
KU306735.1_prot_ANA07602.1_66 [ndhB] [NADHplastoquinone oxidoreductase subunit 2] [	56644.7	56.6447	5.067
KU306735.1_prot_ANA07603.1_67 [rps7] [ribosomal protein S7] [	17386.3	17.3863	11.286
KU306735.1_prot_ANA07604.1_68 [ndhF] [NADHplastoquinone oxidoreductase subunit 5] [	83951.9	83.9519	8.639
KU306735.1_prot_ANA07605.1_69 [rpl32] [ribosomal protein L32] [	6401.67	6.40167	12.047
KU306735.1_prot_ANA07606.1_70 [ccsA] [cytochrome c heme attachment protein] [	36065.2	36.0652	7.951
KU306735.1_prot_ANA07607.1_71 [ndhD] [NADHplastoquinone oxidoreductase subunit 4][	56147.8	56.1478	7.161
KU306735.1_prot_ANA07608.1_72 [psaC] [photosystem I subunit VII] [	9038.48	9.03848	6.275
KU306735.1_prot_ANA07609.1_73 [ndhE] [NADHplastoquinone oxidoreductase subunit 4L] [	11270.3	11.2703	8.785
KU306735.1_prot_ANA07610.1_74 [ndhG] [NADHplastoquinone oxidoreductase subunit 6] [	19368.8	19.3688	4.139
KU306735.1_prot_ANA07611.1_75 [ndhI] [NADHplastoquinone oxidoreductase subunit I] [	19537.6	19.5376	5.436
KU306735.1_prot_ANA07612.1_76 [ndhA] [NADHplastoquinone oxidoreductase subunit 1] [	40005.2	40.0052	5.003
KU306735.1_prot_ANA07613.1_77 [ndhH] [NADHplastoquinone oxidoreductase subunit 7] [	45543.8	45.5438	5.118
KU306735.1_prot_ANA07614.1_78 [rps15] [ribosomal protein S15] [	10441.3	10.4413	10.526
KU306735.1_prot_ANA07615.1_79 [ycf1] [hypothetical chloroplast RF19] [	225108	225.108	9.048
KU306735.1_prot_ANA07616.1_80 [rps7] [ribosomal protein S7] [	17386.3	17.3863	11.286
KU306735.1_prot_ANA07617.1_81 [ycf15] [hypothetical chloroplast RF15] [	10545.4	10.5454	9.472
KU306735.1_prot_ANA07618.1_82 [ycf2] [hypothetical chloroplast RF21] [	266193	266.193	7.527
KU306735.1_prot_ANA07619.1_83 [rpl23] [ribosomal protein L23] [	10762.7	10.7627	10.921
KT312941.1_prot_AMW67361.1_1 [rps12] [ribosomal protein S12][	13663.1	13.6631	11.477
KT312941.1_prot_AMW67317.1_2 [psbA] [photosystem II protein D1] [	38894.5	38.8945	5.13
KT312941.1_prot_AMW67318.1_3 [matK] [maturase K] [	61778.7	61.7787	9.033
KT312941.1_prot_AMW67319.1_4 [rps16] [ribosomal protein S16] [	10195	10.195	10.818
KT312941.1_prot_AMW67320.1_5 [psbK] [photosystem II protein K] [	6972.43	6.97243	5.881
KT312941.1_prot_AMW67321.1_6 [psbI] [photosystem II protein I] [	4181.95	4.18195	6.766
KT312941.1_prot_AMW67322.1_7 [atpA] [ATP synthase CF1 alpha subunit] [	56122.1	56.1221	5.321
KT312941.1_prot_AMW67323.1_8 [atpF] [ATP synthase CF0 subunit I] [	21142	21.142	5.792
KT312941.1_prot_AMW67324.1_9 [atpH] [ATP synthase CF0 subunit III] [	7990.44	7.99044	4.889
KT312941.1_prot_AMW67325.1_10 [atpI] [ATP synthase CF0 subunit IV] [	27048.8	27.0488	5.258
KT312941.1_prot_AMW67326.1_11 [rps2] [ribosomal protein S2] [	26624	26.624	8.785
KT312941.1_prot_AMW67327.1_12 [rpoC2] [RNA polymerase beta' subunit] [	157552	157.552	8.287
KT312941.1_prot_AMW67328.1_13 [rpoC1] [RNA polymerase beta] [	78863	78.863	7.951
KT312941.1_prot_AMW67329.1_14 [rpoB] [RNA polymerase beta subunit] [	120885	120.885	8.317
KT312941.1_prot_AMW67330.1_15 [petN] [cytochrome b6/f complex subunit VIII] [	3199.86	3.19986	6.504
KT312941.1_prot_AMW67331.1_16 [psbM] [photosystem II protein M] [	3782.58	3.78258	4.19
KT312941.1_prot_AMW67332.1_17 [psbD] [photosystem II protein D2] [	39605.5	39.6055	5.169
KT312941.1_prot_AMW67333.1_18 [psbC] [photosystem II CP43 chlorophyll apoprotein] [	51760.8	51.7608	6.389
KT312941.1_prot_AMW67334.1_19 [psbZ] [photosystem II protein Z] [	6530.75	6.53075	6.338
KT312941.1_prot_AMW67335.1_20 [rps14] [ribosomal protein S14] [	11769.8	11.7698	11.213
KT312941.1_prot_AMW67336.1_21 [psaB] [photosystem I P700 apoprotein A2] [	82430.2	82.4302	6.389
KT312941.1_prot_AMW67337.1_22 [psaA] [photosystem I P700 apoprotein A1] [	83168.7	83.1687	6.275
KT312941.1_prot_AMW67338.1_23 [ycf3] [hypothetical chloroplast RF34] [	19789.2	19.7892	5.245
KT312941.1_prot_AMW67339.1_24 [rps4] [ribosomal protein S4] [	23418.5	23.4185	10.818
KT312941.1_prot_AMW67340.1_25 [ndhJ] [NADHplastoquinone oxidoreductase subunit J] [	18876.5	18.8765	5.919
KT312941.1_prot_AMW67341.1_26 [ndhK] [NADHplastoquinone oxidoreductase subunit K] [	28696.7	28.6967	5.753
KT312941.1_prot_AMW67342.1_27 [ndhC] [NADHplastoquinone oxidoreductase subunit 3] [	13753.2	13.7532	4.24
KT312941.1_prot_AMW67343.1_28 [atpE] [ATP synthase CF1 epsilon subunit] [	14555.6	14.5556	4.863
KT312941.1_prot_AMW67344.1_29 [atpB] [ATP synthase CF1 beta subunit] [	53779.8	53.7798	5.194
KT312941.1_prot_AMW67345.1_30 [rbcL] [ribulose 1,5bisphosphate carboxylase/oxygenase large subunit] [	53292.6	53.2926	5.944
KT312941.1_prot_AMW67346.1_31 [accD] [acetylCoA carboxylase carboxyltransferase beta subunit] [	55535	55.535	5.219
KT312941.1_prot_AMW67347.1_32 [psaI] [photosystem I subunit VIII] [	3877.75	3.87775	8.77
KT312941.1_prot_AMW67348.1_33 [ycf4] [photosystem I assembly protein ycf4] [	21553.3	21.5533	9.18
KT312941.1_prot_AMW67349.1_34 [cemA] [chloroplast envelope membrane protein] [	27237.7	27.2377	5.347
KT312941.1_prot_AMW67350.1_35 [petA] [cytochrome f] [	35327.7	35.3277	7.717
KT312941.1_prot_AMW67351.1_36 [psbJ] [photosystem II protein J] [	4160.92	4.16092	6.491
KT312941.1_prot_AMW67352.1_37 [psbL] [photosystem II protein L] [	4497.15	4.49715	4.431
KT312941.1_prot_AMW67353.1_38 [psbF] [photosystem II cytochrome b559 beta subunit] [	4484.35	4.48435	11.038
KT312941.1_prot_AMW67354.1_39 [psbE] [photosystem II cytochrome b559 alpha subunit] [	9385.62	9.38562	5.486
KT312941.1_prot_AMW67355.1_40 [petL] [cytochrome b6/f complex subunit VI] [	3362.16	3.36216	10.101
KT312941.1_prot_AMW67356.1_41 [petG] [cytochrome b6/f complex subunit V] [	4170.02	4.17002	4.393
KT312941.1_prot_AMW67357.1_42 [psaJ] [photosystem I subunit IX] [	5008.94	5.00894	6.693
KT312941.1_prot_AMW67358.1_43 [rpl33] [ribosomal protein L33] [	7734.05	7.73405	9.414
KT312941.1_prot_AMW67359.1_44 [rps18] [ribosomal protein S18] [	11990.1	11.9901	11.652
KT312941.1_prot_AMW67360.1_45 [rpl20] [ribosomal protein L20] [	14325	14.325	11.769
KT312941.1_prot_AMW67396.1_46 [rps12] [ribosomal protein S12][	13709	13.709	11.564
KT312941.1_prot_AMW67362.1_47 [clpP] [clp protease proteolytic subunit] [	23001.4	23.0014	4.444
KT312941.1_prot_AMW67363.1_48 [psbB] [photosystem II p680 chlorophyll A apoprotein] [	56062.1	56.0621	5.982
KT312941.1_prot_AMW67364.1_49 [psbT] [photosystem II protein T] [	4306.32	4.30632	9.355
KT312941.1_prot_AMW67365.1_50 [psbN] [photosystem II protein N] [	4662.2	4.6622	4.024
KT312941.1_prot_AMW67366.1_51 [psbH] [photosystem II phosphoprotein] [	7718	7.718	8.756
KT312941.1_prot_AMW67367.1_52 [petB] [cytochrome b6] [	24391.8	24.3918	8.682
KT312941.1_prot_AMW67368.1_53 [petD] [cytochrome b6/f complex subunit IV] [	19003.6	19.0036	5.855
KT312941.1_prot_AMW67369.1_54 [rpoA] [RNA polymerase alpha subunit] [	38675.4	38.6754	6.376
KT312941.1_prot_AMW67370.1_55 [rps11] [ribosomal protein S11] [	14904.4	14.9044	12.062
KT312941.1_prot_AMW67371.1_56 [rpl36] [ribosomal protein L36] [	4490.49	4.49049	11.74
KT312941.1_prot_AMW67372.1_57 [infA] [translational initiation factor 1] [	9062.43	9.06243	9.984
KT312941.1_prot_AMW67373.1_58 [rps8] [ribosomal protein S8] [	15236.9	15.2369	10.526
KT312941.1_prot_AMW67374.1_59 [rpl14] [ribosomal protein L14] [	13503.8	13.5038	8.024
KT312941.1_prot_AMW67375.1_60 [rpl16] [ribosomal protein L16] [	15296	15.296	11.403
KT312941.1_prot_AMW67376.1_61 [rps3] [ribosomal protein S3] [	25564.8	25.5648	9.516
KT312941.1_prot_AMW67377.1_62 [rpl22] [ribosomal protein L22] [	15031.6	15.0316	9.487
KT312941.1_prot_AMW67378.1_63 [rps19] [ribosomal protein S19] [	10575.3	10.5753	9.882
KT312941.1_prot_AMW67379.1_64 [rpl2] [ribosomal protein L2][	29686.3	29.6863	10.935
KT312941.1_prot_AMW67380.1_65 [rpl23] [ribosomal protein L23] [	10690.5	10.6905	10.394
KT312941.1_prot_AMW67381.1_66 [ycf2] [hypothetical chloroplast RF21] [	270115	270.115	7.614
KT312941.1_prot_AMW67382.1_67 [ndhB] [NADHplastoquinone oxidoreductase subunit 2] [	56703.5	56.7035	5.347
KT312941.1_prot_AMW67383.1_68 [rps7] [ribosomal protein S7] [	17342.2	17.3422	11.038
KT312941.1_prot_AMW67384.1_69 [ndhF] [NADHplastoquinone oxidoreductase subunit 5] [	83172.4	83.1724	7.556
KT312941.1_prot_AMW67385.1_70 [rpl32] [ribosomal protein L32] [	6437.73	6.43773	11.096
KT312941.1_prot_AMW67386.1_71 [ccsA] [cytochrome c heme attachment protein] [	36917.2	36.9172	8.507
KT312941.1_prot_AMW67387.1_72 [ndhD] [NADHplastoquinone oxidoreductase subunit 4] [	56551.3	56.5513	7.497
KT312941.1_prot_AMW67388.1_73 [psaC] [photosystem I subunit VII] [	9054.48	9.05448	6.275
KT312941.1_prot_AMW67389.1_74 [ndhE] [NADHplastoquinone oxidoreductase subunit 4L] [	11293.4	11.2934	9.063
KT312941.1_prot_AMW67390.1_75 [ndhG] [NADHplastoquinone oxidoreductase subunit 6] [	19315.8	19.3158	3.846
KT312941.1_prot_AMW67391.1_76 [ndhI] [NADHplastoquinone oxidoreductase subunit I] [	21012.2	21.0122	6.389
KT312941.1_prot_AMW67392.1_77 [ndhA] [NADHplastoquinone oxidoreductase subunit 1] [	40215.4	40.2154	4.889
KT312941.1_prot_AMW67393.1_78 [ndhH] [NADHplastoquinone oxidoreductase subunit 7] [	45561.8	45.5618	5.245
KT312941.1_prot_AMW67394.1_79 [rps15] [ribosomal protein S15] [	10802.7	10.8027	10.262
KT312941.1_prot_AMW67395.1_80 [ycf1] [hypothetical chloroplast RF19] [	224780	224.78	8.829
KT312941.1_prot_AMW67397.1_81 [rps7] [ribosomal protein S7] [	17342.2	17.3422	11.038
KT312941.1_prot_AMW67398.1_82 [ndhB] [NADHplastoquinone oxidoreductase subunit 2] [	56703.5	56.7035	5.347
KT312941.1_prot_AMW67399.1_83 [ycf2] [hypothetical chloroplast RF21] [	270115	270.115	7.614
KT312941.1_prot_AMW67400.1_84 [rpl23] [ribosomal protein L23] [	10690.5	10.6905	10.394
KT312941.1_prot_AMW67401.1_85 [rpl2] [ribosomal protein L2][	29686.3	29.6863	10.935
KT312941.1_prot_AMW67402.1_86 [rps19] [ribosomal protein S19] [	10575.3	10.5753	9.882
MF155664.1_prot_ATU06833.1_1 [rps12] [ribosomal protein S12][	13710.1	13.7101	11.389
MF155664.1_prot_ATU06789.1_2 [psbA] [photosystem II protein D1] [	38949.6	38.9496	5.054
MF155664.1_prot_ATU06790.1_3 [matK] [maturase K] [	60649.5	60.6495	8.902
MF155664.1_prot_ATU06791.1_4 [psbK] [photosystem II protein K] [	7118.56	7.11856	6.751
MF155664.1_prot_ATU06792.1_5 [psbI] [photosystem II protein I] [	4167.92	4.16792	6.766
MF155664.1_prot_ATU06793.1_6 [atpA] [ATP synthase CF1 alpha subunit] [	55794.9	55.7949	5.525
MF155664.1_prot_ATU06794.1_7 [atpF] [ATP synthase CF0 B subunit] [	19980.7	19.9807	8.141
MF155664.1_prot_ATU06795.1_8 [atpH] [ATP synthase CF0 C chain] [	7990.44	7.99044	4.889
MF155664.1_prot_ATU06796.1_9 [atpI] [ATP synthase CF0 A chain] [	27252	27.252	5.258
MF155664.1_prot_ATU06797.1_10 [rps2] [ribosomal protein S2] [	26797	26.797	9.107
MF155664.1_prot_ATU06798.1_11 [rpoC2] [RNA polymerase beta subunit2] [	156516	156.516	8.521
MF155664.1_prot_ATU06799.1_12 [rpoC1] [RNA polymerase beta' subunit] [	78224.4	78.2244	7.673
MF155664.1_prot_ATU06800.1_13 [rpoB] [RNA polymerase beta subunit] [	122708	122.708	7.571
MF155664.1_prot_ATU06801.1_14 [petN] [cytochrome b6/f complex subunit VIII] [	3169.83	3.16983	6.504
MF155664.1_prot_ATU06802.1_15 [psbM] [photosystem II M protein] [	3782.58	3.78258	4.19
MF155664.1_prot_ATU06803.1_16 [psbD] [photosystem II protein D2] [	39545.5	39.5455	5.27
MF155664.1_prot_ATU06804.1_17 [psbC] [photosystem II 44 kDa protein] [	51943.9	51.9439	6.211
MF155664.1_prot_ATU06805.1_18 [psbZ] [photosystem II protein z] [	10640.6	10.6406	10.058
MF155664.1_prot_ATU06806.1_19 [rps14] [ribosomal protein S14] [	11776.7	11.7767	11.33
MF155664.1_prot_ATU06807.1_20 [psaB] [photosystem I P700 apoprotein A2] [	82342.1	82.3421	6.402
MF155664.1_prot_ATU06808.1_21 [psaA] [photosystem I P700 apoprotein A1] [	83101.6	83.1016	6.338
MF155664.1_prot_ATU06809.1_22 [ycf3] [photosystem I assembly protein Ycf3] [	20036.5	20.0365	5.626
MF155664.1_prot_ATU06810.1_23 [rps4] [ribosomal protein S4] [	23360.1	23.3601	10.701
MF155664.1_prot_ATU06811.1_24 [ndhJ] [NADH dehydrogenase subunit J] [	18693.4	18.6934	7.468
MF155664.1_prot_ATU06812.1_25 [ndhK] [NADH dehydrogenase subunit K] [	25433.9	25.4339	6.576
MF155664.1_prot_ATU06813.1_26 [ndhC] [NADH dehydrogenase subunit 3] [	16815.7	16.8157	4.469
MF155664.1_prot_ATU06814.1_27 [atpE] [ATP synthase CF1 epsilon subunit] [	14645.7	14.6457	5.512
MF155664.1_prot_ATU06815.1_28 [atpB] [ATP synthase CF1 beta subunit] [	53657.5	53.6575	5.118
MF155664.1_prot_ATU06816.1_29 [rbcL] [ribulose1,5bisphosphate carboxylase/oxygenase large subunit] [	53493.9	53.4939	5.931
MF155664.1_prot_ATU06817.1_30 [accD] [acetylCoA carboxylase beta subunit] [	59160.4	59.1604	4.774
MF155664.1_prot_ATU06818.1_31 [psaI] [photosystem I subunit VIII] [	4005.88	4.00588	9.341
MF155664.1_prot_ATU06819.1_32 [ycf4] [photosystem I assembly protein Ycf4] [	21459.2	21.4592	9.633
MF155664.1_prot_ATU06820.1_33 [cemA] [envelope membrane protein] [	29405.2	29.4052	5.474
MF155664.1_prot_ATU06821.1_34 [petA] [component of cytochrome b6/f complex] [	35687.2	35.6872	7.673
MF155664.1_prot_ATU06822.1_35 [psbJ] [photosystem II protein J] [	4116.87	4.11687	6.491
MF155664.1_prot_ATU06823.1_36 [psbL] [photosystem II protein L] [	4470.12	4.47012	4.431
MF155664.1_prot_ATU06824.1_37 [psbF] [photosystem II protein VI] [	4424.25	4.42425	11.038
MF155664.1_prot_ATU06825.1_38 [psbE] [photosystem II protein V] [	9355.55	9.35555	4.965
MF155664.1_prot_ATU06826.1_39 [petL] [cytochrome b/f complex 3.5 kDa subunit] [	3373.14	3.37314	10.101
MF155664.1_prot_ATU06827.1_40 [petG] [cytochrome b6/f complex subunit V] [	4136	4.136	4.393
MF155664.1_prot_ATU06828.1_41 [psaJ] [photosystem I subunit IX] [	6186.24	6.18624	6.707
MF155664.1_prot_ATU06829.1_42 [rpl33] [ribosomal protein L33] [	7846.22	7.84622	9.619
MF155664.1_prot_ATU06830.1_43 [rps18] [ribosomal protein S18] [	11971.1	11.9711	11.798
MF155664.1_prot_ATU06831.1_44 [rpl20] [ribosomal protein L20] [	15543.3	15.5433	11.857
MF155664.1_prot_ATU06832.1_45 [rps12] [ribosomal protein S12][	13710.1	13.7101	11.389
MF155664.1_prot_ATU06834.1_46 [clpP] [ATPdependent Clp protease proteolytic subunit] [	22428.9	22.4289	4.876
MF155664.1_prot_ATU06835.1_47 [psbB] [PSII 47 kDa protein] [	56117.2	56.1172	5.817
MF155664.1_prot_ATU06836.1_48 [psbT] [photosystem II protein T] [	4016.93	4.01693	9.224
MF155664.1_prot_ATU06837.1_49 [psbN] [photosystem II protein N] [	4722.3	4.7223	4.024
MF155664.1_prot_ATU06838.1_50 [psbH] [photosystem II phosphoprotein] [	7731	7.731	8.756
MF155664.1_prot_ATU06839.1_51 [petB] [cytochrome b6] [	18371.9	18.3719	10.16
MF155664.1_prot_ATU06840.1_52 [petD] [cytochrome b6/f complex subunit IV] [	18230.7	18.2307	6.634
MF155664.1_prot_ATU06841.1_53 [rpoA] [RNA polymerase alpha subunit] [	38729.7	38.7297	6.427
MF155664.1_prot_ATU06842.1_54 [rps11] [ribosomal protein S11] [	15028.5	15.0285	12.076
MF155664.1_prot_ATU06843.1_55 [rpl36] [ribosomal protein L36] [	4460.47	4.46047	11.74
MF155664.1_prot_ATU06844.1_56 [rps8] [ribosomal protein S8] [	15186.9	15.1869	11.257
MF155664.1_prot_ATU06845.1_57 [rpl14] [ribosomal protein L14] [	13572.8	13.5728	8.785
MF155664.1_prot_ATU06846.1_58 [rpl16] [ribosomal protein L16] [	15356	15.356	11.316
MF155664.1_prot_ATU06847.1_59 [rps3] [ribosomal protein S3] [	24782.9	24.7829	8.946
MF155664.1_prot_ATU06848.1_60 [rpl22] [ribosomal protein L22] [	21462	21.462	9.092
MF155664.1_prot_ATU06849.1_61 [rps19] [ribosomal protein S19] [	10412.2	10.4122	10.804
MF155664.1_prot_ATU06850.1_62 [rpl2] [ribosomal protein L2] [	30447.2	30.4472	11.008
MF155664.1_prot_ATU06851.1_63 [rpl23] [ribosomal protein L23] [	10718.6	10.7186	10.921
MF155664.1_prot_ATU06852.1_64 [ycf2] [hypothetical chloroplast RF2] [	251835	251.835	8.053
MF155664.1_prot_ATU06853.1_65 [ndhB] [NADH dehydrogenase subunit 2] [	56678.7	56.6787	5.308
MF155664.1_prot_ATU06854.1_66 [rps7] [ribosomal protein S7] [	17329.2	17.3292	11.038
MF155664.1_prot_ATU06855.1_67 [ndhF] [NADH dehydrogenase subunit 5] [	83779.5	83.7795	8.229
MF155664.1_prot_ATU06856.1_68 [ccsA] [cytochrome c biogenesis protein] [	36796.1	36.7961	6.825
MF155664.1_prot_ATU06857.1_69 [ndhD] [NADH dehydrogenase subunit 4] [	42568.7	42.5686	7.439
MF155664.1_prot_ATU06858.1_70 [psaC] [photosystem I subunit VII] [	10167.9	10.1679	7.015
MF155664.1_prot_ATU06859.1_71 [ndhE] [NADH dehydrogenase subunit 4L] [	11739.9	11.7399	10.145
MF155664.1_prot_ATU06860.1_72 [ndhG] [NADH dehydrogenase subunit 6] [	19368.8	19.3688	4.571
MF155664.1_prot_ATU06861.1_73 [ndhI] [NADH dehydrogenase subunit I] [	20952.3	20.9523	7.029
MF155664.1_prot_ATU06862.1_74 [ndhA] [NADH dehydrogenase subunit 1] [	39995	39.995	5.092
MF155664.1_prot_ATU06863.1_75 [ndhH] [NADH dehydrogenase subunit 7] [	45494.8	45.4948	5.308
MF155664.1_prot_ATU06864.1_76 [rps15] [ribosomal protein S15] [	10816.7	10.8167	9.926
MF155664.1_prot_ATU06865.1_77 [ycf1] [photosystem I assembly protein Ycf1] [	214068	214.068	8.77
MF155664.1_prot_ATU06866.1_78 [rps7] [ribosomal protein S7] [	17329.2	17.3292	11.038
MF155664.1_prot_ATU06867.1_79 [ndhB] [NADH dehydrogenase subunit 2] [	56678.7	56.6787	5.308
MF155664.1_prot_ATU06868.1_80 [ycf2] [hypothetical chloroplast RF2] [	251279	251.279	8.053
MF155664.1_prot_ATU06869.1_81 [rpl23] [ribosomal protein L23] [	10718.6	10.7186	10.921
MF155664.1_prot_ATU06870.1_82 [rpl2] [ribosomal protein L2] [	30447.2	30.4472	11.008
KT820663.1_prot_AOS52872.1_1 [rps12] [AausCp046] [ribosomal protein S12][	13710.1	13.7101	11.389
KT820663.1_prot_AOS52901.1_2 [psbA] [AausCp001] [photosystem II protein D1] [	38949.6	38.9496	5.054
KT820663.1_prot_AOS52904.1_3 [matK] [AausCp002] [maturase K] [	39061.6	39.0616	8.565
KT820663.1_prot_AOS52942.1_4 [psbK] [AausCp004] [photosystem II protein K] [	7118.56	7.11856	6.751
KT820663.1_prot_AOS52950.1_5 [psbI] [AausCp005] [photosystem II protein I] [	4167.92	4.16792	6.766
KT820663.1_prot_AOS52889.1_6 [atpA] [AausCp006] [ATP synthase CF1 alpha subunit] [	55410.3	55.4104	5.258
KT820663.1_prot_AOS52898.1_7 [atpF] [AausCp007] [ATP synthase CF0 B subunit] [	20842.8	20.8428	8.39
KT820663.1_prot_AOS52934.1_8 [atpH] [AausCp008] [ATP synthase CF0 C chain] [	7990.44	7.99044	4.889
KT820663.1_prot_AOS52907.1_9 [atpI] [AausCp009] [ATP synthase CF0 A chain] [	27237.9	27.2379	5.258
KT820663.1_prot_AOS52908.1_10 [rps2] [AausCp010] [ribosomal protein S2] [	26760.9	26.7609	8.946
KT820663.1_prot_AOS52876.1_11 [rpoC2] [AausCp011] [RNA polymerase beta subunit2] [	157612	157.612	8.609
KT820663.1_prot_AOS52878.1_12 [rpoC1] [AausCp012] [RNA polymerase beta subunit] [	78291.5	78.2915	7.673
KT820663.1_prot_AOS52877.1_13 [rpoB] [AausCp013] [RNA polymerase beta subunit] [	120594	120.594	7.483
KT820663.1_prot_AOS52955.1_14 [petN] [AausCp014] [cytochrome b6/f complex subunit VIII] [	3169.83	3.16983	6.504
KT820663.1_prot_AOS52953.1_15 [psbM] [AausCp015] [photosystem II M protein] [	3782.58	3.78258	4.19
KT820663.1_prot_AOS52902.1_16 [psbD] [AausCp016] [photosystem II protein D2] [	39545.5	39.5455	5.27
KT820663.1_prot_AOS52897.1_17 [psbC] [AausCp017] [photosystem II 44kDa protein] [	51930.9	51.9309	6.211
KT820663.1_prot_AOS52941.1_18 [psbZ] [AausCp018] [photosystem II protein z] [	6530.75	6.53075	6.338
KT820663.1_prot_AOS52928.1_19 [rps14] [AausCp019] [ribosomal protein S14] [	11776.7	11.7767	11.33
KT820663.1_prot_AOS52883.1_20 [psaB] [AausCp020] [photosystem I P700 apoprotein A2] [	82372.1	82.3721	6.402
KT820663.1_prot_AOS52879.1_21 [psaA] [AausCp021] [photosystem I P700 apoprotein A1] [	83117.6	83.1176	6.338
KT820663.1_prot_AOS52886.1_22 [ycf3] [AausCp022] [photosystem I assembly protein Ycf3] [	20036.5	20.0365	5.626
KT820663.1_prot_AOS52912.1_23 [rps4] [AausCp023] [ribosomal protein S4] [	23360.1	23.3601	10.701
KT820663.1_prot_AOS52918.1_24 [ndhJ] [AausCp024] [NADH dehydrogenase subunit J] [	18679.4	18.6794	7.468
KT820663.1_prot_AOS52910.1_25 [ndhK] [AausCp025] [NADH dehydrogenase subunit K] [	25435.8	25.4358	6.16
KT820663.1_prot_AOS52925.1_26 [ndhC] [AausCp026] [NADH dehydrogenase subunit 3] [	13796.4	13.7964	4.24
KT820663.1_prot_AOS52922.1_27 [atpE] [AausCp027] [ATP synthase CF1 epsilon subunit] [	14617.7	14.6177	5.512
KT820663.1_prot_AOS52891.1_28 [atpB] [AausCp028] [ATP synthase CF1 beta subunit] [	53616.4	53.6164	5.003
KT820663.1_prot_AOS52896.1_29 [rbcL] [AausCp029] [ribulose1,5bisphosphate carboxylase/oxygenase large subunit] [	52717	52.717	5.842
KT820663.1_prot_AOS52894.1_30 [accD] [AausCp030] [acetylCoA carboxylase beta subunit] [	55394.9	55.3949	4.609
KT820663.1_prot_AOS52951.1_31 [psaI] [AausCp031] [photosystem I subunit VIII] [	4005.88	4.00588	9.341
KT820663.1_prot_AOS52913.1_32 [ycf4] [AausCp032] [photosystem I assembly protein Ycf4] [	21457.2	21.4572	9.897
KT820663.1_prot_AOS52909.1_33 [cemA] [AausCp033] [envelope membrane protein] [	26795.2	26.7952	5.639
KT820663.1_prot_AOS52906.1_34 [petA] [AausCp034] [component of cytochrome b6/f complex] [	35796.4	35.7964	7.951
KT820663.1_prot_AOS52945.1_35 [psbJ] [AausCp035] [photosystem II protein J] [	4116.87	4.11687	6.491
KT820663.1_prot_AOS52947.1_36 [psbL] [AausCp036] [photosystem II protein L] [	4470.12	4.47012	4.431
KT820663.1_prot_AOS52946.1_37 [psbF] [AausCp037] [photosystem II protein VI] [	4424.25	4.42425	11.038
KT820663.1_prot_AOS52933.1_38 [psbE] [AausCp038] [photosystem II protein V] [	9355.55	9.35555	4.965
KT820663.1_prot_AOS52954.1_39 [petL] [AausCp039] [cytochrome b/f complex 3.5 kDa subunit] [	3373.14	3.37314	10.101
KT820663.1_prot_AOS52948.1_40 [petG] [AausCp040] [cytochrome b6/f complex subunit V] [	4136	4.136	4.393
KT820663.1_prot_AOS52943.1_41 [psaJ] [AausCp041] [photosystem I subunit IX] [	5022.97	5.02297	6.693
KT820663.1_prot_AOS52940.1_42 [rpl33] [AausCp042] [ribosomal protein L33] [	7832.19	7.83219	9.619
KT820663.1_prot_AOS52926.1_43 [rps18] [AausCp043] [ribosomal protein S18] [	11971.1	11.9711	11.798
KT820663.1_prot_AOS52917.1_44 [rpl20] [AausCp044] [ribosomal protein L20] [	19902.9	19.9029	11.111
KT820663.1_prot_AOS52871.1_45 [rps12] [AausCp045] [ribosomal protein S12][	13710.1	13.7101	11.389
KT820663.1_prot_AOS52884.1_46 [clpP] [AausCp047] [ATPdependent Clp protease proteolytic subunit] [	22600.2	22.6002	4.825
KT820663.1_prot_AOS52888.1_47 [psbB] [AausCp048] [PSII 47 kDa protein] [	56117.2	56.1172	5.817
KT820663.1_prot_AOS52952.1_48 [psbT] [AausCp049] [photosystem II protein T] [	4016.93	4.01693	9.224
KT820663.1_prot_AOS52944.1_49 [psbN] [AausCp050] [photosystem II protein N] [	4722.3	4.7223	4.024
KT820663.1_prot_AOS52937.1_50 [psbH] [AausCp051] [photosystem II phosphoprotein] [	7731	7.731	8.756
KT820663.1_prot_AOS52895.1_51 [petB] [AausCp052] [cytochrome b6] [	24150.5	24.1505	8.39
KT820663.1_prot_AOS52899.1_52 [petD] [AausCp053] [cytochrome b6/f complex subunit IV] [	18244.7	18.2447	6.634
KT820663.1_prot_AOS52903.1_53 [rpoA] [AausCp054] [RNA polymerase alpha subunit] [	38788.9	38.7889	7.22
KT820663.1_prot_AOS52921.1_54 [rps11] [AausCp055] [ribosomal protein S11] [	15028.5	15.0285	12.076
KT820663.1_prot_AOS52949.1_55 [rpl36] [AausCp056] [ribosomal protein L36] [	4460.47	4.46047	11.74
KT820663.1_prot_AOS52936.1_56 [infA] [AausCp084] [translational initiation factor 1 protein] [	9168.58	9.16858	9.984
KT820663.1_prot_AOS52923.1_57 [rps8] [AausCp057] [ribosomal protein S8] [	15158.8	15.1588	11.257
KT820663.1_prot_AOS52924.1_58 [rpl14] [AausCp058] [ribosomal protein L14] [	13572.8	13.5728	8.785
KT820663.1_prot_AOS52887.1_59 [rpl16] [AausCp059] [ribosomal protein L16] [	15356	15.356	11.316
KT820663.1_prot_AOS52911.1_60 [rps3] [AausCp060] [ribosomal protein S3] [	24764.9	24.7649	8.946
KT820663.1_prot_AOS52915.1_61 [rpl22] [AausCp061] [ribosomal protein L22] [	21476.1	21.4761	9.092
KT820663.1_prot_AOS52931.1_62 [rps19] [AausCp062] [ribosomal protein S19] [	10468.3	10.4683	10.804
KT820663.1_prot_AOS52892.1_63 [rpl2] [AausCp063] [ribosomal protein L2][	29747.3	29.7473	11.082
KT820663.1_prot_AOS52929.1_64 [rpl23] [AausCp064] [ribosomal protein L23] [	10718.6	10.7186	10.921
KT820663.1_prot_AOS52873.1_65 [ycf2] [AausCp065] [hypothetical chloroplast RF2] [	250503	250.503	8.229
KT820663.1_prot_AOS52939.1_66 [ycf15] [AausCp085] [hypothetical chloroplast RF15] [	8470.94	8.47094	10.028
KT820663.1_prot_AOS52881.1_67 [ndhB] [AausCp066] [NADH dehydrogenase subunit 2] [	56678.7	56.6787	5.308
KT820663.1_prot_AOS52919.1_68 [rps7] [AausCp067] [ribosomal protein S7] [	17329.2	17.3292	11.038
KT820663.1_prot_AOS52880.1_69 [ndhF] [AausCp068] [NADH dehydrogenase subunit 5] [	84518.2	84.5182	8.287
KT820663.1_prot_AOS52905.1_70 [ccsA] [AausCp069] [cytochrome c biogenesis protein] [	36896.1	36.8961	6.491
KT820663.1_prot_AOS52890.1_71 [ndhD] [AausCp070] [NADH dehydrogenase subunit 4][	56341	56.341	7.117
KT820663.1_prot_AOS52935.1_72 [psaC] [AausCp071] [photosystem I subunit VII] [	9038.48	9.03848	6.275
KT820663.1_prot_AOS52927.1_73 [ndhE] [AausCp072] [NADH dehydrogenase subunit 4L] [	11136.2	11.1362	9.063
KT820663.1_prot_AOS52916.1_74 [ndhG] [AausCp073] [NADH dehydrogenase subunit 6] [	19350.9	19.3509	4.571
KT820663.1_prot_AOS52914.1_75 [ndhI] [AausCp074] [NADH dehydrogenase subunit I] [	20918.3	20.9183	7.029
KT820663.1_prot_AOS52885.1_76 [ndhA] [AausCp075] [NADH dehydrogenase subunit 1] [	39979	39.979	5.092
KT820663.1_prot_AOS52900.1_77 [ndhH] [AausCp076] [NADH dehydrogenase subunit 7] [	45509.8	45.5098	5.385
KT820663.1_prot_AOS52932.1_78 [rps15] [AausCp077] [ribosomal protein S15] [	10836.7	10.8367	9.926
KT820663.1_prot_AOS52875.1_79 [ycf1] [AausCp078] [photosystem I assembly protein Ycf1] [	213141	213.141	8.726
KT820663.1_prot_AOS52920.1_80 [rps7] [AausCp079] [ribosomal protein S7] [	17329.2	17.3292	11.038
KT820663.1_prot_AOS52882.1_81 [ndhB] [AausCp080] [NADH dehydrogenase subunit 2] [	56678.7	56.6787	5.308
KT820663.1_prot_AOS52938.1_82 [ycf15] [AausCp086] [hypothetical chloroplast RF15] [	8470.94	8.47094	10.028
KT820663.1_prot_AOS52874.1_83 [ycf2] [AausCp081] [hypothetical chloroplast RF2] [	250503	250.503	8.229
KT820663.1_prot_AOS52930.1_84 [rpl23] [AausCp082] [ribosomal protein L23] [	10718.6	10.7186	10.921
KT820663.1_prot_AOS52893.1_85 [rpl2] [AausCp083] [ribosomal protein L2][	29747.3	29.7473	11.082
KX347251.1_prot_ANU80217.1_1 [rps12] [ribosomal protein S12][	13710.1	13.7101	11.389
KX347251.1_prot_ANU80248.1_2 [psbA] [photosystem II protein D1] [	38949.6	38.9496	5.054
KX347251.1_prot_ANU80232.1_3 [matK] [maturase K] [	60822.6	60.8226	8.799
KX347251.1_prot_ANU80286.1_4 [psbK] [photosystem II protein K] [	7118.56	7.11856	6.751
KX347251.1_prot_ANU80294.1_5 [psbI] [photosystem II protein I] [	4167.92	4.16792	6.766
KX347251.1_prot_ANU80235.1_6 [atpA] [ATP synthase CF1 alpha subunit] [	55410.3	55.4104	5.258
KX347251.1_prot_ANU80244.1_7 [atpF] [ATP synthase CF0 B subunit] [	20842.8	20.8428	8.39
KX347251.1_prot_ANU80280.1_8 [atpH] [ATP synthase CF0 C chain] [	7990.44	7.99044	4.889
KX347251.1_prot_ANU80253.1_9 [atpI] [ATP synthase CF0 A chain] [	27237.9	27.2379	5.258
KX347251.1_prot_ANU80254.1_10 [rps2] [ribosomal protein S2] [	26760.9	26.7609	8.946
KX347251.1_prot_ANU80221.1_11 [rpoC2] [RNA polymerase beta subunit2] [	157556	157.556	8.609
KX347251.1_prot_ANU80223.1_12 [rpoC1] [RNA polymerase beta' subunit] [	78291.5	78.2915	7.673
KX347251.1_prot_ANU80222.1_13 [rpoB] [RNA polymerase beta subunit] [	120640	120.64	7.439
KX347251.1_prot_ANU80299.1_14 [petN] [cytochrome b6/f complex subunit VIII] [	3169.83	3.16983	6.504
KX347251.1_prot_ANU80297.1_15 [psbM] [photosystem II M protein] [	3782.58	3.78258	4.19
KX347251.1_prot_ANU80249.1_16 [psbD] [photosystem II protein D2] [	39545.5	39.5455	5.27
KX347251.1_prot_ANU80243.1_17 [psbC] [photosystem II 44 kDa protein] [	51930.9	51.9309	6.211
KX347251.1_prot_ANU80285.1_18 [psbZ] [photosystem II protein z] [	6530.75	6.53075	6.338
KX347251.1_prot_ANU80274.1_19 [rps14] [ribosomal protein S14] [	11776.7	11.7767	11.33
KX347251.1_prot_ANU80228.1_20 [psaB] [photosystem I P700 apoprotein A2] [	82372.1	82.3721	6.402
KX347251.1_prot_ANU80224.1_21 [psaA] [photosystem I P700 apoprotein A1] [	83117.6	83.1176	6.338
KX347251.1_prot_ANU80231.1_22 [ycf3] [photosystem I assembly protein Ycf3] [	19504.8	19.5048	5.423
KX347251.1_prot_ANU80258.1_23 [rps4] [ribosomal protein S4] [	23360.1	23.3601	10.701
KX347251.1_prot_ANU80264.1_24 [ndhJ] [NADH dehydrogenase subunit J] [	18679.4	18.6794	7.468
KX347251.1_prot_ANU80256.1_25 [ndhK] [NADH dehydrogenase subunit K] [	25435.8	25.4358	6.16
KX347251.1_prot_ANU80271.1_26 [ndhC] [NADH dehydrogenase subunit 3] [	13796.4	13.7964	4.24
KX347251.1_prot_ANU80268.1_27 [atpE] [ATP synthase CF1 epsilon subunit] [	14617.7	14.6177	5.512
KX347251.1_prot_ANU80237.1_28 [atpB] [ATP synthase CF1 beta subunit] [	53616.4	53.6164	5.003
KX347251.1_prot_ANU80242.1_29 [rbcL] [ribulose1,5bisphosphate carboxylase/oxygenase large subunit] [	52717	52.717	5.842
KX347251.1_prot_ANU80240.1_30 [accD] [acetylCoA carboxylase beta subunit] [	55394.9	55.3949	4.609
KX347251.1_prot_ANU80295.1_31 [psaI] [photosystem I subunit VIII] [	4005.88	4.00588	9.341
KX347251.1_prot_ANU80259.1_32 [ycf4] [photosystem I assembly protein Ycf4] [	21473.2	21.4732	9.897
KX347251.1_prot_ANU80255.1_33 [cemA] [envelope membrane protein] [	26928.4	26.9284	5.792
KX347251.1_prot_ANU80252.1_34 [petA] [component of cytochrome b6/f complex] [	35669.3	35.6693	7.673
KX347251.1_prot_ANU80289.1_35 [psbJ] [photosystem II protein J] [	4116.87	4.11687	6.491
KX347251.1_prot_ANU80291.1_36 [psbL] [photosystem II protein L] [	4470.12	4.47012	4.431
KX347251.1_prot_ANU80290.1_37 [psbF] [photosystem II protein VI] [	4424.25	4.42425	11.038
KX347251.1_prot_ANU80279.1_38 [psbE] [photosystem II protein V] [	9355.55	9.35555	4.965
KX347251.1_prot_ANU80298.1_39 [petL] [cytochrome b/f complex 3.5 kDa subunit] [	3385.19	3.38519	10.101
KX347251.1_prot_ANU80292.1_40 [petG] [cytochrome b6/f complex subunit V] [	4136	4.136	4.393
KX347251.1_prot_ANU80287.1_41 [psaJ] [photosystem I subunit IX] [	5022.97	5.02297	6.693
KX347251.1_prot_ANU80284.1_42 [rpl33] [ribosomal protein L33] [	7832.19	7.83219	9.619
KX347251.1_prot_ANU80273.1_43 [rps18] [ribosomal protein S18] [	11971.1	11.9711	11.798
KX347251.1_prot_ANU80263.1_44 [rpl20] [ribosomal protein L20] [	20006	20.006	11.199
KX347251.1_prot_ANU80216.1_45 [rps12] [ribosomal protein S12][	13710.1	13.7101	11.389
KX347251.1_prot_ANU80229.1_46 [clpP] [ATPdependent Clp protease proteolytic subunit] [	22614.2	22.6142	4.825
KX347251.1_prot_ANU80234.1_47 [psbB] [PSII 47 kDa protein] [	56117.2	56.1172	5.817
KX347251.1_prot_ANU80296.1_48 [psbT] [photosystem II protein T] [	4016.93	4.01693	9.224
KX347251.1_prot_ANU80288.1_49 [psbN] [photosystem II protein N] [	4722.3	4.7223	4.024
KX347251.1_prot_ANU80283.1_50 [psbH] [photosystem II phosphoprotein] [	7731	7.731	8.756
KX347251.1_prot_ANU80241.1_51 [petB] [cytochrome b6] [	24150.5	24.1505	8.39
KX347251.1_prot_ANU80246.1_52 [petD] [cytochrome b6/f complex subunit IV] [	18230.7	18.2307	6.634
KX347251.1_prot_ANU80250.1_53 [rpoA] [RNA polymerase alpha subunit] [	38760.8	38.7608	7.22
KX347251.1_prot_ANU80267.1_54 [rps11] [ribosomal protein S11] [	15028.5	15.0285	12.076
KX347251.1_prot_ANU80293.1_55 [rpl36] [ribosomal protein L36] [	4460.47	4.46047	11.74
KX347251.1_prot_ANU80282.1_56 [infA] [translational initiation factor 1] [	9150.54	9.15054	9.984
KX347251.1_prot_ANU80269.1_57 [rps8] [ribosomal protein S8] [	15158.8	15.1588	11.257
KX347251.1_prot_ANU80270.1_58 [rpl14] [ribosomal protein L14] [	13572.8	13.5728	8.785
KX347251.1_prot_ANU80233.1_59 [rpl16] [ribosomal protein L16] [	15356	15.356	11.316
KX347251.1_prot_ANU80257.1_60 [rps3] [ribosomal protein S3] [	24764.9	24.7649	8.946
KX347251.1_prot_ANU80261.1_61 [rpl22] [ribosomal protein L22] [	21476.1	21.4761	9.092
KX347251.1_prot_ANU80278.1_62 [rps19] [ribosomal protein S19] [	10468.3	10.4683	10.804
KX347251.1_prot_ANU80238.1_63 [rpl2] [ribosomal protein L2][	29660.2	29.6602	11.082
KX347251.1_prot_ANU80276.1_64 [rpl23] [ribosomal protein L23] [	10718.6	10.7186	10.921
KX347251.1_prot_ANU80218.1_65 [ycf2] [hypothetical chloroplast RF2] [	251100	251.1	8.112
KX347251.1_prot_ANU80225.1_66 [ndhB] [NADH dehydrogenase subunit 2] [	56678.7	56.6787	5.308
KX347251.1_prot_ANU80265.1_67 [rps7] [ribosomal protein S7] [	17329.2	17.3292	11.038
KX347251.1_prot_ANU80245.1_68 [ycf1] [photosystem I assembly protein Ycf1] [	49608.7	49.6087	8.492
KX347251.1_prot_ANU80227.1_69 [ndhF] [NADH dehydrogenase subunit 5] [	83801.4	83.8014	8.185
KX347251.1_prot_ANU80251.1_70 [ccsA] [cytochrome c biogenesis protein] [	36896.1	36.8961	6.491
KX347251.1_prot_ANU80236.1_71 [ndhD] [NADHplastoquinone oxidoreductase subunit 4] [	57216.1	57.2161	7.366
KX347251.1_prot_ANU80281.1_72 [psaC] [photosystem I subunit VII] [	9038.48	9.03848	6.275
KX347251.1_prot_ANU80272.1_73 [ndhE] [NADH dehydrogenase subunit 4L] [	11136.2	11.1362	9.063
KX347251.1_prot_ANU80262.1_74 [ndhG] [NADH dehydrogenase subunit 6] [	19334.8	19.3348	4.571
KX347251.1_prot_ANU80260.1_75 [ndhI] [NADH dehydrogenase subunit I] [	20918.3	20.9183	7.029
KX347251.1_prot_ANU80230.1_76 [ndhA] [NADH dehydrogenase subunit 1] [	39969	39.969	5.092
KX347251.1_prot_ANU80247.1_77 [ndhH] [NADH dehydrogenase subunit 7] [	45509.8	45.5098	5.385
KX347251.1_prot_ANU80275.1_78 [rps15] [ribosomal protein S15] [	11377.3	11.3773	9.692
KX347251.1_prot_ANU80220.1_79 [ycf1] [hypothetical chloroplast RF1] [	213346	213.346	8.77
KX347251.1_prot_ANU80266.1_80 [rps7] [ribosomal protein S7] [	17329.2	17.3292	11.038
KX347251.1_prot_ANU80226.1_81 [ndhB] [NADH dehydrogenase subunit 2] [	56678.7	56.6787	5.308
KX347251.1_prot_ANU80219.1_82 [ycf2] [hypothetical chloroplast RF2] [	251100	251.1	8.112
KX347251.1_prot_ANU80277.1_83 [rpl23] [ribosomal protein L23] [	10718.6	10.7186	10.921
KX347251.1_prot_ANU80239.1_84 [rpl2] [ribosomal protein L2][	29660.2	29.6602	11.082
KT820665.1_prot_AMQ99287.1_1 [rps12] [AchiCp046] [ribosomal protein S12] [transsplicing] [M	13710.1	13.7101	11.389
KT820665.1_prot_AMQ99316.1_2 [psbA] [AchiCp001] [photosystem II protein D1] [M	38949.6	38.9496	5.054
KT820665.1_prot_AMQ99319.1_3 [matK] [AchiCp002] [maturase K] [M	39051.6	39.0516	8.565
KT820665.1_prot_AMQ99357.1_4 [psbK] [AchiCp004] [photosystem II protein K] [M	7118.56	7.11856	6.751
KT820665.1_prot_AMQ99365.1_5 [psbI] [AchiCp005] [photosystem II protein I] [M	4167.92	4.16792	6.766
KT820665.1_prot_AMQ99303.1_6 [atpA] [AchiCp006] [ATP synthase CF1 alpha subunit] [M	55410.3	55.4104	5.258
KT820665.1_prot_AMQ99313.1_7 [atpF] [AchiCp007] [ATP synthase CF0 B subunit] [M	20851.8	20.8518	8.39
KT820665.1_prot_AMQ99351.1_8 [atpH] [AchiCp008] [ATP synthase CF0 C chain] [M	7990.44	7.99044	4.889
KT820665.1_prot_AMQ99322.1_9 [atpI] [AchiCp009] [ATP synthase CF0 A chain] [M	27237.9	27.2379	5.258
KT820665.1_prot_AMQ99323.1_10 [rps2] [AchiCp010] [ribosomal protein S2] [M	26791.9	26.7919	8.946
KT820665.1_prot_AMQ99291.1_11 [rpoC2] [AchiCp011] [RNA polymerase beta subunit2] [M	157542	157.542	8.609
KT820665.1_prot_AMQ99293.1_12 [rpoC1] [AchiCp012] [RNA polymerase beta' subunit] [M	78291.5	78.2915	7.673
KT820665.1_prot_AMQ99292.1_13 [rpoB] [AchiCp013] [RNA polymerase beta subunit] [M	120594	120.594	7.483
KT820665.1_prot_AMQ99370.1_14 [petN] [AchiCp014] [cytochrome b6/f complex subunit VIII] [M	3169.83	3.16983	6.504
KT820665.1_prot_AMQ99368.1_15 [psbM] [AchiCp015] [photosystem II M protein] [M	3782.58	3.78258	4.19
KT820665.1_prot_AMQ99317.1_16 [psbD] [AchiCp016] [photosystem II protein D2] [M	39545.5	39.5455	5.27
KT820665.1_prot_AMQ99312.1_17 [psbC] [AchiCp017] [photosystem II 44kDa protein] [M	51930.9	51.9309	6.211
KT820665.1_prot_AMQ99356.1_18 [psbZ] [AchiCp018] [photosystem II protein Z] [M	6530.75	6.53075	6.338
KT820665.1_prot_AMQ99343.1_19 [rps14] [AchiCp019] [ribosomal protein S14] [M	11776.7	11.7767	11.33
KT820665.1_prot_AMQ99298.1_20 [psaB] [AchiCp020] [photosystem I P700 apoprotein A2] [M	82372.1	82.3721	6.402
KT820665.1_prot_AMQ99294.1_21 [psaA] [AchiCp021] [photosystem I P700 apoprotein A1] [M	83117.6	83.1176	6.338
KT820665.1_prot_AMQ99301.1_22 [ycf3] [AchiCp022] [photosystem I assembly protein Ycf3] [M	20036.5	20.0365	5.626
KT820665.1_prot_AMQ99327.1_23 [rps4] [AchiCp023] [ribosomal protein S4] [M	23360.1	23.3601	10.701
KT820665.1_prot_AMQ99333.1_24 [ndhJ] [AchiCp024] [NADH dehydrogenase subunit J] [M	18679.4	18.6794	7.468
KT820665.1_prot_AMQ99325.1_25 [ndhK] [AchiCp025] [NADH dehydrogenase subunit K] [M	25435.8	25.4358	6.16
KT820665.1_prot_AMQ99340.1_26 [ndhC] [AchiCp026] [NADH dehydrogenase subunit 3] [M	13810.4	13.8104	4.279
KT820665.1_prot_AMQ99337.1_27 [atpE] [AchiCp027] [ATP synthase CF1 epsilon subunit] [M	14617.7	14.6177	5.512
KT820665.1_prot_AMQ99306.1_28 [atpB] [AchiCp028] [ATP synthase CF1 beta subunit] [M	53616.4	53.6164	5.003
KT820665.1_prot_AMQ99311.1_29 [rbcL] [AchiCp029] [ribulose1,5bisphosphate carboxylase/oxygenase large subunit] [M	52717	52.717	5.842
KT820665.1_prot_AMQ99309.1_30 [accD] [AchiCp030] [acetylCoA carboxylase beta subunit] [M	55394.9	55.3949	4.647
KT820665.1_prot_AMQ99366.1_31 [psaI] [AchiCp031] [photosystem I subunit VIII] [M	4005.88	4.00588	9.341
KT820665.1_prot_AMQ99328.1_32 [ycf4] [AchiCp032] [photosystem I assembly protein Ycf4] [M	21400.1	21.4001	9.633
KT820665.1_prot_AMQ99324.1_33 [cemA] [AchiCp033] [envelope membrane protein] [M	26776.2	26.7762	5.575
KT820665.1_prot_AMQ99321.1_34 [petA] [AchiCp034] [component of cytochrome b6/f complex] [M	35663.3	35.6633	7.673
KT820665.1_prot_AMQ99360.1_35 [psbJ] [AchiCp035] [photosystem II protein J] [M	4116.87	4.11687	6.491
KT820665.1_prot_AMQ99362.1_36 [psbL] [AchiCp036] [photosystem II protein L] [M	4470.12	4.47012	4.431
KT820665.1_prot_AMQ99361.1_37 [psbF] [AchiCp037] [photosystem II protein VI] [M	4424.25	4.42425	11.038
KT820665.1_prot_AMQ99350.1_38 [psbE] [AchiCp038] [photosystem II protein V] [M	9355.55	9.35555	4.965
KT820665.1_prot_AMQ99369.1_39 [petL] [AchiCp039] [cytochrome b/f complex 3.5 kDa subunit] [M	3373.14	3.37314	10.101
KT820665.1_prot_AMQ99363.1_40 [petG] [AchiCp040] [cytochrome b6/f complex subunit V] [M	4136	4.136	4.393
KT820665.1_prot_AMQ99358.1_41 [psaJ] [AchiCp041] [photosystem I subunit IX] [M	5022.97	5.02297	6.693
KT820665.1_prot_AMQ99355.1_42 [rpl33] [AchiCp042] [ribosomal protein L33] [M	7832.19	7.83219	9.619
KT820665.1_prot_AMQ99341.1_43 [rps18] [AchiCp043] [ribosomal protein S18] [M	11971.1	11.9711	11.798
KT820665.1_prot_AMQ99332.1_44 [rpl20] [AchiCp044] [ribosomal protein L20] [M	20006	20.006	11.199
KT820665.1_prot_AMQ99286.1_45 [rps12] [AchiCp045] [ribosomal protein S12][M	13710.1	13.7101	11.389
KT820665.1_prot_AMQ99299.1_46 [clpP] [AchiCp047] [ATPdependent Clp protease proteolytic subunit] [M	22600.2	22.6002	4.825
KT820665.1_prot_AMQ99302.1_47 [psbB] [AchiCp048] [PSII 47 kDa protein] [M	56117.2	56.1172	5.817
KT820665.1_prot_AMQ99367.1_48 [psbT] [AchiCp049] [photosystem II protein T] [M	4016.93	4.01693	9.224
KT820665.1_prot_AMQ99359.1_49 [psbN] [AchiCp050] [photosystem II protein N] [M	4722.3	4.7223	4.024
KT820665.1_prot_AMQ99354.1_50 [psbH] [AchiCp051] [photosystem II phosphoprotein] [M	7731	7.731	8.756
KT820665.1_prot_AMQ99310.1_51 [petB] [AchiCp052] [cytochrome b6] [M	24150.5	24.1505	8.39
KT820665.1_prot_AMQ99314.1_52 [petD] [AchiCp053] [cytochrome b6/f complex subunit IV] [M	18230.7	18.2307	6.634
KT820665.1_prot_AMQ99318.1_53 [rpoA] [AchiCp054] [RNA polymerase alpha subunit] [M	38788.9	38.7889	7.22
KT820665.1_prot_AMQ99336.1_54 [rps11] [AchiCp055] [ribosomal protein S11] [M	15028.5	15.0285	12.076
KT820665.1_prot_AMQ99364.1_55 [rpl36] [AchiCp056] [ribosomal protein L36] [M	4460.47	4.46047	11.74
KT820665.1_prot_AMQ99353.1_56 [infA] [AchiCp084] [translational initiation factor 1 protein] [M	9150.54	9.15054	9.984
KT820665.1_prot_AMQ99338.1_57 [rps8] [AchiCp057] [ribosomal protein S8] [M	15158.8	15.1588	11.257
KT820665.1_prot_AMQ99339.1_58 [rpl14] [AchiCp058] [ribosomal protein L14] [M	13572.8	13.5728	8.785
KT820665.1_prot_AMQ99304.1_59 [rpl16] [AchiCp059] [ribosomal protein L16] [M	15356	15.356	11.316
KT820665.1_prot_AMQ99326.1_60 [rps3] [AchiCp060] [ribosomal protein S3] [M	24764.9	24.7649	8.946
KT820665.1_prot_AMQ99330.1_61 [rpl22] [AchiCp061] [ribosomal protein L22] [M	21476.1	21.4761	9.092
KT820665.1_prot_AMQ99348.1_62 [rps19] [AchiCp062] [ribosomal protein S19] [M	10468.3	10.4683	10.804
KT820665.1_prot_AMQ99307.1_63 [rpl2] [AchiCp063] [ribosomal protein L2][M	29660.2	29.6602	11.082
KT820665.1_prot_AMQ99344.1_64 [rpl23] [AchiCp064] [ribosomal protein L23] [M	10718.6	10.7186	10.921
KT820665.1_prot_AMQ99288.1_65 [ycf2] [AchiCp065] [hypothetical chloroplast RF2] [M	250495	250.495	8.185
KT820665.1_prot_AMQ99346.1_66 [ycf15] [AchiCp085] [hypothetical chloroplast RF15] [M	10704.5	10.7045	5.486
KT820665.1_prot_AMQ99295.1_67 [ndhB] [AchiCp066] [NADH dehydrogenase subunit 2] [M	56678.7	56.6787	5.308
KT820665.1_prot_AMQ99334.1_68 [rps7] [AchiCp067] [ribosomal protein S7] [M	17329.2	17.3292	11.038
KT820665.1_prot_AMQ99297.1_69 [ndhF] [AchiCp068] [NADH dehydrogenase subunit 5] [M	83801.4	83.8014	8.185
KT820665.1_prot_AMQ99320.1_70 [ccsA] [AchiCp069] [cytochrome c biogenesis protein] [M	36896.1	36.8961	6.491
KT820665.1_prot_AMQ99305.1_71 [ndhD] [AchiCp070] [NADH dehydrogenase subunit 4][M	56330.9	56.3309	7.117
KT820665.1_prot_AMQ99352.1_72 [psaC] [AchiCp071] [photosystem I subunit VII] [M	9038.48	9.03848	6.275
KT820665.1_prot_AMQ99342.1_73 [ndhE] [AchiCp072] [NADH dehydrogenase subunit 4L] [M	11136.2	11.1362	9.063
KT820665.1_prot_AMQ99331.1_74 [ndhG] [AchiCp073] [NADH dehydrogenase subunit 6] [M	19334.8	19.3348	4.571
KT820665.1_prot_AMQ99329.1_75 [ndhI] [AchiCp074] [NADH dehydrogenase subunit I] [M	20918.3	20.9183	7.029
KT820665.1_prot_AMQ99300.1_76 [ndhA] [AchiCp075] [NADH dehydrogenase subunit 1] [M	39979	39.979	5.092
KT820665.1_prot_AMQ99315.1_77 [ndhH] [AchiCp076] [NADH dehydrogenase subunit 7] [M	45509.8	45.5098	5.385
KT820665.1_prot_AMQ99349.1_78 [rps15] [AchiCp077] [ribosomal protein S15] [M	10836.7	10.8367	9.926
KT820665.1_prot_AMQ99290.1_79 [ycf1] [AchiCp078] [photosystem I assembly protein Ycf1] [M	214545	214.545	8.668
KT820665.1_prot_AMQ99335.1_80 [rps7] [AchiCp079] [ribosomal protein S7] [M	17329.2	17.3292	11.038
KT820665.1_prot_AMQ99296.1_81 [ndhB] [AchiCp080] [NADH dehydrogenase subunit 2] [M	56678.7	56.6787	5.308
KT820665.1_prot_AMQ99347.1_82 [ycf15] [AchiCp086] [hypothetical chloroplast RF15] [M	10704.5	10.7045	5.486
KT820665.1_prot_AMQ99289.1_83 [ycf2] [AchiCp081] [hypothetical chloroplast RF2] [M	250495	250.495	8.185
KT820665.1_prot_AMQ99345.1_84 [rpl23] [AchiCp082] [ribosomal protein L23] [M	10718.6	10.7186	10.921
KT820665.1_prot_AMQ99308.1_85 [rpl2] [AchiCp083] [ribosomal protein L2][M	29747.3	29.7473	11.082
KT820666.1_prot_AOS85821.1_1 [rps12] [AcilCp046] [ribosomal protein S12] [	13710.1	13.7101	11.389
KT820666.1_prot_AOS85851.1_2 [psbA] [AcilCp001] [photosystem II protein D1] [	38949.6	38.9496	5.054
KT820666.1_prot_AOS85836.1_3 [matK] [AcilCp002] [maturase K] [	60822.6	60.8226	8.799
KT820666.1_prot_AOS85891.1_4 [psbK] [AcilCp004] [photosystem II protein K] [	7118.56	7.11856	6.751
KT820666.1_prot_AOS85899.1_5 [psbI] [AcilCp005] [photosystem II protein I] [	4167.92	4.16792	6.766
KT820666.1_prot_AOS85839.1_6 [atpA] [AcilCp006] [ATP synthase CF1 alpha subunit] [	55410.3	55.4104	5.258
KT820666.1_prot_AOS85848.1_7 [atpF] [AcilCp007] [ATP synthase CF0 B subunit] [	20842.8	20.8428	8.39
KT820666.1_prot_AOS85885.1_8 [atpH] [AcilCp008] [ATP synthase CF0 C subunit] [	7990.44	7.99044	4.889
KT820666.1_prot_AOS85856.1_9 [atpI] [AcilCp009] [ATP synthase CF0 A subunit] [	27237.9	27.2379	5.258
KT820666.1_prot_AOS85857.1_10 [rps2] [AcilCp010] [ribosomal protein S2] [	26760.9	26.7609	8.946
KT820666.1_prot_AOS85825.1_11 [rpoC2] [AcilCp011] [RNA poymerase beta subunit2] [	157556	157.556	8.609
KT820666.1_prot_AOS85827.1_12 [rpoC1] [AcilCp012] [RNA polymerase beta' subunit] [	78291.5	78.2915	7.673
KT820666.1_prot_AOS85826.1_13 [rpoB] [AcilCp013] [RNA polymerase beta subunit] [	120640	120.64	7.439
KT820666.1_prot_AOS85904.1_14 [petN] [AcilCp014] [cytochrome b6/f complex subunit VIII] [	3169.83	3.16983	6.504
KT820666.1_prot_AOS85902.1_15 [psbM] [AcilCp015] [photosystem II proteinM] [	3782.58	3.78258	4.19
KT820666.1_prot_AOS85852.1_16 [psbD] [AcilCp016] [photosystem II protein D2] [	39545.5	39.5455	5.27
KT820666.1_prot_AOS85847.1_17 [psbC] [AcilCp017] [photosystem II 44kDa protein] [	51930.9	51.9309	6.211
KT820666.1_prot_AOS85890.1_18 [psbZ] [AcilCp018] [photosystem II proteinZ] [	6530.75	6.53075	6.338
KT820666.1_prot_AOS85877.1_19 [rps14] [AcilCp019] [ribosomal protein S14] [	11776.7	11.7767	11.33
KT820666.1_prot_AOS85832.1_20 [psaB] [AcilCp020] [photosystem I P700 chlorophyll a apoprotein A2] [	82372.1	82.3721	6.402
KT820666.1_prot_AOS85828.1_21 [psaA] [AcilCp021] [photosystem I P700 chlorophyll a apoprotein A1] [	83117.6	83.1176	6.338
KT820666.1_prot_AOS85835.1_22 [ycf3] [AcilCp022] [photosystem I assembly protein Ycf3] [	20036.5	20.0365	5.626
KT820666.1_prot_AOS85861.1_23 [rps4] [AcilCp023] [ribosomal protein S4] [	23360.1	23.3601	10.701
KT820666.1_prot_AOS85867.1_24 [ndhJ] [AcilCp024] [NADH dehydrogenase subunit J] [	18679.4	18.6794	7.468
KT820666.1_prot_AOS85859.1_25 [ndhK] [AcilCp025] [NADH dehydrogenase subunit K] [	25435.8	25.4358	6.16
KT820666.1_prot_AOS85874.1_26 [ndhC] [AcilCp026] [NADH hydrogenase subunit 3] [	13796.4	13.7964	4.24
KT820666.1_prot_AOS85871.1_27 [atpE] [AcilCp027] [ATP synthase CF1 epsilon subunit] [	14617.7	14.6177	5.512
KT820666.1_prot_AOS85841.1_28 [atpB] [AcilCp028] [ATP synthase CF1 beta subunit] [	53616.4	53.6164	5.003
KT820666.1_prot_AOS85846.1_29 [rbcL] [AcilCp029] [ribulose1,5bisphosphate carboxylase/oxygenase large subunit] [	52717	52.717	5.842
KT820666.1_prot_AOS85844.1_30 [accD] [AcilCp030] [acetylCoA carboxylase beta subunit] [	55394.9	55.3949	4.609
KT820666.1_prot_AOS85900.1_31 [psaI] [AcilCp031] [photosystem I subunit VIII] [	4005.88	4.00588	9.341
KT820666.1_prot_AOS85862.1_32 [ycf4] [AcilCp032] [photosystem I assembly protein Ycf4] [	21443.1	21.4431	9.897
KT820666.1_prot_AOS85858.1_33 [cemA] [AcilCp033] [envelope membrane protein] [	26928.4	26.9284	5.792
KT820666.1_prot_AOS85855.1_34 [petA] [AcilCp034] [cytochromef] [	35669.3	35.6693	7.673
KT820666.1_prot_AOS85894.1_35 [psbJ] [AcilCp035] [photosystem II protein J] [	4116.87	4.11687	6.491
KT820666.1_prot_AOS85896.1_36 [psbL] [AcilCp036] [photosystme II proteinL] [	4470.12	4.47012	4.431
KT820666.1_prot_AOS85895.1_37 [psbF] [AcilCp037] [photosystem II cytochrome b559 beta subunit] [	4424.25	4.42425	11.038
KT820666.1_prot_AOS85884.1_38 [psbE] [AcilCp038] [photosystem II protein V] [	9355.55	9.35555	4.965
KT820666.1_prot_AOS85903.1_39 [petL] [AcilCp039] [cytochrome b6/f complex subunit VI] [	3385.19	3.38519	10.101
KT820666.1_prot_AOS85897.1_40 [petG] [AcilCp040] [cytochrome b6/f complex subunit V] [	4136	4.136	4.393
KT820666.1_prot_AOS85892.1_41 [psaJ] [AcilCp041] [photosystem I subunit IX] [	5022.97	5.02297	6.693
KT820666.1_prot_AOS85889.1_42 [rpl33] [AcilCp042] [ribosomal protein L33] [	7832.19	7.83219	9.619
KT820666.1_prot_AOS85875.1_43 [rps18] [AcilCp043] [ribosomal protein S18] [	11971.1	11.9711	11.798
KT820666.1_prot_AOS85866.1_44 [rpl20] [AcilCp044] [ribosomal protein L20] [	20006	20.006	11.199
KT820666.1_prot_AOS85820.1_45 [rps12] [AcilCp045] [ribosomal protein S12] [	13710.1	13.7101	11.389
KT820666.1_prot_AOS85833.1_46 [clpP] [AcilCp047] [ATPdepenent Clp protease proteolytic subunit] [	22614.2	22.6142	4.825
KT820666.1_prot_AOS85838.1_47 [psbB] [AcilCp048] [photosystem II 47 kDa protein] [	56117.2	56.1172	5.817
KT820666.1_prot_AOS85901.1_48 [psbT] [AcilCp049] [photosystem II protein T] [	4016.93	4.01693	9.224
KT820666.1_prot_AOS85893.1_49 [psbN] [AcilCp050] [photosystem II protein N] [	4722.3	4.7223	4.024
KT820666.1_prot_AOS85888.1_50 [psbH] [AcilCp051] [photosystem II phosphoprotein] [	7731	7.731	8.756
KT820666.1_prot_AOS85845.1_51 [petB] [AcilCp052] [cytochrome b6] [	24150.5	24.1505	8.39
KT820666.1_prot_AOS85849.1_52 [petD] [AcilCp053] [cytochrome b6/f complex subunit IV] [	18230.7	18.2307	6.634
KT820666.1_prot_AOS85853.1_53 [rpoA] [AcilCp054] [RNA polymerase alpha subunit] [	38760.8	38.7608	7.22
KT820666.1_prot_AOS85870.1_54 [rps11] [AcilCp055] [ribosomal protein S11] [	15028.5	15.0285	12.076
KT820666.1_prot_AOS85898.1_55 [rpl36] [AcilCp056] [ribosomal protein L36] [	4460.47	4.46047	11.74
KT820666.1_prot_AOS85887.1_56 [infA] [AcilCp084] [translational initiation factor 1 protein] [	9150.54	9.15054	9.984
KT820666.1_prot_AOS85872.1_57 [rps8] [AcilCp057] [ribosomal protein S8] [	15158.8	15.1588	11.257
KT820666.1_prot_AOS85873.1_58 [rpl14] [AcilCp058] [ribosomal protein L14] [	13572.8	13.5728	8.785
KT820666.1_prot_AOS85837.1_59 [rpl16] [AcilCp059] [ribosomal protein L16] [	15356	15.356	11.316
KT820666.1_prot_AOS85860.1_60 [rps3] [AcilCp060] [ribosomal protein S3] [	24764.9	24.7649	8.946
KT820666.1_prot_AOS85864.1_61 [rpl22] [AcilCp061] [ribosomal protein L22] [	21476.1	21.4761	9.092
KT820666.1_prot_AOS85883.1_62 [rps19] [AcilCp062] [ribosomal protein S19] [	10468.3	10.4683	10.804
KT820666.1_prot_AOS85842.1_63 [rpl2] [AcilCp063] [ribosomal protein L2][	29747.3	29.7473	11.082
KT820666.1_prot_AOS85879.1_64 [rpl23] [AcilCp064] [ribosomal protein L23] [	10718.6	10.7186	10.921
KT820666.1_prot_AOS85822.1_65 [ycf2] [AcilCp065] [hypothetical chloroplast RF2] [	251100	251.1	8.112
KT820666.1_prot_AOS85881.1_66 [ycf15] [AcilCp085] [hypothetical chloroplast RF15] [	11015.9	11.0159	7.775
KT820666.1_prot_AOS85829.1_67 [ndhB] [AcilCp066] [NADH dehydrogenase subunit 2] [	56678.7	56.6787	5.308
KT820666.1_prot_AOS85868.1_68 [rps7] [AcilCp067] [ribosomal protein S7] [	17329.2	17.3292	11.038
KT820666.1_prot_AOS85831.1_69 [ndhF] [AcilCp068] [NADH dehydrogenase subunit 5] [	83815.4	83.8154	8.185
KT820666.1_prot_AOS85854.1_70 [ccsA] [AcilCp069] [cytochrome c heme attachment protein] [	36896.1	36.8961	6.491
KT820666.1_prot_AOS85840.1_71 [ndhD] [AcilCp070] [NADH dehydrogenase subunit 4][	56360	56.36	7.366
KT820666.1_prot_AOS85886.1_72 [psaC] [AcilCp071] [photosystem I subunit VII] [	9038.48	9.03848	6.275
KT820666.1_prot_AOS85876.1_73 [ndhE] [AcilCp072] [NADH dehydrogenase subunit 4L] [	11136.2	11.1362	9.063
KT820666.1_prot_AOS85865.1_74 [ndhG] [AcilCp073] [NADH dehydrogenase subunit 6] [	19334.8	19.3348	4.571
KT820666.1_prot_AOS85863.1_75 [ndhI] [AcilCp074] [NADH dehydrogenase subunit I] [	20918.3	20.9183	7.029
KT820666.1_prot_AOS85834.1_76 [ndhA] [AcilCp075] [NADH dehydrogenase subunit 1] [	39969	39.969	5.092
KT820666.1_prot_AOS85850.1_77 [ndhH] [AcilCp076] [NADH dehydrogenase subunit 7] [	45509.8	45.5098	5.385
KT820666.1_prot_AOS85878.1_78 [rps15] [AcilCp077] [ribosomal protein S15] [	11377.3	11.3773	9.692
KT820666.1_prot_AOS85824.1_79 [ycf1] [AcilCp078] [photosystem I assembly protein Ycf1] [	213315	213.315	8.77
KT820666.1_prot_AOS85869.1_80 [rps7] [AcilCp079] [ribosomal protein S7] [	17329.2	17.3292	11.038
KT820666.1_prot_AOS85830.1_81 [ndhB] [AcilCp080] [NADH dehydrogenase subunit 2] [	56678.7	56.6787	5.308
KT820666.1_prot_AOS85882.1_82 [ycf15] [AcilCp086] [hypothetical chloroplast RF15] [	11015.9	11.0159	7.775
KT820666.1_prot_AOS85823.1_83 [ycf2] [AcilCp081] [hypothetical chloroplast RF2] [	251100	251.1	8.112
KT820666.1_prot_AOS85880.1_84 [rpl23] [AcilCp082] [ribosomal protein L23] [	10718.6	10.7186	10.921
KT820666.1_prot_AOS85843.1_85 [rpl2] [AcilCp083] [ribosomal protein L2][	29747.3	29.7473	11.082
KT820667.1_prot_AOS85906.1_1 [rps12] [AkorCp046] [ribosomal protein S12] [	13710.1	13.7101	11.389
KT820667.1_prot_AOS85936.1_2 [psbA] [AkorCp001] [photosystem II protein D1] [	38949.6	38.9496	5.054
KT820667.1_prot_AOS85921.1_3 [matK] [AkorCp002] [maturase K] [	60752.6	60.7526	8.799
KT820667.1_prot_AOS85938.1_4 [rps16] [AkorCp003] [ribosomal protein S16] [	11359.5	11.3595	9.326
KT820667.1_prot_AOS85977.1_5 [psbK] [AkorCp004] [photosystem II protein K] [	7118.56	7.11856	6.751
KT820667.1_prot_AOS85985.1_6 [psbI] [AkorCp005] [photosystem II protein I] [	4167.92	4.16792	6.766
KT820667.1_prot_AOS85924.1_7 [atpA] [AkorCp006] [ATP synthase CF1 alpha subunit] [	55410.3	55.4104	5.258
KT820667.1_prot_AOS85933.1_8 [atpF] [AkorCp007] [ATP synthase CF0 B subunit] [	20854.8	20.8548	8.39
KT820667.1_prot_AOS85971.1_9 [atpH] [AkorCp008] [ATP synthase CF0 C subunit] [	7990.44	7.99044	4.889
KT820667.1_prot_AOS85942.1_10 [atpI] [AkorCp009] [ATP synthase CF0 A subunit] [	27298	27.298	5.258
KT820667.1_prot_AOS85943.1_11 [rps2] [AkorCp010] [ribosomal protein S2] [	26760.9	26.7609	8.946
KT820667.1_prot_AOS85910.1_12 [rpoC2] [AkorCp011] [RNA poymerase beta subunit2] [	156246	156.246	8.595
KT820667.1_prot_AOS85912.1_13 [rpoC1] [AkorCp012] [RNA polymerase beta' subunit] [	78334.5	78.3345	7.746
KT820667.1_prot_AOS85911.1_14 [rpoB] [AkorCp013] [RNA polymerase beta subunit] [	120710	120.71	7.38
KT820667.1_prot_AOS85990.1_15 [petN] [AkorCp014] [cytochrome b6/f complex subunit VIII] [	3169.83	3.16983	6.504
KT820667.1_prot_AOS85988.1_16 [psbM] [AkorCp015] [photosystem II proteinM] [	3782.58	3.78258	4.19
KT820667.1_prot_AOS85937.1_17 [psbD] [AkorCp016] [photosystem II protein D2] [	39545.5	39.5455	5.27
KT820667.1_prot_AOS85932.1_18 [psbC] [AkorCp017] [photosystem II 44kDa protein] [	51930.9	51.9309	6.211
KT820667.1_prot_AOS85976.1_19 [psbZ] [AkorCp018] [photosystem II proteinZ] [	6530.75	6.53075	6.338
KT820667.1_prot_AOS85963.1_20 [rps14] [AkorCp019] [ribosomal protein S14] [	11776.7	11.7767	11.33
KT820667.1_prot_AOS85917.1_21 [psaB] [AkorCp020] [photosystem I P700 chlorophyll a apoprotein A2] [	82372.1	82.3721	6.402
KT820667.1_prot_AOS85913.1_22 [psaA] [AkorCp021] [photosystem I P700 chlorophyll a apoprotein A1] [	83117.6	83.1176	6.338
KT820667.1_prot_AOS85920.1_23 [ycf3] [AkorCp022] [photosystem I assembly protein Ycf3] [	20036.5	20.0365	5.626
KT820667.1_prot_AOS85947.1_24 [rps4] [AkorCp023] [ribosomal protein S4] [	23307.1	23.3071	10.482
KT820667.1_prot_AOS85952.1_25 [ndhJ] [AkorCp024] [NADH dehydrogenase subunit J] [	18665.4	18.6654	7.468
KT820667.1_prot_AOS85945.1_26 [ndhK] [AkorCp025] [NADH dehydrogenase subunit K] [	25382.8	25.3828	5.83
KT820667.1_prot_AOS85960.1_27 [ndhC] [AkorCp026] [NADH hydrogenase subunit 3] [	13796.4	13.7964	4.24
KT820667.1_prot_AOS85957.1_28 [atpE] [AkorCp027] [ATP synthase CF1 epsilon subunit] [	14617.7	14.6177	5.512
KT820667.1_prot_AOS85926.1_29 [atpB] [AkorCp028] [ATP synthase CF1 beta subunit] [	53616.4	53.6164	5.003
KT820667.1_prot_AOS85931.1_30 [rbcL] [AkorCp029] [ribulose1,5bisphosphate carboxylase/oxygenase large subunit] [	52717	52.717	5.842
KT820667.1_prot_AOS85929.1_31 [accD] [AkorCp030] [acetylCoA carboxylase beta subunit] [	55474	55.474	4.558
KT820667.1_prot_AOS85986.1_32 [psaI] [AkorCp031] [photosystem I subunit VIII] [	4005.88	4.00588	9.341
KT820667.1_prot_AOS85948.1_33 [ycf4] [AkorCp032] [photosystem I assembly protein Ycf4] [	21477.2	21.4772	9.897
KT820667.1_prot_AOS85944.1_34 [cemA] [AkorCp033] [envelope membrane protein] [	26776.2	26.7762	5.575
KT820667.1_prot_AOS85941.1_35 [petA] [AkorCp034] [cytochromef] [	35687.2	35.6872	7.673
KT820667.1_prot_AOS85980.1_36 [psbJ] [AkorCp035] [photosystem II protein J] [	4116.87	4.11687	6.491
KT820667.1_prot_AOS85982.1_37 [psbL] [AkorCp036] [photosystme II proteinL] [	4470.12	4.47012	4.431
KT820667.1_prot_AOS85981.1_38 [psbF] [AkorCp037] [photosystem II cytochrome b559 beta subunit] [	4424.25	4.42425	11.038
KT820667.1_prot_AOS85970.1_39 [psbE] [AkorCp038] [photosystem II protein V] [	9355.55	9.35555	4.965
KT820667.1_prot_AOS85989.1_40 [petL] [AkorCp039] [cytochrome b6/f complex subunit VI] [	3373.14	3.37314	10.101
KT820667.1_prot_AOS85983.1_41 [petG] [AkorCp040] [cytochrome b6/f complex subunit V] [	4136	4.136	4.393
KT820667.1_prot_AOS85978.1_42 [psaJ] [AkorCp041] [photosystem I subunit IX] [	5008.94	5.00894	6.693
KT820667.1_prot_AOS85975.1_43 [rpl33] [AkorCp042] [ribosomal protein L33] [	7832.19	7.83219	9.619
KT820667.1_prot_AOS85961.1_44 [rps18] [AkorCp043] [ribosomal protein S18] [	11971.1	11.9711	11.798
KT820667.1_prot_AOS85955.1_45 [rpl20] [AkorCp044] [ribosomal protein L20] [	18136	18.1361	11.316
KT820667.1_prot_AOS85905.1_46 [rps12] [AkorCp045] [ribosomal protein S12] [	13710.1	13.7101	11.389
KT820667.1_prot_AOS85918.1_47 [clpP] [AkorCp047] [ATPdepenent Clp protease proteolytic subunit] [	22475	22.475	4.813
KT820667.1_prot_AOS85922.1_48 [psbB] [AkorCp048] [photosystem II 47 kDa protein] [	56117.2	56.1172	5.817
KT820667.1_prot_AOS85987.1_49 [psbT] [AkorCp049] [photosystem II protein T] [	4016.93	4.01693	9.224
KT820667.1_prot_AOS85979.1_50 [psbN] [AkorCp050] [photosystem II protein N] [	4722.3	4.7223	4.024
KT820667.1_prot_AOS85974.1_51 [psbH] [AkorCp051] [photosystem II phosphoprotein] [	7731	7.731	8.756
KT820667.1_prot_AOS85930.1_52 [petB] [AkorCp052] [cytochrome b6] [	24150.5	24.1505	8.39
KT820667.1_prot_AOS85934.1_53 [petD] [AkorCp053] [cytochrome b6/f complex subunit IV] [	18230.7	18.2307	6.634
KT820667.1_prot_AOS85939.1_54 [rpoA] [AkorCp054] [RNA polymerase alpha subunit] [	38728.8	38.7288	7.146
KT820667.1_prot_AOS85956.1_55 [rps11] [AkorCp055] [ribosomal protein S11] [	15028.5	15.0285	12.076
KT820667.1_prot_AOS85984.1_56 [rpl36] [AkorCp056] [ribosomal protein L36] [	4460.47	4.46047	11.74
KT820667.1_prot_AOS85973.1_57 [infA] [AkorCp084] [translational initiation factor 1 protein] [	9150.54	9.15054	9.984
KT820667.1_prot_AOS85958.1_58 [rps8] [AkorCp057] [ribosomal protein S8] [	15130.8	15.1308	11.155
KT820667.1_prot_AOS85959.1_59 [rpl14] [AkorCp058] [ribosomal protein L14] [	13572.8	13.5728	8.785
KT820667.1_prot_AOS85923.1_60 [rpl16] [AkorCp059] [ribosomal protein L16] [	15356	15.356	11.316
KT820667.1_prot_AOS85946.1_61 [rps3] [AkorCp060] [ribosomal protein S3] [	24764.9	24.7649	8.946
KT820667.1_prot_AOS85950.1_62 [rpl22] [AkorCp061] [ribosomal protein L22] [	21310.8	21.3108	8.873
KT820667.1_prot_AOS85968.1_63 [rps19] [AkorCp062] [ribosomal protein S19] [	10440.2	10.4402	11.111
KT820667.1_prot_AOS85927.1_64 [rpl2] [AkorCp063] [ribosomal protein L2][	29772.3	29.7723	11.14
KT820667.1_prot_AOS85964.1_65 [rpl23] [AkorCp064] [ribosomal protein L23] [	10718.6	10.7186	10.921
KT820667.1_prot_AOS85907.1_66 [ycf2] [AkorCp065] [hypothetical chloroplast RF2] [	250981	250.981	8.112
KT820667.1_prot_AOS85966.1_67 [ycf15] [AkorCp085] [hypothetical chloroplast RF15] [	11015.9	11.0159	7.775
KT820667.1_prot_AOS85914.1_68 [ndhB] [AkorCp066] [NADH dehydrogenase subunit 2] [	56678.7	56.6787	5.308
KT820667.1_prot_AOS85953.1_69 [rps7] [AkorCp067] [ribosomal protein S7] [	17329.2	17.3292	11.038
KT820667.1_prot_AOS85916.1_70 [ndhF] [AkorCp068] [NADH dehydrogenase subunit 5] [	83831.5	83.8315	8.287
KT820667.1_prot_AOS85940.1_71 [ccsA] [AkorCp069] [cytochrome c heme attachment protein] [	36877.1	36.8771	6.781
KT820667.1_prot_AOS85925.1_72 [ndhD] [AkorCp070] [NADH dehydrogenase subunit 4][	56269.8	56.2698	6.825
KT820667.1_prot_AOS85972.1_73 [psaC] [AkorCp071] [photosystem I subunit VII] [	9038.48	9.03848	6.275
KT820667.1_prot_AOS85962.1_74 [ndhE] [AkorCp072] [NADH dehydrogenase subunit 4L] [	11136.2	11.1362	9.063
KT820667.1_prot_AOS85951.1_75 [ndhG] [AkorCp073] [NADH dehydrogenase subunit 6] [	19334.8	19.3348	4.571
KT820667.1_prot_AOS85949.1_76 [ndhI] [AkorCp074] [NADH dehydrogenase subunit I] [	20918.3	20.9183	7.029
KT820667.1_prot_AOS85919.1_77 [ndhA] [AkorCp075] [NADH dehydrogenase subunit 1] [	40013.1	40.013	5.092
KT820667.1_prot_AOS85935.1_78 [ndhH] [AkorCp076] [NADH dehydrogenase subunit 7] [	45510.8	45.5108	5.308
KT820667.1_prot_AOS85969.1_79 [rps15] [AkorCp077] [ribosomal protein S15] [	10836.7	10.8367	9.955
KT820667.1_prot_AOS85909.1_80 [ycf1] [AkorCp078] [photosystem I assembly protein Ycf1] [	213354	213.354	8.712
KT820667.1_prot_AOS85954.1_81 [rps7] [AkorCp079] [ribosomal protein S7] [	17329.2	17.3292	11.038
KT820667.1_prot_AOS85915.1_82 [ndhB] [AkorCp080] [NADH dehydrogenase subunit 2] [	56678.7	56.6787	5.308
KT820667.1_prot_AOS85967.1_83 [ycf15] [AkorCp086] [hypothetical chloroplast RF15] [	11015.9	11.0159	7.775
KT820667.1_prot_AOS85908.1_84 [ycf2] [AkorCp081] [hypothetical chloroplast RF2] [	250981	250.981	8.112
KT820667.1_prot_AOS85965.1_85 [rpl23] [AkorCp082] [ribosomal protein L23] [	10718.6	10.7186	10.921
KT820667.1_prot_AOS85928.1_86 [rpl2] [AkorCp083] [ribosomal protein L2][	29772.3	29.7723	11.14
MF155665.1_prot_ATU06915.1_1 [rps12] [ribosomal protein S12][	13710.1	13.7101	11.389
MF155665.1_prot_ATU06871.1_2 [psbA] [photosystem II protein D1] [	38949.6	38.9496	5.054
MF155665.1_prot_ATU06872.1_3 [matK] [maturase K] [	60663.6	60.6636	8.902
MF155665.1_prot_ATU06873.1_4 [psbK] [photosystem II protein K] [	7118.56	7.11856	6.751
MF155665.1_prot_ATU06874.1_5 [psbI] [photosystem II protein I] [	4167.92	4.16792	6.766
MF155665.1_prot_ATU06875.1_6 [atpA] [ATP synthase CF1 alpha subunit] [	55794.9	55.7949	5.525
MF155665.1_prot_ATU06876.1_7 [atpF] [ATP synthase CF0 B subunit] [	19980.7	19.9807	8.141
MF155665.1_prot_ATU06877.1_8 [atpH] [ATP synthase CF0 C chain] [	7990.44	7.99044	4.889
MF155665.1_prot_ATU06878.1_9 [atpI] [ATP synthase CF0 A chain] [	27252	27.252	5.258
MF155665.1_prot_ATU06879.1_10 [rps2] [ribosomal protein S2] [	26797	26.797	9.107
MF155665.1_prot_ATU06880.1_11 [rpoC2] [RNA polymerase beta subunit2] [	156516	156.516	8.521
MF155665.1_prot_ATU06881.1_12 [rpoC1] [RNA polymerase beta' subunit] [	79203.7	79.2037	7.892
MF155665.1_prot_ATU06882.1_13 [rpoB] [RNA polymerase beta subunit] [	122708	122.708	7.571
MF155665.1_prot_ATU06883.1_14 [petN] [cytochrome b6/f complex subunit VIII] [	3169.83	3.16983	6.504
MF155665.1_prot_ATU06884.1_15 [psbM] [photosystem II M protein] [	3782.58	3.78258	4.19
MF155665.1_prot_ATU06885.1_16 [psbD] [photosystem II protein D2] [	39545.5	39.5455	5.27
MF155665.1_prot_ATU06886.1_17 [psbC] [photosystem II 44 kDa protein] [	51943.9	51.9439	6.211
MF155665.1_prot_ATU06887.1_18 [psbZ] [photosystem II protein z] [	10640.6	10.6406	10.058
MF155665.1_prot_ATU06888.1_19 [rps14] [ribosomal protein S14] [	11776.7	11.7767	11.33
MF155665.1_prot_ATU06889.1_20 [psaB] [photosystem I P700 apoprotein A2] [	82342.1	82.3421	6.402
MF155665.1_prot_ATU06890.1_21 [psaA] [photosystem I P700 apoprotein A1] [	83101.6	83.1016	6.338
MF155665.1_prot_ATU06891.1_22 [ycf3] [photosystem I assembly protein Ycf3] [	20036.5	20.0365	5.626
MF155665.1_prot_ATU06892.1_23 [rps4] [ribosomal protein S4] [	23360.1	23.3601	10.701
MF155665.1_prot_ATU06893.1_24 [ndhJ] [NADH dehydrogenase subunit J] [	18665.4	18.6654	7.468
MF155665.1_prot_ATU06894.1_25 [ndhK] [NADH dehydrogenase subunit K] [	25433.9	25.4339	6.576
MF155665.1_prot_ATU06895.1_26 [ndhC] [NADH dehydrogenase subunit 3] [	16815.7	16.8157	4.469
MF155665.1_prot_ATU06896.1_27 [atpE] [ATP synthase CF1 epsilon subunit] [	14645.7	14.6457	5.512
MF155665.1_prot_ATU06897.1_28 [atpB] [ATP synthase CF1 beta subunit] [	53657.5	53.6575	5.118
MF155665.1_prot_ATU06898.1_29 [rbcL] [ribulose1,5bisphosphate carboxylase/oxygenase large subunit] [	53493.9	53.4939	5.931
MF155665.1_prot_ATU06899.1_30 [accD] [acetylCoA carboxylase beta subunit] [	59160.4	59.1604	4.774
MF155665.1_prot_ATU06900.1_31 [psaI] [photosystem I subunit VIII] [	4005.88	4.00588	9.341
MF155665.1_prot_ATU06901.1_32 [ycf4] [photosystem I assembly protein Ycf4] [	21459.2	21.4592	9.633
MF155665.1_prot_ATU06902.1_33 [cemA] [envelope membrane protein] [	29423.2	29.4232	5.474
MF155665.1_prot_ATU06903.1_34 [petA] [component of cytochrome b6/f complex] [	35687.2	35.6872	7.673
MF155665.1_prot_ATU06904.1_35 [psbJ] [photosystem II protein J] [	4116.87	4.11687	6.491
MF155665.1_prot_ATU06905.1_36 [psbL] [photosystem II protein L] [	4470.12	4.47012	4.431
MF155665.1_prot_ATU06906.1_37 [psbF] [photosystem II protein VI] [	4424.25	4.42425	11.038
MF155665.1_prot_ATU06907.1_38 [psbE] [photosystem II protein V] [	9355.55	9.35555	4.965
MF155665.1_prot_ATU06908.1_39 [petL] [cytochrome b/f complex 3.5 kDa subunit] [	3373.14	3.37314	10.101
MF155665.1_prot_ATU06909.1_40 [petG] [cytochrome b6/f complex subunit V] [	4136	4.136	4.393
MF155665.1_prot_ATU06910.1_41 [psaJ] [photosystem I subunit IX] [	6186.24	6.18624	6.707
MF155665.1_prot_ATU06911.1_42 [rpl33] [ribosomal protein L33] [	7846.22	7.84622	9.619
MF155665.1_prot_ATU06912.1_43 [rps18] [ribosomal protein S18] [	11971.1	11.9711	11.798
MF155665.1_prot_ATU06913.1_44 [rpl20] [ribosomal protein L20] [	15543.3	15.5433	11.857
MF155665.1_prot_ATU06914.1_45 [rps12] [ribosomal protein S12][	13710.1	13.7101	11.389
MF155665.1_prot_ATU06916.1_46 [clpP] [ATPdependent Clp protease proteolytic subunit] [	22428.9	22.4289	4.876
MF155665.1_prot_ATU06917.1_47 [psbB] [PSII 47 kDa protein] [	56117.2	56.1172	5.817
MF155665.1_prot_ATU06918.1_48 [psbT] [photosystem II protein T] [	4016.93	4.01693	9.224
MF155665.1_prot_ATU06919.1_49 [psbN] [photosystem II protein N] [	4722.3	4.7223	4.024
MF155665.1_prot_ATU06920.1_50 [psbH] [photosystem II phosphoprotein] [	7731	7.731	8.756
MF155665.1_prot_ATU06921.1_51 [petB] [cytochrome b6] [	18371.9	18.3719	10.16
MF155665.1_prot_ATU06922.1_52 [petD] [cytochrome b6/f complex subunit IV] [	18230.7	18.2307	6.634
MF155665.1_prot_ATU06923.1_53 [rpoA] [RNA polymerase alpha subunit] [	38729.7	38.7297	6.427
MF155665.1_prot_ATU06924.1_54 [rps11] [ribosomal protein S11] [	15028.5	15.0285	12.076
MF155665.1_prot_ATU06925.1_55 [rpl36] [ribosomal protein L36] [	4460.47	4.46047	11.74
MF155665.1_prot_ATU06926.1_56 [rps8] [ribosomal protein S8] [	15186.9	15.1869	11.257
MF155665.1_prot_ATU06927.1_57 [rpl14] [ribosomal protein L14] [	13572.8	13.5728	8.785
MF155665.1_prot_ATU06928.1_58 [rpl16] [ribosomal protein L16] [	15356	15.356	11.316
MF155665.1_prot_ATU06929.1_59 [rps3] [ribosomal protein S3] [	24782.9	24.7829	8.946
MF155665.1_prot_ATU06930.1_60 [rpl22] [ribosomal protein L22] [	21448	21.448	9.092
MF155665.1_prot_ATU06931.1_61 [rps19] [ribosomal protein S19] [	10412.2	10.4122	10.804
MF155665.1_prot_ATU06932.1_62 [rpl2] [ribosomal protein L2] [	30447.2	30.4472	11.008
MF155665.1_prot_ATU06933.1_63 [rpl23] [ribosomal protein L23] [	10718.6	10.7186	10.921
MF155665.1_prot_ATU06934.1_64 [ycf2] [hypothetical chloroplast RF2] [	251835	251.835	8.053
MF155665.1_prot_ATU06935.1_65 [ndhB] [NADH dehydrogenase subunit 2] [	56678.7	56.6787	5.308
MF155665.1_prot_ATU06936.1_66 [rps7] [ribosomal protein S7] [	17329.2	17.3292	11.038
MF155665.1_prot_ATU06937.1_67 [ndhF] [NADH dehydrogenase subunit 5] [	83779.6	83.7796	8.302
MF155665.1_prot_ATU06938.1_68 [ccsA] [cytochrome c biogenesis protein] [	36796.1	36.7961	6.825
MF155665.1_prot_ATU06939.1_69 [ndhD] [NADH dehydrogenase subunit 4] [	42599.7	42.5997	7.849
MF155665.1_prot_ATU06940.1_70 [psaC] [photosystem I subunit VII] [	10167.9	10.1679	7.015
MF155665.1_prot_ATU06941.1_71 [ndhE] [NADH dehydrogenase subunit 4L] [	11739.9	11.7399	10.145
MF155665.1_prot_ATU06942.1_72 [ndhG] [NADH dehydrogenase subunit 6] [	19368.8	19.3688	4.571
MF155665.1_prot_ATU06943.1_73 [ndhI] [NADH dehydrogenase subunit I] [	20952.3	20.9523	7.029
MF155665.1_prot_ATU06944.1_74 [ndhA] [NADH dehydrogenase subunit 1] [	39995	39.995	5.092
MF155665.1_prot_ATU06945.1_75 [ndhH] [NADH dehydrogenase subunit 7] [	45494.8	45.4948	5.308
MF155665.1_prot_ATU06946.1_76 [rps15] [ribosomal protein S15] [	10816.7	10.8167	9.926
MF155665.1_prot_ATU06947.1_77 [ycf1] [photosystem I assembly protein Ycf1] [	214730	214.73	8.756
MF155665.1_prot_ATU06948.1_78 [rps7] [ribosomal protein S7] [	17329.2	17.3292	11.038
[truncated: 254,542+ more rows]
