# Supplementary material for: Decoding the Virtual 2D Map of the Chloroplast Proteomes
Source: Biol Proced Online. 2022 Dec 13;24:23. doi: 10.1186/s12575-022-00186-8 (PMC9749319; doi:10.1186/s12575-022-00186-8)
Supplement: Supplementary file 3 — Additional file 3: Supplementary file 2. Amino acid counts per proteome in chloroplast proteomes. [file 12575_2022_186_MOESM3_ESM.xlsx]

## Sheet: Sheet1
Supplementary File 2. Total number of amino acids per proteome of the chloroplast.
Species name	Classification	No of Sequences	Total Amino Acids	Amino Acids Per protein
Monoraphidiumneglectum	Algae	4	6972	1743
Carteriacerasiformis	Algae	78	36462	467.462
Helianthusannuus	Eudicot	55	24767	450.309
Oedocladiumcarolinianum	Algae	83	36130	435.301
Stigeocloniumhelveticum	Algae	79	34006	430.456
Schizomerisleibleinii	Algae	77	33030	428.961
Protothecastagnorum	Algae	28	11993	428.321
Floydiellaterrestris	Algae	74	31506	425.757
Oogamochlamysgigantea	Algae	81	34342	423.975
Goniumpectorale	Algae	68	28602	420.618
Bracteacoccusgiganteus	Algae	78	32061	411.038
Yamagishiellaunicocca	Algae	68	27424	403.294
Epifagusvirginiana	Eudicot	25	10062	402.48
Oedogoniumcardiacum	Algae	99	39572	399.717
Pleodorinastarrii	Algae	84	33405	397.679
Bracteacoccusminor	Algae	69	27154	393.536
Rhizanthellagardneri	Monocot	23	9028	392.522
Treubariatriappendiculata	Algae	76	29648	390.105
Pectinodesmuspectinatus	Algae	68	26524	390.059
Pseudopediastrumintegrum	Algae	82	31735	387.012
Bracteacoccusaerius	Algae	68	26302	386.794
Chromochloriszofingiensis	Algae	68	26269	386.309
Stauridiumtetras	Algae	76	29348	386.158
Pseudomuriellaschumacherensis	Algae	69	26577	385.174
Burmannianepalensis	Monocot	29	11081	382.103
Chromeravelia	Algae	78	29637	379.962
Characiochlorisacuminata	Algae	73	27721	379.74
Dunaliellasalina	Algae	83	31369	377.94
Scenedesmusobliquus	Algae	77	29058	377.377
Chlorotetraedronincus	Algae	69	25997	376.768
Phacotuslenticularis	Algae	75	28095	374.6
Ankyrajudayi	Algae	69	25837	374.449
HelicosporidiumspexSimuliumjonesii	Algae	26	9697	372.962
Chlamydomonasreinhardtii	Algae	69	25676	372.116
Chlamydomonasleiostraca	Algae	79	29170	369.241
Kirchneriellaaperta	Algae	69	25262	366.116
Lacunastrumgracillimum	Algae	84	30503	363.131
Neochlorisaquatica	Algae	67	24272	362.269
Pseudopediastrumboryanum	Algae	91	32915	361.703
Jenufaperforata	Algae	88	31824	361.636
Ignatiustetrasporus	Algae	89	32161	361.36
Pseudocharaciumamericanum	Algae	89	32153	361.27
Protothecazopfii	Algae	19	6810	358.421
Pseudopediastrumsp	Algae	97	34602	356.722
Klebsormidiumflaccidum	Algae	107	38160	356.636
Jenufaminuta	Algae	89	31251	351.135
Symbiochlorishandae	Algae	82	28784	351.024
Hafniomonaslaevis	Algae	82	28597	348.744
Pediastrumangulosum	Algae	107	37262	348.243
Stichococcusbacillaris	Algae	85	29584	348.047
Monopsisflava	Eudicot	87	30229	347.46
Klebsormidiumnitens	Algae	116	40172	346.31
Mychonasteshomosphaera	Algae	69	23550	341.304
Legenerevaldiviana	Eudicot	74	25255	341.284
Isotomahypocrateriformis	Eudicot	73	24909	341.219
Monopsisalba	Eudicot	90	30634	340.378
Protothecacutis	Algae	40	13590	339.75
Lobeliamalowensis	Eudicot	87	29517	339.276
Burmeisteraresupinata	Eudicot	87	29499	339.069
Burmeisterasmaragdi	Eudicot	87	29408	338.023
Hazeniacapsulata	Algae	89	30057	337.719
Burmeisterasodiroana	Eudicot	87	29360	337.471
Burmeisteraauriculata	Eudicot	87	29358	337.448
Burmeisteracrispiloba	Eudicot	87	29352	337.379
Lobeliainflata	Eudicot	90	30341	337.122
Burmeisteraloejtnantii	Eudicot	87	29328	337.103
Burmeisteracyclostigmata	Eudicot	87	29316	336.966
Lobeliapatula	Eudicot	87	29316	336.966
Pediastrumduplex	Algae	111	37392	336.865
Burmeisteraceratocarpa	Eudicot	87	29293	336.701
Burmeisterarubrosepala	Eudicot	87	29288	336.644
Centropogonnigricans	Eudicot	87	29281	336.563
Burmeisteracylindrocarpa	Eudicot	87	29262	336.345
Burmeisteradomingensis	Eudicot	87	29262	336.345
Hippobromalongiflora	Magnoliids	89	29931	336.303
Burmeisterapirrensis	Eudicot	87	29248	336.184
Burmeisteralutosa	Eudicot	87	29248	336.184
Lobelialaxiflora	Eudicot	90	30249	336.1
Gastrodiaelata	Monocot	20	6722	336.1
Burmeisterafuscoapicata	Eudicot	87	29237	336.057
Centropogongranulosus	Eudicot	89	29901	335.966
Lobelialinearis	Eudicot	88	29554	335.841
Burmeisteraparviflora	Eudicot	87	29191	335.529
Trematolobeliakauaiensis	Eudicot	86	28837	335.314
Lobeliaerinus	Eudicot	89	29839	335.27
Burmeisteraoyacachensis	Eudicot	87	29166	335.241
Hypselatridens	Eudicot	90	30167	335.189
Hydnoravisseri	Magnoliids	17	5691	334.765
Clermontiafauriei	Eudicot	90	30127	334.744
Burmeisteraborjensis	Eudicot	87	29122	334.736
Lobeliapuberula	Eudicot	89	29784	334.652
Botryococcusbraunii	Algae	80	26772	334.65
Trichosarcinamucosa	Algae	89	29780	334.607
Lobeliapolyphylla	Eudicot	89	29773	334.528
Siphocampyluskrauseanus	Eudicot	87	29101	334.494
Mychonastesjurisii	Algae	72	24060	334.167
Lobeliaanceps	Eudicot	87	29064	334.069
Solenopsisbivonae	Eudicot	89	29726	334
Neottianidusavis	Monocot	31	10351	333.903
Lobeliajasionoides	Eudicot	89	29711	333.831
Diastateamicrantha	Eudicot	89	29704	333.753
Codonopsisminima	Eudicot	87	29024	333.609
Apetahialongistigmata	Eudicot	89	29684	333.528
Ipomoeatriloba	Eudicot	85	28347	333.494
Lobeliakauaensis	Eudicot	89	29674	333.416
Vanillaplanifolia	Monocot	75	24996	333.28
Lobeliaurens	Eudicot	89	29652	333.169
Lobeliamelliana	Eudicot	90	29955	332.833
Ipomoealacunosa	Eudicot	85	28288	332.8
Lobeliadavidii	Eudicot	89	29617	332.775
Lobeliaseguinii	Eudicot	89	29613	332.73
Lobeliacolumnaris	Eudicot	90	29944	332.711
Lobeliaspicata	Eudicot	91	30258	332.505
Lobeliathermalis	Eudicot	88	29238	332.25
Lobeliasessilifolia	Eudicot	89	29566	332.202
Lobeliadoniana	Eudicot	89	29565	332.191
Lobeliacardinalis	Eudicot	91	30222	332.11
Tylosemafassoglense	Eudicot	83	27557	332.012
Lobeliamuscoides	Eudicot	89	29545	331.966
Dialypetalumfloribundum	Eudicot	89	29544	331.955
Pratianummularia	Eudicot	90	29873	331.922
Quercusaquifolioides	Eudicot	78	25881	331.808
Ipomoeahederacea	Eudicot	85	28193	331.682
Brighamiainsignis	Eudicot	90	29829	331.433
Eustrephuslatifolius	Monocot	83	27502	331.349
Wolffiellalingulata	Monocot	83	27496	331.277
Lobeliastricklandiae	Eudicot	90	29802	331.133
Sclerothecaviridiflora	Eudicot	90	29789	330.989
Lobeliapetiolata	Eudicot	90	29783	330.922
Wimmerellahederacea	Eudicot	88	29121	330.92
Fagopyrumtataricum	Eudicot	83	27465	330.904
Lobeliathapsoidea	Eudicot	90	29776	330.844
Delissearhytidosperma	Eudicot	90	29775	330.833
Wolffiaaustraliana	Monocot	83	27457	330.807
Lobeliaholstii	Eudicot	89	29439	330.775
Adenocalymmanodosum	Eudicot	83	27453	330.759
Lobeliaorganensis	Eudicot	90	29766	330.733
Lobeliasonderiana	Eudicot	89	29419	330.551
Cyanealeptostegia	Eudicot	90	29745	330.5
Oxyriasinensis	Eudicot	83	27418	330.337
Lobeliawollastonii	Eudicot	90	29707	330.078
Lobeliastuhlmannii	Eudicot	90	29704	330.044
Silenenoctiflora	Eudicot	82	27063	330.037
Schnellatrichosepala	Eudicot	83	27391	330.012
Lobelialongisepala	Eudicot	89	29368	329.978
Cyaneafissa	Eudicot	90	29695	329.944
Lobeliabequaertii	Eudicot	90	29691	329.9
Lobeliaaberdarica	Eudicot	90	29690	329.889
Vanillapompona	Monocot	76	25071	329.882
Lobeliathuliniana	Eudicot	90	29686	329.844
Lobeliagibberoa	Eudicot	90	29685	329.833
Lobeliachinensis	Eudicot	90	29684	329.822
Lobeliahartlaubii	Eudicot	88	29024	329.818
Fragariaorientalis	Eudicot	74	24404	329.784
Lobeliabambuseti	Eudicot	90	29680	329.778
Lobelialukwangulensis	Eudicot	90	29676	329.733
Adenocalymmaperegrinum	Eudicot	84	27692	329.667
Lobeliaudzungwensis	Eudicot	89	29331	329.562
Lobeliamorogoroensis	Eudicot	88	28997	329.511
Lobeliarhynchopetalum	Eudicot	90	29647	329.411
Lobeliamildbraedii	Eudicot	89	29316	329.393
Sagittarialichuanensis	Monocot	88	28983	329.352
Lobelianiihauensis	Eudicot	89	29311	329.337
Lobeliaboninensis	Eudicot	89	29302	329.236
Pratiaangulata	Eudicot	90	29626	329.178
Lobeliatelekii	Eudicot	90	29621	329.122
Lobeliaritabeaniana	Eudicot	89	29290	329.101
Lithotomapetraea	Eudicot	90	29617	329.078
Lobeliasancta	Eudicot	89	29285	329.045
Lobeliayuccoides	Eudicot	89	29282	329.011
Acacialigulata	Eudicot	89	29280	328.989
Lobeliaacrochila	Eudicot	90	29603	328.922
Spirodelapolyrhiza	Monocot	85	27951	328.835
Linumusitatissimum	Eudicot	83	27286	328.747
Adenocalymmabracteatum	Eudicot	85	27923	328.506
Lobeliabaumannii	Eudicot	88	28900	328.409
Burmanniadisticha	Monocot	85	27888	328.094
Lobeliagalpinii	Eudicot	90	29525	328.056
Adenocalymmatrifoliatum	Eudicot	85	27858	327.741
Rheumpalmatum	Eudicot	84	27523	327.655
Grammatothecabergiana	Eudicot	93	30467	327.602
Ipomoeapurpurea	Eudicot	87	28488	327.448
Lemnaminor	Monocot	85	27827	327.376
Faidherbiaalbida	Eudicot	90	29453	327.256
Fagopyrumesculentum	Eudicot	84	27486	327.214
Adenocalymmahatschbachii	Eudicot	85	27813	327.212
Ulvaprolifera	Algae	66	21573	326.864
Hydrangeaserrata	Eudicot	82	26800	326.829
Taccaleontopetaloides	Monocot	86	28099	326.733
Ipomoeanil	Eudicot	87	28423	326.701
Adenocalymmasubspicatum	Eudicot	84	27442	326.69
Rheumwittrockii	Eudicot	84	27432	326.571
Adenocalymmapedunculatum	Eudicot	85	27754	326.518
Jasminumtortuosum	Eudicot	83	27091	326.398
Dolichandracynanchoides	Eudicot	85	27740	326.353
Castanopsisconcinna	Eudicot	82	26750	326.22
Adenocalymmaaurantiacum	Eudicot	85	27722	326.141
Paphiopedilumniveum	Monocot	74	24122	325.973
Neojobertiacandolleana	Eudicot	85	27701	325.894
Adenocalymmamarginatum	Eudicot	85	27687	325.729
Ipomoeatrifida	Eudicot	86	28010	325.698
Adenocalymmaallamandiflorum	Eudicot	85	27660	325.412
Populusilicifolia	Eudicot	81	26355	325.37
Lobelialaxa	Eudicot	93	30256	325.333
Fagopyrumdibotrys	Eudicot	85	27646	325.247
Musaitinerans	Monocot	88	28591	324.898
Hypseocharisbilobata	Eudicot	85	27612	324.847
Adenocalymmaacutissimum	Eudicot	86	27923	324.686
Adenocalymmabiternatum	Eudicot	84	27260	324.524
Adenocalymmacristicalyx	Eudicot	85	27581	324.482
Jasminumsambac	Eudicot	84	27216	324
Pelargoniumexhibens	Eudicot	98	31724	323.714
Ulmuschenmoui	Eudicot	79	25567	323.633
Acaciadealbata	Eudicot	91	29423	323.33
Pleonotomaalbiflora	Eudicot	86	27794	323.186
Neottialisteroides	Monocot	35	11309	323.114
Adenocalymmadivaricatum	Eudicot	87	28107	323.069
Podocarpustotara	Gymnosperm	75	24220	322.933
Musabalbisiana	Monocot	90	29051	322.789
Burmanniacryptopetala	Monocot	38	12263	322.711
Fagopyrumluojishanense	Eudicot	86	27750	322.674
Cajanuscajan	Eudicot	80	25802	322.525
Pararchidendronpruinosum	Eudicot	92	29662	322.413
Ingaleiocalycina	Eudicot	92	29653	322.315
Samaneasaman	Eudicot	92	29639	322.163
Oenotheravillaricae	Eudicot	87	28007	321.92
Albiziaodoratissima	Eudicot	92	29616	321.913
Archidendronlucyi	Eudicot	92	29616	321.913
Oenotheragrandiflora	Eudicot	84	27037	321.869
Oenotheraargillicola	Eudicot	84	27027	321.75
Genliseamargaretae	Eudicot	59	18983	321.746
Oenotheraelatasubsphookeri	Eudicot	84	26985	321.25
Hypolytrumnemorum	Monocot	90	28908	321.2
Ulvalinza	Algae	67	21508	321.015
Burmanniachampionii	Eudicot	35	11235	321
Populusangustifolia	Eudicot	80	25679	320.988
Oenotheraglazioviana	Eudicot	84	26956	320.905
Cyphiadentariifolia	Eudicot	98	31411	320.52
Pelargoniumtetragonum	Eudicot	99	31717	320.374
Ulmuspumila	Eudicot	76	24334	320.184
Ficusracemosa	Eudicot	84	26894	320.167
Daphnekiusiana	Eudicot	89	28475	319.944
Sileneconica	Eudicot	80	25551	319.387
Ulmusmacrocarpa	Eudicot	79	25230	319.367
Leptosiraterrestris	Algae	88	28101	319.33
Salixinterior	Eudicot	80	25545	319.312
Populuseuphratica	Eudicot	84	26820	319.286
Oenotherabiennis	Eudicot	84	26809	319.155
Sileneconoidea	Eudicot	80	25531	319.137
Pelargoniummyrrhifolium	Eudicot	99	31575	318.939
Solanumdulcamara	Eudicot	83	26441	318.566
Ulmusgaussenii	Eudicot	79	25161	318.494
Populusfremontii	Eudicot	81	25794	318.444
Populusbalsamifera	Eudicot	81	25794	318.444
Nephroselmisastigmatica	Algae	92	29292	318.391
Lobeliaphysaloides	Eudicot	93	29593	318.204
Gymnocarposprzewalskii	Eudicot	81	25772	318.173
Ulmuslaciniata	Eudicot	77	24499	318.169
Pterogastradivaricata	Eudicot	84	26724	318.143
Cyphiabanksiana	Eudicot	95	30222	318.126
Lychniswilfordii	Eudicot	83	26404	318.12
Oenotheraoakesiana	Eudicot	84	26709	317.964
Lagerstroemiaguilinensis	Eudicot	85	27024	317.929
Orobanchecalifornica	Eudicot	41	13035	317.927
Lagerstroemiafauriei	Eudicot	85	27022	317.906
Lagerstroemiaspeciosa	Eudicot	85	27016	317.835
Lagerstroemiaintermedia	Eudicot	85	27013	317.8
Oenotheraparviflora	Eudicot	84	26691	317.75
Ulmusdavidiana	Eudicot	78	24782	317.718
Paphiopedilumdianthum	Monocot	76	24145	317.697
Robiniapseudoacacia	Eudicot	80	25415	317.688
Epimediumkoreanum	Eudicot	82	26049	317.671
Quercusaliena	Eudicot	82	26048	317.659
Graffenriedamoritziana	Eudicot	84	26677	317.583
Salpingamaranonensis	Eudicot	83	26358	317.566
Fagusengleriana	Eudicot	83	26357	317.554
Galiumaparine	Eudicot	84	26673	317.536
Pithecellobiumflexicaule	Eudicot	94	29831	317.351
Theobromacacao	Eudicot	81	25697	317.247
Tigridiopalmamagnifica	Eudicot	84	26638	317.119
Gnetumgnemon	Gymnosperm	66	20929	317.106
Eucommiaulmoides	Eudicot	89	28219	317.067
BroussonetiakazinokiBroussonetiapapyrifera	Eudicot	81	25675	316.975
Ephedraequisetina	Gymnosperm	72	22822	316.972
Welwitschiamirabilis	Gymnosperm	70	22186	316.943
Sennatora	Eudicot	83	26306	316.94
Kostermanthusrobustus	Eudicot	81	25670	316.914
Hostaventricosa	Monocot	82	25982	316.854
Lagerstroemiafloribunda	Eudicot	85	26928	316.8
Populuslasiocarpa	Eudicot	83	26284	316.675
Duriozibethinus	Eudicot	83	26266	316.458
Silenelatifolia	Eudicot	81	25631	316.432
Idesiapolycarpa	Eudicot	85	26893	316.388
Silenevulgaris	Eudicot	81	25624	316.346
Vachelliaflava	Eudicot	82	25927	316.183
Campanulatakesimana	Eudicot	83	26239	316.133
Anthericumramosum	Monocot	82	25920	316.098
Vachelliaseyal	Eudicot	82	25919	316.085
Senegalialaeta	Eudicot	82	25915	316.037
Allomaietavillosa	Eudicot	85	26856	315.953
Daiswadunniana	Monocot	83	26221	315.916
Cyphiaphyteuma	Eudicot	96	30325	315.885
Henrietteabarkeri	Eudicot	85	26841	315.776
Gnetumula	Gymnosperm	66	20841	315.773
Meriantherapulchra	Eudicot	85	26831	315.659
Lanceahirsuta	Eudicot	83	26199	315.651
Blakeaschlimii	Eudicot	85	26828	315.624
Ionopsidiumacaule	Eudicot	83	26188	315.518
Itoaorientalis	Eudicot	85	26818	315.506
Schwalbeaamericana	Eudicot	82	25865	315.427
Tibouchinalongifolia	Eudicot	85	26808	315.388
Bertoloniaacuminata	Eudicot	85	26804	315.341
Campanulapunctata	Eudicot	83	26173	315.337
Couepiacaryophylloides	Eudicot	83	26170	315.301
Platycodongrandiflorus	Eudicot	95	29953	315.295
Nepseraaquatica	Eudicot	85	26796	315.247
Opisthocentraclidemioides	Opisthokonta	85	26795	315.235
Licaniaminutiflora	Eudicot	83	26164	315.229
Populuswilsonii	Eudicot	86	27109	315.221
Plantagomaritima	Eudicot	90	28368	315.2
Eriocnemafulva	Eudicot	85	26790	315.176
Hirtellamacrosepala	Magnoliids	83	26159	315.169
Hirtellasuffulta	Magnoliids	83	26159	315.169
Cochleariapyrenaica	Eudicot	83	26158	315.157
Cochleariaborzaeana	Eudicot	83	26158	315.157
Licaniatomentosa	Eudicot	83	26157	315.145
Cochleariaislandica	Eudicot	83	26157	315.145
Triolenaamazonica	Eudicot	85	26787	315.141
Gaulettiaelata	Eudicot	83	26155	315.12
Dactyladeniabellayana	Eudicot	83	26155	315.12
Hirtellazanzibarica	Magnoliids	83	26155	315.12
Couepiaparaensis	Eudicot	83	26154	315.108
Licaniaglabriflora	Eudicot	83	26153	315.096
Neocaryamacrophylla	Eudicot	83	26153	315.096
Sileneparadoxa	Eudicot	79	24892	315.089
Maackiafloribunda	Eudicot	82	25837	315.085
Afrolicaniaelaeosperma	Eudicot	83	26152	315.084
Licaniamembranacea	Eudicot	83	26151	315.072
Licaniaovalifolia	Eudicot	83	26151	315.072
Grangeriaborbonica	Eudicot	83	26151	315.072
Couepiaovalifolia	Eudicot	83	26151	315.072
Couepiarankiniae	Eudicot	83	26151	315.072
Couepiasandwithii	Eudicot	83	26151	315.072
Couepiasubcordata	Eudicot	83	26151	315.072
Couepiagrandiflora	Eudicot	83	26151	315.072
Liliumsp	Monocot	83	26151	315.072
Licaniacanescens	Eudicot	83	26150	315.06
Licaniamicrantha	Eudicot	83	26150	315.06
Licaniamacrophylla	Eudicot	83	26148	315.036
Couepiapolyandra	Eudicot	83	26148	315.036
Miconiadodecandra	Eudicot	85	26776	315.012
Licaniamichauxii	Eudicot	83	26145	315
Lagerstroemiasubcostata	Eudicot	84	26460	315
Parastemonurophyllus	Eudicot	83	26144	314.988
Hirtellaracemosa	Magnoliids	83	26143	314.976
Hirtellaphysophora	Magnoliids	83	26143	314.976
Magnistipulabutayei	Eudicot	83	26142	314.964
Firmianapulcherrima	Eudicot	82	25826	314.951
Parinaricapensis	Eudicot	83	26140	314.94
Parinaricuratellifolia	Eudicot	83	26140	314.94
Dactyladeniafloretii	Eudicot	83	26139	314.928
Dactyladeniabuchneri	Eudicot	83	26138	314.916
Angelesiasplendens	Eudicot	83	26136	314.892
Licaniamajuscula	Eudicot	83	26136	314.892
Parinarioblongifolia	Eudicot	83	26135	314.88
Licaniaalba	Eudicot	83	26135	314.88
Malusmicromalus	Eudicot	84	26447	314.845
Couepiaguianensis	Eudicot	83	26132	314.843
Licaniaheteromorpha	Eudicot	83	26131	314.831
Malusprunifolia	Eudicot	84	26443	314.798
Acioaguianensis	Eudicot	83	26128	314.795
Ficuscarica	Eudicot	82	25813	314.793
Exellodendronbarbatum	Eudicot	83	26127	314.783
Liliumhansonii	Monocot	83	26125	314.759
Chrysobalanusicaco	Eudicot	83	26124	314.747
Castaneamollissima	Eudicot	83	26121	314.711
Hungagerontogea	Eudicot	83	26120	314.699
Licaniasprucei	Eudicot	83	26119	314.687
Magnoliaofficinalis	Magnoliids	82	25804	314.683
Garciniamangostana	Eudicot	83	26118	314.675
Parinaricampestris	Eudicot	83	26118	314.675
Castaneahenryi	Eudicot	83	26115	314.639
Jasminumnudiflorum	Eudicot	87	27373	314.632
Glycinedolichocarpa	Eudicot	82	25799	314.622
Glycinestenophita	Eudicot	82	25798	314.61
Thalictrumcoreanum	Eudicot	83	26112	314.602
Maranthesgabunensis	Eudicot	83	26112	314.602
Goodyeraprocera	Monocot	80	25167	314.587
Rhexiavirginica	Eudicot	85	26736	314.541
Maranthesglabra	Eudicot	83	26102	314.482
Glycinecanescens	Eudicot	82	25785	314.451
Glycinesyndetika	Eudicot	82	25784	314.439
Glycinetomentella	Eudicot	82	25783	314.427
Epimediumlishihchenii	Eudicot	83	26097	314.422
Salicorniabrachiata	Eudicot	84	26411	314.417
Glycinefalcata	Eudicot	82	25782	314.415
Epimediumdolichostemon	Eudicot	83	26096	314.41
Morusnotabilis	Eudicot	83	26093	314.373
Averrhoacarambola	Eudicot	83	26091	314.349
Rhynchantherabracteata	Eudicot	85	26719	314.341
Epimediumpseudowushanense	Eudicot	83	26090	314.337
Ravenalamadagascariensis	Monocot	83	26089	314.325
Pyruspyrifolia	Eudicot	83	26088	314.313
Sorbustorminalis	Eudicot	83	26087	314.301
Dendrobiumwardianum	Monocot	71	22315	314.296
Malustschonoskii	Eudicot	83	26083	314.253
Marantheskerstingii	Eudicot	83	26081	314.229
Ephedrafoeminea	Gymnosperm	73	22933	314.151
Asarumsieboldii	Magnoliids	100	31414	314.14
Solanumincanum	Eudicot	83	26073	314.133
Camassiascilloides	Monocot	83	26073	314.133
Populusalba	Eudicot	84	26387	314.131
Malusflorentina	Eudicot	83	26069	314.084
Cryptocaryachinensis	Magnoliids	81	25438	314.049
Liliumtsingtauense	Monocot	84	26379	314.036
Talinumpaniculatum	Eudicot	83	26062	314
Adenophoradivaricata	Eudicot	81	25433	313.988
Melastomacandidum	Eudicot	85	26686	313.953
Gossypiumhirsutum	Eudicot	83	26054	313.904
Vignaradiata	Eudicot	82	25740	313.902
Gossypiumdarwinii	Eudicot	83	26052	313.88
Verniciafordii	Eudicot	85	26675	313.824
Aconitumfinetianum	Eudicot	82	25733	313.817
Hesperocallisundulata	Monocot	83	26044	313.783
Gossypiumrobinsonii	Eudicot	83	26040	313.735
Epimediumsagittatum	Eudicot	84	26353	313.726
Gossypiumgossypioides	Eudicot	83	26038	313.711
Aconitumsinomontanum	Eudicot	82	25723	313.695
Gnetummontanum	Gymnosperm	65	20390	313.692
Gossypiumareysianum	Eudicot	83	26036	313.687
Gossypiumsomalense	Eudicot	83	26036	313.687
Gossypiumraimondii	Eudicot	83	26034	313.663
Gossypiumtomentosum	Eudicot	83	26033	313.651
Gossypiummustelinum	Eudicot	83	26033	313.651
Salicorniaeuropaea	Eudicot	84	26346	313.643
Aconitumangustius	Eudicot	82	25718	313.634
Gossypiumarboreum	Eudicot	83	26031	313.627
Gossypiumincanum	Eudicot	83	26030	313.614
Gossypiumcapitisviridis	Eudicot	83	26029	313.602
Boweniaserrulata	Gymnosperm	87	27282	313.586
Dendrobiumbrymerianum	Monocot	72	22578	313.583
Colobanthusquitensis	Eudicot	81	25397	313.543
Althaeaofficinalis	Eudicot	83	26024	313.542
Matthiolaincana	Eudicot	83	26019	313.482
Porterellacarnosula	Eudicot	73	22878	313.397
Neotorulariakorolkowii	Eudicot	83	26011	313.386
Paphiopedilumarmeniacum	Monocot	77	24130	313.377
Aloemaculata	Monocot	85	26635	313.353
Lepidozamiaperoffskyana	Gymnosperm	87	27261	313.345
Jatrophacurcas	Eudicot	84	26317	313.298
Dendrobiumchrysanthum	Monocot	72	22557	313.292
Dendrobiumhenryi	Monocot	72	22556	313.278
Solanumperuvianum	Eudicot	83	25999	313.241
Dendrobiumparishii	Monocot	72	22553	313.236
Ceratozamiahildae	Gymnosperm	87	27251	313.23
Dendrobiumellipsophyllum	Monocot	72	22552	313.222
Solanumcheesmaniae	Eudicot	83	25995	313.193
Apostasiawallichii	Monocot	71	22236	313.183
Solanumneorickii	Eudicot	83	25992	313.157
Solanumchilense	Eudicot	83	25992	313.157
Solanumhabrochaites	Eudicot	83	25992	313.157
Solanumgalapagense	Eudicot	83	25992	313.157
Solanumpimpinellifolium	Eudicot	83	25992	313.157
Dendrobiumspatella	Monocot	72	22547	313.153
Dendrobiumcrepidatum	Monocot	72	22547	313.153
Epipremnumaureum	Monocot	86	26931	313.151
Populusadenopoda	Eudicot	86	26929	313.128
Ficusreligiosa	Eudicot	85	26615	313.118
Dendrobiumgratiosissimum	Monocot	72	22544	313.111
Dendrobiumaphyllum	Monocot	72	22544	313.111
Cephalotaxuswilsoniana	Gymnosperm	82	25674	313.098
Dendrobiumprimulinum	Monocot	72	22543	313.097
Yuccaschidigera	Monocot	83	25986	313.084
Dendrobiumexile	Monocot	72	22542	313.083
Chenopodiumquinoa	Eudicot	84	26299	313.083
Populustomentosa	Eudicot	86	26925	313.081
Dendrobiumwilsonii	Monocot	72	22541	313.069
Dendrobiumhercoglossum	Monocot	72	22541	313.069
Dendrobiumparciflorum	Monocot	72	22540	313.056
Dendrobiumjenkinsii	Monocot	72	22539	313.042
Dendrobiumxichouense	Monocot	72	22538	313.028
Dendrobiumfalconeri	Monocot	72	22538	313.028
Populuscanadensis	Eudicot	86	26920	313.023
Populusdeltoides	Eudicot	86	26920	313.023
Dendrobiumfanjingshanense	Monocot	72	22537	313.014
Dendrobiumdenneanum	Monocot	72	22535	312.986
Dendrobiumdevonianum	Monocot	72	22535	312.986
Populustremula	Eudicot	86	26916	312.977
Veratrumpatulum	Monocot	83	25977	312.976
Dendrobiumlohohense	Monocot	72	22534	312.972
Flacourtiaindica	Eudicot	86	26915	312.965
Populusdavidiana	Eudicot	86	26915	312.965
Dendrobiumfimbriatum	Monocot	72	22532	312.944
Myriophyllumspicatum	Eudicot	82	25661	312.939
Sinalliarialimprichtiana	Eudicot	84	26282	312.881
Liliumphiladelphicum	Monocot	84	26281	312.869
Dioonspinulosum	Gymnosperm	87	27218	312.851
Cypripediummacranthos	Monocot	83	25964	312.819
Liliumtaliense	Monocot	83	25963	312.807
Liliumduchartrei	Monocot	83	25963	312.807
Drabaoreades	Eudicot	84	26275	312.798
Erythroxylumnovogranatense	Eudicot	85	26584	312.753
Liliumhenryi	Monocot	83	25956	312.723
Populuscathayana	Eudicot	86	26893	312.709
Millettiapinnata	Eudicot	83	25953	312.687
Liliumfargesii	Monocot	85	26578	312.682
Camelinasativa	Eudicot	84	26264	312.667
Atunaracemosa	Eudicot	83	25951	312.663
Cercisglabra	Eudicot	83	25950	312.651
Phaseolusvulgaris	Eudicot	83	25948	312.627
Pachyrhizuserosus	Eudicot	83	25948	312.627
Dendrobiumsalaccense	Monocot	72	22508	312.611
Corymbiatorelliana	Eudicot	84	26259	312.607
Macrozamiamountperriensis	Gymnosperm	87	27194	312.575
Tamarindusindica	Eudicot	83	25943	312.566
Populusqiongdaoensis	Eudicot	86	26880	312.558
Parkiajavanica	Eudicot	83	25940	312.53
Salixsuchowensis	Eudicot	83	25933	312.446
Agrostemmagithago	Eudicot	81	25308	312.444
Chloranthusjaponicus	Eudicot	86	26870	312.442
Pachycladonenysii	Eudicot	84	26245	312.44
Aconitumcarmichaelii	Eudicot	84	26245	312.44
Salixpurpurea	Eudicot	83	25932	312.434
Anoectochilusemeiensis	Monocot	81	25306	312.42
Plantagomedia	Eudicot	94	29367	312.415
Burmanniacoelestis	Monocot	84	26241	312.393
Ranunculusreptans	Eudicot	85	26553	312.388
Prosopisglandulosa	Eudicot	83	25928	312.386
Downingiacuspidata	Eudicot	73	22804	312.384
Adenantheramicrosperma	Eudicot	83	25925	312.349
Liliumbulbiferum	Monocot	82	25612	312.341
Gossypiumnelsonii	Eudicot	84	26236	312.333
Aloevera	Monocot	85	26548	312.329
Dendrobiummoniliforme	Monocot	73	22799	312.315
Nicotianaattenuata	Eudicot	84	26234	312.31
Moruscathayana	Eudicot	85	26543	312.271
Zamiafurfuracea	Gymnosperm	87	27167	312.264
Fritillariaussuriensis	Monocot	84	26229	312.25
Salixbabylonica	Eudicot	83	25914	312.217
Cocciniagrandis	Eudicot	85	26537	312.2
Chenopodiumalbum	Eudicot	84	26224	312.19
Dunaliasolanacea	Eudicot	82	25599	312.183
Chloranthusspicatus	Eudicot	86	26844	312.14
Solanumtuberosum	Eudicot	84	26219	312.131
Liliumcallosum	Monocot	84	26219	312.131
Schizaeapectinata	Bryophyte	84	26219	312.131
Juglansmajor	Eudicot	83	25906	312.12
Salicorniabigelovii	Eudicot	83	25906	312.12
Liliumamabile	Monocot	84	26218	312.119
Encephalartoslehmannii	Gymnosperm	87	27153	312.103
Morusindica	Eudicot	84	26216	312.095
Lupinusluteus	Eudicot	83	25903	312.084
Stangeriaeriopus	Gymnosperm	81	25278	312.074
Juglanshindsii	Eudicot	83	25902	312.072
Juglansnigra	Eudicot	83	25902	312.072
Haematoxylumbrasiletto	Eudicot	83	25902	312.072
Dichrostachyscinerea	Eudicot	83	25901	312.06
Violaseoulensis	Eudicot	84	26213	312.06
Fragariapentaphylla	Eudicot	85	26524	312.047
Piptadeniacommunis	Eudicot	83	25898	312.024
Trilliumtschonoskii	Monocot	84	26210	312.024
Betulanana	Eudicot	86	26833	312.012
Parismairei	Monocot	85	26518	311.976
Parisluquanensis	Monocot	85	26517	311.965
Aethionemaarabicum	Eudicot	83	25892	311.952
Cyphiabelfastica	Eudicot	102	31818	311.941
Heveabrasiliensis	Eudicot	84	26199	311.893
Fragariaiinumae	Eudicot	85	26510	311.882
Fragariaananassa	Eudicot	85	26506	311.835
Fragariavirginiana	Eudicot	85	26506	311.835
Fragariachiloensis	Eudicot	85	26506	311.835
Amomumkrervanh	Monocot	87	27127	311.805
Colobanthusapetalus	Eudicot	82	25567	311.793
Gnetumparvifolium	Gymnosperm	65	20265	311.769
Tarenayahassleriana	Eudicot	85	26499	311.753
Castanopsishainanensis	Eudicot	84	26186	311.738
Punicagranatum	Eudicot	84	26186	311.738
Rubustakesimensis	Eudicot	85	26497	311.729
Gossypiumaridum	Eudicot	84	26185	311.726
Gossypiumharknessii	Eudicot	84	26185	311.726
Gossypiumtrilobum	Eudicot	84	26185	311.726
Bauhiniaacuminata	Eudicot	83	25873	311.723
Parismarmorata	Monocot	85	26495	311.706
Gossypiumarmourianum	Eudicot	84	26183	311.702
Gossypiumdavidsonii	Eudicot	84	26183	311.702
Gossypiumklotzschianum	Eudicot	84	26183	311.702
Gossypiumaustrale	Eudicot	84	26179	311.655
Gossypiumpopulifolium	Eudicot	84	26179	311.655
Vignaangularis	Eudicot	81	25242	311.63
Gossypiumbarbadense	Eudicot	84	26175	311.607
Glycinesoja	Eudicot	83	25862	311.59
Eugeniauniflora	Monocot	84	26173	311.583
Leucaenatrichandra	Eudicot	84	26167	311.512
Liliumleucanthum	Monocot	85	26478	311.506
Carpinusbetulus	Eudicot	84	26166	311.5
Lupinusalbus	Eudicot	83	25854	311.494
Glycinegracilis	Eudicot	83	25853	311.482
Sorbusulleungensis	Eudicot	85	26475	311.471
Fritillariathunbergii	Monocot	85	26474	311.459
Ziziphusspinachristi	Eudicot	84	26160	311.429
Bomareaedulis	Monocot	84	26159	311.417
Schoenolirioncroceum	Monocot	84	26158	311.405
Daiswachinensis	Monocot	85	26469	311.4
Lupinuswestianus	Eudicot	83	25846	311.398
Griffoniasimplicifolia	Eudicot	83	25844	311.373
Luzuriagaradicans	Monocot	84	26155	311.369
Ziziphusmauritiana	Eudicot	84	26154	311.357
Castanopsisechinocarpa	Eudicot	84	26153	311.345
Glycinemax	Eudicot	83	25839	311.313
Daiswayunnanensis	Monocot	85	26460	311.294
Pariscronquistii	Monocot	85	26459	311.282
Amborellatrichopoda	Unranked	84	26145	311.25
Capsicumfrutescens	Eudicot	86	26766	311.233
Barklyasyringifolia	Eudicot	82	25520	311.22
Pterygopleurumneurophyllum	Eudicot	82	25520	311.22
Hesperaloeparviflora	Monocot	84	26140	311.19
Dasiphorafruticosa	Eudicot	84	26138	311.167
Liliumdistichum	Monocot	85	26449	311.165
Peucedanuminsolens	Eudicot	85	26449	311.165
Rosapraelucens	Eudicot	84	26137	311.155
Syagruscoronata	Monocot	84	26137	311.155
Arabidopsishalleri	Eudicot	85	26448	311.153
Arabidopsislyrata	Eudicot	85	26446	311.129
Hostaminor	Monocot	84	26131	311.083
Alliumcepa	Monocot	83	25818	311.06
Adenolobusgaripensis	Eudicot	83	25817	311.048
Caricapapaya	Eudicot	84	26128	311.048
Pyruspashia	Eudicot	84	26127	311.036
Epimediumacuminatum	Eudicot	85	26438	311.035
Pliniatrunciflora	Eudicot	84	26126	311.024
Xanthocerassorbifolium	Eudicot	86	26748	311.023
Hesperaloecampanulata	Monocot	84	26125	311.012
Ranunculusmacranthus	Eudicot	84	26121	310.964
Eriobotryajaponica	Eudicot	84	26119	310.94
Liliumlancifolium	Monocot	85	26427	310.906
Tremaorientalis	Eudicot	84	26112	310.857
Cyphiatortilis	Eudicot	104	32326	310.827
Cardamineresedifolia	Eudicot	85	26420	310.824
Sciadopitysverticillata	Gymnosperm	82	25487	310.817
Capsellagrandiflora	Eudicot	85	26419	310.812
Elaeagnusmollis	Eudicot	85	26418	310.8
Dioscoreavillosa	Monocot	84	26107	310.798
Pentactinarupicola	Eudicot	84	26107	310.798
Pachycladoncheesemanii	Eudicot	85	26417	310.788
Cakilearabica	Eudicot	85	26415	310.765
Lysiphyllumhookeri	Eudicot	82	25478	310.707
Goodyeraschlechtendaliana	Monocot	81	25167	310.704
Megacarpaeadelavayi	Eudicot	85	26407	310.671
Magnoliabiondii	Magnoliids	84	26096	310.667
Bauhiniabinata	Eudicot	82	25470	310.61
Arabidopsislyratasubsplyrata	Eudicot	85	26401	310.6
Gloriosasuperba	Monocot	84	26090	310.595
Magnoliagrandiflora	Magnoliids	84	26090	310.595
Barnardiajaponica	Monocot	84	26088	310.571
Prunuscerasoides	Eudicot	84	26087	310.56
Orychophragmusdiffusus	Eudicot	85	26394	310.518
Dioscorearotundata	Monocot	84	26083	310.512
Orychophragmustaibaiensis	Eudicot	85	26393	310.506
Pugioniumcornutum	Eudicot	85	26392	310.494
Pugioniumdolabratum	Eudicot	85	26392	310.494
Cyphiacrenata	Eudicot	99	30738	310.485
Eucalyptusguilfoylei	Eudicot	85	26390	310.471
Capsellarubella	Eudicot	84	26079	310.464
Prunuspedunculata	Eudicot	84	26079	310.464
Prinsepiautilis	Eudicot	84	26077	310.44
Orychophragmushupehensis	Eudicot	85	26387	310.435
Aethionemagrandiflorum	Eudicot	84	26076	310.429
Psidiumguajava	Eudicot	84	26074	310.405
Aethionemacordifolium	Eudicot	84	26073	310.393
Prunusmaximowiczii	Eudicot	84	26073	310.393
Hesperissylvestris	Eudicot	85	26383	310.388
Sabiayunnanensis	Eudicot	84	26072	310.381
Magnoliakwangsiensis	Magnoliids	84	26071	310.369
Panaxquinquefolius	Eudicot	85	26380	310.353
Cardamineimpatiens	Eudicot	85	26379	310.341
Quercussichourensis	Eudicot	86	26689	310.337
Prunuspadus	Eudicot	84	26068	310.333
Quercusdolicholepis	Eudicot	86	26688	310.326
Prunusyedoensis	Eudicot	84	26067	310.321
Corymbiaeximia	Eudicot	85	26377	310.318
Platanusoccidentalis	Eudicot	85	26376	310.306
Corymbiatessellaris	Eudicot	85	26376	310.306
Corymbiamaculata	Eudicot	85	26375	310.294
Allosyncarpiaternata	Eudicot	85	26374	310.282
Buxusmicrophylla	Eudicot	86	26684	310.279
Quercusglauca	Eudicot	86	26683	310.267
Corymbiahenryi	Eudicot	85	26368	310.212
Dianthuscaryophyllus	Eudicot	83	25746	310.193
Liliumsuperbum	Monocot	83	25746	310.193
Eucalyptuscurtisii	Eudicot	85	26366	310.188
Solanumnigrum	Eudicot	86	26676	310.186
Nupharpumila	Nymphaeles	84	26055	310.179
Cephalotaxussinensis	Gymnosperm	82	25433	310.159
Eucalyptuserythrocorys	Eudicot	85	26363	310.153
Eucalyptusspathulata	Eudicot	85	26362	310.141
Euphorbiaesula	Eudicot	86	26672	310.14
Prunusmume	Eudicot	84	26051	310.131
Angophoracostata	Eudicot	85	26360	310.118
Angophorafloribunda	Eudicot	85	26360	310.118
Prunusserotina	Eudicot	81	25119	310.111
Quercusbaronii	Eudicot	86	26669	310.105
Eucalyptustorquata	Eudicot	85	26356	310.071
Eucalyptusbaxteri	Eudicot	85	26355	310.059
Eucalyptusmarginata	Eudicot	85	26355	310.059
Mangiferaindica	Eudicot	83	25734	310.048
Eucalyptusverrucata	Eudicot	85	26354	310.047
Melliodendronxylocarpum	Eudicot	85	26353	310.035
Eucalyptuspatens	Eudicot	85	26353	310.035
Eucalyptusradiata	Eudicot	85	26353	310.035
Eucalyptusdelegatensis	Eudicot	85	26353	310.035
Eucalyptusmicrocorys	Eudicot	85	26351	310.012
Eucalyptusdeglupta	Eudicot	85	26350	310
Juglansmandshurica	Eudicot	86	26659	309.988
Eucalyptusumbra	Eudicot	85	26349	309.988
Eucalyptussalmonophloia	Eudicot	85	26348	309.976
Eucalyptuscamaldulensis	Eudicot	85	26348	309.976
Quercustarokoensis	Eudicot	86	26657	309.965
Eucalyptusdiversicolor	Eudicot	85	26346	309.953
Eucalyptuscladocalyx	Eudicot	85	26346	309.953
Eucalyptuspolybractea	Eudicot	85	26344	309.929
Eucalyptusnitens	Eudicot	85	26344	309.929
Cypripediumformosanum	Monocot	87	26963	309.92
Magnoliadenudata	Magnoliids	84	26033	309.917
Eucalyptusaromaphloia	Eudicot	85	26342	309.906
Fritillariacirrhosa	Monocot	84	26032	309.905
Mitragynaspeciosa	Eudicot	85	26341	309.894
Eucalyptuscloeziana	Eudicot	85	26340	309.882
Downingiaelegans	Eudicot	74	22931	309.878
Eucalyptusmelliodora	Eudicot	85	26338	309.859
Eucalyptusobliqua	Eudicot	85	26337	309.847
Stockwelliaquadrifida	Eudicot	85	26336	309.835
Eucalyptusdiversifolia	Eudicot	85	26335	309.824
Juglanscinerea	Eudicot	84	26025	309.821
Solanumcommersonii	Eudicot	86	26644	309.814
Corymbiagummifera	Eudicot	85	26332	309.788
Schizaeaelegans	Bryophyte	83	25711	309.771
Elaeagnusmacrophylla	Eudicot	85	26329	309.753
Eucalyptuselata	Eudicot	85	26328	309.741
Eucalyptusregnans	Eudicot	85	26328	309.741
Eucalyptussieberi	Eudicot	85	26328	309.741
Liliumcernuum	Monocot	84	26018	309.738
Erythranthelutea	Eudicot	84	26015	309.702
Libidibiacoriaria	Eudicot	84	26015	309.702
Cyphiaglandulifera	Eudicot	99	30660	309.697
Hippophaerhamnoides	Magnoliids	86	26632	309.674
Chlorogalumpomeridianum	Monocot	84	26012	309.667
Silenechalcedonica	Eudicot	81	25083	309.667
Boeahygrometrica	Eudicot	85	26321	309.659
Corynocarpuslaevigata	Eudicot	83	25701	309.651
Liliumbakerianum	Monocot	84	26010	309.643
Veronicastrumsibiricum	NA	86	26628	309.628
Coffeaarabica	Eudicot	85	26317	309.612
Lanceatibetica	Eudicot	85	26317	309.612
Quercusvariabilis	Eudicot	86	26625	309.593
Koelreuteriapaniculata	Eudicot	85	26311	309.541
Pimentadioica	Eudicot	85	26309	309.518
PopulustremulaPopulusalba	Eudicot	85	26309	309.518
Cannabissativa	Eudicot	86	26618	309.512
Sambucuswilliamsii	Eudicot	84	25998	309.5
Portulacaoleracea	Eudicot	85	26307	309.494
Macleayamicrocarpa	Eudicot	85	26304	309.459
Dendrobiumbellatulum	Monocot	75	23206	309.413
Dendrobiumcandidum	Monocot	75	23206	309.413
Quercustungmaiensis	Eudicot	86	26609	309.407
Pelargoniumincrassatum	Eudicot	97	30010	309.381
Fritillariataipaiensis	Monocot	84	25988	309.381
Oresitropherupifraga	Eudicot	85	26291	309.306
Metanartheciumluteoviride	Monocot	84	25980	309.286
Ceratophyllumdemersum	Magnoliids	85	26289	309.282
Cocosnucifera	Monocot	85	26286	309.247
Capsicumtovarii	Eudicot	87	26904	309.241
Bupleurumlatissimum	Eudicot	83	25667	309.241
Mukdeniarossii	Eudicot	85	26285	309.235
Pigafettaelata	Monocot	87	26903	309.23
Cyphiaangustiloba	Eudicot	106	32777	309.217
Pipernigrum	Magnoliids	85	26282	309.2
Capsicumeximium	Eudicot	87	26900	309.195
Cephalotaxusoliveri	Gymnosperm	82	25353	309.183
Adenophoraerecta	Eudicot	82	25350	309.146
Capsicumgalapagoense	Eudicot	87	26895	309.138
Pseudoneochlorismarina	Algae	84	25967	309.131
Ajugareptans	Eudicot	84	25967	309.131
Yuccabrevifolia	Monocot	85	26276	309.129
Nelumbolutea	Eudicot	85	26276	309.129
Taliparitihamabo	Eudicot	85	26274	309.106
Bergeniascopulosa	Eudicot	85	26273	309.094
Penthorumchinense	Eudicot	82	25344	309.073
Trilliummaculatum	Monocot	83	25651	309.048
Capsicumlycianthoides	Eudicot	83	25650	309.036
Betulaplatyphylla	Eudicot	85	26268	309.035
Trithrinaxbrasiliensis	Monocot	87	26884	309.011
Capsicumchacoense	Eudicot	87	26880	308.966
Eucalyptussaligna	Eudicot	85	26262	308.965
Euonymushamiltonianus	Eudicot	86	26570	308.953
Ostryarehderiana	Eudicot	85	26261	308.953
Juniperuscommunis	Gymnosperm	80	24715	308.938
Piperkadsura	Magnoliids	85	26259	308.929
Adenophoraremotiflora	Eudicot	82	25332	308.927
Gymnaconitumgymnandrum	Eudicot	83	25638	308.892
Atropabelladonna	Eudicot	87	26873	308.885
Yuccafilamentosa	Monocot	85	26254	308.871
Carpodetusserratus	Eudicot	89	27487	308.843
Ocimumbasilicum	Eudicot	84	25941	308.821
Juniperusmicrosperma	Gymnosperm	82	25321	308.793
Indigoferatinctoria	Eudicot	82	25321	308.793
Tiliaamurensis	Eudicot	85	26247	308.788
Alliumvictorialis	Monocot	85	26246	308.776
Azadirachtaindica	Eudicot	86	26551	308.733
Alnusglutinosa	Eudicot	85	26242	308.729
Pedicularisishidoyana	Eudicot	77	23771	308.714
Murrayakoenigii	Eudicot	85	26240	308.706
Ostryatrichocarpa	Eudicot	85	26238	308.682
Tofieldiathibetica	Monocot	85	26238	308.682
Paeoniarockii	Eudicot	83	25618	308.651
Beschorneriaseptentrionalis	Magnoliids	85	26231	308.6
Eupteleapleiosperma	Eudicot	85	26231	308.6
Nupharadvena	Nymphaeles	85	26231	308.6
Eriolarynxfasciculata	Eudicot	86	26539	308.593
Glycosmismauritiana	Eudicot	85	26230	308.588
Silenecapitata	Eudicot	84	25921	308.583
Aesculuswangii	Eudicot	84	25920	308.571
Tiliaoliveri	Eudicot	85	26228	308.565
Tiliapaucicostata	Eudicot	85	26227	308.553
Diospyrosblancoi	Eudicot	85	26226	308.541
Carapaguianensis	Eudicot	86	26533	308.523
Pouteriacampechiana	Eudicot	85	26224	308.518
Millabiflora	Monocot	85	26222	308.494
Coptisquinquesecta	Eudicot	85	26221	308.482
Bupleurumboissieuanum	Eudicot	84	25912	308.476
Platycaryastrobilacea	Eudicot	85	26220	308.471
Merrilliacaloxylon	Eudicot	85	26220	308.471
Juglansregia	Eudicot	85	26219	308.459
Baccharisgenistelloides	Eudicot	84	25910	308.452
Lotusjaponicus	Eudicot	83	25601	308.446
Artemisiaargyi	Eudicot	84	25909	308.44
Iochromaellipticum	Eudicot	84	25909	308.44
Carpinuscordata	Eudicot	85	26217	308.435
Trolliuschinensis	Eudicot	85	26216	308.424
Actinidiatetramera	Eudicot	83	25599	308.422
Calycanthuschinensis	Magnoliids	84	25907	308.417
Paeoniabrownii	Eudicot	83	25598	308.41
Apostasiaodorata	Monocot	86	26519	308.36
Bupleurumfalcatum	Eudicot	84	25899	308.321
Diplostephiumjenesanum	Eudicot	84	25898	308.31
Trapamaximowiczii	Eudicot	82	25280	308.293
Actinidiadeliciosa	Eudicot	83	25587	308.277
Yuccaqueretaroensis	Monocot	85	26202	308.259
Heliconiacollinsiana	Monocot	85	26200	308.235
Tiliamandshurica	Eudicot	85	26199	308.224
Loropetalumsubcordatum	Eudicot	85	26199	308.224
Neriumoleander	Eudicot	85	26198	308.212
Sinowilsoniahenryi	Eudicot	85	26197	308.2
Glycosmispentaphylla	Eudicot	85	26196	308.188
Prunusdulcis	Eudicot	86	26504	308.186
Liliumbrownii	Monocot	84	25886	308.167
Capsicumannuum	Eudicot	86	26500	308.14
Actinidiachinensis	Eudicot	83	25575	308.133
Paeoniaobovata	Eudicot	83	25575	308.133
Nolinaatopocarpa	Monocot	85	26191	308.129
Symplocarpusrenifolius	Monocot	85	26190	308.118
Carissamacrocarpa	Eudicot	85	26187	308.082
Musatextilis	Monocot	86	26493	308.058
Oleawoodiana	Eudicot	85	26183	308.035
Albucakirkii	Monocot	85	26182	308.024
Entandrophragmacylindricum	Eudicot	85	26182	308.024
Capsicumbaccatum	Eudicot	86	26490	308.023
Prunuspseudocerasus	Eudicot	86	26489	308.012
Aphyllanthesmonspeliensis	Monocot	85	26179	307.988
Oncinotistenuiloba	Eudicot	85	26178	307.976
Khayasenegalensis	Eudicot	85	26178	307.976
Hesperelaeapalmeri	Eudicot	85	26177	307.965
Polygonatumstenophyllum	Monocot	85	26177	307.965
Prunuskansuensis	Eudicot	86	26484	307.953
Capsicumchinense	Eudicot	86	26482	307.93
Metroxylonwarburgii	Monocot	86	26480	307.907
Echitesumbellatus	Eudicot	85	26172	307.906
Lobularialibyca	Coral	86	26479	307.895
Salixparaplesia	Eudicot	79	24323	307.886
Aristolochiacontorta	Magnoliids	85	26170	307.882
MeliosmaaffcuneifoliaMoore	Eudicot	85	26169	307.871
Iochromaloxense	Eudicot	83	25553	307.867
Solanumlycopersicum	Eudicot	87	26784	307.862
Gentianacrassicaulis	Eudicot	85	26168	307.859
Nelumbonucifera	Eudicot	84	25859	307.845
Pinelliaternata	Monocot	86	26474	307.837
Akebiatrifoliata	Eudicot	85	26166	307.835
Paeoniasuffruticosa	Eudicot	83	25549	307.819
Gentianatibetica	Eudicot	85	26164	307.812
Corallorhizamacrantha	Monocot	72	22161	307.792
Gentianastraminea	Eudicot	85	26162	307.788
Spondiasmombin	Eudicot	86	26469	307.779
Decaisneainsignis	Eudicot	85	26161	307.776
Nupharlongifolia	Nymphaeles	85	26161	307.776
Erythropalumscandens	Eudicot	86	26468	307.767
Megaleranthissaniculifolia	Eudicot	85	26159	307.753
Akebiaquinata	Eudicot	85	26158	307.741
Pritchardiathurstonii	Monocot	86	26465	307.733
Olimarabidopsispumila	Eudicot	85	26157	307.729
Populuspruinosa	Eudicot	79	24308	307.696
Aristolochiadebilis	Magnoliids	85	26154	307.694
Juniperuscedrus	Gymnosperm	82	25228	307.659
Gossypiumthurberi	Eudicot	85	26149	307.635
Arabidopsisumezawana	Eudicot	85	26148	307.624
Eremospathamacrocarpa	Monocot	86	26453	307.593
Cochleariatridactylites	Eudicot	83	25530	307.59
Digitalislanata	Monocot	85	26145	307.588
Leucothrinaxmorrisii	Monocot	86	26452	307.581
Chamaeropshumilis	Gymnosperm	86	26452	307.581
Actinidiapolygama	Eudicot	83	25527	307.554
Arabidopsiscebennensis	Eudicot	85	26141	307.541
Arabidopsisarenosa	Eudicot	85	26140	307.529
Arabidopsisneglecta	Eudicot	85	26140	307.529
Arabidopsispetrogena	Eudicot	85	26140	307.529
Rhazyastricta	Eudicot	85	26140	307.529
Dendrobiumhuoshanense	Monocot	76	23372	307.526
Cercidiphyllumjaponicum	Eudicot	84	25832	307.524
Arabidopsiscroatica	Eudicot	85	26139	307.518
Salaccaramosiana	Monocot	86	26446	307.512
Prunuspersica	Eudicot	85	26138	307.506
Colpothrinaxcookii	Monocot	86	26445	307.5
Arabidopsissuecica	Eudicot	85	26137	307.494
Veronicapersica	NA	86	26443	307.477
Salixchaenomeloides	Eudicot	79	24290	307.468
Arabidopsispedemontana	Eudicot	85	26133	307.447
Firmianamajor	Eudicot	85	26132	307.435
Phytelephasaequatorialis	Monocot	86	26439	307.43
Gynostemmalaxiflorum	Eudicot	87	26746	307.425
Gynostemmacardiospermum	Eudicot	87	26746	307.425
Arabidopsisarenicola	Eudicot	85	26131	307.424
Sabaldomingensis	Monocot	86	26437	307.407
Cordylineindivisa	Monocot	84	25822	307.405
Wallichiadensiflora	Monocot	85	26129	307.4
Cistanthelongiscapa	Eudicot	85	26128	307.388
Asclepiasnivea	Eudicot	85	26127	307.376
Gynostemmapubescens	Eudicot	87	26741	307.368
Gynostemmaburmanicum	Eudicot	87	26741	307.368
Citrullusamarus	Eudicot	85	26126	307.365
Lindenbergiaphilippensis	Eudicot	85	26126	307.365
Gynostemmalongipes	Eudicot	87	26739	307.345
Sapindusmukorossi	Eudicot	88	27044	307.318
Salixrorida	Eudicot	79	24278	307.316
Colchicumautumnale	Monocot	86	26423	307.244
Spathiphyllumkochii	Monocot	86	26422	307.233
Buniasorientalis	Eudicot	85	26113	307.212
Elleanthussodiroi	Monocot	86	26419	307.198
Aletrisfauriei	Gymnosperm	84	25803	307.179
Zingiberspectabile	Monocot	85	26110	307.176
Anemopaegmaglaucum	Eudicot	98	30101	307.153
Foeniculumvulgare	Eudicot	85	26108	307.153
Washingtoniarobusta	Monocot	86	26414	307.14
Euonymusschensianus	Eudicot	85	26106	307.129
Dieffenbachiaseguine	Monocot	86	26413	307.128
Juglanssigillata	Eudicot	87	26720	307.126
Euonymusjaponicus	Eudicot	85	26105	307.118
Ricinuscommunis	Eudicot	86	26412	307.116
Hanguanamalayana	Monocot	86	26409	307.081
Solanumberthaultii	Eudicot	87	26716	307.08
Goodyerafumata	Monocot	87	26716	307.08
Japonolirionosense	Monocot	87	26716	307.08
Vitisacerifolia	Eudicot	86	26408	307.07
Populuslaurifolia	Eudicot	79	24258	307.063
Colocasiaesculenta	Monocot	86	26407	307.058
Lithocarpusbalansae	Eudicot	87	26714	307.057
Hamamelismollis	Eudicot	87	26714	307.057
Anemopaegmaacutifolium	Eudicot	98	30090	307.041
Acoelorraphewrightii	Monocot	86	26405	307.035
Ammopiptanthusmongolicus	Eudicot	85	26096	307.012
Emmenopteryshenryi	Eudicot	86	26403	307.012
Coffeacanephora	Eudicot	86	26403	307.012
Patriniasaniculifolia	Eudicot	83	25481	307
Gynostemmapentagynum	Eudicot	87	26708	306.989
Braheabrandegeei	Monocot	86	26401	306.988
Vitiscoignetiae	Eudicot	86	26400	306.977
Vitisrupestris	Eudicot	86	26399	306.965
Cephalantheralongifolia	Monocot	86	26399	306.965
Panaxstipuleanatus	Eudicot	86	26399	306.965
Dendrobiumofficinale	Monocot	76	23329	306.961
Pelargoniumalternans	Eudicot	97	29775	306.959
Gynostemmacaulopterum	Eudicot	87	26705	306.954
Vitischampinii	Eudicot	86	26398	306.953
Vitiscinerea	Eudicot	86	26397	306.942
Vitiscordifolia	Eudicot	86	26397	306.942
Coryphalecomtei	Monocot	86	26397	306.942
Buniaserucago	Eudicot	85	26090	306.941
Gynostemmacompressum	Eudicot	87	26703	306.931
Parisvietnamensis	Monocot	87	26701	306.908
Vitisficifolia	Eudicot	86	26394	306.907
Caryotamitis	Monocot	86	26394	306.907
Litchichinensis	Eudicot	87	26700	306.897
Hanseniaforrestii	Eudicot	85	26086	306.894
Tecomariacapensis	Eudicot	84	25778	306.881
Oleaeuropaea	Eudicot	86	26391	306.872
Bombaxceiba	Eudicot	86	26391	306.872
Aletrisspicata	Gymnosperm	85	26084	306.871
Sobraliaaffbouchei	Monocot	86	26390	306.86
Hanseniaweberbaueriana	Eudicot	85	26083	306.859
Calamuscaryotoides	Monocot	86	26389	306.849
Arengacaudata	Monocot	86	26389	306.849
Borassodendronmachadonis	Monocot	86	26389	306.849
Dimocarpuslongan	Eudicot	87	26691	306.793
Juglanscathayensis	Eudicot	87	26690	306.782
Lodoiceamaldivica	Monocot	86	26383	306.779
Nageianagi	Gymnosperm	81	24846	306.741
Lysimachiacoreana	Eudicot	87	26686	306.736
Daturastramonium	Eudicot	87	26685	306.724
Paeoniaveitchii	Eudicot	84	25763	306.702
Serenoarepens	Monocot	86	26376	306.698
Ananascomosus	Monocot	86	26373	306.663
Nypafruticans	Nymphaeles	86	26373	306.663
Tapisciasinensis	Eudicot	85	26066	306.659
Pseudophoenixvinifera	Monocot	86	26372	306.651
Anacardiumoccidentale	Eudicot	84	25758	306.643
Sobraliacallosa	Monocot	86	26371	306.64
Ailanthusaltissima	Eudicot	88	26984	306.636
Streptocarpusteitensis	Eudicot	87	26677	306.632
Pelargoniumquinquelobatum	Eudicot	122	37408	306.623
Agaveattenuata	Monocot	86	26369	306.616
Anemopaegmaarvense	Eudicot	98	30048	306.612
Daiswaforrestii	Monocot	87	26674	306.598
Bismarckianobilis	Monocot	86	26366	306.581
Elaeisguineensis	Monocot	86	26364	306.558
Veitchiaarecina	Monocot	86	26361	306.523
Lonicerajaponica	Eudicot	81	24828	306.519
Acrocomiaaculeata	Monocot	86	26358	306.488
Baxteriaaustralis	Monocot	86	26357	306.477
Przewalskiatangutica	Eudicot	85	26046	306.424
Parisverticillata	Monocot	86	26352	306.419
Galiummollugo	Eudicot	85	26044	306.4
Vitismustangensis	Eudicot	86	26350	306.395
Carludovicapalmata	Monocot	86	26348	306.372
Vitisvinifera	Eudicot	85	26039	306.341
Iochromaaustrale	Eudicot	85	26038	306.329
Vitisrotundifolia	Eudicot	85	26036	306.306
Trilliumdecumbens	Monocot	86	26342	306.302
Vitisriparia	Eudicot	85	26035	306.294
Ranunculusrepens	Eudicot	85	26035	306.294
Typhalatifolia	Monocot	86	26340	306.279
Xanthorrhoeapreissii	Eudicot	86	26339	306.267
Fritillariapersica	Monocot	85	26032	306.259
Masdevalliacoccinea	Monocot	86	26338	306.256
Mauritiaflexuosa	Monocot	86	26337	306.244
Weigelaflorida	Eudicot	82	25110	306.22
Llerasiacaucana	Eudicot	85	26026	306.188
Hydrodictyonreticulatum	Algae	133	40723	306.188
Anemarrhenaasphodeloides	Monocot	86	26332	306.186
Alliumfistulosum	Monocot	86	26331	306.174
Paeoniaostii	Eudicot	84	25713	306.107
Carthamustinctorius	Eudicot	84	25713	306.107
Oritrophiumperuvianum	Eudicot	85	26019	306.106
Salixoreinoma	Eudicot	85	26018	306.094
Abelmoschusesculentus	Eudicot	87	26629	306.08
Loniceratragophylla	Eudicot	82	25098	306.073
Hesperoyuccawhipplei	Monocot	86	26322	306.07
Masdevalliapicturata	Monocot	88	26934	306.068
Curcumaroscoeana	Monocot	86	26319	306.035
Tetradoxaomeiensis	Eudicot	82	25092	306
Aconitumciliare	Eudicot	85	26010	306
Aconitumkusnezoffii	Eudicot	85	26010	306
Papaverrhoeas	Eudicot	85	26010	306
Sequoiasempervirens	Gymnosperm	75	22949	305.987
Lonicerastephanocarpa	Eudicot	82	25089	305.963
Diplostephiuminesianum	Eudicot	85	26004	305.929
Diplostephiumcajamarquillense	Eudicot	85	26004	305.929
Diplostephiumglandulosum	Eudicot	85	26004	305.929
Diplostephiumjelskii	Eudicot	85	26004	305.929
Diplostephiumoblanceolatum	Eudicot	85	26004	305.929
Heterothalamusalienus	Eudicot	85	26004	305.929
Juniperusbermudiana	Gymnosperm	82	25086	305.927
Solmslaubachiaeurycarpa	Eudicot	79	24168	305.924
Dendrobiumpendulum	Monocot	76	23250	305.921
Diplostephiumbarclayanum	Eudicot	85	26002	305.906
Diplostephiumcinereum	Eudicot	85	26002	305.906
Exostigmanotobellidiastrum	Eudicot	85	26002	305.906
Lagenophoracuchumatanica	Eudicot	85	26002	305.906
Diplostephiumhartwegii	Eudicot	85	26001	305.894
Panaxtrifolius	Eudicot	86	26306	305.884
Diplostephiumglutinosum	Eudicot	85	26000	305.882
Diplostephiumeriophorum	Eudicot	85	26000	305.882
Diplostephiumgnidioides	Eudicot	85	26000	305.882
Diplostephiumjuniperinum	Eudicot	85	26000	305.882
Diplostephiumcallilepis	Eudicot	85	26000	305.882
Diplostephiumcrypteriophyllum	Eudicot	85	26000	305.882
Diplostephiumempetrifolium	Eudicot	85	26000	305.882
Diplostephiumgoodspeedii	Eudicot	85	26000	305.882
Diplostephiumgynoxyoides	Eudicot	85	26000	305.882
Diplostephiumhaenkei	Eudicot	85	26000	305.882
Diplostephiumlechleri	Eudicot	85	26000	305.882
Diplostephiummeyenii	Eudicot	85	26000	305.882
Parastrephiaquadrangularis	Eudicot	85	26000	305.882
Aztecastermatudae	Eudicot	85	26000	305.882
Aconitummonanthum	Eudicot	85	26000	305.882
Blakiellabartsiifolia	Eudicot	85	25999	305.871
Diplostephiumericoides	Eudicot	85	25999	305.871
Echinaceaatrorubens	Eudicot	85	25999	305.871
Populussimonii	Eudicot	80	24469	305.863
Populustrinervis	Eudicot	80	24469	305.863
Irissanguinea	Monocot	87	26610	305.862
Corylusavellana	Eudicot	79	24163	305.861
Gossypiumlongicalyx	Eudicot	86	26304	305.86
Floscaldasiahypsophila	Eudicot	85	25998	305.859
Diplostephiumazureum	Eudicot	85	25998	305.859
Iochromatingoanum	Eudicot	84	25692	305.857
Echinaceaspeciosa	Eudicot	85	25997	305.847
Laenneciasophiifolia	Eudicot	85	25997	305.847
Populusyunnanensis	Eudicot	80	24467	305.837
Diplostephiumespinosae	Eudicot	85	25996	305.835
Cicutavirosa	Eudicot	85	25996	305.835
Gossypiumanomalum	Eudicot	86	26301	305.826
Curcumaflaviflora	Monocot	86	26301	305.826
Westoniellakohkemperi	Eudicot	85	25995	305.824
Vignaunguiculata	Eudicot	84	25689	305.821
Gossypiumherbaceum	Eudicot	86	26300	305.814
Echinaceatennesseensis	Eudicot	85	25994	305.812
Laestadiamuscicola	Eudicot	85	25994	305.812
Echinaceaparadoxa	Eudicot	85	25994	305.812
Guizotiaabyssinica	Eudicot	85	25994	305.812
Alnusrubra	Eudicot	85	25994	305.812
Salixtetrasperma	Eudicot	85	25994	305.812
Chuniophoenixnana	Monocot	86	26299	305.802
Diplostephiumfrontinense	Eudicot	85	25993	305.8
Primulachrysochlora	Eudicot	86	26298	305.791
Alnussubcordata	Eudicot	85	25992	305.788
Diplostephiumfoliosissimum	Eudicot	85	25990	305.765
Diplostephiumoblongifolium	Eudicot	85	25990	305.765
Diplostephiumcolombianum	Eudicot	85	25990	305.765
Alnuscordata	Eudicot	85	25990	305.765
Alnusmaximowiczii	Eudicot	85	25990	305.765
Papaversomniferum	Monocot	85	25990	305.765
Alnusincana	Eudicot	85	25989	305.753
Bretschneiderasinensis	Eudicot	87	26600	305.747
Gossypiumstocksii	Eudicot	86	26294	305.744
Morettiacanescens	Eudicot	86	26294	305.744
Diplostephiumcamargoanum	Eudicot	85	25988	305.741
Diplostephiummutiscuanum	Eudicot	85	25988	305.741
Diplostephiumantioquense	Eudicot	85	25988	305.741
Diplostephiumcinerascens	Eudicot	85	25988	305.741
Diplostephiumlacunosum	Eudicot	85	25988	305.741
Diplostephiumobtusum	Eudicot	85	25988	305.741
Diplostephiumalveolatum	Eudicot	85	25988	305.741
Diplostephiumapiculatum	Eudicot	85	25988	305.741
Diplostephiumcostaricense	Eudicot	85	25988	305.741
Diplostephiumfloribundum	Eudicot	85	25988	305.741
Diplostephiumhuertasii	Eudicot	85	25988	305.741
Diplostephiumjuajibioyi	Eudicot	85	25988	305.741
Diplostephiumheterophyllum	Eudicot	85	25988	305.741
Diplostephiumjaramilloi	Eudicot	85	25988	305.741
Alnusjaponica	Eudicot	85	25988	305.741
Cupressusgigantea	Gymnosperm	82	25070	305.732
Diplostephiumcoriaceum	Eudicot	85	25987	305.729
Archibaccharisasperifolia	Eudicot	85	25986	305.718
Alnusnitida	Eudicot	85	25985	305.706
Alnusorientalis	Eudicot	85	25985	305.706
Juniperusvirginiana	Gymnosperm	82	25065	305.671
Hanabusayaasiatica	Eudicot	83	25369	305.651
Hanseniaforbesii	Eudicot	85	25980	305.647
Eutremasalsugineum	Eudicot	87	26590	305.632
Iteachinensis	Eudicot	88	26895	305.625
Phragmipediumlongifolium	Monocot	73	22310	305.616
Citrusdepressa	Eudicot	87	26588	305.609
Camelliadanzaiensis	Eudicot	87	26587	305.598
Cupressuschengiana	Gymnosperm	82	25059	305.598
Liriodendrontulipifera	Magnoliids	86	26281	305.593
Schrenkiellaparvula	Eudicot	87	26586	305.586
Primulastenodonta	Eudicot	86	26279	305.57
Physalisperuviana	Eudicot	85	25972	305.553
Asparagusschoberioides	Monocot	86	26277	305.547
Magnoliaaromatica	Magnoliids	86	26275	305.523
Magnoliadandyi	Magnoliids	86	26275	305.523
Dunaliabrachyacantha	Eudicot	84	25661	305.488
Iochromanitidum	Eudicot	84	25661	305.488
Juniperusscopulorum	Gymnosperm	82	25047	305.451
Eutremahalophilum	Eudicot	87	26574	305.448
Baccharistricuneata	Eudicot	85	25962	305.435
Magnoliaalba	Magnoliids	86	26267	305.43
Sinapisarvensis	Eudicot	87	26572	305.425
Eutremabotschantzevii	Eudicot	87	26571	305.414
Symplocosovatilobata	Monocot	88	26876	305.409
Spondiasbahiensis	Eudicot	86	26265	305.407
Magnoliaglaucifolia	Magnoliids	86	26263	305.384
Dracocephalumpalmatum	Eudicot	87	26568	305.379
Magnoliainsignis	Magnoliids	86	26262	305.372
Thlaspiarvense	Eudicot	87	26567	305.368
Ammopiptanthusnanus	Eudicot	85	25956	305.365
Magnoliasalicifolia	Magnoliids	86	26260	305.349
Callitrisrhomboidea	Gymnosperm	81	24733	305.346
Acnistusarborescens	Eudicot	84	25649	305.345
Cupressusjiangeensis	Gymnosperm	82	25038	305.341
Papaverorientale	Eudicot	85	25954	305.341
Salixmagnifica	Eudicot	80	24427	305.337
Magnolialiliiflora	Magnoliids	86	26259	305.337
Habenariapantlingiana	Monocot	87	26564	305.333
Swertiamussotii	Eudicot	84	25647	305.321
Magnolialaevifolia	Magnoliids	86	26257	305.314
Magnoliaduclouxii	Magnoliids	86	26257	305.314
Populusszechuanica	Eudicot	80	24424	305.3
Eutremaheterophyllum	Eudicot	87	26561	305.299
Agapanthuscoddii	Monocot	86	26255	305.291
Manfredavirginica	Monocot	86	26254	305.279
Liriodendronchinense	Magnoliids	86	26253	305.267
Parisquadrifolia	Monocot	87	26557	305.253
Raphanussativus	Eudicot	87	26557	305.253
Vitisaestivalis	Eudicot	86	26251	305.244
Micheliaodora	Magnoliids	86	26251	305.244
Magnoliasprengeri	Magnoliids	86	26250	305.233
Brassicarapa	Eudicot	87	26555	305.23
Iochromaumbellatum	Eudicot	84	25639	305.226
Momordicacharantia	Eudicot	85	25944	305.224
Sisymbriumirio	Eudicot	87	26553	305.207
Magnoliapyramidata	Magnoliids	86	26245	305.174
Magnoliaconifera	Magnoliids	86	26245	305.174
Anemopaegmaalbum	Eudicot	98	29907	305.173
Spondiastuberosa	Eudicot	86	26243	305.151
Potamogetonperfoliatus	Monocot	85	25936	305.129
Panaxjaponicus	Eudicot	87	26546	305.126
Populusnigra	Eudicot	80	24410	305.125
Magnoliasinica	Magnoliids	86	26240	305.116
Brassicanapus	Eudicot	87	26545	305.115
Wollemianobilis	Gymnosperm	82	25018	305.098
Hinterhuberaericoides	Magnoliids	85	25933	305.094
Zanthoxylumpiperitum	Eudicot	86	26238	305.093
Eutremayunnanense	Eudicot	87	26543	305.092
Diplostephiumhippophae	Eudicot	85	25931	305.071
Echinaceapallida	Eudicot	85	25931	305.071
Citrulluslanatus	Eudicot	85	25931	305.071
Citrullusmucosospermus	Eudicot	85	25931	305.071
Magnoliacathcartii	Magnoliids	86	26235	305.058
Aquilariasinensis	Eudicot	87	26540	305.057
Salixtaoensis	Eudicot	80	24404	305.05
Agaveamericana	Monocot	83	25319	305.048
Brassicanigra	Eudicot	87	26539	305.046
Arabisflagellosa	Eudicot	87	26538	305.034
Salixrehderiana	Eudicot	80	24402	305.025
Rhachidosorusconsimilis	Pteridophyte	88	26842	305.023
Salixhypoleuca	Eudicot	80	24401	305.012
Echinaceapurpurea	Eudicot	85	25926	305.012
Dipteroniadyeriana	Eudicot	87	26535	305
Haberlearhodopensis	Eudicot	86	26230	305
Stewartiapteropetiolata	Eudicot	87	26533	304.977
Stewartiamalacodendron	Eudicot	87	26533	304.977
Elodeacanadensis	Monocot	85	25923	304.976
Magnoliadealbata	Magnoliids	86	26227	304.965
Conopholisamericana	Eudicot	25	7624	304.96
Maianthemumbicolor	Monocot	86	26226	304.953
Stewartiacordifolia	Eudicot	87	26530	304.943
Diplostephiumcayambense	Eudicot	85	25919	304.929
Echinaceaangustifolia	Eudicot	85	25919	304.929
Stewartiacalcicola	Eudicot	87	26527	304.908
Stephaniajaponica	Eudicot	85	25917	304.906
Malustrilobata	Eudicot	82	25002	304.902
Barringtoniaracemosa	Eudicot	87	26526	304.897
Stewartiacrassifolia	Eudicot	87	26526	304.897
Anaphalissinica	Eudicot	85	25915	304.882
Neottiapinetorum	Monocot	85	25915	304.882
Prangostrifida	Eudicot	84	25610	304.881
Saxifragastolonifera	Eudicot	85	25913	304.859
Campynemalineare	Monocot	84	25608	304.857
Corylusheterophylla	Eudicot	80	24388	304.85
Dendropanaxmorbifer	Eudicot	87	26521	304.839
Rehmanniaglutinosa	Eudicot	88	26825	304.83
Stewartiaovata	Eudicot	87	26519	304.816
Stewartiarostrata	Eudicot	87	26519	304.816
Stewartiasinensis	Eudicot	87	26519	304.816
Stewartiarubiginosa	Eudicot	87	26519	304.816
Stewartiapseudocamellia	Eudicot	87	26519	304.816
Pleurospermumcamtschaticum	Eudicot	84	25604	304.81
Amomumcompactum	Monocot	87	26518	304.805
Drimysgranadensis	Magnoliids	87	26517	304.793
Viburnumbetulifolium	Eudicot	84	25602	304.786
Rehmanniasolanifolia	Eudicot	88	26821	304.784
Populuskoreana	Eudicot	80	24381	304.762
Cucumismelo	Eudicot	88	26819	304.761
Barringtoniafusicarpa	Eudicot	87	26514	304.759
Diplostephiumpulchrum	Eudicot	85	25904	304.753
Diplostephiumrupestre	Eudicot	85	25902	304.729
Diplostephiumspinulosum	Eudicot	85	25902	304.729
Diplostephiumoxapampanum	Eudicot	85	25902	304.729
Diplostephiumserratifolium	Eudicot	85	25902	304.729
Leontopodiumleiolepis	Eudicot	85	25901	304.718
Hydrangealuteovenosa	Eudicot	88	26815	304.716
Cynanchumwilfordii	Eudicot	87	26510	304.713
Laplaceafruticosa	Eudicot	87	26509	304.701
Ulvaflexuosa	Algae	71	21633	304.69
Schimasinensis	Eudicot	87	26508	304.69
Droseraregia	Eudicot	73	22242	304.685
Diplostephiumromeroi	Eudicot	85	25898	304.682
Frankliniaalatamaha	Eudicot	87	26507	304.678
Schimacrenata	Eudicot	87	26507	304.678
Schimamultibracteata	Eudicot	87	26507	304.678
Schimasuperba	Eudicot	87	26507	304.678
Schimaremotiserrata	Eudicot	87	26507	304.678
Phalaenopsishybridcultivar	Monocot	73	22240	304.658
Carpinusputoensis	Eudicot	83	25286	304.651
Schimaargentea	Eudicot	87	26504	304.644
Schimabrevipedicellata	Eudicot	87	26504	304.644
Schimanoronhae	Eudicot	87	26504	304.644
Schimasericans	Eudicot	87	26504	304.644
Citrussinensis	Eudicot	87	26504	304.644
Petuniahybrida	Eudicot	86	26199	304.64
Schimawallichii	Eudicot	87	26503	304.632
Tectonagrandis	Eudicot	88	26807	304.625
Cucurbitamoschata	Eudicot	85	25893	304.624
Gordonialasianthus	Eudicot	87	26502	304.621
Nandinadomestica	Eudicot	87	26502	304.621
Parrotiasubaequalis	Eudicot	87	26502	304.621
Petroselinumcrispum	Eudicot	84	25587	304.607
Diplostephiumrhododendroides	Eudicot	85	25890	304.588
Diplostephiumviolaceum	Eudicot	85	25890	304.588
Diplostephiumphylicoides	Eudicot	85	25890	304.588
Diplostephiumrhomboidale	Eudicot	85	25890	304.588
Diplostephiumrevolutum	Eudicot	85	25890	304.588
Diplostephiumrosmarinifolium	Eudicot	85	25890	304.588
Diplostephiumschultzii	Eudicot	85	25890	304.588
Diplostephiumtenuifolium	Eudicot	85	25890	304.588
Diplostephiumvenezuelense	Eudicot	85	25890	304.588
Diplostephiumtachirense	Eudicot	85	25890	304.588
Polysporaspeciosa	Eudicot	87	26499	304.586
Gymnospermiummicrorrhynchum	Eudicot	84	25584	304.571
Anemopaegmafoetidum	Eudicot	98	29848	304.571
Gordoniabrandegeei	Eudicot	87	26496	304.552
Pyrenariakhasiana	Algae	87	26496	304.552
Hydrastiscanadensis	Eudicot	83	25277	304.542
Anemopaegmachamberlaynii	Eudicot	98	29845	304.541
Dioscoreapolystachya	Monocot	86	26190	304.535
Arabishirsuta	Eudicot	86	26190	304.535
Pyrenariadiospyricarpa	Algae	87	26494	304.529
AcnistusarborescensIochromacyaneum	Eudicot	83	25275	304.518
Polysporalongicarpa	Eudicot	87	26493	304.517
Populusrotundifolia	Eudicot	86	26188	304.512
Hydrangeapetiolaris	Eudicot	88	26797	304.511
Primulinalinearifolia	Eudicot	87	26492	304.506
Liquidambarformosana	Eudicot	86	26187	304.5
Pyrenariamenglaensis	Algae	87	26490	304.483
Tutcheriachampionii	Eudicot	87	26489	304.471
Hydrocotyleverticillata	Eudicot	85	25879	304.459
Pyrenariaoblongicarpa	Algae	87	26487	304.448
Dendrobiumnobile	Monocot	77	23442	304.442
Triosteumpinnatifidum	Eudicot	82	24963	304.427
Camelliamairei	Eudicot	87	26485	304.425
Hydrocotylesibthorpioides	Eudicot	85	25875	304.412
Liliumwashingtonianum	Monocot	83	25266	304.41
Clausenaexcavata	Eudicot	86	26179	304.407
Polysporaaxillaris	Eudicot	87	26483	304.402
Camelliaszechuanensis	Eudicot	87	26483	304.402
Polysporahainanensis	Eudicot	87	26483	304.402
Camelliaelongata	Eudicot	87	26482	304.391
Heloniopsistubiflora	Monocot	87	26482	304.391
Kolkwitziaamabilis	Eudicot	81	24655	304.383
Cypripediumjaponicum	Monocot	85	25872	304.376
Rosalucieae	Eudicot	88	26785	304.375
Apterospermaoblata	Eudicot	87	26480	304.368
Ternstroemiagymnanthera	Eudicot	87	26480	304.368
Sladeniacelastrifolia	Monocot	87	26480	304.368
Micromelumminutum	Eudicot	86	26175	304.36
Camelliasinensis	Eudicot	87	26478	304.345
Annesleafragrans	Pteridophyte	87	26478	304.345
Pyrenariamicrocarpa	Algae	87	26477	304.333
Solivasessilis	Eudicot	85	25867	304.318
Pyrenariapingpienensis	Algae	87	26475	304.31
Symplocospaniculata	Monocot	87	26473	304.287
Coreanomeconhylomeconoides	Eudicot	87	26471	304.264
Lagenariasiceraria	Eudicot	86	26165	304.244
Scutellariabaicalensis	Eudicot	87	26468	304.23
Sinojackiarehderiana	Eudicot	87	26468	304.23
Dipteroniasinensis	Eudicot	88	26772	304.227
Dendrobiumcatenatum	Monocot	77	23425	304.221
Diospyroslotus	Eudicot	87	26466	304.207
Vitisamurensis	Eudicot	87	26465	304.195
Diospyrosglaucifolia	Eudicot	87	26465	304.195
Iochromacyaneum	Eudicot	82	24944	304.195
Diospyroskaki	Eudicot	87	26464	304.184
Symplocoscostaricana	Monocot	87	26463	304.172
Diospyrosoleifera	Eudicot	87	26462	304.161
Diospyrosstrigosa	Eudicot	87	26462	304.161
Sarachapunctata	Eudicot	83	25245	304.157
Echinaceasanguinea	Eudicot	85	25853	304.153
Diospyrosdumetorum	Eudicot	87	26461	304.149
Polysporadalgleishiana	Eudicot	87	26459	304.126
Dioscoreaelephantipes	Monocot	86	26154	304.116
Panaxvietnamensis	Eudicot	87	26458	304.115
Primulinahuaijiensis	Eudicot	87	26458	304.115
Dioscoreazingiberensis	Monocot	86	26152	304.093
Cardamineparviflora	Eudicot	87	26455	304.08
Adinandraangustifolia	Pteridophyte	87	26455	304.08
Adinandramillettii	Eudicot	87	26455	304.08
Echinacealaevigata	Eudicot	85	25846	304.071
Primulakwangtungensis	Eudicot	85	25846	304.071
Champereiamanillana	Gymnosperm	73	22197	304.068
Corallorhizaodontorhiza	Monocot	73	22197	304.068
Drabanemorosa	Eudicot	86	26149	304.058
Citrullusrehmii	Eudicot	85	25844	304.047
Anemopaegmaoligoneuron	Eudicot	98	29796	304.041
Premnamicrophylla	Eudicot	87	26451	304.034
Dioscoreaalata	Monocot	86	26146	304.023
Galeopsistetrahit	Eudicot	88	26754	304.023
Diplostephiumsagasteguii	Eudicot	85	25841	304.012
Corallorhizawisteriana	Monocot	73	22192	304
Cupressussempervirens	Gymnosperm	82	24928	304
Rehmanniahenryi	Eudicot	87	26448	304
Calocedrusformosana	Gymnosperm	82	24927	303.988
Fusochlorisperforata	Algae	75	22799	303.987
Perillasetoyensis	Eudicot	88	26750	303.977
Perillafrutescens	Eudicot	88	26750	303.977
Ardisiapolysticta	Eudicot	87	26444	303.954
Stenogynehaliakalae	Eudicot	88	26747	303.943
Paeoniadelavayi	Eudicot	85	25833	303.918
Watanabeareniformis	Algae	87	26440	303.908
Zantedeschiaaethiopica	Monocot	86	26135	303.895
Alpiniaoxyphylla	Monocot	92	27958	303.891
Lavandulaangustifolia	Eudicot	88	26741	303.875
Pteridiumaquilinum	Pteridophyte	88	26740	303.864
Listerafugongensis	Monocot	86	26132	303.86
Acerdavidii	Eudicot	86	26131	303.849
Cucumissativus	Eudicot	85	25827	303.847
Zanthoxylumsimulans	Eudicot	87	26434	303.839
Epipactismairei	Monocot	86	26130	303.837
Forsythiasuspensa	Eudicot	86	26127	303.802
Daucuscarotasubsp.sativus	Eudicot	85	25823	303.8
Dalbergiahainanensis	Eudicot	86	26125	303.779
Diplostephiumochraceum	Eudicot	85	25821	303.776
Toricelliaangulata	Eudicot	86	26123	303.756
Hanseniaoviformis	Eudicot	85	25818	303.741
Aconitumchiisanense	Eudicot	85	25818	303.741
Magnoliatripetala	Magnoliids	87	26422	303.701
Solanumpennellii	Eudicot	87	26421	303.69
Viscumcrassulae	Eudicot	73	22169	303.685
Habenariaradiata	Monocot	86	26116	303.674
Acermorrisonense	Eudicot	86	26115	303.663
Dasypogonbromeliifolius	Monocot	87	26417	303.644
Anthriscuscerefolium	Eudicot	85	25808	303.624
Pentaphylaxeuryoides	Eudicot	87	26415	303.621
Leitneriafloridana	Eudicot	87	26414	303.609
Acoruscalamus	Monocot	84	25494	303.5
Alliumsativum	Monocot	89	27011	303.494
Aconitumlongecassidatum	Eudicot	87	26403	303.483
Veronicanakaiana	NA	88	26704	303.455
Salviajaponica	Eudicot	87	26398	303.425
Sinadoxacorydalifolia	Eudicot	83	25183	303.41
Cheilantheslindheimeri	Pteridophyte	88	26700	303.409
Acergriseum	Eudicot	86	26093	303.407
Callitropsisnootkatensis	Gymnosperm	82	24879	303.402
Salviamiltiorrhiza	Eudicot	87	26396	303.402
Quercusspinosa	Eudicot	86	26092	303.395
Xerophyllumtenax	Monocot	87	26392	303.356
Callitropsisvietnamensis	Gymnosperm	82	24873	303.329
Broussonetiapapyrifera	Eudicot	88	26692	303.318
Salixminjiangensis	Eudicot	80	24260	303.25
Cardamineamara	Eudicot	86	26079	303.244
Austroblechnummelanocaulon	Pteridophyte	88	26684	303.227
Dipeltafloribunda	Eudicot	82	24864	303.22
Hesperocyparisglabra	Monocot	82	24864	303.22
Menthaspicata	Eudicot	87	26377	303.184
Diplaziopsisjavanica	Pteridophyte	88	26680	303.182
Adiantumshastense	Pteridophyte	88	26680	303.182
Aconitumaustrokoreense	Eudicot	85	25770	303.176
Aconitumcoreanum	Eudicot	86	26072	303.163
Pelargoniumaustrale	Eudicot	97	29406	303.155
Menthalongifolia	Eudicot	87	26374	303.149
Aconitumpseudolaeve	Eudicot	87	26374	303.149
Pycnococcusprovasolii	Algae	68	20614	303.147
Cynanchumauriculatum	Eudicot	87	26372	303.126
Androsacebulleyana	Eudicot	87	26372	303.126
Caulerparacemosa	Algae	91	27581	303.088
Woodsiamacrochlaena	Pteridophyte	88	26671	303.08
Woodwardiaunigemmata	Pteridophyte	88	26671	303.08
Athyriumopacum	Pteridophyte	88	26671	303.08
Woodsiapolystichoides	Pteridophyte	88	26671	303.08
Quercusrubra	Eudicot	89	26973	303.067
Chionanthusretusus	Eudicot	87	26366	303.057
Aloysiacitrodora	Eudicot	87	26365	303.046
Christellaappendiculata	Pteridophyte	88	26667	303.034
Homalosoruspycnocarpos	Pteridophyte	88	26667	303.034
Athyriumsinense	Pteridophyte	88	26666	303.023
Dodonaeaviscosa	Eudicot	88	26663	302.989
Macrothelypteristorresiana	Pteridophyte	88	26663	302.989
Pelargoniumcotyledonis	Eudicot	97	29387	302.959
Matteucciastruthiopteris	Pteridophyte	88	26658	302.932
Cystopterischinensis	Bryophyte	88	26658	302.932
Swidacontroversa	Eudicot	87	26355	302.931
Pseudophegopterisaurita	Pteridophyte	88	26654	302.886
Diplaziumbellum	Pteridophyte	88	26651	302.852
Scutellariainsignis	Eudicot	87	26348	302.851
Taraxacumobtusifrons	Eudicot	85	25742	302.847
Pentalinonluteum	Eudicot	84	25439	302.845
Diplaziumstriatum	Pteridophyte	88	26650	302.841
Athyriumsheareri	Pteridophyte	88	26649	302.83
Sedumsarmentosum	Eudicot	86	26043	302.826
Hydroceratriflora	Eudicot	89	26951	302.82
Depariapycnosora	Bryophyte	88	26647	302.807
Dendrobiumstrongylanthum	Monocot	77	23314	302.779
Diplaziumdushanense	Pteridophyte	88	26644	302.773
Diplaziumdilatatum	Pteridophyte	88	26644	302.773
Onocleasensibilis	Pteridophyte	88	26643	302.761
Fraxinuschiisanensis	Eudicot	87	26340	302.759
Hypodematiumcrenatum	Pteridophyte	88	26642	302.75
Pogostemonstellatus	Eudicot	87	26338	302.736
Pogostemonyatabeanus	Eudicot	87	26337	302.724
Primulaveris	Eudicot	86	26034	302.721
Ampelopterisprolifera	Pteridophyte	88	26638	302.705
Iochromasalpoanum	Eudicot	84	25427	302.702
Abeliophyllumdistichum	Eudicot	87	26335	302.701
Coryluschinensis	Eudicot	80	24216	302.7
Corylusfargesii	Eudicot	80	24216	302.7
Aspleniumpekinense	Pteridophyte	88	26636	302.682
Zanthoxylumbungeanum	Eudicot	87	26333	302.678
Magnoliakobus	Magnoliids	86	26030	302.674
Lepisorusclathratus	Pteridophyte	88	26634	302.659
Lathyruspubescens	Eudicot	74	22396	302.649
Paulowniatomentosa	Eudicot	87	26329	302.632
Byrsonimacrassifolia	Eudicot	87	26328	302.621
Gossypiumbickii	Eudicot	87	26326	302.598
Deparialancea	Bryophyte	88	26626	302.568
Anethumgraveolens	Eudicot	84	25415	302.56
Cardamineoligosperma	Eudicot	87	26321	302.54
Taraxacumamplum	Eudicot	86	26018	302.535
Daphniphyllumoldhamii	Eudicot	88	26620	302.5
Agathisdammara	Gymnosperm	81	24502	302.494
Camelliajaponica	Eudicot	89	26918	302.449
Cyrtomiumfalcatum	Bryophyte	88	26615	302.443
Artemisiamontana	Eudicot	86	26010	302.442
Cyclocaryapaliurus	Eudicot	89	26916	302.427
Nasturtiumofficinale	Eudicot	87	26308	302.391
Acorusgramineus	Monocot	84	25400	302.381
Ambrosiatrifida	Eudicot	86	26003	302.36
Pelargoniumcitronellum	Eudicot	97	29327	302.34
Asclepiassyriaca	Eudicot	83	25093	302.325
Camelliaoleifera	Eudicot	87	26302	302.322
Primulasinensis	Eudicot	85	25696	302.306
Cyrtomiumdevexiscapulae	Bryophyte	89	26905	302.303
Saussureapolylepis	Eudicot	87	26300	302.299
Geumrupestre	Magnoliids	87	26300	302.299
Entransiafimbriata	Algae	119	35971	302.277
Corallorhizabulbosa	Monocot	74	22364	302.216
Arabidopsisthaliana	Eudicot	87	26291	302.195
Silybummarianum	Eudicot	87	26290	302.184
Eugeissonatristis	Monocot	82	24779	302.183
Poliothyrsissinensis	Eudicot	85	25684	302.165
Pleionebulbocodioides	Monocot	89	26892	302.157
Pelargoniumquercifolium	Eudicot	97	29309	302.155
Isatistinctoria	Eudicot	87	26287	302.149
Eucalyptusglobulus	Eudicot	90	27192	302.133
Barbareaverna	Eudicot	87	26282	302.092
Paulowniacoreana	Eudicot	87	26280	302.069
Pelargoniumcucullatum	Eudicot	97	29300	302.062
Acorusamericanus	Monocot	84	25373	302.06
Helianthusgiganteus	Eudicot	85	25674	302.047
Helianthustuberosus	Eudicot	85	25674	302.047
Helianthusdivaricatus	Eudicot	85	25674	302.047
Helianthushirsutus	Eudicot	85	25674	302.047
Helianthusmaximiliani	Eudicot	85	25674	302.047
Helianthusstrumosus	Eudicot	85	25674	302.047
Helianthusdecapetalus	Eudicot	85	25674	302.047
Helianthusgrosseserratus	Eudicot	85	25671	302.012
Pelargoniumnanum	Eudicot	97	29294	302
Scrophulariatakesimensis	Eudicot	88	26574	301.977
Diplaziopsiscavaleriana	Pteridophyte	87	26272	301.977
Megadeniapygmaea	Eudicot	87	26271	301.966
Lysionotuspauciflorus	Eudicot	88	26572	301.955
Depariaviridifrons	Bryophyte	88	26572	301.955
Lepidiummeyenii	Eudicot	87	26268	301.931
Cucurbitamaxima	Eudicot	85	25661	301.894
Scrophulariabuergeriana	Eudicot	87	26264	301.885
Dacrycarpusimbricatus	Gymnosperm	82	24754	301.878
Viburnumutile	Eudicot	83	25052	301.831
Scrophulariadentata	Eudicot	87	26259	301.828
Epipactisveratrifolia	Monocot	87	26259	301.828
Dioscoreacollettii	Monocot	87	26258	301.816
Irisgatesii	Monocot	87	26258	301.816
Cynaracornigera	Eudicot	87	26256	301.793
Alliumobliquum	Monocot	89	26859	301.787
Osyrisalba	Eudicot	74	22332	301.784
Trilliumcuneatum	Monocot	85	25650	301.765
Cynarahumilis	Eudicot	87	26253	301.759
Conyzabonariensis	Eudicot	87	26252	301.747
Saussureachabyoungsanica	Eudicot	87	26251	301.736
Pelargoniumechinatum	Eudicot	97	29268	301.732
Pachysandraterminalis	Eudicot	88	26552	301.727
Pelargoniumfulgidum	Eudicot	97	29267	301.722
Acerbuergerianum	Eudicot	88	26551	301.716
Cynarabaetica	Eudicot	87	26248	301.701
Sinopodophyllumhexandrum	Eudicot	86	25945	301.686
Morellarubra	Eudicot	83	25037	301.651
Musellalasiocarpa	Monocot	87	26243	301.644
Catharanthusroseus	Eudicot	87	26239	301.598
Haloxylonammodendron	Eudicot	85	25628	301.506
Cunninghamialanceolata	Gymnosperm	81	24421	301.494
Pelargoniumexstipulatum	Eudicot	97	29244	301.485
Scopoliaparviflora	Eudicot	86	25927	301.477
Chiritaeburnea	Eudicot	88	26529	301.466
Lobosphaeraincisa	Algae	78	23513	301.449
Haloxylonpersicum	Eudicot	85	25623	301.447
Pyrusspinosa	Eudicot	85	25623	301.447
Aspleniumprolongatum	Pteridophyte	87	26222	301.402
Torreyafargesii	Gymnosperm	82	24714	301.39
Oziroebiflora	Monocot	86	25919	301.384
Cirsiumvulgare	Eudicot	88	26518	301.341
Andrographispaniculata	Eudicot	87	26216	301.333
Viscumalbum	Eudicot	71	21394	301.324
Scrophulariahenryi	Eudicot	87	26214	301.31
Primulinaliboensis	Eudicot	88	26514	301.295
Chionanthusrupicola	Eudicot	88	26511	301.261
Zosteramarina	Monocot	78	23498	301.256
Salixarbutifolia	Eudicot	87	26206	301.218
Nestegisapetala	Eudicot	88	26507	301.216
Noronhialowryi	Eudicot	88	26505	301.193
Schreberaarborea	Eudicot	88	26504	301.182
Forestieraisabelae	Eudicot	88	26504	301.182
Cirsiumarvense	Eudicot	88	26504	301.182
Oleaexasperata	Eudicot	88	26501	301.148
Chionanthusparkinsonii	Eudicot	88	26501	301.148
Fatsiajaponica	Eudicot	87	26199	301.138
Schizophragmahydrangeoides	Eudicot	89	26800	301.124
Caryopterismongholica	Eudicot	86	25896	301.116
Rosaroxburghii	Eudicot	88	26496	301.091
Zanthoxylumschinifolium	Eudicot	87	26193	301.069
Citrusreticulata	Eudicot	89	26795	301.067
Androsacepaxiana	Eudicot	86	25890	301.047
Adiantumcapillusveneris	Pteridophyte	88	26492	301.045
Salviarosmarinus	Eudicot	86	25888	301.023
Eurycorymbuscavaleriei	Eudicot	89	26791	301.022
Melianthusvillosus	Eudicot	80	24081	301.012
Panaxnotoginseng	Eudicot	87	26188	301.011
Pelargoniumdichondrifolium	Eudicot	97	29192	300.948
Athyriumanisopterum	Pteridophyte	87	26177	300.885
Corallorhizatrifida	Monocot	74	22265	300.878
Chaenomelesjaponica	Eudicot	83	24972	300.867
Dendroseneciobattiscombei	Eudicot	87	26169	300.793
Hymenaspleniumunilaterale	Pteridophyte	87	26167	300.77
Panaxginseng	Eudicot	87	26166	300.759
Eschenbachiablinii	Eudicot	87	26163	300.724
Kingdoniauniflora	Eudicot	79	23756	300.709
Neofinetiafalcata	Monocot	74	22252	300.703
Podocarpuslambertii	Gymnosperm	82	24657	300.695
Pelargoniumtransvaalense	Eudicot	132	39691	300.689
Neofinetiarichardsiana	Monocot	74	22251	300.689
Pelatantheriascolopendrifolia	Monocot	74	22250	300.676
Amentotaxusformosana	Gymnosperm	83	24956	300.675
Ulvafasciata	Algae	77	23151	300.662
Eleutherococcussenticosus	Eudicot	87	26155	300.632
Amentotaxusargotaenia	Gymnosperm	83	24952	300.627
Scutellarialateriflora	Eudicot	86	25853	300.616
Stegnogrammasagittifolia	Pteridophyte	87	26152	300.598
Codonopsislanceolata	Eudicot	31	9317	300.548
Acertruncatum	Eudicot	89	26748	300.539
Acermiaotaiense	Eudicot	89	26748	300.539
Cucumishytivus	Eudicot	74	22239	300.527
Gastrochilusfuscopunctatus	Monocot	74	22237	300.5
Apiosamericana	Eudicot	82	24640	300.488
Macadamiaintegrifolia	Eudicot	88	26442	300.477
Retrophyllumpiresii	Gymnosperm	82	24638	300.463
Dendropanaxdentiger	Eudicot	87	26138	300.437
Stachyscoccinea	Eudicot	89	26738	300.427
Artemisiafrigida	Eudicot	87	26137	300.425
Pistaciaweinmaniifolia	Eudicot	87	26137	300.425
Calanthetriplicata	Monocot	88	26437	300.42
Macadamiaternifolia	Eudicot	88	26435	300.398
Stachyssylvatica	Eudicot	89	26735	300.393
Stachyschamissonis	Eudicot	89	26735	300.393
Gastrochilusjaponicus	Monocot	74	22229	300.392
Artemisiaannua	Eudicot	87	26132	300.368
Haplostachyshaplostachya	Eudicot	89	26723	300.258
Stenogynebifida	Eudicot	89	26723	300.258
Stenogynekanehoana	Eudicot	89	26723	300.258
Stachysbyzantina	Eudicot	89	26722	300.247
Pelargoniumspinosum	Eudicot	121	36326	300.215
Rehmanniaelata	Eudicot	87	26115	300.172
Primulapersimilis	Eudicot	86	25814	300.163
Camelliayunnanensis	Eudicot	89	26713	300.146
Camelliaimpressinervis	Eudicot	89	26713	300.146
Galinsogaquadriradiata	Eudicot	87	26112	300.138
Atractylodeslancea	Eudicot	88	26411	300.125
Camelliacrapnelliana	Eudicot	89	26711	300.124
Camelliacuspidata	Eudicot	89	26709	300.101
Metasequoiaglyptostroboides	Gymnosperm	82	24608	300.098
Bertholletiaexcelsa	Eudicot	91	27304	300.044
Forsythiaintermedia	Eudicot	87	26103	300.034
Camelliapitardii	Eudicot	89	26701	300.011
Rehmanniapiasezkii	Eudicot	87	26099	299.989
Atractylodeschinensis	Eudicot	88	26391	299.898
Citrusmaxima	Eudicot	89	26690	299.888
Ambrosiaartemisiifolia	Eudicot	87	26088	299.862
Camelliataliensis	Eudicot	89	26687	299.854
Neottiaovata	Monocot	88	26385	299.83
Lathyrussativus	Eudicot	74	22185	299.797
Iochromacardenasianum	Eudicot	84	25179	299.75
Nymphaeaalba	Nymphaeles	89	26677	299.742
Mikaniamicrantha	Eudicot	86	25777	299.733
Pedicularishallaisanensis	Eudicot	70	20981	299.729
Byrsonimacoccolobifolia	Eudicot	88	26376	299.727
Tetracentronsinense	Eudicot	92	27574	299.717
Pedicularischeilanthifolia	Eudicot	87	26071	299.667
Lathraeasquamaria	Eudicot	50	14982	299.64
Crithmummaritimum	Eudicot	88	26364	299.591
Phellodendronamurense	Eudicot	88	26364	299.591
Camelliachekiangoleosa	Eudicot	88	26363	299.58
Alsophilaspinulosa	Pteridophyte	89	26647	299.404
Artemisiacapillaris	Eudicot	88	26347	299.398
Rehmanniachingii	Eudicot	87	26043	299.345
Taiwaniacryptomerioides	Gymnosperm	83	24843	299.313
Artemisiagmelinii	Eudicot	88	26337	299.284
Trochodendronaralioides	Monocot	91	27226	299.187
Fritillariaeduardii	Monocot	85	25425	299.118
Primulapoissonii	Eudicot	89	26617	299.067
Paeonialudlowii	Eudicot	87	26017	299.046
Pabiasigniensis	Algae	80	23923	299.038
Myrmeciaisraelensis	Algae	78	23318	298.949
Trithuriainconspicua	Nymphaeles	97	28996	298.928
Cymbidiumlancifolium	Monocot	75	22417	298.893
Lathyrusinconspicuus	Eudicot	74	22117	298.878
Victoriacruziana	Nymphaeles	88	26297	298.83
Sesamumindicum	Eudicot	87	25995	298.793
Cymbidiummacrorhizon	Monocot	75	22405	298.733
Oberoniajaponica	Monocot	74	22102	298.676
Araucariaheterophylla	Gymnosperm	82	24488	298.634
Koliellalongiseta	Algae	80	23884	298.55
Paradoxiamultiseta	Algae	90	26865	298.5
Sedumoryzifolium	Eudicot	85	25367	298.435
Banisteriopsiscaapi	Eudicot	80	23872	298.4
Dendroseneciojohnstonii	Eudicot	88	26259	298.398
Dendroseneciokilimanjari	Eudicot	88	26259	298.398
Pseudendocloniumakinetum	Algae	105	31331	298.39
Dendroseneciokeniensis	Eudicot	88	26258	298.386
Taiwaniaflousiana	Gymnosperm	83	24765	298.373
Impatienspiufanensis	Eudicot	89	26555	298.371
Dendroseneciobrassiciformis	Eudicot	88	26256	298.364
Dendroseneciokeniodendron	Eudicot	88	26256	298.364
Diplopanaxstachyanthus	Eudicot	87	25957	298.356
Cyamopsistetragonoloba	Eudicot	88	26253	298.33
Dendroseneciocheranganiensis	Eudicot	88	26253	298.33
Acerpalmatum	Eudicot	89	26550	298.315
Crucihimalayawallichii	Eudicot	89	26538	298.18
Calycanthusfertilisvarferax	Magnoliids	88	26232	298.091
Styraxgrandiflorus	Eudicot	90	26828	298.089
Nymphaeamexicana	Nymphaeles	89	26528	298.067
Dendroseneciomeruensis	Eudicot	88	26226	298.023
Capsellabursapastoris	Eudicot	89	26520	297.978
Chamaecyparisformosensis	Gymnosperm	83	24722	297.855
Annonacherimola	Monocot	114	33953	297.833
Marsileacrenata	Pteridophyte	89	26491	297.652
Adenophorastricta	Eudicot	74	22026	297.649
Lobulariamaritima	Coral	88	26186	297.568
Genliseafiliformis	Eudicot	75	22317	297.56
Ligusticumtenuissimum	Eudicot	88	26179	297.489
Cirsiumeriophorum	Eudicot	89	26464	297.348
Citrulluscolocynthis	Eudicot	86	25570	297.326
Glyptostrobuspensilis	Gymnosperm	83	24673	297.265
Anemoclemaglaucifolium	Eudicot	94	27940	297.234
Cryptomeriajaponica	Gymnosperm	82	24371	297.207
Citrusplatymamma	Eudicot	89	26451	297.202
Ecliptaprostrata	Eudicot	87	25851	297.138
Solanumbulbocastanum	Eudicot	89	26444	297.124
Lygodiumjaponicum	Pteridophyte	90	26738	297.089
Trebouxiophyceaesp	Algae	80	23761	297.012
Braseniaschreberi	Nymphaeales	89	26433	297
Sinojackiaxylocarpa	Eudicot	90	26729	296.989
Phyllostegiavelutina	Monocot	90	26723	296.922
Lepidiumvirginicum	Eudicot	89	26417	296.82
Schimakhasiana	Eudicot	87	25823	296.816
Lamiumgaleobdolon	Eudicot	90	26711	296.789
Genliseapygmaea	Eudicot	75	22255	296.733
Taraxacummongolicum	Eudicot	87	25814	296.713
Taraxacumofficinale	Eudicot	87	25812	296.69
Taraxacumplatycarpum	Eudicot	87	25812	296.69
Oncidiumsphacelatum	Monocot	75	22248	296.64
Lathyrusodoratus	Eudicot	73	21653	296.616
Glycinecyrtoloba	Eudicot	81	24015	296.481
Alniphyllumeberhardtii	Eudicot	89	26380	296.404
Morusmongolica	Eudicot	89	26379	296.393
Nymphaeaampla	Nymphaeles	89	26369	296.281
Taxilluschinensis	Eudicot	66	19554	296.273
Araliaundulata	Eudicot	87	25765	296.149
Lamiumalbum	Eudicot	90	26640	296
Sophoraalopecuroides	Eudicot	81	23968	295.901
Nymphaeajamesoniana	Nymphaeles	89	26335	295.899
Castillejaparamensis	Eudicot	84	24854	295.881
Taxillussutchuenensis	Eudicot	66	19519	295.742
Alyssumdesertorum	Eudicot	86	25429	295.686
Pinguiculaehlersiae	Eudicot	72	21287	295.653
Cardiocrinumcathayanum	Monocot	81	23943	295.593
Cinnamomummicranthum	Magnoliids	79	23351	295.582
Metapanaxdelavayi	Eudicot	87	25715	295.575
Amanawanzhensis	Monocot	81	23932	295.457
Clematisterniflora	Eudicot	92	27178	295.413
Cremastraappendiculata	Monocot	79	23335	295.38
Utriculariareniformis	Eudicot	76	22442	295.289
Iodescirrhosa	Eudicot	89	26272	295.191
Kalopanaxseptemlobus	Eudicot	87	25677	295.138
Barclayalongifolia	Nymphaeales	89	26266	295.124
Lathyruslittoralis	Eudicot	74	21830	295
Berchemiaberchemiifolia	Eudicot	82	24190	295
Asterspathulifolius	Eudicot	87	25655	294.885
Cardiocrinumgiganteum	Monocot	82	24177	294.841
Chrysanthemumindicum	Eudicot	83	24464	294.747
Bartheabarthei	Eudicot	82	24163	294.671
Cardiocrinumcordatum	Monocot	82	24157	294.598
Trigonobalanusdoichangensis	Eudicot	81	23856	294.519
Najasflexilis	Monocot	74	21791	294.473
Circaeasteragrestis	Eudicot	85	25024	294.4
Scheffleraheptaphylla	Eudicot	86	25296	294.14
Achyrachaenamollis	Eudicot	83	24405	294.036
Chrysanthemumboreale	Eudicot	87	25572	293.931
Ludwigiaoctovalvis	Monocot	82	24091	293.793
Piperauritum	Magnoliids	85	24947	293.494
Lathyrustingitanus	Eudicot	74	21715	293.446
Helwingiahimalaica	Eudicot	92	26997	293.446
Apostasiashenzhenica	Monocot	82	24044	293.22
Pisumsativum	Eudicot	74	21698	293.216
Prunustomentosa	Eudicot	91	26673	293.11
Sphagnumpalustre	Bryophyte	84	24609	292.964
Machilusbalansae	Magnoliids	80	23428	292.85
Selaginellakraussiana	Pteridophyte	74	21670	292.838
Cosmariumbotrytis	Algae	89	26060	292.809
Jacobaeavulgaris	Eudicot	87	25471	292.77
Genliseaaurea	Eudicot	80	23421	292.762
Fritillariahupehensis	Monocot	82	24006	292.756
Dionaeamuscipula	Eudicot	68	19905	292.721
Cymbidiumkanran	Monocot	78	22824	292.615
Amanaanhuiensis	Monocot	83	24287	292.614
Lathyrusdavidii	Eudicot	74	21653	292.608
Amanakuocangshanica	Monocot	83	24285	292.59
Amanaedulis	Monocot	83	24283	292.566
Microthamniokuetzingianum	Algae	75	21940	292.533
Chamaecyparishodginsii	Gymnosperm	83	24268	292.386
Iochromastenanthum	Eudicot	83	24265	292.349
Amanaerythronioides	Monocot	83	24265	292.349
Fragarianipponica	Eudicot	84	24557	292.345
Tanaeciumtetragonolobum	Eudicot	79	23085	292.215
Polygonatumsibiricum	Monocot	84	24543	292.179
Morindaofficinalis	Eudicot	91	26577	292.055
Triticumurartu	Monocot	60	17522	292.033
Fritillariapallidiflora	Monocot	83	24234	291.976
Magnoliayunnanensis	Magnoliids	91	26569	291.967
Utriculariagibba	Eudicot	87	25397	291.92
Platantherajaponica	Monocot	85	24808	291.859
Lathyruspalustris	Eudicot	75	21889	291.853
Fritillariaverticillata	Monocot	83	24214	291.735
Fritillariayuminensis	Monocot	83	24214	291.735
Fritillariatortifolia	Monocot	83	24213	291.723
Fritillariakarelinii	Monocot	83	24211	291.699
Polygonatumcyrtonema	Monocot	83	24210	291.687
Fritillariameleagroides	Monocot	85	24790	291.647
Pericallishybrida	Eudicot	87	25369	291.598
Brayahumilis	Eudicot	84	24494	291.595
Fritillariawalujewii	Monocot	83	24199	291.554
Laurusnobilis	Magnoliids	80	23315	291.438
Xylochlorisirregularis	Algae	96	27977	291.427
Cymbidiumensifolium	Monocot	78	22729	291.397
Trifoliumstrictum	Eudicot	75	21852	291.36
Polygonatumverticillatum	Monocot	84	24474	291.357
Lathyrusjaponicus	Eudicot	75	21851	291.347
Genlisearepens	Eudicot	77	22431	291.312
Centaureadiffusa	Eudicot	90	26216	291.289
Glycyrrhizaglabra	Eudicot	76	22133	291.224
Swieteniamahagoni	Eudicot	85	24753	291.212
Glycyrrhizalepidota	Eudicot	76	22125	291.118
Trifoliumglanduliferum	Eudicot	75	21833	291.107
Citruslimon	Eudicot	93	27068	291.054
Lathyrusochroleucus	Eudicot	75	21827	291.027
Citrusaurantiifolia	Eudicot	93	27065	291.022
Pelargoniumendlicherianum	Eudicot	124	36085	291.008
Neottiacamtschatea	Monocot	38	11057	290.974
Mesembryanthemumcrystallinum	Eudicot	90	26177	290.856
Cyphiaschlechteri	Eudicot	105	30532	290.781
Brassicajuncea	Eudicot	85	24703	290.624
Cymbidiumfaberi	Monocot	78	22666	290.59
Lathyrusgraminifolius	Eudicot	75	21786	290.48
Cymbidiummannii	Monocot	78	22657	290.474
Lagerstroemiaindica	Eudicot	86	24979	290.453
Cicerarietinum	Eudicot	75	21784	290.453
Medicagohybrida	Eudicot	75	21780	290.4
Astragalusnakaianus	Eudicot	75	21779	290.387
Cymbidiumaloifolium	Monocot	78	22649	290.372
Cymbidiumsinense	Monocot	78	22647	290.346
Vanillaaphylla	Monocot	64	18582	290.344
Phoenixdactylifera	Monocot	96	27873	290.344
Cymbidiumtortisepalum	Monocot	78	22641	290.269
Pisumfulvum	Eudicot	73	21189	290.26
Chlorellamirabilis	Algae	77	22346	290.208
Coptischinensis	Eudicot	82	23797	290.207
Lathyrusvenosus	Eudicot	75	21763	290.173
Cymbidiumtracyanum	Monocot	78	22632	290.154
Schisandrachinensis	Austrobaileyales	81	23499	290.111
Tetrastigmahemsleyanum	Eudicot	86	24944	290.047
Trifoliumsubterraneum	Eudicot	74	21459	289.986
Cucurbitapepo	Eudicot	84	24355	289.94
Neodangemanniamicrocystis	Algae	92	26669	289.88
Prunushumilis	Eudicot	85	24637	289.847
Alseodaphnegracilis	Magnoliids	81	23477	289.84
Machiluspauhoi	Magnoliids	81	23473	289.79
Alseodaphnehuanglianshanensis	Magnoliids	81	23473	289.79
Alseodaphnesemecarpifolia	Magnoliids	81	23473	289.79
Betulacordifolia	Eudicot	94	27239	289.777
Machilusyunnanensis	Magnoliids	81	23469	289.741
Phoebebournei	Magnoliids	81	23469	289.741
Phoebechekiangensis	Magnoliids	81	23469	289.741
Phoebesheareri	Magnoliids	81	23469	289.741
Phoebezhennan	Magnoliids	81	23469	289.741
Phoebeomeiensis	Magnoliids	81	23469	289.741
Perseaamericana	Magnoliids	81	23467	289.716
Machilusthunbergii	Magnoliids	81	23465	289.691
Caraganakozlowii	Eudicot	76	22002	289.5
Caraganakorshinskii	Eudicot	76	22001	289.487
Caraganamicrophylla	Eudicot	76	22001	289.487
Cattleyacrispata	Monocot	78	22579	289.474
Linderaglauca	Magnoliids	81	23446	289.457
Cinnamomumverum	Magnoliids	81	23444	289.432
Cattleyaliliputana	Monocot	78	22575	289.423
Illiciumverum	Magnoliids	79	22862	289.392
Gentianastipitata	Eudicot	85	24595	289.353
Cinnamomumcamphora	Magnoliids	84	24302	289.31
Rhuschinensis	Eudicot	82	23723	289.305
Illiciumhenryi	Magnoliids	79	22851	289.253
Neocinnamomumdelavayi	Magnoliids	81	23423	289.173
Hesperismatronalis	Eudicot	86	24867	289.151
Netriumdigitus	Algae	94	27169	289.032
Tetragoniatetragonioides	Eudicot	83	23989	289.024
Chrysanthemummorifolium	Eudicot	85	24549	288.812
Tibetialiangshanensis	Eudicot	76	21949	288.803
Goodyeravelutina	Monocot	79	22813	288.772
Lactucasativa	Eudicot	84	24250	288.69
Tahinaspectabilis	Monocot	79	22803	288.646
Manihotesculenta	Eudicot	83	23953	288.59
Arecavestiaria	Monocot	79	22798	288.582
Trifoliumboissieri	Eudicot	74	21354	288.568
Schisandrasphenanthera	Austrobaileyales	82	23662	288.561
Eulophiazollingeri	Monocot	76	21929	288.539
Illiciumfloridanum	Magnoliids	79	22784	288.405
Lathyrusclymenum	Eudicot	75	21628	288.373
Ziziphusjujuba	Eudicot	85	24507	288.318
Solanummelongena	Eudicot	85	24507	288.318
Iochromalehmannii	Eudicot	82	23642	288.317
Astragalusmongholicus	Eudicot	76	21909	288.276
Coccomyxasubellipsoidea	Algae	81	23347	288.235
Equisetumhyemale	Pteridophyte	83	23921	288.205
Dunaliaobovata	Eudicot	82	23626	288.122
Carmichaeliaaustralis	Eudicot	76	21896	288.105
Ludisiadiscolor	Monocot	86	24767	287.988
Caulerpamanorensis	Algae	112	32251	287.955
Cephalantherahumilis	Monocot	73	21012	287.836
Ranunculusoccidentalis	Eudicot	80	23018	287.725
Genliseatuberosa	Eudicot	78	22438	287.667
Gynochthodesnanlingensis	Eudicot	90	25883	287.589
Piliostigmathonningii	Eudicot	97	27894	287.567
Dysosmatsayuensis	Eudicot	83	23862	287.494
Diphylleiacymosa	Eudicot	83	23857	287.434
Dysosmaaurantiocaulis	Eudicot	83	23856	287.422
Diphylleiagrayi	Eudicot	83	23855	287.41
Pipercenocladum	Magnoliids	87	25003	287.391
Bletillastriata	Monocot	78	22416	287.385
Diphylleiasinensis	Eudicot	83	23850	287.349
Dysosmaversipellis	Eudicot	83	23846	287.301
Dysosmamajoensis	Eudicot	83	23846	287.301
Dysosmadifformis	Eudicot	83	23846	287.301
Dysosmapleiantha	Eudicot	83	23846	287.301
Humuluslupulus	Eudicot	83	23840	287.229
Viscumcoloratum	Eudicot	70	20104	287.2
Lambiaantarctica	Algae	81	23252	287.062
Sedumtakesimense	Eudicot	84	24113	287.06
Boswelliasacra	Eudicot	93	26694	287.032
Lessertiafrutescens	Eudicot	76	21814	287.026
Orthotrichumrogeri	Bryophyte	81	23244	286.963
Trifoliummeduseum	Eudicot	75	21522	286.96
Trifoliumgrandiflorum	Eudicot	75	21521	286.947
Trifoliumrepens	Eudicot	75	21518	286.907
Boehmeriaspicata	Eudicot	100	28674	286.74
Brassaiopsishainla	Eudicot	87	24940	286.667
Euryaleferox	Nymphaeles	84	24072	286.571
Tracheliumcaeruleum	Eudicot	83	23782	286.53
Equisetumarvense	Pteridophyte	84	24067	286.512
Viciasativa	Eudicot	75	21487	286.493
Elliptochlorisbilobata	Algae	82	23490	286.463
Medicagopapillosa	Eudicot	75	21482	286.427
Bletillaochracea	Monocot	78	22341	286.423
Cuscutaexaltata	Eudicot	69	19759	286.362
Achlystriphylla	Eudicot	82	23479	286.329
Arracaciaxanthorrhiza	Eudicot	71	20324	286.254
Phedimuskamtschaticus	Eudicot	87	24900	286.207
Rosamultiflora	Eudicot	90	25752	286.133
Illiciumanisatum	Magnoliids	80	22884	286.05
Neocystisbrevis	Algae	84	24014	285.881
Tetraphispellucida	Bryophyte	82	23436	285.805
Osmundastrumcinnamomeum	Algae	85	24286	285.718
Adoxamoschatellina	Eudicot	81	23140	285.679
Nyholmiellaobtusifolia	Bryophyte	81	23129	285.543
Choricystisparasitica	Algae	79	22553	285.481
Ledebouriellaseseloides	Eudicot	85	24261	285.424
Coriandrumsativum	Eudicot	78	22254	285.308
Pastinacapimpinellifolia	Eudicot	82	23395	285.305
Seselimontanum	Eudicot	82	23386	285.195
Illiciumoligandrum	Magnoliids	83	23671	285.193
Boehmeriaumbrosa	Eudicot	101	28797	285.119
Sanioniauncinata	Bryophyte	82	23364	284.927
Peucedanumjaponicum	Eudicot	99	28196	284.808
Genliseaviolacea	Eudicot	80	22777	284.712
Gossypiumturneri	Eudicot	83	23618	284.554
Viscumminimum	Eudicot	71	20197	284.465
Glehnialittoralis	Eudicot	85	24178	284.447
Ostericumgrosseserratum	Eudicot	83	23603	284.373
Gentianamacrophylla	Eudicot	78	22179	284.346
[truncated: 893 more rows]
