# Supplementary material for: Decoding the Virtual 2D Map of the Chloroplast Proteomes
Source: Biol Proced Online. 2022 Dec 13;24:23. doi: 10.1186/s12575-022-00186-8 (PMC9749319; doi:10.1186/s12575-022-00186-8)
Supplement: Supplementary file 4 — Additional file 4: Supplementary file 3. Lineage-specific molecular mass (kDa) of chloroplast proteomes. [file 12575_2022_186_MOESM4_ESM.xlsx]

## Sheet: Sheet1
Supplementary file 3. Lineage specific molecular weight (kDa) of chloroplast proteomes.
Name of the species	Classification	No. of Sequences	Weight of Proteome (kDa)					Algae	Average	Bryophyte	Average	Eudicot	Average	Gymnosperm	Average	Magnoliid	Average	Monocot	Average	Nymphaeles	Average	Protist	Average	Pteridophyte	Average
Grateloupiafilicina	Algae	233	5854.79					5854.79	3805.06	2993.11	2562.12	4555.71	2921.54	4515.1	2624.77	3875.57	2808.42	3331.39	2467.24	3168.29	2993.64	4159.26	2652.88	3028.7	2873.4
Grateloupiataiwanensis	Algae	233	5636.91					5636.91		2859.43		4304.62		3403.59		3579.95		3327.94		3005.61		3670.98		3026.24
Pyropiahaitanensis	Algae	211	5635.98					5635.98		2799.71		4288.63		3296.53		3140.3		3318.86		2990.05		3572.21		3015.36
Palmariapalmata	Algae	204	5631.68					5631.68		2790.11		4162.43		3296.13		3044.91		3275.02		2730.79		3474.05		3009.13
Porphyrapurpurea	Algae	209	5628.44					5628.44		2764.36		4135.09		3105.43		3028.06		3215.68		2710.01		3451.76		3007.23
Porphyrapulchra	Algae	207	5625.53					5625.53		2722.72		3751.98		3100.79		3021.93		3199.05		3309.24		3434.26		3002.64
Sebdeniaflabellata	Algae	205	5623.23					5623.23		2697.33		3700.22		3100.12		3021.72		3197.51		3037.23		3343.84		3001.72
Calliarthrontuberculosum	Algae	201	5600.23					5600.23		2685.91		3641.64		3097.09		3018.04		3192.84		3019.16		3266.9		3000.93
Ahnfeltiaplicata	Algae	205	5584.16					5584.16		2676.24		3636.1		3092		3005.31		3180.99		3000.39		3251.94		3000.25
Porphyraumbilicalis	Algae	207	5551.09					5551.09		2665.76		3634.84		3091.97		3003.91		3179.09		2996.85		3234.56		2999.3
Schizymeniadubyi	Algae	204	5536.34					5536.34		2653.8		3617.23		3087.78		3003.81		3149.09		2992.57		3225.68		2998.69
Acrosoriumciliolatum	Algae	206	5534.1					5534.1		2475.75		3601.35		3072.44		2991.39		3140.94		2963.49		3188.24		2996.8
Bangiopsissubsimplex	Algae	194	5522.79					5522.79		2372.4		3520.85		2941.23		2989.44		3136.76				2968.18		2995.99
Pyropiaperforata	Algae	209	5518.97					5518.97		2226.74		3510.45		2914.17		2988.77		3135.85				2876.46		2995.23
Asparagopsistaxiformis	Algae	203	5512.52					5512.52		1842.76		3505.82		2912.45		2988.24		3100.65				2816.26		2994.91
Kumanoaamericana	Algae	198	5506.02					5506.02		1767.8		3496.81		2903.22		2988.17		3085.58				2813.37		2994.48
Coeloseiracompressa	Algae	201	5503.01					5503.01				3484.94		2902.7		2987.61		3080.29				2783.86		2994.29
Bryothamnionseaforthii	Algae	216	5500.06					5500.06				3470.24		2890.78		2986.87		3079.09				2351.7		2994.21
Osmundariafimbriata	Algae	224	5497.92					5497.92				3469.35		2875.7		2986.74		3076.27				2039.24		2993.99
Spyridiafilamentosa	Algae	218	5494.74					5494.74				3463.24		2873.71		2986.61		3069.77				1994.87		2992.87
Porphyrayezoensis	Algae	209	5493.51					5493.51				3461.15		2872.94		2986.32		3069.1				1925.33		2992.75
Schimmelmanniaschousboei	Algae	202	5492.6					5492.6				3460.53		2871.24		2986.19		3068.44				1908.99		2991.98
Sheathiaarcuata	Algae	185	5492.55					5492.55				3460.11		2870.49		2985.93		3065.41				1890.21		2991.63
Chondruscrispus	Algae	204	5491.23					5491.23				3459.61		2869.58		2985.92		3051.88				1821.62		2989.99
Lophocladiakuetzingii	Algae	221	5485.17					5485.17				3458.87		2867.16		2985.27		3042.03				1788.24		2989.47
Kappaphycusalvarezii	Algae	201	5480.52					5480.52				3453.91		2862.13		2985.23		3038.54				1748.82		2989.08
Gracilariavermiculophylla	Algae	204	5479.43					5479.43				3449.3		2857.26		2985.15		3034.74				1694.31		2986.06
Gracilariachorda	Algae	201	5479.32					5479.32				3438.07		2855.79		2984.81		3034.6				1654.96		2985.8
Gracilariasalicornia	Algae	202	5478.74					5478.74				3437.69		2854		2984.74		3033.36				1627.5		2985.68
Gracilariopsislemaneiformis	Algae	203	5478.61					5478.61				3433.39		2851.4		2984.31		3033.34				1608.82		2985.11
Gelidiumvagum	Algae	200	5475.85					5475.85				3432.39		2851.24		2983.18		3029.93						2984.74
Mastocarpuspapillatus	Algae	202	5470.96					5470.96				3428.51		2849.44		2982.7		3028.52						2984.43
Rhodomelaconfervoides	Algae	210	5463.76					5463.76				3427.28		2848.58		2981.58		3024.99						2984.33
Gelidiumelegans	Algae	200	5458.37					5458.37				3425.12		2846.12		2975.32		3024.42						2979.9
Ceramiumjaponicum	Algae	199	5456.4					5456.4				3425.05		2837.21		2974		3024.12						2961.21
Rhodymeniapseudopalmata	Algae	201	5452.43					5452.43				3421.75		2837.11		2966.95		3021.94						2959.21
Cliftonaeapectinata	Algae	214	5443.57					5443.57				3419.82		2836.4		2966.05		3021.49						2956.68
Sporolithondurum	Algae	203	5442.28					5442.28				3415.68		2831.88		2963.88		3021.03						2950.4
Porphyridiumpurpureum	Algae	224	5433.06					5433.06				3414.55		2829.02		2961.26		3020.98						2949.41
Bostrychiamoritziana	Algae	214	5430.93					5430.93				3413.42		2826.12		2959.87		3020.63						2946.51
Dasyanaccarioides	Algae	201	5430.69					5430.69				3411.55		2819.78		2947.32		3018.94						2935.39
Rhodochaeteparvula	Algae	195	5424.57					5424.57				3409.61		2814.06		2944.56		3018.75						2935.07
Dasyabinghamiae	Algae	197	5415.4					5415.4				3409.38		2812.4		2932.58		3018.63						2896.42
Kuetzingiacanaliculata	Algae	218	5413.73					5413.73				3409.2		2811.6		2897.62		3017.92						2863.19
Erythrotrichiacarnea	Algae	191	5405.2					5405.2				3408.52		2794.91		2838.57		3017.89						2841.82
Wildemaniaschizophylla	Algae	211	5389.63					5389.63				3407.48		2793.99		2831.51		3017.89						2775.95
Thuretiaquercifolia	Algae	212	5389.14					5389.14				3406.39		2793.19		2758.99		3017.79						2767.5
Symphyocladiadendroidea	Algae	210	5382.54					5382.54				3406.29		2784.8		2685.63		3017.72						2755.53
Digeneasimplex	Algae	207	5381.98					5381.98				3406.24		2774.93		2684.29		3017.46						2746.23
Thaumatellaadunca	Algae	203	5371.62					5371.62				3404.85		2764.03		2670.36		3017.26						2739.37
Platysiphoniadelicata	Algae	205	5367.44					5367.44				3403.83		2646.51		2663.47		3017.04						2731.47
Dasycloniumflaccidum	Algae	204	5364.53					5364.53				3403.34		2633.92		2663.09		3016.04						2675.51
Sonderellalinearis	Algae	201	5364.47					5364.47				3401.8		2622.24		2662.96		3015.91						2665.52
Ophidocladussimpliciusculus	Algae	203	5364.46					5364.46				3400.78		2568.54		2662.26		3015.82						2621.22
Compsopogoncaeruleus	Algae	195	5359.3					5359.3				3398.06		2549.59		2661.65		3015.66						2612.85
Vertebratathuyoides	Algae	208	5357.59					5357.59				3397.66		2522.63		2661.34		3014.56						2421.58
Ceramiumsungminbooi	Algae	191	5354.4					5354.4				3396.9		2504.51		2661.28		3013.95						2370.26
Dipterosiphoniaaustralica	Algae	205	5351.05					5351.05				3396.73		2459.98		2661.24		3013.58						714.957
Gracilariachangii	Algae	196	5350.41					5350.41				3396.33		2414.65		2661.24		3013.29
Dipterocladiaarabiensis	Algae	201	5349.75					5349.75				3396.28		2403.82		2661.18		3012.93
Vertebrataisogona	Algae	205	5342.16					5342.16				3395.9		2388.7		2661.17		3012.37
Gredgariamaugeana	Algae	202	5341.69					5341.69				3395.35		2377.63		2661.11		3011.7
Polysiphoniaelongata	Algae	206	5339.67					5339.67				3395.26		2354.24		2659.73		3011.67
Polysiphoniascopulorum	Algae	206	5339.33					5339.33				3395.18		2334.04		2659.43		3011.3
Dictyomeniasonderi	Algae	201	5336.71					5336.71				3395.15		2325.58		2657.99		3011.24
Polysiphoniabrodiei	Algae	211	5332.78					5332.78				3394.59		2321.42		2656.94		3011.22
Polysiphoniastricta	Algae	201	5327.44					5327.44				3393.75		2321.15		2647.2		3010.87
Herposiphoniaversicolor	Algae	203	5325.36					5325.36				3393.66		2319.2		2643.43		3009.84
Plocamiumcartilagineum	Algae	197	5323.19					5323.19				3392.4		2308.58		2598.79		3009.39
Vertebrataaustralis	Algae	199	5320.52					5320.52				3392.21		2308.48		2595.39		3009.26
Membranopteraweeksiae	Algae	198	5319.18					5319.18				3390.66		2306.52		2593.88		3009.25
Laurenciellamarilzae	Algae	204	5318.19					5318.19				3390.6		2302.07		2586.64		3009.15
Bostrychiatenella	Algae	206	5306.81					5306.81				3389.98		2300.98		2120.66		3009.03
Caloglossaintermedia	Algae	209	5299.48					5299.48				3389.64		2296.27		677.713		3008.72
Polysiphoniasertularioides	Algae	203	5289.23					5289.23				3388.61		2295.18		194.528		3008.63
Tolypiocladiaglomerulata	Algae	206	5287.72					5287.72				3388.56		2293.84				3008.6
Periphykonbeckeri	Algae	202	5282.71					5282.71				3388.09		2292.41				3008.58
Melanothamnusharveyi	Algae	207	5277.66					5277.66				3387.34		2290.35				3008.47
Bostrychiasimpliciuscula	Algae	202	5276.59					5276.59				3387.32		2290.29				3008.46
Caloglossabeccarii	Algae	201	5273.11					5273.11				3386.97		2288.85				3007.66
Thoreahispida	Algae	193	5271.06					5271.06				3386.67		2284.01				3007.02
Taeniomaperpusillum	Algae	200	5270.68					5270.68				3386.39		2282.95				3007.01
Apophlaeasinclairii	Algae	189	5269.8					5269.8				3386.29		2278.11				3006.66
Caloglossamonosticha	Algae	200	5268.13					5268.13				3384.61		2268.91				3006.62
Cyanidiumcaldarium	Algae	197	5262.54					5262.54				3381.42		2268.23				3005.97
Hildenbrandiarubra	Algae	190	5224.7					5224.7				3380.38		2267.82				3005.29
Porphyridiumsordidum	Algae	191	5220.18					5220.18				3379.79		2260.46				3005.23
Polysiphoniaschneideri	Algae	203	5209.93					5209.93				3377.8		2250.56				3005.21
Polysiphoniainfestans	Algae	207	5203.74					5203.74				3376.57		2250.54				3004.37
Membranopteraplatyphylla	Algae	191	5197.23					5197.23				3375.5		2247.24				3004.33
Membranopteratenuis	Algae	190	5191.63					5191.63				3372.66		2246.34				3003.68
Vertebratalanosa	Algae	192	5178.47					5178.47				3368.31		2239.02				3003.61
Hildenbrandiarivularis	Algae	184	5116.71					5116.71				3368.29		2233.34				3003.42
Cyanidioschyzonmerolae	Algae	207	5064.98					5064.98				3365.45		2231.56				3002.88
Galdieriasulphuraria	Algae	182	5053.28					5053.28				3364.76		2214.89				3002.82
Boldiaerythrosiphon	Algae	187	5039.33					5039.33				3364.3		2191.09				3002.55
Bulboplastisapyrenoidosa	Algae	171	4770.84					4770.84				3362.97		2168.05				3001.1
Nephroselmisolivacea	Algae	155	4710.01					4710.01				3360.17		2161.57				3000.5
Hydrodictyonreticulatum	Algae	133	4664.31					4664.31				3359.8		2036.06				2999.67
Oedogoniumcardiacum	Algae	99	4607.47					4607.47				3359.34		2022.64				2999.64
Klebsormidiumnitens	Algae	116	4545.07					4545.07				3358.43		1594.48				2998.76
Haematococcuslacustris	Algae	143	4320.21					4320.21				3357.44						2998.32
Klebsormidiumflaccidum	Algae	107	4316.69					4316.69				3356.48						2996.78
Pediastrumduplex	Algae	111	4287.36					4287.36				3355.32						2995.51
Pediastrumangulosum	Algae	107	4273.55					4273.55				3354.43						2995.34
Eunotianaegelii	Algae	160	4255.38					4255.38				3353.88						2995.12
Oedocladiumcarolinianum	Algae	83	4198.22					4198.22				3353.64						2993.17
Entransiafimbriata	Algae	119	4104.31					4104.31				3353.04						2993.03
Carteriacerasiformis	Algae	78	4099.1					4099.1				3353.02						2992.8
Cylindrothecaclosterium	Algae	161	4021.38					4021.38				3352.9						2992.67
Toxariumundulatum	Algae	152	3986.59					3986.59				3352.47						2992.44
Pseudopediastrumsp	Algae	97	3986.03					3986.03				3352.19						2992.22
Oogamochlamysgigantea	Algae	81	3920.11					3920.11				3352.19						2992.06
Gloeochaetewittrockiana	Algae	169	3910.56					3910.56				3351.59						2991.57
Stigeocloniumhelveticum	Algae	79	3903.83					3903.83				3351.56						2991.47
Pleodorinastarrii	Algae	84	3817.89					3817.89				3351.4						2991.42
Pleurocladialacustris	Algae	144	3803.45					3803.45				3351.01						2990.9
Ectocarpussiliculosus	Algae	148	3797.75					3797.75				3350.28						2990.27
Schizomerisleibleinii	Algae	77	3792.43					3792.43				3349.59						2990.25
Thalassiosiraoceanica	Algae	142	3778.97					3778.97				3349.08						2990.18
Pseudopediastrumboryanum	Algae	91	3771.14					3771.14				3348.91						2988.92
Endarachnebinghamiae	Algae	143	3750.69					3750.69				3348.48						2988.35
Astrosyneradiata	Algae	133	3725.34					3725.34				3348.15						2988.28
Caulerpamanorensis	Algae	112	3684.92					3684.92				3348.03						2988.01
Jenufaperforata	Algae	88	3684.25					3684.25				3347.66						2986.07
Dictyopterisdivaricata	Algae	139	3673.39					3673.39				3346.9						2985.72
Thalassiosiraweissflogii	Algae	141	3672.99					3672.99				3345.87						2985.03
Thalassiosirapseudonana	Algae	141	3669.07					3669.07				3344.46						2984.43
Cyclotellapseudostelligera	Algae	141	3668.87					3668.87				3341.29						2984.03
Bracteacoccusgiganteus	Algae	78	3664.88					3664.88				3339.55						2983.81
Roundiacardiophora	Algae	140	3664.13					3664.13				3338.81						2983.73
Plagiogrammastaurophorum	Algae	148	3663.27					3663.27				3336.42						2983.7
Ignatiustetrasporus	Algae	89	3657.83					3657.83				3335.32						2983.65
Saccharinajaponica	Algae	139	3657.33					3657.33				3331.17						2983.53
Pseudocharaciumamericanum	Algae	89	3656.82					3656.82				3330.75						2983.14
Undariapinnatifida	Algae	139	3655.85					3655.85				3328.4						2983.13
Costariacostata	Algae	139	3655.73					3655.73				3325.54						2982.92
Pseudopediastrumintegrum	Algae	82	3640.12					3640.12				3321.58						2982.58
Chroomonasplacoidea	Algae	147	3624.94					3624.94				3317.7						2982.52
Fucusvesiculosus	Algae	139	3613.88					3613.88				3315.31						2982.52
Sargassumhorneri	Algae	139	3604.79					3604.79				3305.87						2982.01
Floydiellaterrestris	Algae	74	3603.15					3603.15				3299.88						2982
Sargassumthunbergii	Algae	139	3602.5					3602.5				3292.9						2981.87
Coccophoralangsdorfii	Algae	139	3601.59					3601.59				3285.37						2981.67
Rhizosoleniafallax	Algae	138	3599.64					3599.64				3275.86						2980.89
Cryptomonascurvata	Algae	146	3595.59					3595.59				3271.14						2980.58
Jenufaminuta	Algae	89	3580.16					3580.16				3265.52						2980.24
Coscinodiscusradiatus	Algae	139	3577.25					3577.25				3260.29						2979.85
Pseudendocloniumakinetum	Algae	105	3575.7					3575.7				3253.07						2979.74
Guillardiatheta	Algae	147	3572.69					3572.69				3245.86						2979.52
Teleaulaxamphioxeia	Algae	143	3568.44					3568.44				3236.59						2979.34
Dunaliellasalina	Algae	82	3561.26					3561.26				3232.98						2978.9
Asterionellopsisglacialis	Algae	145	3559.93					3559.93				3229.98						2978.34
Actinocyclussubtilis	Algae	138	3536.06					3536.06				3226.38						2977.81
Trachydiscusminutus	Algae	138	3528.98					3528.98				3220.05						2977.28
Guinardiastriata	Algae	138	3516.21					3516.21				3213.48						2977.05
Lacunastrumgracillimum	Algae	84	3507.36					3507.36				3207.03						2976.85
Rhizosoleniasetigera	Algae	138	3504.97					3504.97				3200.26						2976.19
Biddulphiabiddulphiana	Algae	132	3488.21					3488.21				3186.8						2973.76
Acanthoceraszachariasii	Algae	135	3487.21					3487.21				3186.36						2973.35
Rhizosoleniaimbricata	Algae	135	3482.73					3482.73				3183.87						2970.82
Fistuliferasolaris	Algae	135	3463.34					3463.34				3182.05						2969.83
Cerataulinadaemon	Algae	132	3453.25					3453.25				3180.5						2968.8
Psammoneisobaidii	Algae	135	3438.25					3438.25				3176.72						2968.76
Lithodesmiumundulatum	Algae	138	3434.01					3434.01				3176.61						2967.89
Treubariatriappendiculata	Algae	76	3431.19					3431.19				3174.08						2967.42
Synedraacus	Algae	130	3427					3427				3172.65						2966.3
Hazeniacapsulata	Algae	89	3426.36					3426.36				3171.57						2965.11
Phaeodactylumtricornutum	Algae	132	3407.02					3407.02				3166.98						2963.78
Leptocylindrusdanicus	Algae	132	3406.36					3406.36				3165.54						2961.87
Chlorellavulgaris	Algae	174	3401.66					3401.66				3164.51						2961.76
Attheyalongicornis	Algae	134	3399.7					3399.7				3163.22						2961.58
Plagiogrammopsisvanheurckii	Algae	134	3390.19					3390.19				3162.75						2961.52
Stichococcusbacillaris	Algae	85	3388.56					3388.56				3162.44						2960.68
Stauridiumtetras	Algae	76	3384.53					3384.53				3162.42						2960.06
Didymospheniageminata	Algae	130	3376.94					3376.94				3160.52						2960.02
Trichosarcinamucosa	Algae	89	3373.51					3373.51				3159.64						2959.54
Biddulphiatridens	Algae	131	3367.39					3367.39				3159.11						2957.38
Chaetocerossimplex	Algae	131	3367.18					3367.18				3157.54						2956.29
Odontellasinensis	Algae	140	3359.21					3359.21				3156.64						2955.24
Entomoneissp	Algae	130	3352.19					3352.19				3149.93						2954.93
Triceratiumdubium	Algae	132	3347.42					3347.42				3148.65						2952.14
Scenedesmusobliquus	Algae	77	3345.14					3345.14				3144.55						2949.27
Nephroselmisastigmatica	Algae	92	3313.3					3313.3				3142.67						2948.87
Caulerpacliftonii	Algae	111	3276.13					3276.13				3139.96						2943.35
Goniumpectorale	Algae	68	3258.66					3258.66				3139.07						2942.8
Chlamydomonasleiostraca	Algae	79	3249.42					3249.42				3134.23						2940.58
Hafniomonaslaevis	Algae	82	3241.93					3241.93				3132.89						2935.95
Symbiochlorishandae	Algae	82	3237.78					3237.78				3130.43						2922.49
Scherffeliadubia	Algae	114	3228.55					3228.55				3129.3						2921.63
Leptosiraterrestris	Algae	88	3200.75					3200.75				3118.44						2920.63
Xylochlorisirregularis	Algae	96	3180.69					3180.69				3117.31						2917.21
Phacotuslenticularis	Algae	75	3173.57					3173.57				3112.66						2898.91
Nannochloropsisgaditana	Algae	119	3154.22					3154.22				3110.46						2896.93
Caulerparacemosa	Algae	91	3148.99					3148.99				3109.65						2895.1
Zygnemacircumcarinatum	Algae	103	3145.1					3145.1				3103.82						2895.03
Characiochlorisacuminata	Algae	73	3140.68					3140.68				3102.47						2888.56
Staurastrumpunctulatum	Algae	103	3110.52					3110.52				3098.7						2886.67
Yamagishiellaunicocca	Algae	68	3104.16					3104.16				3098.28						2885.88
Bracteacoccusminor	Algae	69	3101.68					3101.68				3098.22						2884.55
Netriumdigitus	Algae	94	3086.91					3086.91				3094.35						2882.72
Pseudonitzschiamultiseries	Algae	104	3080.27					3080.27				3092.04						2879.65
Chlorokybusatmophyticus	Algae	114	3063.61					3063.61				3083.81						2847.23
Pectinodesmuspectinatus	Algae	68	3040.77					3040.77				3083.51						2836.96
Pseudomuriellaschumacherensis	Algae	69	3021.47					3021.47				3083.1						2827.32
Derbesiasp	Algae	97	3016.78					3016.78				3082.91						2826.04
Dasypogonbromeliifolius	Algae	87	3009.24					3009.24				3082.88						2819.5
Chromochloriszofingiensis	Algae	68	3007.51					3007.51				3082.43						2787.36
Neodangemanniamicrocystis	Algae	92	3007.31					3007.31				3081.69						2779.94
Chaetosphaeridiumglobosum	Algae	98	3004.88					3004.88				3077.35						2770.03
Bracteacoccusaerius	Algae	68	3001.1					3001.1				3077.18						2769.62
Botryococcusbraunii	Algae	80	2991.87					2991.87				3076.59						2768.26
Paradoxiamultiseta	Algae	90	2984.62					2984.62				3076.46						2753.65
Closteriumbaillyanum	Algae	95	2979.41					2979.41				3075.7						2753.36
Chlorotetraedronincus	Algae	69	2973.87					2973.87				3073.53						2751.62
Watanabeareniformis	Algae	87	2965.99					2965.99				3073.14						2751.34
Royaanglica	Algae	93	2965.28					2965.28				3073.02						2751.32
Charavulgaris	Algae	105	2963.1					2963.1				3072.74						2751.25
Pseudoneochlorismarina	Algae	84	2956.96					2956.96				3072.62						2750.47
Cosmariumbotrytis	Algae	89	2950.66					2950.66				3072.49						2750.09
Ankyrajudayi	Algae	69	2948.81					2948.81				3072.29						2749.68
Rhipiliapenicilloides	Algae	91	2934.21					2934.21				3072.29						2749.44
Spirogyramaxima	Algae	91	2913.31					2913.31				3072.27						2749.42
Chlamydomonasreinhardtii	Algae	69	2901.83					2901.83				3071.82						2747.63
Royaobtusa	Algae	90	2891.72					2891.72				3071.63						2746.67
Kirchneriellaaperta	Algae	69	2887.03					2887.03				3071.62						2745.29
Scheffleraheptaphylla	Algae	86	2878.74					2878.74				3070.07						2744.75
Oltmannsiellopsisviridis	Algae	93	2861.49					2861.49				3069.52						2728
Mesostigmaviride	Algae	105	2850.48					2850.48				3069.04						2722.52
Aureoumbralagunensis	Algae	110	2829.8					2829.8				3067.76						2720.12
Cylindrocystisbrebissonii	Algae	90	2788.85					2788.85				3067.5						2717.79
Neochlorisaquatica	Algae	67	2782.39					2782.39				3067.46						2675.96
Scheffleradelavayi	Algae	87	2776.71					2776.71				3067.08						2673.91
Bryopsisplumosa	Algae	87	2776.25					2776.25				3066.92						2672.71
Tydemaniaexpeditionis	Algae	92	2748.57					2748.57				3065.93						2668.71
Neocystisbrevis	Algae	84	2719.67					2719.67				3065.17						2663.42
Mychonastesjurisii	Algae	72	2719.14					2719.14				3064.35						2663.09
Pabiasigniensis	Algae	80	2703.65					2703.65				3063.93						2661.39
Koliellalongiseta	Algae	80	2697.96					2697.96				3063.46						2659.85
Ophioglossumcalifornicum	Algae	84	2679.26					2679.26				3063.35						2653.95
Ulvafasciata	Algae	77	2664.65					2664.65				3062.93						2649.38
Lobosphaeraincisa	Algae	78	2660.9					2660.9				3062.55						2649.38
Ettliapseudoalveolaris	Algae	89	2658.18					2658.18				3062.3						2641.74
Mychonasteshomosphaera	Algae	69	2657.45					2657.45				3062.06						2636.09
Lambiaantarctica	Algae	81	2652.88					2652.88				3061.79						2633.92
Mesotaeniumendlicherianum	Algae	87	2648.73					2648.73				3061.74						2612.65
Chlorodesmisfastigiata	Algae	85	2646.63					2646.63				3061.73						2610.69
Elliptochlorisbilobata	Algae	82	2646.16					2646.16				3061.11						2603.39
Myrmeciaisraelensis	Algae	78	2640.51					2640.51				3060.92						2600.76
Pyramimonasparkeae	Algae	94	2638.77					2638.77				3060.4						2600.62
Coleochaetescutata	Algae	82	2637.27					2637.27				3059.94						2596.08
Aureococcusanophagefferens	Algae	105	2616.63					2616.63				3059.62						2596
Trebouxiophyceaesp	Algae	80	2611.84					2611.84				3058.77						2591.43
Pseudochloriswilhelmii	Algae	84	2602.71					2602.71				3058.75						2590.89
Coccomyxasubellipsoidea	Algae	80	2579.17					2579.17				3058.66						2590.39
Koliellacorcontica	Algae	88	2571.97					2571.97				3058.13						2589.83
Fusochlorisperforata	Algae	75	2566.67					2566.67				3055.93						2589.75
Interfilumterricola	Algae	81	2563.26					2563.26				3055.61						2589.17
Parachlorellakessleri	Algae	84	2554.59					2554.59				3055.43						2588.53
Diclosteracuatus	Algae	87	2554.02					2554.02				3055.38						2581.7
Bryopsissp	Algae	88	2542.48					2542.48				3054.92						2581.42
Choricystisparasitica	Algae	79	2528.86					2528.86				3053.83						2581.06
Chlorellamirabilis	Algae	77	2525.16					2525.16				3053.64						2578.89
Gloeotilopsissterilis	Algae	81	2505.46					2505.46				3053.32						2578.88
Geminellaminor	Algae	81	2499.59					2499.59				3053.06						2578.81
Ulvaflexuosa	Algae	71	2487.31					2487.31				3052.73						2578.79
Ulvaprolifera	Algae	66	2475.54					2475.54				3051.8						2578.27
Microthamniokuetzingianum	Algae	75	2469.95					2469.95				3051.8						2578.14
Ulvalinza	Algae	67	2467.95					2467.95				3051.57						2577.97
Pedinomonastuberculata	Algae	83	2460.12					2460.12				3051.3						2577.9
Planctonemalauterbornii	Algae	82	2434.25					2434.25				3051.15						2577.71
Chlorellaheliozoae	Algae	78	2406.49					2406.49				3051						2577.58
Auxenochlorellaprotothecoides	Algae	78	2388.25					2388.25				3050.97						2577.46
Chlorellasorokiniana	Algae	79	2386.91					2386.91				3050.86						2577.11
Codiumsparenicola	Algae	85	2368.21					2368.21				3050.79						2577.08
Verdigellaspeltata	Algae	86	2364.47					2364.47				3050.77						2577.01
Chlorellavariabilis	Algae	80	2359.79					2359.79				3050.55						2576.94
Palmophyllumcrassum	Algae	86	2358.04					2358.04				3050.47						2576.92
Marvaniageminata	Algae	79	2354.48					2354.48				3049.93						2576.63
Pycnococcusprovasolii	Algae	68	2318.71					2318.71				3049.48						2576.61
Picocystissalinarum	Algae	80	2308.23					2308.23				3049.3						2576.57
Pedinomonasminor	Algae	82	2289.65					2289.65				3049.02						2576.48
Cryptomonasparamecium	Algae	82	2276.22					2276.22				3048.77						2576.39
Micractiniumconductrix	Algae	78	2236.33					2236.33				3048.56						2576.04
Prasinodermacoloniale	Algae	76	2199.69					2199.69				3048.38						2574.79
Choreocolaxpolysiphoniae	Algae	71	2190.84					2190.84				3048.29						2573.81
Codiumsimulans	Algae	78	2189.51					2189.51				3048.05						2569.76
Monomastixsp	Algae	82	2121.68					2121.68				3047.38						2563.62
Cymbomonastetramitiformis	Algae	76	2087.79					2087.79				3047.34						2562.77
Lotharellavacuolata	Algae	59	1912.84					1912.84				3047.31						2560.63
Bryopsishypnoides	Algae	69	1894.14					1894.14				3047.25						2557.97
Lotharellaoceanica	Algae	60	1872.68					1872.68				3047.24						2557.6
Bigelowiellanatans	Algae	61	1843.99					1843.99				3047.13						2556.01
Gymnochlorastellata	Algae	60	1802.15					1802.15				3046.94						2555.23
Ostreococcustauri	Algae	61	1703.31					1703.31				3046.94						2553.63
Protothecacutis	Algae	40	1564.2					1564.2				3046.91						2552.1
Micromonassp	Algae	57	1472.04					1472.04				3046.9						2551.92
Protothecastagnorum	Algae	28	1417.08					1417.08				3046.87						2551.28
Bathycoccusprasinos	Algae	52	1351.49					1351.49				3046.86						2550.09
Astasialonga	Algae	46	1258.62					1258.62				3046.86						2550.09
HelicosporidiumspexSimuliumjonesii	Algae	26	1127.87					1127.87				3046.8						2548.06
Monoraphidiumneglectum	Algae	4	812.557					812.557				3046.22						2546.6
Protothecazopfii	Algae	19	809.443					809.443				3045.95						2545.98
Amborellatrichopoda	Amborella	83	2946.55									3045.65						2545.62
Ceratophyllumdemersum	Bryophyte	85	2993.11									3045.39						2545.58
Anthocerosformosae	Bryophyte	92	2859.43									3045.19						2545.14
Sphagnumpalustre	Bryophyte	84	2799.71									3044.92						2544.7
Marchantiapolymorpha	Bryophyte	90	2790.11									3044.4						2543.97
Pelliaendiviifolia	Bryophyte	88	2764.36									3044.02						2543.72
Marchantiapaleacea	Bryophyte	89	2722.72									3043.82						2542.91
Physcomitrellapatens	Bryophyte	84	2697.33									3043.58						2540.35
Tetraphispellucida	Bryophyte	82	2685.91									3043.39						2538.69
Sanioniauncinata	Bryophyte	82	2676.24									3043.33						2538.65
Orthotrichumrogeri	Bryophyte	81	2665.76									3043.18						2534.22
Nyholmiellaobtusifolia	Bryophyte	81	2653.8									3042.91						2528.12
Syntrichiaruralis	Bryophyte	81	2475.75									3042.51						2507.45
Aneurapinguis	Bryophyte	77	2372.4									3042.43						2494.04
Ptilidiumpulcherrimum	Bryophyte	80	2226.74									3042.38						2413.44
Takakialepidozioides	Bryophyte	62	1842.76									3042.12						2404.57
Aneuramirabilis	Bryophyte	62	1767.8									3042.07						2396.51
Pelargoniumtransvaalense	Eudicot	132	4555.71									3042.04						2392.15
Pelargoniumhortorum	Eudicot	133	4304.62									3041.97						2367.34
Pelargoniumquinquelobatum	Eudicot	122	4288.63									3041.77						2366.32
Pelargoniumspinosum	Eudicot	121	4162.43									3041.65						2329.16
Pelargoniumendlicherianum	Eudicot	124	4135.09									3041.57						2328.43
Cyphiaangustiloba	Eudicot	106	3751.98									3041.34						2316.05
Cyphiatortilis	Eudicot	104	3700.22									3041.24						2310.63
Cyphiabelfastica	Eudicot	102	3641.64									3041						2294.3
Pelargoniumexhibens	Eudicot	98	3636.1									3040.94						2285.9
Pelargoniumtetragonum	Eudicot	99	3634.84									3040.79						2285.59
Pelargoniummyrrhifolium	Eudicot	99	3617.23									3039.55						2284.95
Cyphiadentariifolia	Eudicot	98	3601.35									3039.54						2283.7
Cyphiacrenata	Eudicot	99	3520.85									3039.34						2282.12
Cyphiaglandulifera	Eudicot	99	3510.45									3039.04						2282.11
Monopsisalba	Eudicot	90	3505.82									3039						2282.1
Cyphiaschlechteri	Eudicot	105	3496.81									3038.58						2282.02
Grammatothecabergiana	Eudicot	93	3484.94									3038.53						2281.9
Cyphiaphyteuma	Eudicot	96	3470.24									3038.31						2279.27
Lobeliainflata	Eudicot	90	3469.35									3037.33						2276.8
Lobelialaxa	Eudicot	93	3463.24									3037.14						2274.5
Monopsisflava	Eudicot	87	3461.15									3037.1						2274.04
Lobeliaspicata	Eudicot	91	3460.53									3036.75						2272.62
Cyphiabanksiana	Eudicot	95	3460.11									3036.14						2272.46
Lobeliacardinalis	Eudicot	91	3459.61									3035.98						2271.66
Lobelialaxiflora	Eudicot	90	3458.87									3035.87						2270.5
Hypselatridens	Eudicot	90	3453.91									3035.11						2269.86
Clermontiafauriei	Eudicot	90	3449.3									3034.68						2269.65
Anemopaegmaglaucum	Eudicot	98	3438.07									3034.66						2269.51
Anemopaegmaacutifolium	Eudicot	98	3437.69									3034.49						2269.18
Pelargoniumincrassatum	Eudicot	97	3433.39									3034.32						2268.55
Anemopaegmaarvense	Eudicot	98	3432.39									3034.14						2267.76
Platycodongrandiflorus	Eudicot	95	3428.51									3033.78						2267.46
Lobeliamelliana	Eudicot	90	3427.28									3033.62						2267.46
Hippobromalongiflora	Eudicot	89	3425.12									3033.25						2267.19
Lobeliacolumnaris	Eudicot	90	3425.05									3033.21						2267.13
Centropogongranulosus	Eudicot	89	3421.75									3032.98						2266.77
Lobeliaerinus	Eudicot	89	3419.82									3032.68						2266.49
Anemopaegmaalbum	Eudicot	98	3415.68									3032.26						2266.15
Pratianummularia	Eudicot	90	3414.55									3031.96						2266.07
Brighamiainsignis	Eudicot	90	3413.42									3031.93						2265.78
Pithecellobiumflexicaule	Eudicot	94	3411.55									3031.79						2265.77
Anemopaegmachamberlaynii	Eudicot	98	3409.61									3031.7						2265.58
Anemopaegmafoetidum	Eudicot	98	3409.38									3031.67						2265.32
Sclerothecaviridiflora	Eudicot	90	3409.2									3031.18						2265.17
Lobeliapuberula	Eudicot	89	3408.52									3031.01						2265.16
Pelargoniumalternans	Eudicot	97	3407.48									3030.95						2264.82
Lobeliastricklandiae	Eudicot	90	3406.39									3030.83						2264.74
Delissearhytidosperma	Eudicot	90	3406.29									3030.63						2264.68
Lobeliapetiolata	Eudicot	90	3406.24									3030.53						2264.43
Lobeliathapsoidea	Eudicot	90	3404.85									3030.08						2264.39
Lobeliaorganensis	Eudicot	90	3403.83									3029.98						2264.16
Lobeliapolyphylla	Eudicot	89	3403.34									3029.9						2263.91
Anemopaegmaoligoneuron	Eudicot	98	3401.8									3028.43						2263.83
Cyanealeptostegia	Eudicot	90	3400.78									3027.9						2263.8
Cyaneafissa	Eudicot	90	3398.06									3027.74						2263.74
Solenopsisbivonae	Eudicot	89	3397.66									3027.38						2263.58
Lobeliawollastonii	Eudicot	90	3396.9									3027.11						2263.56
Lobeliastuhlmannii	Eudicot	90	3396.73									3026.86						2263.28
Lobeliathuliniana	Eudicot	90	3396.33									3026.82						2262.98
Apetahialongistigmata	Eudicot	89	3396.28									3026.78						2262.94
Lobeliaaberdarica	Eudicot	90	3395.9									3026.52						2262.44
Diastateamicrantha	Eudicot	89	3395.35									3026.14						2262.38
Lobeliachinensis	Eudicot	90	3395.26									3026.12						2262.08
Lobeliagibberoa	Eudicot	90	3395.18									3026.04						2261.85
Lobeliabequaertii	Eudicot	90	3395.15									3026						2261.39
Lobeliabambuseti	Eudicot	90	3394.59									3025.98						2260.93
Lobelialukwangulensis	Eudicot	90	3393.75									3025.97						2260.66
Lobeliajasionoides	Eudicot	89	3393.66									3025.91						2260.45
Pararchidendronpruinosum	Eudicot	92	3392.4									3025.66						2260.01
Lobeliarhynchopetalum	Eudicot	90	3392.21									3025.28						2259.72
Samaneasaman	Eudicot	92	3390.66									3025.16						2259.66
Lithotomapetraea	Eudicot	90	3390.6									3025.06						2259.4
Ingaleiocalycina	Eudicot	92	3389.98									3025.03						2258.56
Lobeliaurens	Eudicot	89	3389.64									3025.03						2258.49
Pratiaangulata	Eudicot	90	3388.61									3024.95						2258.34
Lobeliatelekii	Eudicot	90	3388.56									3024.92						2258.02
Archidendronlucyi	Eudicot	92	3388.09									3024.86						2257.99
Lobeliaphysaloides	Eudicot	93	3387.34									3024.73						2257.56
Albiziaodoratissima	Eudicot	92	3387.32									3024.7						2257.37
Lobeliaacrochila	Eudicot	90	3386.97									3024.69						2257.11
Lobelialinearis	Eudicot	88	3386.67									3024.69						2256.92
Lobeliadavidii	Eudicot	89	3386.39									3024.68						2256.9
Lobeliaseguinii	Eudicot	89	3386.29									3024.67						2256.63
Lobeliakauaensis	Eudicot	89	3384.61									3024.66						2256.46
Lobeliadoniana	Eudicot	89	3381.42									3024.66						2256.46
Lobeliasessilifolia	Eudicot	89	3380.38									3024.64						2255.65
Dialypetalumfloribundum	Eudicot	89	3379.79									3024.26						2255.29
Lobeliamuscoides	Eudicot	89	3377.8									3024.08						2254.6
Lobeliamalowensis	Eudicot	87	3376.57									3023.83						2253.82
Burmeisteraresupinata	Eudicot	87	3375.5									3023.73						2253.44
Lobeliagalpinii	Eudicot	90	3372.66									3023.73						2253.19
Lobeliasonderiana	Eudicot	89	3368.31									3023.61						2251.2
Faidherbiaalbida	Eudicot	90	3368.29									3023.59						2250.43
Acaciadealbata	Eudicot	91	3365.45									3023.47						2250.26
Burmeisterasmaragdi	Eudicot	87	3364.76									3023.31						2250.03
Lobeliaholstii	Eudicot	89	3364.3									3023.13						2249.89
Pelargoniumaustrale	Eudicot	97	3362.97									3023.08						2249.42
Pelargoniumcotyledonis	Eudicot	97	3360.17									3023.03						2248.99
Burmeisterasodiroana	Eudicot	87	3359.8									3023.02						2248.69
Burmeisteraauriculata	Eudicot	87	3359.34									3022.95						2248.24
Burmeisteracrispiloba	Eudicot	87	3358.43									3022.75						2247.97
Lobelialongisepala	Eudicot	89	3357.44									3022.47						2247.68
Pelargoniumcitronellum	Eudicot	97	3356.48									3022.35						2246.97
Burmeisteraloejtnantii	Eudicot	87	3355.32									3022.26						2246.46
Burmeisteracyclostigmata	Eudicot	87	3354.43									3022.17						2246.1
Lobeliaudzungwensis	Eudicot	89	3353.88									3022.17						2245.99
Acacialigulata	Eudicot	89	3353.64									3022.11						2245.85
Pelargoniumquercifolium	Eudicot	97	3353.04									3022.08						2245.62
Pelargoniumcucullatum	Eudicot	97	3353.02									3022.03						2245.44
Lobeliamildbraedii	Eudicot	89	3352.9									3021.76						2245.38
Lobeliaboninensis	Eudicot	89	3352.47									3021.76						2245.36
Lobeliapatula	Eudicot	87	3352.19									3021.71						2245.17
Lobelianiihauensis	Eudicot	89	3352.19									3021.64						2245.13
Pelargoniumnanum	Eudicot	97	3351.59									3021.43						2245.1
Plantagomedia	Eudicot	94	3351.56									3021.38						2245.09
Burmeisterarubrosepala	Eudicot	87	3351.4									3021.27						2245.06
Centropogonnigricans	Eudicot	87	3351.01									3021.25						2245.04
Burmeisteraceratocarpa	Eudicot	87	3350.28									3021.18						2245.03
Pelargoniumechinatum	Eudicot	97	3349.59									3021.07						2244.92
Lobeliayuccoides	Eudicot	89	3349.08									3021.06						2244.84
Lobeliaritabeaniana	Eudicot	89	3348.91									3021.05						2244.69
Lobeliasancta	Eudicot	89	3348.48									3021.04						2244.48
Pelargoniumfulgidum	Eudicot	97	3348.15									3021.04						2244.32
Burmeisteracylindrocarpa	Eudicot	87	3348.03									3020.95						2244.25
Burmeisteradomingensis	Eudicot	87	3347.66									3020.81						2244.05
Burmeisterapirrensis	Eudicot	87	3346.9									3020.77						2243.99
Burmeisteralutosa	Eudicot	87	3345.87									3020.72						2243.78
Burmeisterafuscoapicata	Eudicot	87	3344.46									3020.29						2243.6
Pelargoniumexstipulatum	Eudicot	97	3341.29									3020.24						2243.39
Burmeisteraparviflora	Eudicot	87	3339.55									3020.05						2243.27
Lobeliathermalis	Eudicot	88	3338.81									3020.03						2242.9
Burmeisteraoyacachensis	Eudicot	87	3336.42									3019.9						2242.79
Pelargoniumdichondrifolium	Eudicot	97	3335.32									3019.82						2242.78
Burmeisteraborjensis	Eudicot	87	3331.17									3019.73						2242.28
Wimmerellahederacea	Eudicot	88	3330.75									3019.72						2242.21
Siphocampyluskrauseanus	Eudicot	87	3328.4									3019.61						2242.21
Lobeliaanceps	Eudicot	87	3325.54									3019.59						2241.79
Lobeliahartlaubii	Eudicot	88	3321.58									3019.56						2241.59
Codonopsisminima	Eudicot	86	3317.7									3019.43						2241.59
Lobeliamorogoroensis	Eudicot	88	3315.31									3019.35						2241.53
Lobeliabaumannii	Eudicot	88	3305.87									3019.09						2241.44
Trematolobeliakauaiensis	Eudicot	86	3299.88									3019.06						2241.37
Nicotianasylvestris	Eudicot	111	3292.9									3019.04						2241.37
Boehmeriaumbrosa	Eudicot	101	3285.37									3019.02						2241.21
Nicotianaundulata	Eudicot	110	3275.86									3018.99						2241.04
Boehmeriaspicata	Eudicot	100	3271.14									3018.7						2240.99
Berberisbealei	Eudicot	104	3265.52									3018.69						2240.94
Daphnekiusiana	Eudicot	89	3260.29									3018.58						2240.62
Ipomoeapurpurea	Eudicot	87	3253.07									3018.45						2240.6
Ipomoeanil	Eudicot	87	3245.86									3018.24						2240.55
Ipomoeatriloba	Eudicot	85	3236.59									3018.19						2240.4
Plantagomaritima	Eudicot	90	3232.98									3017.72						2240.4
Ipomoealacunosa	Eudicot	85	3229.98									3017.5						2240.36
Eucommiaulmoides	Eudicot	89	3226.38									3017.42						2240.36
Ipomoeahederacea	Eudicot	85	3220.05									3017.15						2240.36
Peucedanumjaponicum	Eudicot	99	3213.48									3017.09						2240.36
Adenocalymmadivaricatum	Eudicot	87	3207.03									3017.08						2240.33
Ipomoeatrifida	Eudicot	86	3200.26									3017.06						2240.22
Anemoclemaglaucifolium	Eudicot	94	3186.8									3017.01						2239.98
Oenotheravillaricae	Eudicot	87	3186.36									3016.76						2239.95
Adenocalymmabracteatum	Eudicot	85	3183.87									3016.67						2239.9
Nicotianatomentosiformis	Eudicot	102	3182.05									3016.54						2239.87
Piliostigmathonningii	Eudicot	97	3180.5									3016.53						2239.63
Adenocalymmatrifoliatum	Eudicot	85	3176.72									3016.51						2239.61
Adenocalymmaacutissimum	Eudicot	86	3176.61									3016.15						2239.59
Fagopyrumluojishanense	Eudicot	86	3174.08									3016.11						2239.37
Pleonotomaalbiflora	Eudicot	86	3172.65									3015.85						2239.32
Adenocalymmahatschbachii	Eudicot	85	3171.57									3015.84						2239.24
Adenocalymmapedunculatum	Eudicot	85	3166.98									3015.7						2239.14
Populustrichocarpa	Eudicot	98	3165.54									3015.56						2239.11
Tylosemafassoglense	Eudicot	83	3164.51									3015.5						2239.11
Fagopyrumdibotrys	Eudicot	85	3163.22									3015.39						2239.09
Dolichandracynanchoides	Eudicot	85	3162.75									3015.1						2239.01
Neojobertiacandolleana	Eudicot	85	3162.44									3015.07						2239
Adenocalymmaaurantiacum	Eudicot	85	3162.42									3014.84						2238.92
Nicotianatabacum	Eudicot	98	3160.52									3014.67						2238.9
Hypseocharisbilobata	Eudicot	85	3159.64									3014.66						2238.85
Adenocalymmaperegrinum	Eudicot	84	3159.11									3014.63						2238.8
Adenocalymmamarginatum	Eudicot	85	3157.54									3014.52						2238.79
Adenocalymmaallamandiflorum	Eudicot	85	3156.64									3014.49						2238.7
Rheumpalmatum	Eudicot	84	3149.93									3014.2						2238.6
Adenocalymmacristicalyx	Eudicot	85	3148.65									3013.92						2238.57
Fagopyrumesculentum	Eudicot	84	3144.55									3013.89						2238.56
Fagopyrumtataricum	Eudicot	83	3142.67									3013.83						2238.52
Schnellatrichosepala	Eudicot	83	3139.96									3013.47						2238.36
Rheumwittrockii	Eudicot	84	3139.07									3013.38						2238.04
Carpodetusserratus	Eudicot	89	3134.23									3013.3						2237.95
Adenocalymmanodosum	Eudicot	83	3132.89									3013.24						2237.9
Adenocalymmasubspicatum	Eudicot	84	3130.43									3013.16						2237.83
Jasminumnudiflorum	Eudicot	87	3129.3									3013.12						2237.76
Jasminumsambac	Eudicot	84	3118.44									3012.71						2237.72
Bertholletiaexcelsa	Eudicot	91	3117.31									3012.61						2237.67
Linumusitatissimum	Eudicot	83	3112.66									3012.36						2237.59
Adenocalymmabiternatum	Eudicot	84	3110.46									3012.11						2237.58
Betulacordifolia	Eudicot	94	3109.65									3011.68						2237.5
Eucalyptusglobulus	Eudicot	90	3103.82									3011.64						2237.49
Jasminumtortuosum	Eudicot	83	3102.47									3011.57						2237.4
Silenenoctiflora	Eudicot	82	3098.7									3011.3						2237.38
Trochodendronaralioides	Eudicot	91	3098.28									3011.19						2237.28
Clematisterniflora	Eudicot	92	3098.22									3010.45						2237.27
Pelargoniumdolomiticum	Eudicot	117	3094.35									3009.96						2237.22
Populuswilsonii	Eudicot	86	3092.04									3009.64						2237.07
Lagerstroemiaguilinensis	Eudicot	85	3083.81									3009.5						2236.91
Lagerstroemiafauriei	Eudicot	85	3083.51									3009.19						2236.86
Lagerstroemiaspeciosa	Eudicot	85	3083.1									3009.09						2236.84
Lagerstroemiaintermedia	Eudicot	85	3082.91									3009.06						2236.82
Citruslimon	Eudicot	93	3082.88									3009.01						2236.75
Citrusaurantiifolia	Eudicot	93	3082.43									3008.76						2236.73
Sapindusmukorossi	Eudicot	88	3081.69									3008.7						2236.72
Hydroceratriflora	Eudicot	89	3077.35									3008.54						2236.51
Ailanthusaltissima	Eudicot	88	3077.18									3008.49						2236.47
Oenotheragrandiflora	Eudicot	84	3076.59									3008.48						2236.41
Quercusrubra	Eudicot	89	3076.46									3008.46						2236.37
Oenotheraargillicola	Eudicot	84	3075.7									3008.37						2236.29
Populusadenopoda	Eudicot	86	3073.53									3008.33						2236.24
Populustomentosa	Eudicot	86	3073.14									3008.29						2236.14
Camelliajaponica	Eudicot	89	3073.02									3008.13						2236.12
Helwingiahimalaica	Eudicot	92	3072.74									3008.1						2236.03
Ficusracemosa	Eudicot	84	3072.62									3007.98						2235.98
Flacourtiaindica	Eudicot	86	3072.49									3007.91						2235.93
Populuscanadensis	Eudicot	86	3072.29									3007.87						2235.92
Populusdeltoides	Eudicot	86	3072.29									3007.64						2235.92
Lagerstroemiafloribunda	Eudicot	85	3072.27									3007.61						2235.88
Populustremula	Eudicot	86	3071.82									3007.56						2235.86
Oenotheraelatasubsphookeri	Eudicot	84	3071.63									3007.24						2235.85
Populusdavidiana	Eudicot	86	3071.62									3007.1						2235.78
Idesiapolycarpa	Eudicot	86	3070.07									3007.05						2235.76
Allomaietavillosa	Eudicot	85	3069.52									3006.94						2235.71
Populuscathayana	Eudicot	86	3069.04									3006.82						2235.7
Oenotheraglazioviana	Eudicot	84	3067.76									3006.77						2235.61
Populusqiongdaoensis	Eudicot	86	3067.5									3006.34						2235.59
Meriantherapulchra	Eudicot	85	3067.46									3006.32						2235.55
Henrietteabarkeri	Eudicot	85	3067.08									3006.26						2235.54
Blakeaschlimii	Eudicot	85	3066.92									3006.24						2235.54
Symplocosovatilobata	Eudicot	88	3065.93									3005.82						2235.53
Iteachinensis	Eudicot	88	3065.17									3005.81						2235.53
Capsicumtovarii	Eudicot	87	3064.35									3005.77						2235.38
Capsicumeximium	Eudicot	87	3063.93									3005.49						2235.35
Bertoloniaacuminata	Eudicot	85	3063.46									3005.47						2235.19
Capsicumgalapagoense	Eudicot	87	3063.35									3005.38						2235.11
Betulanana	Eudicot	86	3062.93									3005.36						2234.96
Styraxgrandiflorus	Eudicot	90	3062.55									3005.26						2234.87
Itoaorientalis	Eudicot	85	3062.3									3005.23						2234.79
Atropabelladonna	Eudicot	87	3062.06									3005.18						2234.7
Triolenaamazonica	Eudicot	85	3061.79									3005.14						2234.52
Capsicumchacoense	Eudicot	87	3061.74									3005.12						2234.28
Tibouchinalongifolia	Eudicot	85	3061.73									3005.07						2234.2
Opisthocentraclidemioides	Eudicot	85	3061.11									3004.99						2234.19
Eriocnemafulva	Eudicot	85	3060.92									3004.9						2234.02
Nepseraaquatica	Eudicot	85	3060.4									3004.89						2233.92
Populuseuphratica	Eudicot	84	3059.94									3004.83						2233.88
Miconiadodecandra	Eudicot	85	3059.62									3004.68						2233.86
Cucumismelo	Eudicot	88	3058.77									3004.67						2233.68
Rehmanniaglutinosa	Eudicot	88	3058.75									3004.55						2233.59
Chloranthusjaponicus	Eudicot	86	3058.66									3004.24						2233.54
Rehmanniasolanifolia	Eudicot	88	3058.13									3004.1						2233.41
Chloranthusspicatus	Eudicot	86	3055.93									3004.08						2233.28
Castanopsisconcinna	Eudicot	82	3055.61									3003.93						2233.24
Eurycorymbuscavaleriei	Eudicot	89	3055.43									3003.88						2233.23
Hydrangealuteovenosa	Eudicot	88	3055.38									3003.75						2232.94
Tectonagrandis	Eudicot	88	3054.92									3003.71						2232.94
Nicotianaotophora	Eudicot	108	3053.83									3003.64						2232.92
Hydrangeaserrata	Eudicot	88	3053.64									3003.49						2232.84
Schizophragmahydrangeoides	Eudicot	88	3053.32									3003.3						2232.75
Hydrangeapetiolaris	Eudicot	88	3053.06									3003.27						2232.7
Rhexiavirginica	Eudicot	85	3052.73									3003.23						2232.45
Citrusreticulata	Eudicot	89	3051.8									3003.22						2232.43
Rhynchantherabracteata	Eudicot	85	3051.8									3003.2						2232.4
Gynostemmacardiospermum	Eudicot	87	3051.57									3003.08						2232.29
Gynostemmalaxiflorum	Eudicot	87	3051.3									3002.9						2232.2
Xanthocerassorbifolium	Eudicot	86	3051.15									3002.85						2231.97
Gynostemmapubescens	Eudicot	87	3051									3002.76						2231.91
Gynostemmaburmanicum	Eudicot	87	3050.97									3002.7						2231.66
Oenotherabiennis	Eudicot	84	3050.86									3002.62						2231.65
Rosalucieae	Eudicot	88	3050.79									3002.62						2231.5
Solanumlycopersicum	Eudicot	87	3050.77									3002.57						2231.33
Pterogastradivaricata	Eudicot	84	3050.55									3002.52						2231.26
Gynostemmalongipes	Eudicot	87	3050.47									3002.42						2231.04
Juglanssigillata	Eudicot	87	3049.93									3002.29						2231.03
Graffenriedamoritziana	Eudicot	84	3049.48									3002.15						2230.97
Dipteroniasinensis	Eudicot	88	3049.3									3002.07						2230.97
Dodonaeaviscosa	Eudicot	88	3049.02									3002.05						2230.82
Capsicumfrutescens	Eudicot	86	3048.77									3002.04						2230.44
Melastomacandidum	Eudicot	85	3048.56									3001.98						2230.41
Perillafrutescens	Eudicot	88	3048.38									3001.88						2230.4
Perillasetoyensis	Eudicot	88	3048.29									3001.77						2230.35
Galeopsistetrahit	Eudicot	88	3048.05									3001.67						2230.34
Gynostemmacaulopterum	Eudicot	87	3047.38									3001.34						2230.21
Camelliayunnanensis	Eudicot	89	3047.34									3001.27						2230.03
Lavandulaangustifolia	Eudicot	88	3047.31									3001.19						2229.75
Camelliaimpressinervis	Eudicot	89	3047.25									3001.19						2229.5
Gynostemmapentagynum	Eudicot	87	3047.24									3001.17						2229.42
Broussonetiapapyrifera	Eudicot	88	3047.13									3001.08						2229.22
Acertruncatum	Eudicot	89	3046.94									3001.07						2228.94
Gynostemmacompressum	Eudicot	87	3046.94									3000.95						2228.71
Lysimachiacoreana	Eudicot	87	3046.91									3000.9						2228.3
Sinojackiaxylocarpa	Eudicot	90	3046.9									3000.87						2228.28
Camelliacuspidata	Eudicot	89	3046.87									3000.64						2228.26
Acermiaotaiense	Eudicot	89	3046.86									3000.56						2227.91
Camelliacrapnelliana	Eudicot	89	3046.86									3000.49						2227.78
Stenogynehaliakalae	Eudicot	88	3046.8									3000.29						2227.75
Euphorbiaesula	Eudicot	85	3046.22									3000.16						2227.74
Juglanscathayensis	Eudicot	87	3045.95									2999.99						2227.52
Camelliapitardii	Eudicot	89	3045.65									2999.71						2227.5
Stachyssylvatica	Eudicot	88	3045.39									2999.46						2226.82
Stachyscoccinea	Eudicot	88	3045.19									2999.44						2226.62
Stachyschamissonis	Eudicot	88	3044.92									2999.29						2226.62
Lithocarpusbalansae	Eudicot	87	3044.4									2999.26						2226.52
Camelliataliensis	Eudicot	89	3044.02									2998.77						2226.47
Verniciafordii	Eudicot	85	3043.82									2998.54						2226.34
Stenogynebifida	Eudicot	88	3043.58									2998.29						2226.24
Quercusdolicholepis	Eudicot	86	3043.39									2998.17						2225.76
Solanumberthaultii	Eudicot	87	3043.33									2998.14						2225.53
Tigridiopalmamagnifica	Eudicot	84	3043.18									2998.07						2224.47
Quercussichourensis	Eudicot	86	3042.91									2997.82						2224.44
Galiumaparine	Eudicot	84	3042.51									2997.18						2223.89
Boswelliasacra	Eudicot	93	3042.43									2997.17						2223.34
Haplostachyshaplostachya	Eudicot	88	3042.38									2997.15						2222.92
Juglansmandshurica	Eudicot	86	3042.12									2997						2222.82
Litchichinensis	Eudicot	87	3042.07									2996.94						2222.77
Quercusglauca	Eudicot	86	3042.04									2996.81						2222.31
Lamiumgaleobdolon	Eudicot	89	3041.97									2996.15						2222.03
Prunustomentosa	Eudicot	91	3041.77									2996.15						2222.03
Daiswaforrestii	Eudicot	87	3041.65									2995.74						2222
Buxusmicrophylla	Eudicot	86	3041.57									2995.69						2221.92
Quercusbaronii	Eudicot	86	3041.34									2995.69						2221.83
Stenogynekanehoana	Eudicot	88	3041.24									2995.6						2221.65
Veronicanakaiana	Eudicot	88	3041									2995.39						2221.64
Dimocarpuslongan	Eudicot	87	3040.94									2995.33						2221.64
Hamamelismollis	Eudicot	87	3040.79									2995.2						2221.55
Solanumnigrum	Eudicot	86	3039.55									2994.89						2221.33
Quercustarokoensis	Eudicot	86	3039.54									2994.65						2220.78
Citrusmaxima	Eudicot	89	3039.34									2994.33						2220.69
Ficusreligiosa	Eudicot	85	3039.04									2994.02						2220.62
Daturastramonium	Eudicot	87	3039									2993.94						2220.41
Oenotheraoakesiana	Eudicot	84	3038.58									2993.83						2220.35
Hippophaerhamnoides	Eudicot	86	3038.53									2993.29						2220.32
Streptocarpusteitensis	Eudicot	87	3038.31									2993.17						2220.19
Erythroxylumnovogranatense	Eudicot	85	3037.33									2993.04						2218.04
Cannabissativa	Eudicot	86	3037.14									2992.99						2217.31
Stachysbyzantina	Eudicot	88	3037.1									2992.87						2216.73
Oenotheraparviflora	Eudicot	84	3036.75									2992.74						2216.66
Eutremasalsugineum	Eudicot	87	3036.14									2992.66						2215.18
Schrenkiellaparvula	Eudicot	87	3035.98									2992.63						2214.2
Quercusvariabilis	Eudicot	86	3035.87									2992.52						2213.65
Solanumcommersonii	Eudicot	86	3035.11									2992.45						2212.12
Lamiumalbum	Eudicot	89	3034.68									2992.42						2208.03
Primulapoissonii	Eudicot	89	3034.66									2992.36						2207.78
Quercustungmaiensis	Eudicot	86	3034.49									2992.31						2206.09
Sinapisarvensis	Eudicot	87	3034.32									2992.27						2204.75
Eutremahalophilum	Eudicot	87	3034.14									2992.27						2204.59
Bretschneiderasinensis	Eudicot	87	3033.78									2992.25						2203.95
Eutremabotschantzevii	Eudicot	87	3033.62									2992.21						2202.94
Phyllostegiavelutina	Eudicot	88	3033.25									2992.08						2202.68
Thlaspiarvense	Eudicot	87	3033.21									2992.06						2202.63
Camelliadanzaiensis	Eudicot	87	3032.98									2991.9						2202.56
Eutremaheterophyllum	Eudicot	87	3032.68									2991.65						2202.56
Raphanussativus	Eudicot	87	3032.26									2991.62						2202.55
Euonymushamiltonianus	Eudicot	86	3031.96									2991.48						2202.55
Aquilariasinensis	Eudicot	87	3031.93									2990.98						2202.41
Sisymbriumirio	Eudicot	87	3031.79									2990.95						2202.35
Veronicastrumsibiricum	Eudicot	86	3031.7									2990.94						2197.29
Brassicarapa	Eudicot	87	3031.67									2990.9						2195.71
Arabisflagellosa	Eudicot	87	3031.18									2990.62						2185.55
Brassicanapus	Eudicot	87	3031.01									2990.61						2185.54
Eutremayunnanense	Eudicot	87	3030.95									2990.49						2185.44
Moruscathayana	Eudicot	85	3030.83									2990.48						2182.41
Dracocephalumpalmatum	Eudicot	87	3030.63									2990.4						2178.94
Brassicanigra	Eudicot	87	3030.53									2990.28						2174.56
Lysionotuspauciflorus	Eudicot	88	3030.08									2990.26						2173.28
Daphniphyllumoldhamii	Eudicot	88	3029.98									2990.1						2171.79
Impatienspiufanensis	Eudicot	89	3029.9									2990.03						2167.53
Crucihimalayawallichii	Eudicot	89	3028.43									2989.99						2162.34
Capsellabursapastoris	Eudicot	89	3027.9									2989.97						2160.03
Morindaofficinalis	Eudicot	91	3027.74									2989.81						2157.05
Stewartiamalacodendron	Eudicot	87	3027.38									2989.51						2153.68
Stewartiapteropetiolata	Eudicot	87	3027.11									2989.39						2147.39
Scrophulariatakesimensis	Eudicot	88	3026.86									2988.37						2138.93
Barringtoniaracemosa	Eudicot	87	3026.82									2988.31						2130.95
Citrusdepressa	Eudicot	87	3026.78									2988.25						2129.64
Stewartiacordifolia	Eudicot	87	3026.52									2988.12						2128.98
Stewartiacalcicola	Eudicot	87	3026.14									2987.81						2128.09
Stewartiaovata	Eudicot	87	3026.12									2987.73						2124.59
Stewartiacrassifolia	Eudicot	87	3026.04									2987.6						2123.71
Stewartiapseudocamellia	Eudicot	87	3026									2987.47						2112.79
Stewartiasinensis	Eudicot	87	3025.98									2987.41						2111.93
Tarenayahassleriana	Eudicot	85	3025.97									2987.25						2108.82
Stewartiarubiginosa	Eudicot	87	3025.91									2987.14						2108.55
Barringtoniafusicarpa	Eudicot	87	3025.66									2986.86						2080.95
Eriolarynxfasciculata	Eudicot	86	3025.28									2986.79						2080.43
Schimamultibracteata	Eudicot	87	3025.16									2986.31						2079.36
Schimasinensis	Eudicot	87	3025.06									2985.95						2079.07
Schimakhasiana	Eudicot	87	3025.03									2985.92						2060.72
Schimasuperba	Eudicot	87	3025.03									2985.86						2055.44
Schimacrenata	Eudicot	87	3024.95									2985.75						2025.25
Schimaremotiserrata	Eudicot	87	3024.92									2985.63						2021.2
Schimasericans	Eudicot	87	3024.86									2985.47						2020.96
Schimaargentea	Eudicot	87	3024.73									2985.29						2020.17
Laplaceafruticosa	Eudicot	87	3024.7									2985.09						2019.73
Acerbuergerianum	Eudicot	88	3024.69									2985.02						2019.64
Pyrenariakhasiana	Eudicot	87	3024.69									2984.99						2019.63
Schimanoronhae	Eudicot	87	3024.68									2984.89						2019.61
Schimabrevipedicellata	Eudicot	87	3024.67									2984.79						2019.59
Frankliniaalatamaha	Eudicot	87	3024.66									2984.76						2019.59
Cocciniagrandis	Eudicot	85	3024.66									2984.75						2019.59
Schimawallichii	Eudicot	87	3024.64									2984.74						2019.49
Pyrenariadiospyricarpa	Eudicot	87	3024.26									2984.73						2019.49
Azadirachtaindica	Eudicot	86	3024.08									2984.61						2019.44
Gordonialasianthus	Eudicot	87	3023.83									2984.59						2019.44
Gordoniabrandegeei	Eudicot	87	3023.73									2984.59						2019.3
Ranunculusreptans	Eudicot	85	3023.73									2984.51						1980.94
Pyrenariamenglaensis	Eudicot	87	3023.61									2984.5						1850.19
Polysporaspeciosa	Eudicot	87	3023.59									2984.46						1695.65
Panaxjaponicus	Eudicot	87	3023.47									2984.43						1414.92
Chiritaeburnea	Eudicot	88	3023.31									2984.4						1316.59
Polysporalongicarpa	Eudicot	87	3023.13									2984.4						1312.49
Cirsiumvulgare	Eudicot	88	3023.08									2984.34						1297.5
Pyrenariaoblongicarpa	Eudicot	87	3023.03									2984.29						1287.97
Fragariapentaphylla	Eudicot	85	3023.02									2984.26						1264.62
Prunusdulcis	Eudicot	86	3022.95									2984.11						1207.49
Pachysandraterminalis	Eudicot	88	3022.75									2984.08						1052.18
Tutcheriachampionii	Eudicot	87	3022.47									2983.92						996.848
Camelliaszechuanensis	Eudicot	87	3022.35									2983.9						960.733
Lobularialibyca	Eudicot	86	3022.26									2983.76						891.579
Camelliaelongata	Eudicot	87	3022.17									2983.73						797.539
Polysporaaxillaris	Eudicot	87	3022.17									2983.72						416.428
Camelliamairei	Eudicot	87	3022.11									2983.71						377.866
Polysporahainanensis	Eudicot	87	3022.08									2983.71						373.185
Dipteroniadyeriana	Eudicot	87	3022.03									2983.71						332.976
Carapaguianensis	Eudicot	86	3021.76									2983.71						175.64
Cirsiumarvense	Eudicot	88	3021.76									2983.7
Fragariaiinumae	Eudicot	85	3021.71									2983.65
Lychniswilfordii	Eudicot	83	3021.64									2983.65
Pyrenariamicrocarpa	Eudicot	87	3021.43									2983.58
Primulinaliboensis	Eudicot	88	3021.38									2983.57
Camelliasinensis	Eudicot	87	3021.27									2983.49
Pyrenariapingpienensis	Eudicot	87	3021.25									2983.49
Ternstroemiagymnanthera	Eudicot	87	3021.18									2983.45
Fragariaananassa	Eudicot	85	3021.07									2983.4
Fragariavirginiana	Eudicot	85	3021.06									2983.37
Sladeniacelastrifolia	Eudicot	87	3021.05									2983.3
Fragariachiloensis	Eudicot	85	3021.04									2983.29
Lagerstroemiasubcostata	Eudicot	84	3021.04									2983.25
Rubustakesimensis	Eudicot	85	3020.95									2983.2
Apterospermaoblata	Eudicot	87	3020.81									2983.17
Prunuspseudocerasus	Eudicot	86	3020.77									2983.12
Schreberaarborea	Eudicot	88	3020.72									2983.11
Dendropanaxmorbifer	Eudicot	87	3020.29									2983.11
Annesleafragrans	Eudicot	87	3020.24									2983.06
Prunuskansuensis	Eudicot	86	3020.05									2983
Diospyroslotus	Eudicot	87	3020.03									2982.87
Noronhialowryi	Eudicot	88	3019.9									2982.62
Diospyrosglaucifolia	Eudicot	87	3019.82									2982.51
Polysporadalgleishiana	Eudicot	87	3019.73									2982.43
Forestieraisabelae	Eudicot	88	3019.72									2982.42
Arabidopsislyrata	Eudicot	85	3019.61									2982.17
Arabidopsishalleri	Eudicot	85	3019.59									2982.16
Nestegisapetala	Eudicot	88	3019.56									2982.09
Ardisiapolysticta	Eudicot	87	3019.43									2981.89
Diospyroskaki	Eudicot	87	3019.35									2981.89
Diospyrosoleifera	Eudicot	87	3019.09									2981.88
Diospyrosstrigosa	Eudicot	87	3019.06									2981.86
Diospyrosdumetorum	Eudicot	87	3019.04									2981.86
Daiswayunnanensis	Eudicot	85	3019.02									2981.84
Cardamineparviflora	Eudicot	86	3018.99									2981.8
Sorbusulleungensis	Eudicot	85	3018.7									2981.8
Symplocospaniculata	Eudicot	87	3018.69									2981.7
Sinojackiarehderiana	Eudicot	87	3018.58									2981.65
Primulinalinearifolia	Eudicot	87	3018.45									2981.64
Spondiasmombin	Eudicot	86	3018.24									2981.54
Erythropalumscandens	Eudicot	86	3018.19									2981.53
Stewartiarostrata	Eudicot	87	3017.72									2981.51
Symplocoscostaricana	Eudicot	87	3017.5									2981.35
Capsicumannuum	Eudicot	86	3017.42									2981.31
Adinandraangustifolia	Eudicot	87	3017.15									2981.16
Nandinadomestica	Eudicot	87	3017.09									2981.15
Rosaroxburghii	Eudicot	88	3017.08									2981.01
Cakilearabica	Eudicot	85	3017.06									2980.94
Adinandramillettii	Eudicot	87	3017.01									2980.86
Cynanchumwilfordii	Eudicot	87	3016.76									2980.75
Parrotiasubaequalis	Eudicot	87	3016.67									2980.72
Scutellariabaicalensis	Eudicot	87	3016.54									2980.59
Elaeagnusmollis	Eudicot	85	3016.53									2980.56
Capsellagrandiflora	Eudicot	85	3016.51									2980.5
Megacarpaeadelavayi	Eudicot	85	3016.15									2980.49
Capsicumbaccatum	Eudicot	86	3016.11									2980.48
Vitisamurensis	Eudicot	87	3015.85									2980.45
Peucedanuminsolens	Eudicot	85	3015.84									2980.32
Capsicumchinense	Eudicot	85	3015.7									2980.32
Pachycladoncheesemanii	Eudicot	85	3015.56									2979.94
Cardamineresedifolia	Eudicot	85	3015.5									2979.86
Malusmicromalus	Eudicot	84	3015.39									2979.85
Alniphyllumeberhardtii	Eudicot	89	3015.1									2979.81
Malusprunifolia	Eudicot	84	3015.07									2979.81
Coreanomeconhylomeconoides	Eudicot	87	3014.84									2979.53
Arabidopsislyratasubsplyrata	Eudicot	85	3014.67									2979.21
Lepidiumvirginicum	Eudicot	89	3014.66									2979.08
Rehmanniahenryi	Eudicot	87	3014.63									2978.94
Primulinahuaijiensis	Eudicot	87	3014.52									2978.82
Salicorniabrachiata	Eudicot	84	3014.49									2978.76
Ricinuscommunis	Eudicot	86	3014.2									2978.38
Macadamiaintegrifolia	Eudicot	88	3013.92									2978.31
Orychophragmusdiffusus	Eudicot	85	3013.89									2978.24
Orychophragmustaibaiensis	Eudicot	85	3013.83									2978.1
Pugioniumcornutum	Eudicot	85	3013.47									2978.09
Pugioniumdolabratum	Eudicot	85	3013.38									2977.91
Pentaphylaxeuryoides	Eudicot	87	3013.3									2977.91
Panaxvietnamensis	Eudicot	87	3013.24									2977.85
Zanthoxylumsimulans	Eudicot	87	3013.16									2977.8
Orychophragmushupehensis	Eudicot	85	3013.12									2977.78
Epimediumacuminatum	Eudicot	85	3012.71									2977.69
Macadamiaternifolia	Eudicot	88	3012.61									2977.58
Premnamicrophylla	Eudicot	87	3012.36									2977.57
Citrusplatymamma	Eudicot	89	3012.11									2977.45
Atractylodeslancea	Eudicot	88	3011.68									2977.42
Salpingamaranonensis	Eudicot	83	3011.64									2977.1
Solanumbulbocastanum	Eudicot	87	3011.57									2977.02
Hesperissylvestris	Eudicot	85	3011.3									2976.95
Cardamineimpatiens	Eudicot	85	3011.19									2976.94
Solanumdulcamara	Eudicot	83	3010.45									2976.93
Morusmongolica	Eudicot	89	3009.96									2976.84
Vitisacerifolia	Eudicot	86	3009.64									2976.6
Aloysiacitrodora	Eudicot	87	3009.5									2976.51
Atractylodeschinensis	Eudicot	88	3009.19									2976.39
Eucalyptusguilfoylei	Eudicot	85	3009.09									2976.38
Androsacebulleyana	Eudicot	87	3009.06									2976.31
Populusalba	Eudicot	84	3009.01									2976.23
Solanumpennellii	Eudicot	87	3008.76									2975.92
Vitiscoignetiae	Eudicot	86	3008.7									2975.88
Camelliachekiangoleosa	Eudicot	88	3008.54									2975.72
Vitisrupestris	Eudicot	86	3008.49									2975.64
Allosyncarpiaternata	Eudicot	85	3008.48									2975.61
Vitischampinii	Eudicot	86	3008.46									2975.53
Vitiscordifolia	Eudicot	86	3008.37									2975.48
Vitiscinerea	Eudicot	86	3008.33									2975.47
Aconitumlongecassidatum	Eudicot	87	3008.29									2975.37
Leitneriafloridana	Eudicot	87	3008.13									2975.3
Vitisficifolia	Eudicot	86	3008.1									2975.29
Corymbiaeximia	Eudicot	85	3007.98									2974.93
Salviajaponica	Eudicot	87	3007.91									2974.89
Populusilicifolia	Eudicot	81	3007.87									2974.85
Corymbiamaculata	Eudicot	85	3007.64									2974.79
Veronicapersica	Eudicot	86	3007.61									2974.75
Corymbiatessellaris	Eudicot	85	3007.56									2974.7
Salicorniaeuropaea	Eudicot	84	3007.24									2974.45
Bombaxceiba	Eudicot	86	3007.1									2974.38
Eucalyptuscurtisii	Eudicot	85	3007.05									2974.26
Corymbiahenryi	Eudicot	85	3006.94									2973.97
Emmenopteryshenryi	Eudicot	86	3006.82									2973.77
Salviamiltiorrhiza	Eudicot	87	3006.77									2973.64
Melliodendronxylocarpum	Eudicot	83	3006.34									2973.57
Eucalyptuserythrocorys	Eudicot	85	3006.32									2973.56
Eucalyptusspathulata	Eudicot	85	3006.26									2973.49
Coffeacanephora	Eudicot	86	3006.24									2973.41
Angophorafloribunda	Eudicot	85	3005.82									2973.26
Angophoracostata	Eudicot	85	3005.81									2973.22
Panaxstipuleanatus	Eudicot	86	3005.77									2973.01
Eucalyptusverrucata	Eudicot	85	3005.49									2972.84
Eucalyptusbaxteri	Eudicot	85	3005.47									2972.66
Eucalyptustorquata	Eudicot	85	3005.38									2972.47
Eucalyptuspatens	Eudicot	85	3005.36									2972.13
Fagusengleriana	Eudicot	83	3005.26									2971.49
Menthaspicata	Eudicot	87	3005.23									2971.46
Eucalyptusradiata	Eudicot	85	3005.18									2971.15
Menthalongifolia	Eudicot	87	3005.14									2971.05
Eucalyptusdelegatensis	Eudicot	85	3005.12									2970.97
Eucalyptusmarginata	Eudicot	85	3005.07									2970.85
Eucalyptussalmonophloia	Eudicot	85	3004.99									2970.34
Elaeagnusmacrophylla	Eudicot	85	3004.9									2970.17
Eucalyptusdeglupta	Eudicot	85	3004.89									2970.12
Eucalyptusmicrocorys	Eudicot	85	3004.83									2969.96
Aconitumpseudolaeve	Eudicot	87	3004.68									2969.73
Eucalyptuscamaldulensis	Eudicot	85	3004.67									2969.68
Eucalyptusumbra	Eudicot	85	3004.55									2969.48
Panaxquinquefolius	Eudicot	85	3004.24									2969.25
Eucalyptusnitens	Eudicot	85	3004.1									2969.04
Eucalyptusdiversicolor	Eudicot	85	3004.08									2968.81
Citrussinensis	Eudicot	86	3003.93									2968.79
Eucalyptuscladocalyx	Eudicot	85	3003.88									2968.79
Eucalyptusaromaphloia	Eudicot	85	3003.75									2968.7
Eucalyptuscloeziana	Eudicot	85	3003.71									2968.34
Eucalyptuspolybractea	Eudicot	85	3003.64									2968.13
Sennatora	Eudicot	83	3003.49									2967.96
Cyamopsistetragonoloba	Eudicot	88	3003.3									2967.74
Swidacontroversa	Eudicot	87	3003.27									2967.49
Crithmummaritimum	Eudicot	88	3003.23									2967.36
Eucalyptusobliqua	Eudicot	85	3003.22									2967.3
Platanusoccidentalis	Eudicot	85	3003.2									2967
Eucalyptusdiversifolia	Eudicot	85	3003.08									2966.54
Eucalyptusmelliodora	Eudicot	85	3002.9									2966.52
Nasturtiumofficinale	Eudicot	87	3002.85									2966.32
Cardamineoligosperma	Eudicot	86	3002.76									2966.09
Corymbiagummifera	Eudicot	85	3002.7									2966
Epimediumsagittatum	Eudicot	84	3002.62									2965.95
Eucalyptuselata	Eudicot	85	3002.62									2965.95
Eucalyptussieberi	Eudicot	85	3002.57									2965.93
Eucalyptusregnans	Eudicot	85	3002.52									2965.85
Cirsiumeriophorum	Eudicot	87	3002.42									2965.59
Vitismustangensis	Eudicot	86	3002.29									2965.57
Stockwelliaquadrifida	Eudicot	85	3002.15									2965.57
Byrsonimacrassifolia	Eudicot	87	3002.07									2965.53
Artemisiacapillaris	Eudicot	88	3002.05									2965.48
Jatrophacurcas	Eudicot	84	3002.04									2965.26
Abeliophyllumdistichum	Eudicot	87	3001.98									2965.14
Camelliaoleifera	Eudicot	87	3001.88									2965.12
Fraxinuschiisanensis	Eudicot	87	3001.77									2965.03
Boeahygrometrica	Eudicot	85	3001.67									2964.79
Morettiacanescens	Eudicot	86	3001.34									2964.56
Scutellariainsignis	Eudicot	87	3001.27									2964.56
Portulacaoleracea	Eudicot	85	3001.19									2964.43
Sinalliarialimprichtiana	Eudicot	84	3001.19									2964.19
Arabidopsisthaliana	Eudicot	87	3001.17									2963.93
Zanthoxylumbungeanum	Eudicot	87	3001.08									2963.91
Artemisiagmelinii	Eudicot	88	3001.07									2963.88
Mitragynaspeciosa	Eudicot	85	3000.95									2963.86
Cynanchumauriculatum	Eudicot	87	3000.9									2963.85
Pogostemonyatabeanus	Eudicot	87	3000.87									2963.84
Campanulatakesimana	Eudicot	83	3000.64									2963.83
Pimentadioica	Eudicot	85	3000.56									2963.78
Isatistinctoria	Eudicot	87	3000.49									2963.77
Pogostemonstellatus	Eudicot	87	3000.29									2963.7
Primulachrysochlora	Eudicot	86	3000.16									2963.65
Phellodendronamurense	Eudicot	88	2999.99									2963.64
Populustremulapopulusalba	Eudicot	85	2999.71									2963.63
Barbareaverna	Eudicot	87	2999.46									2963.62
Chenopodiumquinoa	Eudicot	84	2999.44									2963.6
Paulowniatomentosa	Eudicot	87	2999.29									2963.6
Megadeniapygmaea	Eudicot	87	2999.26									2963.59
Gossypiumbickii	Eudicot	87	2998.77									2963.53
Koelreuteriapaniculata	Eudicot	85	2998.54									2963.47
Drabaoreades	Eudicot	84	2998.29									2963.45
Lepidiummeyenii	Eudicot	87	2998.17									2963.44
Populuslasiocarpa	Eudicot	83	2998.14									2963.43
Duriozibethinus	Eudicot	83	2998.07									2963.36
Camelinasativa	Eudicot	84	2997.82									2963.35
Saussureapolylepis	Eudicot	87	2997.18									2963.34
Lanceatibetica	Eudicot	85	2997.17									2963.32
Silybummarianum	Eudicot	87	2997.15									2963.31
Coffeaarabica	Eudicot	85	2997									2963.26
Primulastenodonta	Eudicot	86	2996.94									2963.22
Geumrupestre	Eudicot	87	2996.81									2963.2
Betulaplatyphylla	Eudicot	85	2996.15									2963.2
Spondiasbahiensis	Eudicot	86	2996.15									2963.13
Ostryarehderiana	Eudicot	85	2995.74									2963.11
Pachycladonenysii	Eudicot	84	2995.69									2963.09
Gossypiumanomalum	Eudicot	86	2995.69									2963.06
Gossypiumlongicalyx	Eudicot	86	2995.6									2963.06
Gossypiumstocksii	Eudicot	86	2995.39									2963.05
Gossypiumherbaceum	Eudicot	86	2995.33									2963.05
Macleayamicrocarpa	Eudicot	85	2995.2									2963.04
Ampelopterisprolifera	Eudicot	88	2994.89									2963.02
Corymbiatorelliana	Eudicot	84	2994.65									2962.96
Eucalyptussaligna	Eudicot	85	2994.33									2962.96
Panaxtrifolius	Eudicot	86	2994.02									2962.94
Spondiastuberosa	Eudicot	86	2993.94									2962.93
Paulowniacoreana	Eudicot	87	2993.83									2962.91
Cynaracornigera	Eudicot	87	2993.29									2962.84
Alnusglutinosa	Eudicot	85	2993.17									2962.81
Ostryatrichocarpa	Eudicot	85	2993.04									2962.8
Vitisaestivalis	Eudicot	86	2992.99									2962.79
Taliparitihamabo	Eudicot	85	2992.87									2962.78
Cynarahumilis	Eudicot	87	2992.74									2962.72
Campanulapunctata	Eudicot	83	2992.66									2962.51
Nelumbolutea	Eudicot	85	2992.63									2962.49
Dendroseneciokeniensis	Eudicot	88	2992.52									2962.49
Cynarabaetica	Eudicot	87	2992.45									2962.45
Platycaryastrobilacea	Eudicot	85	2992.42									2962.31
Morusindica	Eudicot	84	2992.36									2962.25
Dendroseneciokeniodendron	Eudicot	88	2992.31									2962.22
Dendroseneciokilimanjari	Eudicot	88	2992.27									2962.15
Dendroseneciobrassiciformis	Eudicot	88	2992.27									2962.14
Dendroseneciojohnstonii	Eudicot	88	2992.25									2962.13
Iodescirrhosa	Eudicot	89	2992.21									2962.12
Mukdeniarossii	Eudicot	85	2992.08									2962.09
Oresitropherupifraga	Eudicot	85	2992.06									2962.08
Dendroseneciocheranganiensis	Eudicot	88	2991.9									2962.06
Juglansregia	Eudicot	85	2991.65									2962.04
Conyzabonariensis	Eudicot	87	2991.62									2962.03
Saussureachabyoungsanica	Eudicot	87	2991.48									2962.03
Carpinuscordata	Eudicot	85	2990.98									2962.03
Pouteriacampechiana	Eudicot	85	2990.95									2962.02
Ionopsidiumacaule	Eudicot	83	2990.94									2962.01
Bergeniascopulosa	Eudicot	85	2990.9									2962.01
Scrophulariabuergeriana	Eudicot	87	2990.62									2962
Andrographispaniculata	Eudicot	87	2990.61									2961.99
Daiswadunniana	Eudicot	83	2990.49									2961.98
Diospyrosblancoi	Eudicot	85	2990.48									2961.98
Zanthoxylumpiperitum	Eudicot	86	2990.4									2961.97
Arabishirsuta	Eudicot	86	2990.28									2961.95
Aconitumcarmichaelii	Eudicot	84	2990.26									2961.95
Chenopodiumalbum	Eudicot	84	2990.1									2961.95
Violaseoulensis	Eudicot	84	2990.03									2961.94
Heveabrasiliensis	Eudicot	84	2989.99									2961.91
Tiliaamurensis	Eudicot	85	2989.97									2961.88
Scrophulariadentata	Eudicot	87	2989.81									2961.86
Haberlearhodopensis	Eudicot	86	2989.51									2961.85
Populusrotundifolia	Eudicot	86	2989.39									2961.69
Gossypiumnelsonii	Eudicot	84	2988.37									2961.54
Catharanthusroseus	Eudicot	87	2988.31									2961.51
Lobulariamaritima	Eudicot	88	2988.25									2961.22
Dendroseneciomeruensis	Eudicot	88	2988.12									2961.09
Tiliaoliveri	Eudicot	85	2987.81									2961.05
Tiliapaucicostata	Eudicot	85	2987.73									2960.82
Cochleariapyrenaica	Eudicot	83	2987.6									2960.73
Cochleariaborzaeana	Eudicot	83	2987.47									2960.23
Salixarbutifolia	Eudicot	87	2987.41									2960.14
Cochleariaislandica	Eudicot	83	2987.25									2959.99
Centaureadiffusa	Eudicot	90	2987.14									2959.82
Castanopsishainanensis	Eudicot	84	2986.86									2959.78
Mesembryanthemumcrystallinum	Eudicot	90	2986.79									2959.77
Couepiacaryophylloides	Eudicot	83	2986.31									2959.75
Licaniaminutiflora	Eudicot	83	2985.95									2959.68
Scrophulariahenryi	Eudicot	87	2985.92									2959.51
Nicotianaattenuata	Eudicot	84	2985.86									2958.83
Glycosmismauritiana	Eudicot	85	2985.75									2958.82
Coptisquinquesecta	Eudicot	85	2985.63									2958.62
Olimarabidopsispumila	Eudicot	85	2985.47									2958.6
Hirtellasuffulta	Eudicot	83	2985.29									2958.5
Trolliuschinensis	Eudicot	85	2985.09									2958.47
Hirtellamacrosepala	Eudicot	83	2985.02									2958.02
Licaniatomentosa	Eudicot	83	2984.99									2957.74
Merrilliacaloxylon	Eudicot	85	2984.89									2957.67
Hirtellazanzibarica	Eudicot	83	2984.79									2957.63
Carpinusbetulus	Eudicot	84	2984.76									2957.57
Leucaenatrichandra	Eudicot	84	2984.75									2956.91
Gaulettiaelata	Eudicot	83	2984.74									2956.8
Drabanemorosa	Eudicot	86	2984.73									2956.76
Neocaryamacrophylla	Eudicot	83	2984.61									2956.67
Solanumtuberosum	Eudicot	84	2984.59									2956.57
Magnistipulabutayei	Eudicot	83	2984.59									2956.35
Arabidopsisumezawana	Eudicot	85	2984.51									2956.24
Ligusticumtenuissimum	Eudicot	88	2984.5									2956.13
Murrayakoenigii	Eudicot	85	2984.46									2956
Dactyladeniabellayana	Eudicot	83	2984.43									2955.99
Licaniaglabriflora	Eudicot	83	2984.4									2955.89
Zanthoxylumschinifolium	Eudicot	87	2984.4									2955.83
Tiliamandshurica	Eudicot	85	2984.34									2955.5
Afrolicaniaelaeosperma	Eudicot	83	2984.29									2955.47
Licaniamacrophylla	Eudicot	83	2984.26									2955.42
Couepiagrandiflora	Eudicot	83	2984.11									2955.42
Couepiaparaensis	Eudicot	83	2984.08									2955.24
Nupharadvena	Eudicot	85	2983.92									2954.98
Grangeriaborbonica	Eudicot	83	2983.9									2954.89
Couepiarankiniae	Eudicot	83	2983.76									2954.65
Punicagranatum	Eudicot	84	2983.73									2954.61
Licaniamichauxii	Eudicot	83	2983.72									2954.43
Parastemonurophyllus	Eudicot	83	2983.71									2954.26
Arabidopsispetrogena	Eudicot	85	2983.71									2954.14
Arabidopsiscebennensis	Eudicot	85	2983.71									2953.95
Arabidopsisneglecta	Eudicot	85	2983.71									2953.94
Couepiasubcordata	Eudicot	83	2983.7									2953.93
Couepiasandwithii	Eudicot	83	2983.65									2953.9
Arabidopsisarenosa	Eudicot	85	2983.65									2953.75
Licaniacanescens	Eudicot	83	2983.58									2953.59
Hirtellaracemosa	Eudicot	83	2983.57									2953.54
Petuniahybrida	Eudicot	86	2983.49									2953.39
Couepiaovalifolia	Eudicot	83	2983.49									2953.22
Lanceahirsuta	Eudicot	83	2983.45									2952.94
Hirtellaphysophora	Eudicot	83	2983.4									2952.87
Licaniamembranacea	Eudicot	83	2983.37									2952.79
Couepiapolyandra	Eudicot	83	2983.3									2952.67
Licaniaovalifolia	Eudicot	83	2983.29									2952.05
Licaniamicrantha	Eudicot	83	2983.25									2951.68
Castanopsisechinocarpa	Eudicot	84	2983.2									2951.62
Fatsiajaponica	Eudicot	87	2983.17									2951.54
Arabidopsissuecica	Eudicot	85	2983.12									2951.51
Eupteleapleiosperma	Eudicot	85	2983.11									2951.27
Liquidambarformosana	Eudicot	86	2983.11									2951.12
Angelesiasplendens	Eudicot	83	2983.06									2951.11
Arabidopsiscroatica	Eudicot	85	2983									2950.73
Arabidopsisarenicola	Eudicot	85	2982.87									2950.48
Dalbergiahainanensis	Eudicot	86	2982.62									2950.43
Licaniaheteromorpha	Eudicot	83	2982.51									2950.18
Dactyladeniafloretii	Eudicot	83	2982.43									2950.04
Arabidopsispedemontana	Eudicot	85	2982.42									2949.67
Licaniamajuscula	Eudicot	83	2982.17									2948.97
Dactyladeniabuchneri	Eudicot	83	2982.16									2948.78
Dendroseneciobattiscombei	Eudicot	87	2982.09									2948.58
Licaniaalba	Eudicot	83	2981.89									2948.2
Gossypiumaustrale	Eudicot	84	2981.89									2948.13
Eschenbachiablinii	Eudicot	87	2981.88									2948.08
Chrysobalanusicaco	Eudicot	83	2981.86									2948
Neriumoleander	Eudicot	85	2981.86									2947.87
Exellodendronbarbatum	Eudicot	83	2981.84									2947.65
Gossypiumtrilobum	Eudicot	84	2981.8									2947.46
Couepiaguianensis	Eudicot	83	2981.8									2947.42
Lagenariasiceraria	Eudicot	86	2981.7									2946.86
Gossypiumaridum	Eudicot	84	2981.65									2946.82
Glycosmispentaphylla	Eudicot	85	2981.64									2946.74
Gossypiumharknessii	Eudicot	84	2981.54									2946.5
Gossypiumpopulifolium	Eudicot	84	2981.53									2946.47
Gossypiumarmourianum	Eudicot	84	2981.51									2945.98
Pliniatrunciflora	Eudicot	84	2981.35									2945.48
Gossypiumklotzschianum	Eudicot	84	2981.31									2945.47
Ziziphusspinachristi	Eudicot	84	2981.16									2945.23
Gossypiumdavidsonii	Eudicot	84	2981.15									2945.17
Gentianacrassicaulis	Eudicot	85	2981.01									2945.1
Hungagerontogea	Eudicot	83	2980.94									2945.07
Entandrophragmacylindricum	Eudicot	85	2980.86									2944.93
Toricelliaangulata	Eudicot	86	2980.75									2944.79
Licaniasprucei	Eudicot	83	2980.72									2944.35
Sinowilsoniahenryi	Eudicot	85	2980.59									2943.99
Ziziphusmauritiana	Eudicot	84	2980.56									2942.21
Tremaorientalis	Eudicot	84	2980.5									2941.77
Loropetalumsubcordatum	Eudicot	85	2980.49									2941.55
Gossypiumbarbadense	Eudicot	84	2980.48									2941.41
Gentianatibetica	Eudicot	85	2980.45									2941.24
Gentianastraminea	Eudicot	85	2980.32									2940.93
Panaxnotoginseng	Eudicot	87	2980.32									2940.66
Prunuspersica	Eudicot	85	2979.94									2940.27
Carissamacrocarpa	Eudicot	85	2979.86									2940.12
Khayasenegalensis	Eudicot	85	2979.85									2940
Buniasorientalis	Eudicot	85	2979.81									2939.65
Clausenaexcavata	Eudicot	86	2979.81									2939.24
Garciniamangostana	Eudicot	83	2979.53									2938.94
Cistanthelongiscapa	Eudicot	85	2979.21									2938.48
Maranthesgabunensis	Eudicot	83	2979.08									2938.36
Meliosmaaffcuneifolia	Eudicot	85	2978.94									2938.3
Echitesumbellatus	Eudicot	85	2978.82									2936.81
Megaleranthissaniculifolia	Eudicot	85	2978.76									2935.38
Morusnotabilis	Eudicot	83	2978.38									2935.07
Euonymusschensianus	Eudicot	85	2978.31									2934.73
Dasiphorafruticosa	Eudicot	84	2978.24									2934.38
Pyruspashia	Eudicot	84	2978.1									2933.2
Gossypiumthurberi	Eudicot	85	2978.09									2932.54
Panaxginseng	Eudicot	87	2977.91									2932.15
Maranthesglabra	Eudicot	83	2977.91									2931.35
Pistaciaweinmaniifolia	Eudicot	87	2977.85									2931.26
Artemisiafrigida	Eudicot	87	2977.8									2931.25
Micromelumminutum	Eudicot	86	2977.78									2930.05
Rosapraelucens	Eudicot	84	2977.69									2929.49
Artemisiaannua	Eudicot	87	2977.58									2929.19
Eleutherococcussenticosus	Eudicot	87	2977.57									2928.63
Forsythiasuspensa	Eudicot	86	2977.45									2928.27
Euonymusjaponicus	Eudicot	85	2977.42									2927.97
Buniaserucago	Eudicot	85	2977.1									2927.3
Capsellarubella	Eudicot	84	2977.02									2927.16
Caricapapaya	Eudicot	84	2976.95									2927.1
Castaneamollissima	Eudicot	83	2976.94									2926.97
Rehmanniaelata	Eudicot	87	2976.93									2926.45
Averrhoacarambola	Eudicot	83	2976.84									2926.42
Eriobotryajaponica	Eudicot	84	2976.6									2926.33
Pentactinarupicola	Eudicot	84	2976.51									2926.09
Castaneahenryi	Eudicot	83	2976.39									2926.07
Lindenbergiaphilippensis	Eudicot	85	2976.38									2925.37
Citrullusamarus	Eudicot	85	2976.31									2925.24
Aethionemagrandiflorum	Eudicot	84	2976.23									2925.15
Aethionemacordifolium	Eudicot	84	2975.92									2925
Decaisneainsignis	Eudicot	85	2975.88									2924.68
Marantheskerstingii	Eudicot	83	2975.72									2924.53
Firmianamajor	Eudicot	85	2975.64									2924.35
Galinsogaquadriradiata	Eudicot	87	2975.61									2924.34
Psidiumguajava	Eudicot	84	2975.53									2924.31
Nupharlongifolia	Eudicot	85	2975.48									2924.29
Epimediumlishihchenii	Eudicot	83	2975.47									2924.23
Akebiatrifoliata	Eudicot	85	2975.37									2924.2
Digitalislanata	Eudicot	85	2975.3									2924.2
Cardamineamara	Eudicot	85	2975.29									2924.13
Rehmanniapiasezkii	Eudicot	87	2974.93									2923.91
Foeniculumvulgare	Eudicot	85	2974.89									2923.86
Acerdavidii	Eudicot	86	2974.85									2923.35
Akebiaquinata	Eudicot	85	2974.79									2923.3
Epimediumdolichostemon	Eudicot	83	2974.75									2923.29
Quercusspinosa	Eudicot	86	2974.7									2923.25
Dendropanaxdentiger	Eudicot	87	2974.45									2922.92
Prunuscerasoides	Eudicot	84	2974.38									2922.89
Epimediumpseudowushanense	Eudicot	83	2974.26									2922.3
Eugeniauniflora	Eudicot	83	2973.97									2921.97
Prunuspedunculata	Eudicot	84	2973.77									2921.64
Acermorrisonense	Eudicot	86	2973.64									2920.62
Pyruspyrifolia	Eudicot	83	2973.57									2920.1
Ranunculusmacranthus	Eudicot	84	2973.56									2918.99
Rhazyastricta	Eudicot	85	2973.49									2918.92
Forsythiaintermedia	Eudicot	87	2973.41									2917.35
Sorbustorminalis	Eudicot	83	2973.26									2916.99
Thalictrumcoreanum	Eudicot	83	2973.22									2916.79
Malustschonoskii	Eudicot	83	2973.01									2916.76
Pedicularischeilanthifolia	Eudicot	87	2972.84									2916.67
Prunusmaximowiczii	Eudicot	84	2972.66									2915.95
Talinumpaniculatum	Eudicot	83	2972.47									2914.33
Prunuspadus	Eudicot	84	2972.13									2914.22
Prunusyedoensis	Eudicot	84	2971.49									2914.2
Prinsepiautilis	Eudicot	84	2971.46									2914.06
Hanseniaforrestii	Eudicot	85	2971.15									2913.72
Hanseniaweberbaueriana	Eudicot	85	2971.05									2913.52
Matthiolaincana	Eudicot	83	2970.97									2911.91
Malusflorentina	Eudicot	83	2970.85									2911.21
Asclepiasnivea	Eudicot	85	2970.34									2910.82
Acergriseum	Eudicot	86	2970.17									2910.72
Prunusmume	Eudicot	84	2970.12									2910.1
Iochromaaustrale	Eudicot	85	2969.96									2909.96
Tapisciasinensis	Eudicot	85	2969.73									2909.59
Juglanscinerea	Eudicot	84	2969.68									2908.95
Aconitumcoreanum	Eudicot	86	2969.48									2907.71
Solanumincanum	Eudicot	83	2969.25									2906.48
Epimediumkoreanum	Eudicot	82	2969.04									2905.33
Quercusaliena	Eudicot	82	2968.81									2903.95
Neotorulariakorolkowii	Eudicot	83	2968.79									2903.8
Primulaveris	Eudicot	86	2968.79									2902.75
Millettiapinnata	Eudicot	83	2968.7									2901
Rehmanniachingii	Eudicot	87	2968.34									2900.57
Vitisrotundifolia	Eudicot	84	2968.13									2900.12
Phaseolusvulgaris	Eudicot	83	2967.96									2899.39
Pachyrhizuserosus	Eudicot	83	2967.74									2898.64
Przewalskiatangutica	Eudicot	85	2967.49									2897.94
Libidibiacoriaria	Eudicot	84	2967.36									2897.65
Vitisvinifera	Eudicot	84	2967.3									2894.4
Vitisriparia	Eudicot	84	2967									2894.38
Alnusrubra	Eudicot	85	2966.54									2891.06
Llerasiacaucana	Eudicot	85	2966.52									2889.2
Sedumsarmentosum	Eudicot	86	2966.32									2888.64
Alnusorientalis	Eudicot	85	2966.09									2888.62
Gossypiumhirsutum	Eudicot	83	2966									2888.41
Alnuscordata	Eudicot	85	2965.95									2887.75
Oritrophiumperuvianum	Eudicot	85	2965.95									2885.12
Alnussubcordata	Eudicot	85	2965.93									2885.06
Gossypiumdarwinii	Eudicot	83	2965.85									2883.33
Alnusjaponica	Eudicot	85	2965.59									2882.51
Galiummollugo	Eudicot	85	2965.57									2881.94
Alnusincana	Eudicot	85	2965.57									2881.39
Alnusnitida	Eudicot	85	2965.53									2880.51
Alnusmaximowiczii	Eudicot	85	2965.48									2879.65
Sabiayunnanensis	Eudicot	84	2965.26									2873.89
Salixoreinoma	Eudicot	85	2965.14									2868.71
Gossypiumrobinsonii	Eudicot	83	2965.12									2864.05
Erythranthelutea	Eudicot	84	2965.03									2860.16
Taraxacumamplum	Eudicot	86	2964.79									2859.09
Gossypiumsomalense	Eudicot	83	2964.56									2858.04
Gossypiumareysianum	Eudicot	83	2964.56									2857.88
Gossypiumgossypioides	Eudicot	83	2964.43									2857.81
Gossypiumincanum	Eudicot	83	2964.19									2857.26
Diplostephiumbarclayanum	Eudicot	85	2963.93									2856.06
Artemisiamontana	Eudicot	86	2963.91									2854.58
Gossypiumraimondii	Eudicot	83	2963.88									2850.96
Diplostephiumoblanceolatum	Eudicot	85	2963.86									2850.96
Diplostephiumglandulosum	Eudicot	85	2963.85									2848.57
Diplostephiumjelskii	Eudicot	85	2963.84									2846.04
Diplostephiumcajamarquillense	Eudicot	85	2963.83									2843.83
Gossypiumtomentosum	Eudicot	83	2963.78									2842.13
Gossypiummustelinum	Eudicot	83	2963.77									2841.45
Gossypiumarboreum	Eudicot	83	2963.7									2840.02
Diplostephiumhartwegii	Eudicot	85	2963.65									2837.69
Exostigmanotobellidiastrum	Eudicot	85	2963.64									2837.53
Physalisperuviana	Eudicot	85	2963.63									2837.34
Heterothalamusalienus	Eudicot	85	2963.62									2836.99
Blakiellabartsiifolia	Eudicot	85	2963.6									2831.44
Gossypiumcapitisviridis	Eudicot	83	2963.6									2831.28
Guizotiaabyssinica	Eudicot	85	2963.59									2828.89
Diplostephiuminesianum	Eudicot	85	2963.53									2827.92
Diplostephiumglutinosum	Eudicot	85	2963.47									2827.79
Diplostephiumserratifolium	Eudicot	85	2963.45									2826.13
Diplostephiumrupestre	Eudicot	85	2963.44									2824.72
Salixtetrasperma	Eudicot	85	2963.43									2821.07
Echinaceaatrorubens	Eudicot	85	2963.36									2813.27
Diplostephiumpulchrum	Eudicot	85	2963.35									2810.89
Diplostephiumericoides	Eudicot	85	2963.34									2810.78
Echinaceaspeciosa	Eudicot	85	2963.32									2809.81
Diplostephiumeriophorum	Eudicot	85	2963.31									2806.67
Diplostephiumspinulosum	Eudicot	85	2963.26									2803.77
Diplostephiumcrypteriophyllum	Eudicot	85	2963.22									2792.12
Laestadiamuscicola	Eudicot	85	2963.2									2791.96
Diplostephiumcinereum	Eudicot	85	2963.2									2791.37
Diplostephiumgnidioides	Eudicot	85	2963.13									2789.68
Diplostephiumoxapampanum	Eudicot	85	2963.11									2788.32
Parastrephiaquadrangularis	Eudicot	85	2963.09									2787.73
Echinaceatennesseensis	Eudicot	85	2963.06									2787.65
Lagenophoracuchumatanica	Eudicot	85	2963.06									2785.65
Diplostephiumespinosae	Eudicot	85	2963.05									2784.25
Diplostephiumhaenkei	Eudicot	85	2963.05									2783.99
Diplostephiumgynoxyoides	Eudicot	85	2963.04									2782.14
Diplostephiumlechleri	Eudicot	85	2963.02									2781.91
Diplostephiummeyenii	Eudicot	85	2962.96									2781.88
Diplostephiumgoodspeedii	Eudicot	85	2962.96									2781.64
Aztecastermatudae	Eudicot	85	2962.94									2779.34
Diplostephiumcallilepis	Eudicot	85	2962.93									2778.8
Diplostephiumromeroi	Eudicot	85	2962.91									2776.22
Echinaceaparadoxa	Eudicot	85	2962.84									2776.12
Diplostephiumjuniperinum	Eudicot	85	2962.81									2774.92
Diplostephiumempetrifolium	Eudicot	85	2962.8									2774.59
Laenneciasophiifolia	Eudicot	85	2962.79									2773.59
Floscaldasiahypsophila	Eudicot	85	2962.78									2773.29
Diplostephiumazureum	Eudicot	85	2962.72									2773.21
Ranunculusrepens	Eudicot	85	2962.51									2772.14
Aconitumkusnezoffii	Eudicot	85	2962.49									2771.26
Aconitumciliare	Eudicot	85	2962.49									2770.37
Westoniellakohkemperi	Eudicot	85	2962.45									2764.62
Diplostephiumfrontinense	Eudicot	85	2962.31									2763.64
Diplostephiumvenezuelense	Eudicot	85	2962.25									2763.19
Diplostephiumfloribundum	Eudicot	85	2962.22									2763.19
Althaeaofficinalis	Eudicot	83	2962.15									2760.47
Diplostephiumantioquense	Eudicot	85	2962.14									2760.46
Diplostephiumobtusum	Eudicot	85	2962.13									2759.78
Diplostephiumcinerascens	Eudicot	85	2962.12									2759.55
Diplostephiumschultzii	Eudicot	85	2962.09									2757.79
Diplostephiumtenuifolium	Eudicot	85	2962.08									2757.37
Diplostephiumoblongifolium	Eudicot	85	2962.06									2756.76
Diplostephiumcoriaceum	Eudicot	85	2962.04									2756.66
Diplostephiumrosmarinifolium	Eudicot	85	2962.03									2754.15
Diplostephiumalveolatum	Eudicot	85	2962.03									2750.1
Diplostephiumrevolutum	Eudicot	85	2962.03									2749.29
Diplostephiumheterophyllum	Eudicot	85	2962.02									2749.16
Diplostephiumphylicoides	Eudicot	85	2962.01									2749
Diplostephiumlacunosum	Eudicot	85	2962.01									2748.95
Diplostephiumjuajibioyi	Eudicot	85	2962									2748.52
Diplostephiumhuertasii	Eudicot	85	2961.99									2748.34
Diplostephiumcostaricense	Eudicot	85	2961.98									2747.82
Diplostephiumrhododendroides	Eudicot	85	2961.98									2747.31
Diplostephiumfoliosissimum	Eudicot	85	2961.97									2746.64
Diplostephiumrhomboidale	Eudicot	85	2961.95									2746.42
Diplostephiumcolombianum	Eudicot	85	2961.95									2740.09
Diplostephiumcamargoanum	Eudicot	85	2961.95									2738.7
Diplostephiumviolaceum	Eudicot	85	2961.94									2735.32
Diplostephiumapiculatum	Eudicot	85	2961.91									2734.98
Diplostephiumtachirense	Eudicot	85	2961.88									2727.39
Diplostephiummutiscuanum	Eudicot	85	2961.86									2725.72
Diplostephiumjaramilloi	Eudicot	85	2961.85									2725.46
Archibaccharisasperifolia	Eudicot	85	2961.69									2725.34
Ambrosiaartemisiifolia	Eudicot	86	2961.54									2721.53
Momordicacharantia	Eudicot	85	2961.51									2717.67
Ammopiptanthusmongolicus	Eudicot	84	2961.22									2717.45
Cicutavirosa	Eudicot	85	2961.09									2713.98
Atunaracemosa	Eudicot	83	2961.05									2713.96
Solanumperuvianum	Eudicot	83	2960.82									2710.92
Aconitummonanthum	Eudicot	85	2960.73									2710.43
Solanumcheesmaniae	Eudicot	83	2960.23									2709.7
Tamarindusindica	Eudicot	83	2960.14									2705.38
Solanumchilense	Eudicot	83	2959.99									2705.26
Cercisglabra	Eudicot	83	2959.82									2705.22
Solanumhabrochaites	Eudicot	83	2959.78									2704.85
Solanumgalapagense	Eudicot	83	2959.77									2704.76
Solanumpimpinellifolium	Eudicot	83	2959.75									2704.46
Solanumneorickii	Eudicot	83	2959.68									2704.34
Hanseniaforbesii	Eudicot	85	2959.51									2704.32
Sesamumindicum	Eudicot	87	2958.83									2704.25
Baccharistricuneata	Eudicot	85	2958.82									2704.11
Vachelliaflava	Eudicot	82	2958.62									2702.68
Papaverrhoeas	Eudicot	85	2958.6									2695.53
Parkiajavanica	Eudicot	83	2958.5									2691.78
Ajugareptans	Eudicot	84	2958.47									2686.09
Sambucuswilliamsii	Eudicot	84	2958.02									2685.58
Schwalbeaamericana	Eudicot	82	2957.74									2684.18
Glycinesoja	Eudicot	83	2957.67									2683.99
Paeonialudlowii	Eudicot	87	2957.63									2674.07
Vachelliaseyal	Eudicot	82	2957.57									2673.91
Papaversomniferum	Eudicot	85	2956.91									2667.35
Glycinegracilis	Eudicot	83	2956.8									2663.78
Prosopisglandulosa	Eudicot	83	2956.76									2659.2
Senegalialaeta	Eudicot	82	2956.67									2656.97
Hinterhuberaericoides	Eudicot	85	2956.57									2648.13
Diplopanaxstachyanthus	Eudicot	87	2956.35									2644.89
Silenecapitata	Eudicot	84	2956.24									2644.76
Salicorniabigelovii	Eudicot	83	2956.13									2625.43
Diplostephiumsagasteguii	Eudicot	85	2956									2624.01
Juglansnigra	Eudicot	83	2955.99									2618.38
Ocimumbasilicum	Eudicot	84	2955.89									2614.32
Aethionemaarabicum	Eudicot	83	2955.83									2612.39
Echinaceapurpurea	Eudicot	85	2955.5									2609.93
Echinaceapallida	Eudicot	85	2955.47									2604.86
Citrulluslanatus	Eudicot	87	2955.42									2603.87
Citrullusmucosospermus	Eudicot	85	2955.42									2603.47
Glycinemax	Eudicot	83	2955.24									2598.59
Diplostephiumhippophae	Eudicot	85	2954.98									2589.05
Iochromaellipticum	Eudicot	84	2954.89									2587.4
Dichrostachyscinerea	Eudicot	83	2954.65									2576.7
Salixsuchowensis	Eudicot	83	2954.61									2561.17
Salixpurpurea	Eudicot	83	2954.43									2560.1
Diplostephiumcayambense	Eudicot	85	2954.26									2558.17
Cajanuscajan	Eudicot	80	2954.14									2553.4
Lupinusluteus	Eudicot	83	2953.95									2550.25
Aesculuswangii	Eudicot	84	2953.94									2549.69
Echinaceaangustifolia	Eudicot	85	2953.93									2545.73
Piptadeniacommunis	Eudicot	83	2953.9									2544.82
Diplostephiumochraceum	Eudicot	85	2953.75									2544.75
Papaverorientale	Eudicot	85	2953.59									2538.75
Bupleurumboissieuanum	Eudicot	84	2953.54									2538.05
Salixbabylonica	Eudicot	83	2953.39									2536.6
Sinopodophyllumhexandrum	Eudicot	86	2953.22									2532.12
Artemisiaargyi	Eudicot	84	2952.94									2527.62
Baccharisgenistelloides	Eudicot	84	2952.87									2521.51
Androsacepaxiana	Eudicot	86	2952.79									2520.13
Haematoxylumbrasiletto	Eudicot	83	2952.67									2519.11
Bupleurumfalcatum	Eudicot	84	2952.05									2517.11
Leontopodiumleiolepis	Eudicot	85	2951.68									2510.74
Diplostephiumjenesanum	Eudicot	84	2951.62									2504.17
Saxifragastolonifera	Eudicot	85	2951.54									2504.07
Ambrosiatrifida	Eudicot	85	2951.51									2504.07
Primulakwangtungensis	Eudicot	85	2951.27									2500.38
Scopoliaparviflora	Eudicot	86	2951.12									2493.67
Caryopterismongholica	Eudicot	86	2951.11									2492.75
Glycinestenophita	Eudicot	82	2950.73									2490.68
Bauhiniaacuminata	Eudicot	83	2950.48									2488.68
Abelmoschusesculentus	Eudicot	86	2950.43									2487.95
Glycinedolichocarpa	Eudicot	82	2950.18									2486.44
Salviarosmarinus	Eudicot	86	2950.04									2485.99
Quercusaquifolioides	Eudicot	78	2949.67									2484.89
Griffoniasimplicifolia	Eudicot	83	2948.97									2483.14
Cucurbitamoschata	Eudicot	85	2948.78									2481.62
Glycinesyndetika	Eudicot	82	2948.58									2480.19
Glycinecanescens	Eudicot	82	2948.2									2479.75
Glycinefalcata	Eudicot	82	2948.13									2479.58
Glycinetomentella	Eudicot	82	2948.08									2479.45
Stephaniajaponica	Eudicot	85	2948									2478.18
Juglansmajor	Eudicot	83	2947.87									2472.41
Ficuscarica	Eudicot	82	2947.65									2464.96
Juglanshindsii	Eudicot	83	2947.46									2464.83
Lupinusalbus	Eudicot	83	2947.42									2463.91
Solivasessilis	Eudicot	85	2946.86									2461.86
Lupinuswestianus	Eudicot	83	2946.82									2461.26
Ecliptaprostrata	Eudicot	87	2946.74									2460.91
Scutellarialateriflora	Eudicot	86	2946.5									2451.46
Hydrocotylesibthorpioides	Eudicot	85	2946.47									2450.79
Echinaceasanguinea	Eudicot	85	2945.98									2450.42
Vignaradiata	Eudicot	82	2945.48									2450.33
Citrullusrehmii	Eudicot	85	2945.47									2444.89
Echinacealaevigata	Eudicot	85	2945.23									2444.44
Primulapersimilis	Eudicot	85	2945.17									2443.42
Hydrocotyleverticillata	Eudicot	85	2945.1									2441.21
Ammopiptanthusnanus	Eudicot	84	2945.07									2431.55
Gynochthodesnanlingensis	Eudicot	90	2944.93									2417.74
Anaphalissinica	Eudicot	85	2944.79									2408.95
Adenolobusgaripensis	Eudicot	83	2944.35									2408.61
Maackiafloribunda	Eudicot	82	2943.99									2397.62
Cercidiphyllumjaponicum	Eudicot	84	2942.21									2391.83
Taraxacumplatycarpum	Eudicot	87	2941.77									2380.26
Taraxacummongolicum	Eudicot	87	2941.55									2372.54
Taraxacumofficinale	Eudicot	87	2941.41									2366.37
Firmianapulcherrima	Eudicot	82	2941.24									2358.11
Hanseniaoviformis	Eudicot	85	2940.93									2354.28
Anthriscuscerefolium	Eudicot	85	2940.66									2325.03
Gymnocarposprzewalskii	Eudicot	81	2940.27									2324.6
Vignaunguiculata	Eudicot	84	2940.12									2324.26
Populusbalsamifera	Eudicot	81	2940									2322.59
Populusfremontii	Eudicot	81	2939.65									2322.35
Aconitumchiisanense	Eudicot	85	2939.24									2315.28
Daucuscarotasubspsativus	Eudicot	85	2938.94									2315.28
Mikaniamicrantha	Eudicot	86	2938.48									2313.32
Cucumissativus	Eudicot	85	2938.36									2307.57
Dianthuscaryophyllus	Eudicot	83	2938.3									2306.96
Paeoniadelavayi	Eudicot	85	2936.81									2303.74
Tecomariacapensis	Eudicot	84	2935.38									2298.58
Rosamultiflora	Eudicot	90	2935.07									2274.71
Taraxacumobtusifrons	Eudicot	85	2934.73									2252.51
Aconitumaustrokoreense	Eudicot	85	2934.38									2250.79
Mangiferaindica	Eudicot	83	2933.2									2246.02
BroussonetiakazinokiBroussonetiapapyrifera	Eudicot	81	2932.54									2241.38
Araliaundulata	Eudicot	87	2932.15									2241.35
Carthamustinctorius	Eudicot	84	2931.35									2237.41
Primulasinensis	Eudicot	85	2931.26									2236.42
Iochromatingoanum	Eudicot	84	2931.25									2235.68
Paeoniaveitchii	Eudicot	84	2930.05									2234.94
Anacardiumoccidentale	Eudicot	84	2929.49									2234.74
Corynocarpuslaevigata	Eudicot	83	2929.19									2232.81
Aconitumfinetianum	Eudicot	82	2928.63									2231.72
Kostermanthusrobustus	Eudicot	81	2928.27									2230.68
Theobromacacao	Eudicot	81	2927.97									2230.55
Populusangustifolia	Eudicot	80	2927.3									2229.16
Metapanaxdelavayi	Eudicot	87	2927.16									2228.15
Aconitumsinomontanum	Eudicot	82	2927.1									2225.16
Aconitumangustius	Eudicot	82	2926.97									2223.62
Dunaliabrachyacantha	Eudicot	84	2926.45									2222.3
Asterspathulifolius	Eudicot	87	2926.42									2221.53
Iochromanitidum	Eudicot	84	2926.33									2210.77
Iochromaumbellatum	Eudicot	84	2926.09									2204.34
Ulmuschenmoui	Eudicot	79	2926.07									2203.87
Paeoniaostii	Eudicot	84	2925.37									2202.56
Actinidiatetramera	Eudicot	83	2925.24									2198.17
Myriophyllumspicatum	Eudicot	82	2925.15									2197.84
Haloxylonammodendron	Eudicot	85	2925									2197.05
Acnistusarborescens	Eudicot	84	2924.68									2195.78
Poliothyrsissinensis	Eudicot	85	2924.53									2191.25
Helianthusdivaricatus	Eudicot	85	2924.35									2190.29
Helianthusdecapetalus	Eudicot	85	2924.34									2189.09
Helianthusgiganteus	Eudicot	85	2924.31									2188.38
Haloxylonpersicum	Eudicot	85	2924.29									2177.87
Helianthusmaximiliani	Eudicot	85	2924.23									2166.44
Helianthustuberosus	Eudicot	85	2924.2									2165.87
Helianthusstrumosus	Eudicot	85	2924.2									2158.53
Helianthushirsutus	Eudicot	85	2924.13									2134.82
Helianthusgrosseserratus	Eudicot	85	2923.91									2126.39
Capsicumlycianthoides	Eudicot	83	2923.86									2095.85
Bupleurumlatissimum	Eudicot	83	2923.35									2094.47
Cucurbitamaxima	Eudicot	85	2923.3									2091.08
Lotusjaponicus	Eudicot	83	2923.29									2090.58
Actinidiadeliciosa	Eudicot	83	2923.25									2082.91
Silenevulgaris	Eudicot	81	2922.92									2078.95
Silenelatifolia	Eudicot	81	2922.89									2078.85
Kalopanaxseptemlobus	Eudicot	87	2922.3									2063.82
Actinidiachinensis	Eudicot	83	2921.97									2058.16
Pyrusspinosa	Eudicot	83	2921.64									2051.19
Pelargoniumtrifidum	Eudicot	116	2920.62									2050.84
Dunaliasolanacea	Eudicot	82	2920.1									2049.41
Swertiamussotii	Eudicot	84	2918.99									2045.76
Gymnaconitumgymnandrum	Eudicot	83	2918.92									2039.37
Colobanthusapetalus	Eudicot	82	2917.35									2037.79
Actinidiapolygama	Eudicot	83	2916.99									1892.47
Viburnumbetulifolium	Eudicot	84	2916.79									1865.76
Gymnospermiummicrorrhynchum	Eudicot	84	2916.76									1864.2
Prangostrifida	Eudicot	84	2916.67									1859.98
Sileneconica	Eudicot	80	2915.95									1812.91
Barklyasyringifolia	Eudicot	82	2914.33									1722.44
Iochromaloxense	Eudicot	83	2914.22									1505.08
Pleurospermumcamtschaticum	Eudicot	84	2914.2									1489.61
Sileneconoidea	Eudicot	80	2914.06									1421.69
Paeoniarockii	Eudicot	83	2913.72									1287.62
Petroselinumcrispum	Eudicot	84	2913.52									1281.43
Cochleariatridactylites	Eudicot	83	2911.91									1174.65
Salixinterior	Eudicot	80	2911.21									1052.31
Paeoniabrownii	Eudicot	83	2910.82									1010.72
Citrulluscolocynthis	Eudicot	86	2910.72									981.759
Lysiphyllumhookeri	Eudicot	82	2910.1									838.141
Chrysanthemumboreale	Eudicot	87	2909.96									818.943
Adenophoradivaricata	Eudicot	81	2909.59									774.274
Bauhiniabinata	Eudicot	82	2908.95									744.935
Paeoniaobovata	Eudicot	83	2907.71									683.243
Paeoniasuffruticosa	Eudicot	83	2906.48									650.358
Pterygopleurumneurophyllum	Eudicot	82	2905.33									642.187
Robiniapseudoacacia	Eudicot	80	2903.95									495.198
Hanabusayaasiatica	Eudicot	82	2903.8									480.688
Jacobaeavulgaris	Eudicot	87	2902.75									476.851
Adenophoraerecta	Eudicot	82	2901									467.341
Iochromasalpoanum	Eudicot	84	2900.57									384.861
Adenophoraremotiflora	Eudicot	82	2900.12									254.707
Legenerevaldiviana	Eudicot	74	2899.39									106.661
Patriniasaniculifolia	Eudicot	83	2898.64									72.5794
Alyssumdesertorum	Eudicot	86	2897.94
Colobanthusquitensis	Eudicot	81	2897.65
Pentalinonluteum	Eudicot	84	2894.4
Anethumgraveolens	Eudicot	84	2894.38
Pericallishybrida	Eudicot	87	2891.06
Vignaangularis	Eudicot	81	2889.2
Indigoferatinctoria	Eudicot	82	2888.64
Ulmusmacrocarpa	Eudicot	79	2888.62
Penthorumchinense	Eudicot	82	2888.41
Utriculariagibba	Eudicot	87	2887.75
Sedumoryzifolium	Eudicot	85	2885.12
Carpinusputoensis	Eudicot	83	2885.06
Acnistusarborescens Iochromacyaneum	Eudicot	83	2883.33
Agrostemmagithago	Eudicot	81	2882.51
Trapamaximowiczii	Eudicot	82	2881.94
Ulmusgaussenii	Eudicot	79	2881.39
Hydrastiscanadensis	Eudicot	83	2880.51
Sarachapunctata	Eudicot	83	2879.65
Iochromacardenasianum	Eudicot	84	2873.89
Sinadoxacorydalifolia	Eudicot	83	2868.71
Prunusserotina	Eudicot	81	2864.05
Silenechalcedonica	Eudicot	81	2860.16
Morellarubra	Eudicot	83	2859.09
Tetradoxaomeiensis	Eudicot	82	2858.04
Weigelaflorida	Eudicot	82	2857.88
Loniceratragophylla	Eudicot	82	2857.81
Isotomahypocrateriformis	Eudicot	73	2857.26
Lonicerastephanocarpa	Eudicot	82	2856.06
Asclepiassyriaca	Eudicot	83	2854.58
Malustrilobata	Eudicot	82	2850.96
Viburnumutile	Eudicot	83	2850.96
Camelliareticulata	Eudicot	88	2848.57
Circaeasteragrestis	Eudicot	85	2846.04
Iochromacyaneum	Eudicot	82	2843.83
Ipomoeabatatas	Eudicot	93	2842.13
Triosteumpinnatifidum	Eudicot	82	2841.45
Chaenomelesjaponica	Eudicot	83	2840.02
Ulmusdavidiana	Eudicot	78	2837.69
Sileneparadoxa	Eudicot	79	2837.53
Lagerstroemiaindica	Eudicot	85	2837.34
Tetrastigmahemsleyanum	Eudicot	86	2836.99
Brassaiopsishainla	Eudicot	87	2831.44
Castillejaparamensis	Eudicot	84	2831.28
Phedimuskamtschaticus	Eudicot	87	2828.89
Hesperismatronalis	Eudicot	86	2827.92
Dipeltafloribunda	Eudicot	82	2827.79
Lonicerajaponica	Eudicot	81	2826.13
Dacrycarpusimbricatus	Eudicot	82	2824.72
Helianthusannuus	Eudicot	55	2821.07
Saussureainvolucrata	Eudicot	90	2813.27
Apiosamericana	Eudicot	82	2810.89
Brassicajuncea	Eudicot	85	2810.78
Swieteniamahagoni	Eudicot	85	2809.81
Ulmuslaciniata	Eudicot	77	2806.67
Kolkwitziaamabilis	Eudicot	81	2803.77
Spinaciaoleracea	Eudicot	96	2792.12
Gentianastipitata	Eudicot	85	2791.96
Fragarianipponica	Eudicot	84	2791.37
Prunushumilis	Eudicot	85	2789.68
Passifloraedulis	Eudicot	87	2788.32
Ulmuspumila	Eudicot	76	2787.73
Chrysanthemummorifolium	Eudicot	85	2787.65
Brayahumilis	Eudicot	84	2785.65
Ziziphusjujuba	Eudicot	85	2784.25
Solanummelongena	Eudicot	85	2783.99
Corylusheterophylla	Eudicot	80	2782.14
Populustrinervis	Eudicot	80	2781.91
Populussimonii	Eudicot	80	2781.88
Populusyunnanensis	Eudicot	80	2781.64
Chrysanthemumindicum	Eudicot	83	2779.34
Ageratinaadenophora	Eudicot	87	2778.8
Salixmagnifica	Eudicot	80	2776.22
Populusszechuanica	Eudicot	80	2776.12
Populusnigra	Eudicot	80	2774.92
Fragariaorientalis	Eudicot	84	2774.59
Salixtaoensis	Eudicot	80	2773.59
Salixrehderiana	Eudicot	80	2773.29
Salixhypoleuca	Eudicot	80	2773.21
Achyrachaenamollis	Eudicot	83	2772.14
Populuskoreana	Eudicot	80	2771.26
Cucurbitapepo	Eudicot	84	2770.37
Salixparaplesia	Eudicot	79	2764.62
Populuspruinosa	Eudicot	79	2763.64
Coryluschinensis	Eudicot	80	2763.19
Corylusfargesii	Eudicot	80	2763.19
Salixchaenomeloides	Eudicot	79	2760.47
Solmslaubachiaeurycarpa	Eudicot	79	2760.46
Ledebouriellaseseloides	Eudicot	85	2759.78
Salixrorida	Eudicot	79	2759.55
Salixminjiangensis	Eudicot	80	2757.79
Populuslaurifolia	Eudicot	79	2757.37
Iochromastenanthum	Eudicot	83	2756.76
Corylusavellana	Eudicot	79	2756.66
Lactucasativa	Eudicot	84	2754.15
Glehnialittoralis	Eudicot	85	2750.1
Camelliagrandibracteata	Eudicot	87	2749.29
Camelliapubicosta	Eudicot	87	2749.16
Camelliapetelotii	Eudicot	87	2749
Camellialeptophylla	Eudicot	87	2748.95
Angelicagigas	Eudicot	85	2748.52
Camelliaazalea	Eudicot	87	2748.34
Syringavulgaris	Eudicot	86	2747.82
Bartheabarthei	Eudicot	82	2747.31
Berchemiaberchemiifolia	Eudicot	82	2746.64
Melianthusvillosus	Eudicot	80	2746.42
Sedumtakesimense	Eudicot	84	2740.09
Berberisamurensis	Eudicot	94	2738.7
Glycinecyrtoloba	Eudicot	81	2735.32
Angelicadahurica	Eudicot	85	2734.98
Berberiskoreana	Eudicot	94	2727.39
Tetragoniatetragonioides	Eudicot	83	2725.72
Manihotesculenta	Eudicot	83	2725.46
Ludwigiaoctovalvis	Eudicot	81	2725.34
Angelicaacutiloba	Eudicot	85	2721.53
Kingdoniauniflora	Eudicot	78	2717.67
Pedicularisishidoyana	Eudicot	77	2717.45
Helianthusdebilis	Eudicot	85	2713.98
Banisteriopsiscaapi	Eudicot	80	2713.96
Trigonobalanusdoichangensis	Eudicot	81	2710.92
Tracheliumcaeruleum	Eudicot	83	2710.43
Humuluslupulus	Eudicot	83	2709.7
Dysosmatsayuensis	Eudicot	83	2705.38
Dysosmaaurantiocaulis	Eudicot	83	2705.26
Diphylleiagrayi	Eudicot	83	2705.22
Diphylleiacymosa	Eudicot	83	2704.85
Diphylleiasinensis	Eudicot	83	2704.76
Dysosmapleiantha	Eudicot	83	2704.46
Dysosmadifformis	Eudicot	83	2704.34
Dysosmaversipellis	Eudicot	83	2704.32
Dysosmamajoensis	Eudicot	83	2704.25
Asteraltaicus	Eudicot	84	2704.11
Coptischinensis	Eudicot	82	2702.68
Rhuschinensis	Eudicot	82	2695.53
Strobilanthescusia	Eudicot	84	2691.78
Ostericumgrosseserratum	Eudicot	83	2686.09
Iochromalehmannii	Eudicot	82	2685.58
Gossypiumturneri	Eudicot	83	2684.18
Dunaliaobovata	Eudicot	82	2683.99
Genliseaaurea	Eudicot	80	2674.07
Dysosmadelavayi	Eudicot	83	2673.91
Podophyllumpeltatum	Eudicot	83	2667.35
Achlystriphylla	Eudicot	82	2663.78
Pastinacapimpinellifolia	Eudicot	82	2659.2
Seselimontanum	Eudicot	82	2656.97
Arachishypogaea	Eudicot	83	2648.13
Aldrovandavesiculosa	Eudicot	82	2644.89
Echinochloacrus-galli	Eudicot	122	2644.76
Tanaeciumtetragonolobum	Eudicot	79	2625.43
Adoxamoschatellina	Eudicot	81	2624.01
Downingiaelegans	Eudicot	74	2618.38
Ranunculusoccidentalis	Eudicot	80	2614.32
Actinidiakolomikta	Eudicot	84	2612.39
Porterellacarnosula	Eudicot	73	2609.93
Actinidiaarguta	Eudicot	84	2604.86
Downingiacuspidata	Eudicot	73	2603.87
Actinidiaeriantha	Eudicot	84	2603.47
Genliseaviolacea	Eudicot	80	2598.59
Helianthusargophyllus	Eudicot	82	2589.05
Erodiumchrysanthum	Eudicot	97	2587.4
Passifloracincinnata	Eudicot	82	2576.7
Utriculariareniformis	Eudicot	76	2561.17
Genliseatuberosa	Eudicot	78	2560.1
Genlisearepens	Eudicot	77	2558.17
Osyrisalba	Eudicot	74	2553.4
Lathyruspubescens	Eudicot	74	2550.25
Droseraregia	Eudicot	73	2549.69
Bruinsmiapolysperma	Eudicot	85	2545.73
Genliseafiliformis	Eudicot	75	2544.82
Viscumcrassulae	Eudicot	73	2544.75
Champereiamanillana	Eudicot	73	2538.75
Genliseapygmaea	Eudicot	75	2538.05
Cucumisxhytivus	Eudicot	74	2536.6
Coriandrumsativum	Eudicot	78	2532.12
Lathyrussativus	Eudicot	74	2527.62
Gentianamacrophylla	Eudicot	78	2521.51
Glycyrrhizaglabra	Eudicot	76	2520.13
Glycyrrhizalepidota	Eudicot	76	2519.11
Lathyrusinconspicuus	Eudicot	74	2517.11
Adenophorastricta	Eudicot	82	2510.74
Caraganakozlowii	Eudicot	76	2504.17
Caraganakorshinskii	Eudicot	76	2504.07
Caraganamicrophylla	Eudicot	76	2504.07
Tibetialiangshanensis	Eudicot	76	2500.38
Astragalusmongholicus	Eudicot	76	2493.67
Lathyruspalustris	Eudicot	75	2492.75
Carmichaeliaaustralis	Eudicot	76	2490.68
Trifoliumstrictum	Eudicot	75	2488.68
Lathyrusjaponicus	Eudicot	75	2487.95
Trifoliumglanduliferum	Eudicot	75	2486.44
Lathyruslittoralis	Eudicot	74	2485.99
Lathyrusochroleucus	Eudicot	75	2484.89
Utriculariamacrorhiza	Eudicot	77	2483.14
Lessertiafrutescens	Eudicot	76	2481.62
Lathyrusgraminifolius	Eudicot	75	2480.19
Medicagohybrida	Eudicot	75	2479.75
Cicerarietinum	Eudicot	75	2479.58
Astragalusnakaianus	Eudicot	75	2479.45
Lathyrusvenosus	Eudicot	75	2478.18
Lathyrustingitanus	Eudicot	74	2472.41
Pisumsativum	Eudicot	74	2464.96
Lathyrusdavidii	Eudicot	74	2464.83
Lathyrusodoratus	Eudicot	73	2463.91
Erodiumabsinthoides	Eudicot	90	2461.86
Trifoliumaureum	Eudicot	76	2461.26
Lathyrusclymenum	Eudicot	75	2460.91
Viscumalbum	Eudicot	71	2451.46
Trifoliumrepens	Eudicot	75	2450.79
Trifoliumgrandiflorum	Eudicot	75	2450.42
Trifoliummeduseum	Eudicot	75	2450.33
Medicagopapillosa	Eudicot	75	2444.89
Trifoliumsubterraneum	Eudicot	74	2444.44
Viciasativa	Eudicot	75	2443.42
Crudiaharmsiana	Eudicot	80	2441.21
Trifoliumboissieri	Eudicot	74	2431.55
Pinguiculaehlersiae	Eudicot	72	2417.74
Pisumfulvum	Eudicot	73	2408.95
Rosachinensis	Eudicot	77	2408.61
Hibiscussyriacus	Eudicot	79	2397.62
Pedicularishallaisanensis	Eudicot	70	2391.83
Vivianiamarifolia	Eudicot	86	2380.26
Gentianaveitchiorum	Eudicot	76	2372.54
Echinacanthuslofouensis	Eudicot	85	2366.37
Aquilariayunnanensis	Eudicot	87	2358.11
Fragariavesca	Eudicot	77	2354.28
Eucalyptusgrandis	Eudicot	74	2325.03
Gentianaobconica	Eudicot	74	2324.6
Gentianacaelestis	Eudicot	73	2324.26
Gentianahexaphylla	Eudicot	74	2322.59
Gentianaornata	Eudicot	73	2322.35
Arracaciaxanthorrhiza	Eudicot	71	2315.28
Geraniumincanum	Eudicot	84	2315.28
Gentianaoreodoxa	Eudicot	73	2313.32
Wisteriafloribunda	Eudicot	76	2307.57
Viscumminimum	Eudicot	71	2306.96
Viscumcoloratum	Eudicot	70	2303.74
Fragariamandshurica	Eudicot	74	2298.58
Dionaeamuscipula	Eudicot	68	2274.71
Wisteriasinensis	Eudicot	75	2252.51
Cuscutaexaltata	Eudicot	69	2250.79
Commiphorawightii	Eudicot	86	2246.02
Echinochloacolona	Eudicot	87	2241.38
Echinochloafrumentacea	Eudicot	87	2241.35
Davidiainvolucrata	Eudicot	82	2237.41
Echinochloaesculenta	Eudicot	83	2236.42
Camptothecaacuminata	Eudicot	82	2235.68
Oplismenushirtellus	Eudicot	83	2234.94
Taxilluschinensis	Eudicot	66	2234.74
Taraxacumkoksaghyz	Eudicot	82	2232.81
Plagianthatenella	Eudicot	83	2231.72
Taxillussutchuenensis	Eudicot	66	2230.68
Germainiacapitata	Eudicot	83	2230.55
Taraxacumbrevicorniculatum	Eudicot	82	2229.16
Cressacretica	Eudicot	82	2228.15
Schoepfiajasminodora	Eudicot	72	2225.16
Echinochloastagnina	Eudicot	82	2223.62
Echinochloaugandensis	Eudicot	82	2222.3
Streptostachysasperifolia	Eudicot	82	2221.53
Lensculinaris	Eudicot	73	2210.77
Praxelisclematidea	Eudicot	84	2204.34
Echinochloaoryzicola	Eudicot	82	2203.87
Acerpalmatum	Eudicot	89	2202.56
Larreatridentata	Eudicot	81	2198.17
Guibourtialeonensis	Eudicot	80	2197.84
Francoasonchifolia	Eudicot	81	2197.05
Geraniummaderense	Eudicot	77	2195.78
Monsoniaemarginata	Eudicot	82	2191.25
Gynostemmapentaphyllum	Eudicot	79	2190.29
Danielliapilosa	Eudicot	79	2189.09
Cucumishystrix	Eudicot	79	2188.38
Streptogynaamericana	Eudicot	81	2177.87
Genliseamargaretae	Eudicot	59	2166.44
Carnegieagigantea	Eudicot	67	2165.87
Streptochaetaspicata	Eudicot	83	2158.53
Cuscutareflexa	Eudicot	68	2134.82
Pistaciavera	Eudicot	82	2126.39
Monsoniaspeciosa	Eudicot	76	2095.85
Erodiumtexanum	Eudicot	78	2094.47
Droserarotundifolia	Eudicot	90	2091.08
Vacciniummacrocarpon	Eudicot	75	2090.58
Geraniumpalmatum	Eudicot	77	2082.91
Amaranthushypochondriacus	Eudicot	73	2078.95
Erodiumcrassifolium	Eudicot	76	2078.85
Monsoniamarlothii	Eudicot	75	2063.82
Droseraerythrorhiza	Eudicot	85	2058.16
Erodiummanescavi	Eudicot	75	2051.19
Erodiumrupestre	Eudicot	75	2050.84
Medicagofalcata	Eudicot	71	2049.41
Erodiumreichardii	Eudicot	74	2045.76
Erodiumtrifolium	Eudicot	75	2039.37
Erodiumcarvifolium	Eudicot	75	2037.79
Cuscutagronovii	Eudicot	61	1892.47
Cardaminelimprichtiana	Eudicot	71	1865.76
Cuscutaobtusiflora	Eudicot	61	1864.2
Carumcarvi	Eudicot	80	1859.98
Erodiumgruinum	Eudicot	72	1812.91
Lathraeasquamaria	Eudicot	50	1722.44
Orobanchecalifornica	Eudicot	41	1505.08
Cistanchephelypaea	Eudicot	50	1489.61
Orobanchecrenata	Eudicot	69	1421.69
Partheniumargentatum	Eudicot	57	1287.62
Boulardialatisquama	Eudicot	49	1281.43
Epifagusvirginiana	Eudicot	25	1174.65
Codonopsislanceolata	Eudicot	31	1052.31
Cistanchedeserticola	Eudicot	31	1010.72
Phelipanchepurpurea	Eudicot	44	981.759
Orobanchedensiflora	Eudicot	32	838.141
Orobanchepancicii	Eudicot	32	818.943
Phelipancheramosa	Eudicot	27	774.274
Orobancheaustrohispanica	Eudicot	29	744.935
Byrsonimacoccolobifolia	Eudicot	88	683.243
Orobanchegracilis	Eudicot	24	650.358
Monotropauniflora	Eudicot	22	642.187
Monotropahypopitys	Eudicot	25	495.198
Hemitomescongestum	Eudicot	23	480.688
Allotropavirgata	Eudicot	23	476.851
Pityopuscalifornicus	Eudicot	23	467.341
Monotropsisodorata	Eudicot	20	384.861
Cytinushypocistis	Eudicot	15	254.707
Pilostyleshamiltonii	Eudicot	4	106.661
Pilostylesaethiopica	Eudicot	3	72.5794
Pinuskoraiensis	Gymnosperm	370	4515.1
Cycastaitungensis	Gymnosperm	121	3403.59
Cycasrevoluta	Gymnosperm	109	3296.53
Cycaspanzhihuaensis	Gymnosperm	109	3296.13
Boweniaserrulata	Gymnosperm	87	3105.43
Lepidozamiaperoffskyana	Gymnosperm	87	3100.79
Ceratozamiahildae	Gymnosperm	87	3100.12
Dioonspinulosum	Gymnosperm	87	3097.09
Macrozamiamountperriensis	Gymnosperm	87	3092
Zamiafurfuracea	Gymnosperm	87	3091.97
Encephalartoslehmannii	Gymnosperm	87	3087.78
Cyclocaryapaliurus	Gymnosperm	89	3072.44
Cephalotaxuswilsoniana	Gymnosperm	82	2941.23
Sciadopitysverticillata	Gymnosperm	82	2914.17
Cephalotaxussinensis	Gymnosperm	82	2912.45
Cephalotaxusoliveri	Gymnosperm	82	2903.22
Juniperusmicrosperma	Gymnosperm	82	2902.7
Juniperuscedrus	Gymnosperm	82	2890.78
Juniperusbermudiana	Gymnosperm	82	2875.7
Stangeriaeriopus	Gymnosperm	81	2873.71
Juniperusvirginiana	Gymnosperm	82	2872.94
Cupressusgigantea	Gymnosperm	82	2871.24
Juniperusscopulorum	Gymnosperm	82	2870.49
Cupressuschengiana	Gymnosperm	82	2869.58
Cupressusjiangeensis	Gymnosperm	82	2867.16
Pinusthunbergii	Gymnosperm	160	2862.13
Wollemianobilis	Gymnosperm	82	2857.26
Calocedrusformosana	Gymnosperm	82	2855.79
Cupressussempervirens	Gymnosperm	82	2854
Amentotaxusargotaenia	Gymnosperm	83	2851.4
Amentotaxusformosana	Gymnosperm	83	2851.24
Callitropsisnootkatensis	Gymnosperm	82	2849.44
Callitropsisvietnamensis	Gymnosperm	82	2848.58
Taiwaniacryptomerioides	Gymnosperm	83	2846.12
Callitrisrhomboidea	Gymnosperm	81	2837.21
Taiwaniaflousiana	Gymnosperm	83	2837.11
Nageianagi	Gymnosperm	81	2836.4
Juniperuscommunis	Gymnosperm	80	2831.88
Chamaecyparisformosensis	Gymnosperm	83	2829.02
Torreyafargesii	Gymnosperm	82	2826.12
Glyptostrobuspensilis	Gymnosperm	83	2819.78
Podocarpuslambertii	Gymnosperm	82	2814.06
Retrophyllumpiresii	Gymnosperm	82	2812.4
Metasequoiaglyptostroboides	Gymnosperm	82	2811.6
Agathisdammara	Gymnosperm	81	2794.91
Araucariaheterophylla	Gymnosperm	82	2793.99
Cunninghamialanceolata	Gymnosperm	81	2793.19
Cryptomeriajaponica	Gymnosperm	82	2784.8
Chamaecyparishodginsii	Gymnosperm	83	2774.93
Podocarpustotara	Gymnosperm	75	2764.03
Ephedrafoeminea	Gymnosperm	73	2646.51
Ephedraequisetina	Gymnosperm	72	2633.92
Sequoiasempervirens	Gymnosperm	75	2622.24
Welwitschiamirabilis	Gymnosperm	70	2568.54
Taxodiumdistichum	Gymnosperm	82	2549.59
Cibotiumbarometz	Gymnosperm	87	2522.63
Ginkgobiloba	Gymnosperm	84	2504.51
Pinustaiwanensis	Gymnosperm	92	2459.98
Gnetumgnemon	Gymnosperm	66	2414.65
Gnetumula	Gymnosperm	66	2403.82
Keteleeriadavidiana	Gymnosperm	80	2388.7
Pinussibirica	Gymnosperm	81	2377.63
Gnetummontanum	Gymnosperm	65	2354.24
Gnetumparvifolium	Gymnosperm	65	2334.04
Tsugachinensis	Gymnosperm	73	2325.58
Larixsibirica	Gymnosperm	72	2321.42
Pseudolarixamabilis	Gymnosperm	74	2321.15
Larixdecidua	Gymnosperm	72	2319.2
Pinusarmandii	Gymnosperm	74	2308.58
Taxusmairei	Gymnosperm	78	2308.48
Pseudotsugasinensis	Gymnosperm	73	2306.52
Piceajezoensis	Gymnosperm	74	2302.07
Abiessibirica	Gymnosperm	74	2300.98
Pinuspinea	Gymnosperm	74	2296.27
Cedrusdeodara	Gymnosperm	76	2295.18
Abieskoreana	Gymnosperm	74	2293.84
Pinustaeda	Gymnosperm	71	2292.41
Pinusbungeana	Gymnosperm	71	2290.35
Piceaglauca	Gymnosperm	74	2290.29
Piceaabies	Gymnosperm	75	2288.85
Pinustabuliformis	Gymnosperm	74	2284.01
Pinusmassoniana	Gymnosperm	73	2282.95
Pinussylvestris	Gymnosperm	73	2278.11
Pinuslambertiana	Gymnosperm	71	2268.91
Pinusoocarpa	Gymnosperm	73	2268.23
Pinusjaliscana	Gymnosperm	73	2267.82
Pinusgreggii	Gymnosperm	73	2260.46
Piceacrassifolia	Gymnosperm	73	2250.56
Piceaasperata	Gymnosperm	73	2250.54
Piceamorrisonicola	Gymnosperm	72	2247.24
Pinusnelsonii	Gymnosperm	70	2246.34
Torreyochloapallida	Gymnosperm	84	2239.02
Pinusgerardiana	Gymnosperm	70	2233.34
Pinuskrempfii	Gymnosperm	69	2231.56
Pinusmonophylla	Gymnosperm	70	2214.89
Torreyagrandis	Gymnosperm	88	2191.09
Nothotsugalongibracteata	Gymnosperm	85	2168.05
Pinuscontorta	Gymnosperm	70	2161.57
Cathayaargyrophylla	Gymnosperm	74	2036.06
Pinusstrobus	Gymnosperm	70	2022.64
Piceasitchensis	Gymnosperm	64	1594.48
Annonacherimola	Magnoliids	114	3875.57
Asarumsieboldii	Magnoliids	99	3579.95
Tetracentronsinense	Magnoliids	92	3140.3
Parisvietnamensis	Magnoliids	87	3044.91
Parisquadrifolia	Magnoliids	87	3028.06
Magnoliayunnanensis	Magnoliids	91	3021.93
Parismarmorata	Magnoliids	85	3021.72
Drimysgranadensis	Magnoliids	87	3018.04
Magnoliatripetala	Magnoliids	87	3005.31
Parisverticillata	Magnoliids	86	3003.91
Alsophilaspinulosa	Magnoliids	89	3003.81
Pipernigrum	Magnoliids	85	2991.39
Liriodendrontulipifera	Magnoliids	86	2989.44
Piperkadsura	Magnoliids	85	2988.77
Magnoliadandyi	Magnoliids	86	2988.24
Magnoliaaromatica	Magnoliids	86	2988.17
Magnoliaalba	Magnoliids	86	2987.61
Magnoliainsignis	Magnoliids	86	2986.87
Magnoliaglaucifolia	Magnoliids	86	2986.74
Magnolialiliiflora	Magnoliids	86	2986.61
Liriodendronchinense	Magnoliids	86	2986.32
Magnoliasalicifolia	Magnoliids	86	2986.19
Magnolialaevifolia	Magnoliids	86	2985.93
Magnoliaduclouxii	Magnoliids	86	2985.92
Calycanthusfertilisvarferax	Magnoliids	88	2985.27
Micheliaodora	Magnoliids	86	2985.23
Magnoliasprengeri	Magnoliids	86	2985.15
Magnoliapyramidata	Magnoliids	86	2984.81
Magnoliaconifera	Magnoliids	86	2984.74
Magnoliasinica	Magnoliids	86	2984.31
Magnoliacathcartii	Magnoliids	86	2983.18
Magnoliadealbata	Magnoliids	86	2982.7
Acioaguianensis	Magnoliids	83	2981.58
[truncated: 893 more rows]
