# Supplementary material for: Decoding the Virtual 2D Map of the Chloroplast Proteomes
Source: Biol Proced Online. 2022 Dec 13;24:23. doi: 10.1186/s12575-022-00186-8 (PMC9749319; doi:10.1186/s12575-022-00186-8)
Supplement: Supplementary file 5 — Additional file 5: Supplementary file 4. Percent abundance of acidic and basic pI proteins in chloroplast proteomes. [file 12575_2022_186_MOESM5_ESM.xlsx]

## Sheet: Sheet1
Supplementary File 4. Percentage of acidic and basic pI proteins of chloroplast proteomes.
Name of the species	Classification	% of Basic pI Proteins					Name of the species	Classification	% of Acidic pI proteins
Protothecastagnorum	Algae	96.4286					Asarumminus	Magnoliids	71.4286
Burmanniaoblonga	Monocot	95.4545					Cephalotaxussinensis	Gymnosperm	54.878
Protothecazopfii	Algae	94.7368					Pinustabuliformis	Gymnosperm	54.0541
Burmanniachampionii	Monocot	94.2857					Cymbomonastetramitiformis	Algae	53.9474
Neottialisteroides	Monocot	94.2857					Cephalotaxuswilsoniana	Gymnosperm	53.6585
Hydnoravisseri	Magnoliids	94.1176					Pinusgreggii	Gymnosperm	53.4247
Cistanchedeserticola	Eudicot	93.5484					Pinusjaliscana	Gymnosperm	53.4247
Neottianidusavis	Monocot	93.5484					Pinusmassoniana	Gymnosperm	53.4247
Cytinushypocistis	Eudicot	93.3333					Pinusoocarpa	Gymnosperm	53.4247
Neottiaacuminata	Monocot	93.1034					Pinussylvestris	Gymnosperm	53.4247
Conopholisamericana	Monocot	92					Nephroselmisastigmatica	Algae	53.2609
Epifagusvirginiana	Eudicot	92					Pyramimonasparkeae	Algae	53.1915
Monotropahypopitys	Eudicot	92					Pinussibirica	Gymnosperm	53.0864
Boulardialatisquama	Eudicot	91.8367					Pinuscontorta	Gymnosperm	52.8571
Allotropavirgata	Eudicot	91.3043					Pinusgerardiana	Gymnosperm	52.8571
Hemitomescongestum	Eudicot	91.3043					Pinusstrobus	Gymnosperm	52.8571
Pityopuscalifornicus	Eudicot	91.3043					Piceamorrisonicola	Gymnosperm	52.7778
Rhizanthellagardneri	Monocot	91.3043					Pinuspinea	Gymnosperm	52.7027
Epipogiumaphyllum	Monocot	90.9091					Taxusmairei	Gymnosperm	52.5641
Choreocolaxpolysiphoniae	Algae	90.1408					Cephalotaxusoliveri	Gymnosperm	52.439
Gastrodiaelata	Monocot	90					Wollemianobilis	Gymnosperm	52.439
Monotropsisodorata	Eudicot	90					Torreyagrandis	Gymnosperm	52.2727
Burmannianepalensis	Monocot	89.6552					Lobeliainflata	Eudicot	52.2222
Astasialonga	Algae	89.1304					Piceaabies	Gymnosperm	52
Epipogiumroseum	Monocot	88.8889					Podocarpustotara	Gymnosperm	52
Sciaphiladensiflora	Monocot	88.8889					Callitrisrhomboidea	Gymnosperm	51.8519
HelicosporidiumspexSimuliumjonesii	Algae	88.4615					Aquilariayunnanensis	Eudicot	51.7241
Orobanchegracilis	Eudicot	87.5					Boweniaserrulata	Gymnosperm	51.7241
Lepidodiniumchlorophorum	Protist	85.4839					Dioonspinulosum	Gymnosperm	51.7241
Neottiacamtschatea	Monocot	84.2105					Lobeliapatula	Eudicot	51.7241
Phelipanchepurpurea	Eudicot	84.0909					Siphocampyluskrauseanus	Eudicot	51.7241
Monotropauniflora	Eudicot	81.8182					Piceasitchensis	Gymnosperm	51.5625
Phelipancheramosa	Eudicot	81.4815					Pinusnelsonii	Gymnosperm	51.4286
Aphyllorchismontana	Monocot	79.4118					Triticummacha	Monocot	51.3889
Orobancheaustrohispanica	Eudicot	79.3103					Astragalusmongholicus	Eudicot	51.3158
Orobanchecalifornica	Eudicot	78.0488					Carmichaeliaaustralis	Eudicot	51.3158
Cistanchephelypaea	Eudicot	78					Glycyrrhizaglabra	Eudicot	51.3158
Protothecacutis	Algae	77.5					Glycyrrhizalepidota	Eudicot	51.3158
Cyanidiumcaldarium	Algae	76.6497					Lessertiafrutescens	Eudicot	51.3158
Burmanniacryptopetala	Monocot	76.3158					Tibetialiangshanensis	Eudicot	51.3158
Haematococcuslacustris	Algae	76.2238					Banisteriopsiscaapi	Eudicot	51.25
Astrosyneradiata	Algae	75.9398					Trebouxiophyceaesp	Algae	51.25
Monoraphidiumneglectum	Algae	75					Araucariaheterophylla	Gymnosperm	51.2195
Orobanchedensiflora	Eudicot	75					Callitropsisnootkatensis	Gymnosperm	51.2195
Pilostyleshamiltonii	Eudicot	75					Callitropsisvietnamensis	Gymnosperm	51.2195
Chlorellavulgaris	Algae	74.7126					Carexsiderosticta	Monocot	51.2195
Hydrodictyonreticulatum	Algae	74.4361					Coleochaetescutata	Algae	51.2195
Bostrychiasimpliciuscula	Algae	74.2574					Cupressuschengiana	Gymnosperm	51.2195
Apophlaeasinclairii	Algae	72.4868					Cupressusgigantea	Gymnosperm	51.2195
Cryptomonasparamecium	Algae	71.9512					Cupressusjiangeensis	Gymnosperm	51.2195
Chromeravelia	Protist	71.7949					Hesperocyparisglabra	Monocot	51.2195
Euglenagracilis	Protist	71.6418					Torreyafargesii	Gymnosperm	51.2195
Dasycloniumflaccidum	Algae	70.5882					Ophioglossumcalifornicum	Algae	51.1905
Vaucherialitorea	Protist	70.5036					Lobeliabaumannii	Eudicot	51.1364
Periphykonbeckeri	Algae	70.297					Cyphiabelfastica	Eudicot	50.9804
Bostrychiamoritziana	Algae	70.0935					Pinuskrempfii	Gymnosperm	50.7246
Lathraeasquamaria	Eudicot	70					Pinusbungeana	Gymnosperm	50.7042
Bostrychiatenella	Algae	69.9029					Pinustaeda	Gymnosperm	50.7042
Caloglossaintermedia	Algae	69.8565					Lathyrusodoratus	Eudicot	50.6849
Thuretiaquercifolia	Algae	69.8113					Pseudotsugasinensis	Gymnosperm	50.6849
Gredgariamaugeana	Algae	69.802					Astragalusnakaianus	Eudicot	50.6667
Sargassumhorneri	Algae	69.7842					Chlorellasorokiniana	Algae	50.6329
Hildenbrandiarivularis	Algae	69.5652					Gynostemmapentaphyllum	Eudicot	50.6329
Pseudendocloniumakinetum	Algae	69.5238					Adoxamoschatellina	Eudicot	50.6173
Symphyocladiadendroidea	Algae	69.5238					Agathisdammara	Gymnosperm	50.6173
Caloglossamonosticha	Algae	69.5					Amanawanzhensis	Monocot	50.6173
Dictyomeniasonderi	Algae	69.1542					Carexneurocarpa	Monocot	50.6173
Sonderellalinearis	Algae	69.1542					Nageianagi	Gymnosperm	50.6173
Ophidocladussimpliciusculus	Algae	68.9655					Stangeriaeriopus	Gymnosperm	50.6173
Pleurocladialacustris	Algae	68.75					Trigonobalanusdoichangensis	Eudicot	50.6173
Pinuskoraiensis	Gymnosperm	68.6486					Chamaecyparisformosensis	Gymnosperm	50.6024
Cyanidioschyzonmerolae	Algae	68.599					Chamaecyparishodginsii	Gymnosperm	50.6024
Selaginellamoellendorffii	Pteridophyte	68.5714					Ravenalamadagascariensis	Monocot	50.6024
Plocamiumcartilagineum	Algae	68.5279					Cucurbitamoschata	Eudicot	50.5882
Polysiphoniaschneideri	Algae	68.4729					Erythroxylumnovogranatense	Eudicot	50.5882
Pediastrumduplex	Algae	68.4685					Nothotsugalongibracteata	Gymnosperm	50.5882
Acrosoriumciliolatum	Algae	68.4466					Lepidozamiaperoffskyana	Gymnosperm	50.5747
Polysiphoniascopulorum	Algae	68.4466					Mesotaeniumendlicherianum	Algae	50.5747
Tolypiocladiaglomerulata	Algae	68.4466					Monopsisflava	Eudicot	50.5747
Coccophoralangsdorfii	Algae	68.3453					Braseniaschreberi	Nymphaeales	50.5618
Sargassumthunbergii	Algae	68.3453					Nymphaeajamesoniana	Nymphaeles	50.5618
Corallorhizamertensiana	Monocot	68.3333					Lobeliaphysaloides	Eudicot	50.5376
Petrosaviastellaris	Monocot	68.2927					Cyphiaglandulifera	Eudicot	50.5051
Pediastrumangulosum	Algae	68.2243					Aletrisfauriei	Monocot	50
Laurenciellamarilzae	Algae	68.1373					Caraganakorshinskii	Eudicot	50
Polysiphoniainfestans	Algae	68.1159					Caraganakozlowii	Eudicot	50
Nannochloropsisgaditana	Algae	68.0672					Caraganamicrophylla	Eudicot	50
Dasyabinghamiae	Algae	68.0203					Cedrusdeodara	Gymnosperm	50
Taeniomaperpusillum	Algae	68					Citrulluscolocynthis	Eudicot	50
Herposiphoniaversicolor	Algae	67.9803					Codonopsisminima	Eudicot	50
Oogamochlamysgigantea	Algae	67.9012					Cyphiatortilis	Eudicot	50
Thoreahispida	Algae	67.8756					Dacrycarpusimbricatus	Eudicot	50
Osmundariafimbriata	Algae	67.8571					Erodiumcrassifolium	Eudicot	50
Platysiphoniadelicata	Algae	67.8049					Eucalyptusgrandis	Eudicot	50
Lotharellavacuolata	Algae	67.7966					Heveabrasiliensis	Eudicot	50
Codonopsislanceolata	Eudicot	67.7419					Hypselatridens	Eudicot	50
Takakialepidozioides	Bryophyte	67.7419					Joinvilleaascendens	Monocot	50
Caloglossabeccarii	Algae	67.6617					Larixdecidua	Gymnosperm	50
Gracilariachorda	Algae	67.6617					Liriodendronchinense	Magnoliids	50
Galdieriasulphuraria	Algae	67.5824					Liriodendrontulipifera	Magnoliids	50
Diplopterygiumglaucum	Pteridophyte	67.5					Lobeliagalpinii	Eudicot	50
Lophocladiakuetzingii	Algae	67.4208					Lobelialaxiflora	Eudicot	50
Trichosarcinamucosa	Algae	67.4157					Lobelialinearis	Eudicot	50
Tydemaniaexpeditionis	Algae	67.3913					Lobeliamorogoroensis	Eudicot	50
Vertebrataisogona	Algae	67.3171					Lobeliathapsoidea	Eudicot	50
Vertebratathuyoides	Algae	67.3077					Lobeliathermalis	Eudicot	50
Partenskyellaglossopodia	Protist	67.2131					Netriumdigitus	Algae	50
Vertebratalanosa	Algae	67.1875					Oenotheraargillicola	Eudicot	50
Digeneasimplex	Algae	67.1498					Oenotherabiennis	Eudicot	50
Bryothamnionseaforthii	Algae	67.1296					Oenotheraelatasubsphookeri	Eudicot	50
Toxariumundulatum	Algae	67.1053					Oenotheraglazioviana	Eudicot	50
Dunaliellasalina	Algae	67.0732					Oenotheragrandiflora	Eudicot	50
Monomastixsp	Algae	67.0732					Oenotheraoakesiana	Eudicot	50
Codiumsparenicola	Algae	67.0588					Oenotheraparviflora	Eudicot	50
Phalaenopsisaphrodite	Monocot	67.0103					Piceaglauca	Gymnosperm	50
Gracilariopsislemaneiformis	Algae	66.9951					Piceajezoensis	Gymnosperm	50
Polysiphoniaelongata	Algae	66.9903					Pinusarmandii	Gymnosperm	50
Vertebrataaustralis	Algae	66.8342					Pinustaiwanensis	Gymnosperm	50
Dipterosiphoniaaustralica	Algae	66.8293					Pistaciavera	Eudicot	50
Cliftonaeapectinata	Algae	66.8224					Podocarpuslambertii	Gymnosperm	50
Dasyanaccarioides	Algae	66.6667					Retrophyllumpiresii	Gymnosperm	50
Nannochloropsissalina	Protist	66.6667					Sciadopitysverticillata	Gymnosperm	50
Pilostylesaethiopica	Eudicot	66.6667					Tetradoxaomeiensis	Eudicot	50
Polysiphoniabrodiei	Algae	66.3507					Trifoliumsubterraneum	Eudicot	50
Hildenbrandiarubra	Algae	66.3158					Triticumurartu	Monocot	50
Plagiogrammastaurophorum	Algae	66.2162					Wisteriafloribunda	Eudicot	50
Fucusvesiculosus	Algae	66.1871					Barclayalongifolia	Nymphaeales	49.4382
Aneuramirabilis	Bryophyte	66.129					Hippobromalongiflora	Eudicot	49.4382
Nannochloropsislimnetica	Protist	66.129					Lobeliajasionoides	Eudicot	49.4382
Bangiopsissubsimplex	Algae	65.9794					Nymphaeaampla	Nymphaeles	49.4382
Trachydiscusminutus	Algae	65.942					Nymphaeamexicana	Nymphaeles	49.4382
Pseudopediastrumboryanum	Algae	65.9341					Burmeisteraauriculata	Eudicot	49.4253
Jenufaperforata	Algae	65.9091					Burmeisteraborjensis	Eudicot	49.4253
Chlorodesmisfastigiata	Algae	65.8824					Burmeisteracrispiloba	Eudicot	49.4253
Mastocarpuspapillatus	Algae	65.8416					Burmeisteracyclostigmata	Eudicot	49.4253
Cylindrothecaclosterium	Algae	65.8385					Burmeisteracylindrocarpa	Eudicot	49.4253
Gracilariachangii	Algae	65.8163					Burmeisteradomingensis	Eudicot	49.4253
Corallorhizaodontorhiza	Monocot	65.7534					Burmeisteraloejtnantii	Eudicot	49.4253
Viscumcrassulae	Eudicot	65.7534					Burmeisteraoyacachensis	Eudicot	49.4253
Welwitschiamirabilis	Gymnosperm	65.7143					Burmeisteraparviflora	Eudicot	49.4253
Membranopteraweeksiae	Algae	65.6566					Burmeisterapirrensis	Eudicot	49.4253
Oedogoniumcardiacum	Algae	65.6566					Burmeisterarubrosepala	Eudicot	49.4253
Compsopogoncaeruleus	Algae	65.641					Burmeisterasodiroana	Eudicot	49.4253
Orobanchepancicii	Eudicot	65.625					Centropogonnigricans	Eudicot	49.4253
Porphyridiumpurpureum	Algae	65.625					Ceratozamiahildae	Gymnosperm	49.4253
Kuetzingiacanaliculata	Algae	65.5963					Encephalartoslehmannii	Gymnosperm	49.4253
Polysiphoniasertularioides	Algae	65.5172					Lobeliamalowensis	Eudicot	49.4253
Thaumatellaadunca	Algae	65.5172					Macrozamiamountperriensis	Gymnosperm	49.4253
Pseudoneochlorismarina	Algae	65.4762					Oenotheravillaricae	Eudicot	49.4253
Undariapinnatifida	Algae	65.4676					Zamiafurfuracea	Gymnosperm	49.4253
Syntrichiaruralis	Bryophyte	65.4321					Aletrisspicata	Monocot	49.4118
Berberisbealei	Eudicot	65.3846					Aristolochiadebilis	Magnoliids	49.4118
Carteriacerasiformis	Algae	65.3846					Ceratophyllumdemersum	Bryophyte	49.4118
Gracilariasalicornia	Algae	65.3465					Citrullusmucosospermus	Eudicot	49.4118
Cyclotellapseudostelligera	Algae	65.2482					Citrullusrehmii	Eudicot	49.4118
Boldiaerythrosiphon	Algae	65.2406					Euphorbiaesula	Eudicot	49.4118
Cuscutaexaltata	Eudicot	65.2174					Liliumlancifolium	Monocot	49.4118
Gracilariavermiculophylla	Algae	65.1961					Liliumleucanthum	Monocot	49.4118
Coeloseiracompressa	Algae	65.1741					Amanakuocangshanica	Monocot	49.3976
Dipterocladiaarabiensis	Algae	65.1741					Amentotaxusargotaenia	Gymnosperm	49.3976
Hazeniacapsulata	Algae	65.1685					Amentotaxusformosana	Gymnosperm	49.3976
Biddulphiabiddulphiana	Algae	65.1515					Campanulapunctata	Eudicot	49.3976
Gnetumgnemon	Gymnosperm	65.1515					Campanulatakesimana	Eudicot	49.3976
Gnetumula	Gymnosperm	65.1515					Castaneamollissima	Eudicot	49.3976
Euglenaformisproxima	Protist	65.0794					Erythroniumsibiricum	Monocot	49.3976
Sporolithondurum	Algae	65.0246					Glycinegracilis	Eudicot	49.3976
Genliseaaurea	Eudicot	65					Glycinemax	Eudicot	49.3976
Lotharellaoceanica	Algae	65					Glycinesoja	Eudicot	49.3976
Bulboplastisapyrenoidosa	Algae	64.9123					Liliumsuperbum	Monocot	49.3976
Nannochloropsisgranulata	Protist	64.8					Mangiferaindica	Eudicot	49.3976
Viscumalbum	Eudicot	64.7887					Pachyrhizuserosus	Eudicot	49.3976
Viscumminimum	Eudicot	64.7887					Taiwaniacryptomerioides	Gymnosperm	49.3976
Saccharinajaponica	Algae	64.7482					Taiwaniaflousiana	Gymnosperm	49.3976
Gnetummontanum	Gymnosperm	64.6154					Tamarindusindica	Eudicot	49.3976
Gnetumparvifolium	Gymnosperm	64.6154					Wolffiellalingulata	Monocot	49.3976
Xylochlorisirregularis	Algae	64.5833					Cinnamomumverum	Magnoliids	49.3827
Acanthoceraszachariasii	Algae	64.4444					Cunninghamialanceolata	Gymnosperm	49.3827
Psammoneisobaidii	Algae	64.4444					Glycinecyrtoloba	Eudicot	49.3827
Ceramiumsungminbooi	Algae	64.3979					Neocinnamomumdelavayi	Magnoliids	49.3827
Membranopteraplatyphylla	Algae	64.3979					Silenechalcedonica	Eudicot	49.3827
Porphyridiumsordidum	Algae	64.3979					Cinnamomummicranthum	Magnoliids	49.3671
Corallorhizawisteriana	Monocot	64.3836					Cucumishystrix	Eudicot	49.3671
Caulerpamanorensis	Algae	64.2857					Cicerarietinum	Eudicot	49.3333
Nannochloropsisoceanica	Protist	64.2857					Erodiumcarvifolium	Eudicot	49.3333
Pleodorinastarrii	Algae	64.2857					Erodiummanescavi	Eudicot	49.3333
Viscumcoloratum	Eudicot	64.2857					Erodiumrupestre	Eudicot	49.3333
Melanothamnusharveyi	Algae	64.2512					Erodiumtrifolium	Eudicot	49.3333
Chondruscrispus	Algae	64.2157					Medicagohybrida	Eudicot	49.3333
Membranopteratenuis	Algae	64.2105					Medicagopapillosa	Eudicot	49.3333
Euglenaarchaeoplastidiata	Protist	64.1791					Oryzameridionalis	Monocot	49.3333
Genliseatuberosa	Eudicot	64.1026					Trifoliummeduseum	Eudicot	49.3333
Zosteramarina	Monocot	64.1026					Trifoliumstrictum	Eudicot	49.3333
Jenufaminuta	Algae	64.0449					Viciasativa	Eudicot	49.3333
Marchantiapaleacea	Bryophyte	64.0449					Wisteriasinensis	Eudicot	49.3333
Costariacostata	Algae	64.0288					Lensculinaris	Eudicot	49.3151
Pavlovalutheri	Protist	63.964					Piceaasperata	Gymnosperm	49.3151
Palmophyllumcrassum	Algae	63.9535					Piceacrassifolia	Gymnosperm	49.3151
Rhodomelaconfervoides	Algae	63.8095					Pisumfulvum	Eudicot	49.3151
Spyridiafilamentosa	Algae	63.7615					Pinuslambertiana	Gymnosperm	49.2958
Rhipiliapenicilloides	Algae	63.7363					Mychonasteshomosphaera	Algae	49.2754
Polysiphoniastricta	Algae	63.6816					Dendrobiumchrysotoxum	Monocot	49.2063
Rhodymeniapseudopalmata	Algae	63.6816					Micromonassp	Algae	49.1228
Ampelopterisprolifera	Eudicot	63.6364					Clermontiafauriei	Eudicot	48.8889
Christellaappendiculata	Pteridophyte	63.6364					Lobeliaorganensis	Eudicot	48.8889
Diplaziumbellum	Pteridophyte	63.6364					Lobeliastricklandiae	Eudicot	48.8889
Endarachnebinghamiae	Algae	63.6364					Monopsisalba	Eudicot	48.8889
Koliellacorcontica	Algae	63.6364					Pratiaangulata	Eudicot	48.8889
Leptosiraterrestris	Algae	63.6364					Pratianummularia	Eudicot	48.8889
Ulvafasciata	Algae	63.6364					Lobeliahartlaubii	Eudicot	48.8636
Corallorhizabulbosa	Monocot	63.5135					Victoriacruziana	Nymphaeles	48.8636
Ectocarpussiliculosus	Algae	63.5135					Spathiphyllumkochii	Monocot	48.8372
Nannochloropsisoculata	Protist	63.4921					Actinidiaarguta	Eudicot	48.8095
Heterosigmaakashiwo	Protist	63.4615					Cercidiphyllumjaponicum	Eudicot	48.8095
Asterionellopsisglacialis	Algae	63.4483					Cucurbitapepo	Eudicot	48.8095
Thalassiosiraoceanica	Algae	63.3803					Jatrophacurcas	Eudicot	48.8095
Droserarotundifolia	Eudicot	63.3333					Liliumbakerianum	Monocot	48.8095
Marchantiapolymorpha	Bryophyte	63.3333					Liliumbrownii	Monocot	48.8095
Dictyopterisdivaricata	Algae	63.3094					Metanartheciumluteoviride	Monocot	48.8095
Cuscutareflexa	Eudicot	63.2353					Nupharpumila	Nymphaeles	48.8095
Calliarthrontuberculosum	Algae	63.1841					Pseudochloriswilhelmii	Algae	48.8095
Vanillapompona	Monocot	63.1579					Pterogastradivaricata	Eudicot	48.8095
Thalassiosirapseudonana	Algae	63.1206					Silenecapitata	Eudicot	48.8095
Staurastrumpunctulatum	Algae	63.1068					Tecomariacapensis	Eudicot	48.8095
Lacunastrumgracillimum	Algae	63.0952					Vignaunguiculata	Eudicot	48.8095
Didymospheniageminata	Algae	63.0769					Apiosamericana	Eudicot	48.7805
Synedraacus	Algae	63.0769					Bartheabarthei	Eudicot	48.7805
Actinocyclussubtilis	Algae	63.0435					Calocedrusformosana	Gymnosperm	48.7805
Neodangemanniamicrocystis	Algae	63.0435					Cupressussempervirens	Gymnosperm	48.7805
Alveolatasp	Protist	62.963					Ficuscarica	Eudicot	48.7805
Pseudopediastrumsp	Algae	62.8866					Glycinecanescens	Eudicot	48.7805
Odontellasinensis	Algae	62.8571					Glycinedolichocarpa	Eudicot	48.7805
Pedicularishallaisanensis	Eudicot	62.8571					Glycinefalcata	Eudicot	48.7805
Kingdoniauniflora	Eudicot	62.8205					Glycinestenophita	Eudicot	48.7805
Verdigellaspeltata	Algae	62.7907					Glycinesyndetika	Eudicot	48.7805
Euglenariaanabaena	Protist	62.6866					Glycinetomentella	Eudicot	48.7805
Vacciniummacrocarpon	Eudicot	62.6667					Juniperusbermudiana	Gymnosperm	48.7805
Vanillaplanifolia	Monocot	62.6667					Juniperuscedrus	Gymnosperm	48.7805
Morindaofficinalis	Eudicot	62.6374					Juniperusmicrosperma	Gymnosperm	48.7805
Biddulphiatridens	Algae	62.5954					Juniperusscopulorum	Gymnosperm	48.7805
Guillardiatheta	Algae	62.585					Juniperusvirginiana	Gymnosperm	48.7805
Adiantumshastense	Pteridophyte	62.5					Liliumbulbiferum	Monocot	48.7805
Athyriumopacum	Pteridophyte	62.5					Metasequoiaglyptostroboides	Gymnosperm	48.7805
Athyriumsheareri	Pteridophyte	62.5					Pedinomonasminor	Algae	48.7805
Corallorhizamacrantha	Monocot	62.5					Schisandrasphenanthera	Magnoliids	48.7805
Coryluschinensis	Eudicot	62.5					Taxodiumdistichum	Gymnosperm	48.7805
Corylusfargesii	Eudicot	62.5					Vignaradiata	Eudicot	48.7805
Corylusheterophylla	Eudicot	62.5					Crudiaharmsiana	Eudicot	48.75
Diplaziumdilatatum	Pteridophyte	62.5					Juniperuscommunis	Gymnosperm	48.75
Diplaziumdushanense	Pteridophyte	62.5					Laurusnobilis	Magnoliids	48.75
Macrothelypteristorresiana	Pteridophyte	62.5					Machilusbalansae	Magnoliids	48.75
Pteridiumaquilinum	Pteridophyte	62.5					Genliseatuberosa	Eudicot	48.7179
Thalassiosiraweissflogii	Algae	62.4113					Trifoliumaureum	Eudicot	48.6842
Stichococcusbacillaris	Algae	62.3529					Cathayaargyrophylla	Gymnosperm	48.6486
Rosachinensis	Eudicot	62.3377					Cucumisxhytivus	Eudicot	48.6486
Ulmuslaciniata	Eudicot	62.3377					Erodiumreichardii	Eudicot	48.6486
Orobanchecrenata	Eudicot	62.3188					Lathyrusdavidii	Eudicot	48.6486
Castanopsisconcinna	Eudicot	62.1951					Lathyruspubescens	Eudicot	48.6486
Cressacretica	Eudicot	62.1951					Lathyrussativus	Eudicot	48.6486
Hafniomonaslaevis	Algae	62.1951					Lathyrustingitanus	Eudicot	48.6486
Legenerevaldiviana	Eudicot	62.1622					Pisumsativum	Eudicot	48.6486
Oberoniajaponica	Monocot	62.1622					Pseudolarixamabilis	Gymnosperm	48.6486
Roundiacardiophora	Algae	62.1429					Trifoliumboissieri	Eudicot	48.6486
Cryptoglenaskujai	Protist	62.1212					Larixsibirica	Gymnosperm	48.6111
Kumanoaamericana	Algae	62.1212					Cyphiacrenata	Eudicot	48.4848
Corylusavellana	Eudicot	62.0253					Royaanglica	Algae	48.3871
Gelidiumelegans	Algae	62					Acaciadealbata	Eudicot	48.3516
Gelidiumvagum	Algae	62					Spirogyramaxima	Algae	48.3516
Schizaeapectinata	Pteridophyte	61.9048					Centropogongranulosus	Eudicot	48.3146
Pelargoniumaustrale	Eudicot	61.8557					Dialypetalumfloribundum	Eudicot	48.3146
Ulmuspumila	Eudicot	61.8421					Diastateamicrantha	Eudicot	48.3146
Helianthusannuus	Eudicot	61.8182					Lobeliaerinus	Eudicot	48.3146
Ceramiumjaponicum	Algae	61.809					Lobeliakauaensis	Eudicot	48.3146
Grateloupiafilicina	Algae	61.8026					Lobeliamuscoides	Eudicot	48.3146
Psilotumnudum	Pteridophyte	61.7647					Lobelianiihauensis	Eudicot	48.3146
Kappaphycusalvarezii	Algae	61.6915					Lobeliapolyphylla	Eudicot	48.3146
Gymnochlorastellata	Algae	61.6667					Lobeliapuberula	Eudicot	48.3146
Cephalantherahumilis	Monocot	61.6438					Lobeliasonderiana	Eudicot	48.3146
Cryptomonascurvata	Algae	61.6438					Lobeliayuccoides	Eudicot	48.3146
Lithodesmiumundulatum	Algae	61.5942					Marsileacrenata	Pteridophyte	48.3146
Rhizosoleniafallax	Algae	61.5942					Lobeliasessilifolia	Eudicot	48.3146
Gloeochaetewittrockiana	Algae	61.5385					Aloysiacitrodora	Eudicot	48.2759
Ulmusdavidiana	Eudicot	61.5385					Burmeisteraceratocarpa	Eudicot	48.2759
Diplaziumunilobum	Pteridophyte	61.4458					Burmeisterafuscoapicata	Eudicot	48.2759
Grateloupiataiwanensis	Algae	61.3734					Burmeisteralutosa	Eudicot	48.2759
Athyriumsinense	Pteridophyte	61.3636					Burmeisteraresupinata	Eudicot	48.2759
Austroblechnummelanocaulon	Pteridophyte	61.3636					Burmeisterasmaragdi	Eudicot	48.2759
Cerataulinadaemon	Algae	61.3636					Coreanomeconhylomeconoides	Eudicot	48.2759
Cheilantheslindheimeri	Pteridophyte	61.3636					Drimysgranadensis	Magnoliids	48.2759
Depariapycnosora	Pteridophyte	61.3636					Huperziaserrata	Pteridophyte	48.2759
Depariaviridifrons	Pteridophyte	61.3636					Aristolochiacontorta	Magnoliids	48.2353
Diplaziumstriatum	Pteridophyte	61.3636					Bruinsmiapolysperma	Eudicot	48.2353
Dryopterisdecipiens	Pteridophyte	61.3636					Citrullusamarus	Eudicot	48.2353
Matteucciastruthiopteris	Pteridophyte	61.3636					Cocciniagrandis	Eudicot	48.2353
Phacotuslenticularis	Algae	61.3333					Dolichandracynanchoides	Eudicot	48.2353
Euglenaviridis	Protist	61.3333					Echinacanthuslofouensis	Eudicot	48.2353
Durinskiabaltica	Protist	61.2403					Firmianamajor	Eudicot	48.2353
Chroomonasplacoidea	Algae	61.2245					Fritillariathunbergii	Monocot	48.2353
Dendrobiumpendulum	Monocot	61.1111					Haloxylonammodendron	Eudicot	48.2353
Erodiumabsinthoides	Eudicot	61.1111					Lanceatibetica	Eudicot	48.2353
Paradoxiamultiseta	Algae	61.1111					Lemnaminor	Monocot	48.2353
Phaeocystisglobosa	Protist	61.1111					Liliumdistichum	Monocot	48.2353
Genlisearepens	Eudicot	61.039					Meliosmaaffcuneifolia	Eudicot	48.2353
Pedicularisishidoyana	Eudicot	61.039					Momordicacharantia	Eudicot	48.2353
Aldrovandavesiculosa	Eudicot	60.9756					Symplocarpusrenifolius	Monocot	48.2353
Monomorphinaparapyrum	Protist	60.9375					Tibouchinalongifolia	Eudicot	48.2353
Vanillaaphylla	Monocot	60.9375					Verniciafordii	Eudicot	48.2353
Cibotiumbarometz	Gymnosperm	60.9195					Actinidiatetramera	Eudicot	48.1928
Diclosteracuatus	Algae	60.9195					Amanaanhuiensis	Monocot	48.1928
Diplaziopsiscavaleriana	Pteridophyte	60.9195					Amanaedulis	Monocot	48.1928
Erodiumchrysanthum	Eudicot	60.8247					Amborellatrichopoda	Amborella	48.1928
Pelargoniumcotyledonis	Eudicot	60.8247					Castaneahenryi	Eudicot	48.1928
Pelargoniumdichondrifolium	Eudicot	60.8247					Duriozibethinus	Eudicot	48.1928
Pelargoniumexstipulatum	Eudicot	60.8247					Fritillariakarelinii	Monocot	48.1928
Floydiellaterrestris	Algae	60.8108					Fritillariapallidiflora	Monocot	48.1928
OncidiumGower	Monocot	60.8108					Fritillariatortifolia	Monocot	48.1928
Thrixspermumjaponicum	Monocot	60.8108					Fritillariaverticillata	Monocot	48.1928
Schizymeniadubyi	Algae	60.7843					Fritillariawalujewii	Monocot	48.1928
Cremastraappendiculata	Monocot	60.7595					Fritillariayuminensis	Monocot	48.1928
Stigeocloniumhelveticum	Algae	60.7595					Glyptostrobuspensilis	Gymnosperm	48.1928
Ulmusmacrocarpa	Eudicot	60.7595					Griffoniasimplicifolia	Eudicot	48.1928
Equisetumarvense	Pteridophyte	60.7143					Lanceahirsuta	Eudicot	48.1928
Neocystisbrevis	Algae	60.7143					Liliumduchartrei	Monocot	48.1928
Bigelowiellanatans	Algae	60.6557					Liliumwashingtonianum	Monocot	48.1928
Berberisamurensis	Eudicot	60.6383					Lychniswilfordii	Eudicot	48.1928
Betulacordifolia	Eudicot	60.6383					Manihotesculenta	Eudicot	48.1928
Phaeodactylumtricornutum	Algae	60.6061					Phaseolusvulgaris	Eudicot	48.1928
Triceratiumdubium	Algae	60.6061					Populuslasiocarpa	Eudicot	48.1928
Ulvaflexuosa	Algae	60.5634					Sinadoxacorydalifolia	Eudicot	48.1928
Miscanthusfloridulus	Monocot	60.5505					Viburnumutile	Eudicot	48.1928
Miscanthusjunceus	Monocot	60.5505					Eugeniauniflora	Eudicot	48.1928
Utriculariareniformis	Eudicot	60.5263					Adenophoradivaricata	Eudicot	48.1481
Nyholmiellaobtusifolia	Bryophyte	60.4938					Alseodaphnegracilis	Magnoliids	48.1481
Orthotrichumrogeri	Bryophyte	60.4938					Alseodaphnehuanglianshanensis	Magnoliids	48.1481
Attheyalongicornis	Algae	60.4478					Alseodaphnesemecarpifolia	Magnoliids	48.1481
Spinaciaoleracea	Eudicot	60.4167					Cryptocaryachinensis	Magnoliids	48.1481
Schimmelmanniaschousboei	Algae	60.396					Kostermanthusrobustus	Eudicot	48.1481
Caulerpacliftonii	Algae	60.3604					Littledaleaalaica	Monocot	48.1481
Nicotianasylvestris	Eudicot	60.3604					Lonicerajaponica	Eudicot	48.1481
Characiochlorisacuminata	Algae	60.274					Machiluspauhoi	Magnoliids	48.1481
Dendrobiumnobile	Monocot	60.274					Machilusthunbergii	Magnoliids	48.1481
Codiumsimulans	Algae	60.2564					Machilusyunnanensis	Magnoliids	48.1481
Cymbidiummannii	Monocot	60.2564					Perseaamericana	Magnoliids	48.1481
Schizaeaelegans	Pteridophyte	60.241					Phoebebournei	Magnoliids	48.1481
Bryopsissp	Algae	60.2273					Phoebechekiangensis	Magnoliids	48.1481
Homalosoruspycnocarpos	Pteridophyte	60.2273					Phoebeomeiensis	Magnoliids	48.1481
Pelliaendiviifolia	Bryophyte	60.2273					Phoebesheareri	Magnoliids	48.1481
Perillafrutescens	Eudicot	60.2273					Phoebezhennan	Magnoliids	48.1481
Perillasetoyensis	Eudicot	60.2273					Vignaangularis	Eudicot	48.1481
Pseudophegopterisaurita	Pteridophyte	60.2273					Ludwigiaoctovalvis	Eudicot	48.1481
Woodsiamacrochlaena	Pteridophyte	60.2273					Arecavestiaria	Monocot	48.1013
Woodwardiaunigemmata	Pteridophyte	60.2273					Hibiscussyriacus	Eudicot	48.1013
Zygnemacircumcarinatum	Algae	60.1942					Illiciumfloridanum	Magnoliids	48.1013
Nicotianaotophora	Eudicot	60.1852					Fragariavesca	Eudicot	48.0519
Oryzanivara	Monocot	60.1695					Oryzarufipogon	Monocot	48.0519
Asparagopsistaxiformis	Algae	60.0985					Fusochlorisperforata	Algae	48
Aureococcusanophagefferens	Algae	60					Lathyrusjaponicus	Eudicot	48
Cymbidiummacrorhizon	Monocot	60					Microthamniokuetzingianum	Algae	48
Euonymusschensianus	Eudicot	60					Monsoniamarlothii	Eudicot	48
Genliseafiliformis	Eudicot	60					Sequoiasempervirens	Gymnosperm	48
Genliseapygmaea	Eudicot	60					Trifoliumglanduliferum	Eudicot	48
Nicotianaundulata	Eudicot	60					Trifoliumgrandiflorum	Eudicot	48
Oncidiumsphacelatum	Monocot	60					Amaranthushypochondriacus	Eudicot	47.9452
Rhizosoleniaimbricata	Algae	60					Cyphiaphyteuma	Eudicot	47.9167
Sebdeniaflabellata	Algae	60					Cardaminelimprichtiana	Eudicot	47.8873
Sheathiaarcuata	Algae	60					Chlorotetraedronincus	Algae	47.8261
Pelargoniumalternans	Eudicot	59.7938					Lithotomapetraea	Eudicot	47.7778
Pelargoniumnanum	Eudicot	59.7938					Lobeliaaberdarica	Eudicot	47.7778
Pelargoniumquercifolium	Eudicot	59.7938					Lobeliachinensis	Eudicot	47.7778
Adiantumcapillusveneris	Pteridophyte	59.7701					Lobeliamelliana	Eudicot	47.7778
Aspleniumprolongatum	Pteridophyte	59.7701					Lobeliatelekii	Eudicot	47.7778
Bryopsisplumosa	Algae	59.7701					Musabalbisiana	Monocot	47.7778
Dracocephalumpalmatum	Eudicot	59.7701					Royaobtusa	Algae	47.7778
Frankliniaalatamaha	Eudicot	59.7701					Daphniphyllumoldhamii	Eudicot	47.7273
Pyrenariakhasiana	Eudicot	59.7701					Haplostachyshaplostachya	Eudicot	47.7273
Schimaargentea	Eudicot	59.7701					Iteachinensis	Eudicot	47.7273
Schimabrevipedicellata	Eudicot	59.7701					Musaitinerans	Monocot	47.7273
Schimacrenata	Eudicot	59.7701					Rosalucieae	Eudicot	47.7273
Schimakhasiana	Eudicot	59.7701					Stachyschamissonis	Eudicot	47.7273
Schimamultibracteata	Eudicot	59.7701					Stachyscoccinea	Eudicot	47.7273
Schimanoronhae	Eudicot	59.7701					Stenogynebifida	Eudicot	47.7273
Schimaremotiserrata	Eudicot	59.7701					Stenogynehaliakalae	Eudicot	47.7273
Schimasericans	Eudicot	59.7701					Stenogynekanehoana	Eudicot	47.7273
Schimasinensis	Eudicot	59.7701					Colocasiaesculenta	Monocot	47.6744
Schimasuperba	Eudicot	59.7701					Dalbergiahainanensis	Eudicot	47.6744
Schimawallichii	Eudicot	59.7701					Huperzialucidula	Pteridophyte	47.6744
Stegnogrammasagittifolia	Pteridophyte	59.7701					Lagenariasiceraria	Eudicot	47.6744
Stewartiarostrata	Eudicot	59.7701					Musatextilis	Monocot	47.6744
Watanabeareniformis	Algae	59.7701					Nypafruticans	Monocot	47.6744
Trapamaximowiczii	Eudicot	59.7561					Pinelliaternata	Monocot	47.6744
Paphiopedilumarmeniacum	Monocot	59.7403					Pueliaolyriformis	Monocot	47.6744
Schizomerisleibleinii	Algae	59.7403					Quercustarokoensis	Eudicot	47.6744
Wildemaniaschizophylla	Algae	59.7156					Quercusvariabilis	Eudicot	47.6744
Monomorphinaaenigmatica	Protist	59.6774					Spondiasbahiensis	Eudicot	47.6744
Pelargoniumendlicherianum	Eudicot	59.6774					Spondiastuberosa	Eudicot	47.6744
Emilianiahuxleyi	Protist	59.6639					Vivianiamarifolia	Eudicot	47.6744
Miscanthusgiganteus	Monocot	59.633					Acorusamericanus	Monocot	47.619
Miscanthustransmorrisonensis	Monocot	59.633					Acorusgramineus	Monocot	47.619
Saccharumofficinarum	Monocot	59.633					Actinidiaeriantha	Eudicot	47.619
Pelargoniumtetragonum	Eudicot	59.596					Actinidiakolomikta	Eudicot	47.619
Anemoclemaglaucifolium	Eudicot	59.5745					Ammopiptanthusmongolicus	Eudicot	47.619
Berberiskoreana	Eudicot	59.5745					Ammopiptanthusnanus	Eudicot	47.619
Alsophilaspinulosa	Magnoliids	59.5506					Barclayakunstleri	Nymphaeales	47.619
Cyclocaryapaliurus	Gymnosperm	59.5506					Brizamaxima	Monocot	47.619
Physcomitrellapatens	Bryophyte	59.5238					Erythranthelutea	Eudicot	47.619
Cycastaitungensis	Gymnosperm	59.5041					Euryaleferox	Nymphaeales	47.619
Chlamydomonasleiostraca	Algae	59.4937					Fritillariacirrhosa	Monocot	47.619
Ulmusgaussenii	Eudicot	59.4937					Fritillariataipaiensis	Monocot	47.619
Corallorhizatrifida	Monocot	59.4595					Fritillariaussuriensis	Monocot	47.619
Downingiaelegans	Eudicot	59.4595					Ginkgobiloba	Gymnosperm	47.619
Gastrochilusfuscopunctatus	Monocot	59.4595					Gloriosasuperba	Monocot	47.619
Gastrochilusjaponicus	Monocot	59.4595					Hostaminor	Monocot	47.619
Paphiopedilumniveum	Monocot	59.4595					Lactucasativa	Eudicot	47.619
Pelatantheriascolopendrifolia	Monocot	59.4595					Liliumamabile	Monocot	47.619
Boehmeriaumbrosa	Eudicot	59.4059					Liliumcallosum	Monocot	47.619
Eunotianaegelii	Algae	59.375					Liliumcernuum	Monocot	47.619
Trachelomonasvolvocina	Protist	59.375					Liliumtsingtauense	Monocot	47.619
Porphyrayezoensis	Algae	59.3301					Luzuriagaradicans	Monocot	47.619
Apostasiaodorata	Monocot	59.3023					Puccinellianuttalliana	Monocot	47.619
Dioscoreaalata	Monocot	59.3023					Salicorniabrachiata	Eudicot	47.619
Dioscoreaelephantipes	Monocot	59.3023					Syagruscoronata	Monocot	47.619
Dioscoreapolystachya	Monocot	59.3023					Tremaorientalis	Eudicot	47.619
Euonymushamiltonianus	Eudicot	59.3023					Zingeriabiebersteiniana	Monocot	47.619
Salviarosmarinus	Eudicot	59.3023					Adenophoraerecta	Eudicot	47.561
Phaeocystisantarctica	Protist	59.2593					Adenophoraremotiflora	Eudicot	47.561
Paphiopedilumdianthum	Monocot	59.2105					Adenophorastricta	Eudicot	47.561
Stauridiumtetras	Algae	59.2105					Bambusaoldhamii	Monocot	47.561
Anemopaegmaoligoneuron	Eudicot	59.1837					Barklyasyringifolia	Eudicot	47.561
Pelargoniumexhibens	Eudicot	59.1837					Bauhiniabinata	Eudicot	47.561
Populustrichocarpa	Eudicot	59.1837					Cardiocrinumgiganteum	Monocot	47.561
Broussonetiapapyrifera	Eudicot	59.0909					Cryptomeriajaponica	Gymnosperm	47.561
Chionanthusrupicola	Monocot	59.0909					Davidiainvolucrata	Eudicot	47.561
Cystopterischinensis	Pteridophyte	59.0909					Fritillariahupehensis	Monocot	47.561
Dodonaeaviscosa	Eudicot	59.0909					Hanabusayaasiatica	Eudicot	47.561
Lavandulaangustifolia	Eudicot	59.0909					Hostaventricosa	Monocot	47.561
Lysionotuspauciflorus	Eudicot	59.0909					Littledalearacemosa	Monocot	47.561
Rhachidosorusconsimilis	Pteridophyte	59.0909					Lonicerastephanocarpa	Eudicot	47.561
Woodsiapolystichoides	Pteridophyte	59.0909					Loniceratragophylla	Eudicot	47.561
Charavulgaris	Algae	59.0476					Lysiphyllumhookeri	Eudicot	47.561
Cyphiaschlechteri	Eudicot	59.0476					Maackiafloribunda	Eudicot	47.561
Epimediumdolichostemon	Eudicot	59.0361					Passifloracincinnata	Eudicot	47.561
Onocleasensibilis	Pteridophyte	59.0361					Pastinacapimpinellifolia	Eudicot	47.561
Cymbidiumaloifolium	Monocot	58.9744					Planctonemalauterbornii	Algae	47.561
Cymbidiumtortisepalum	Monocot	58.9744					Senegalialaeta	Eudicot	47.561
Cymbidiumtracyanum	Monocot	58.9744					Seselimontanum	Eudicot	47.561
Lobosphaeraincisa	Algae	58.9744					Botryococcusbraunii	Algae	47.5
Rhodochaeteparvula	Algae	58.9744					Cajanuscajan	Eudicot	47.5
Plagiogrammopsisvanheurckii	Algae	58.9552					Carumcarvi	Eudicot	47.5
Ephedrafoeminea	Gymnosperm	58.9041					Coccomyxasubellipsoidea	Algae	47.5
Gentianaornata	Eudicot	58.9041					Diandrolyrasp	Monocot	47.5
Phragmipediumlongifolium	Monocot	58.9041					Guibourtialeonensis	Eudicot	47.5
Rhodomonassalina	Protist	58.9041					Illiciumanisatum	Magnoliids	47.5
Cylindrocystisbrebissonii	Algae	58.8889					Olyralatifolia	Monocot	47.5
Gynochthodesnanlingensis	Eudicot	58.8889					Parianaradiciflora	Monocot	47.5
Betulaplatyphylla	Eudicot	58.8235					Robiniapseudoacacia	Eudicot	47.5
Epimediumacuminatum	Eudicot	58.8235					Salixinterior	Eudicot	47.5
Euonymusjaponicus	Eudicot	58.8235					Genliseamargaretae	Eudicot	47.4576
Hanseniaoviformis	Eudicot	58.8235					Erodiumtexanum	Eudicot	47.4359
Arundodonax	Monocot	58.7629					Gentianamacrophylla	Eudicot	47.4359
Arundoplinii	Monocot	58.7629					Quercusaquifolioides	Eudicot	47.4359
Pelargoniumcitronellum	Eudicot	58.7629					Partheniumargentatum	Eudicot	47.3684
Pelargoniumcucullatum	Eudicot	58.7629					Boswelliasacra	Eudicot	47.3118
Pelargoniumechinatum	Eudicot	58.7629					Abieskoreana	Gymnosperm	47.2973
Pelargoniumfulgidum	Eudicot	58.7629					Abiessibirica	Gymnosperm	47.2973
Pelargoniumincrassatum	Eudicot	58.7629					Fragariamandshurica	Eudicot	47.2973
Genliseaviolacea	Eudicot	58.75					Lathyrusinconspicuus	Eudicot	47.2973
Alpiniaoxyphylla	Monocot	58.6957					Lathyruslittoralis	Eudicot	47.2973
Clematisterniflora	Eudicot	58.6957					Lobeliacardinalis	Eudicot	47.2527
Pelargoniumspinosum	Eudicot	58.6777					Lobeliaspicata	Eudicot	47.2527
Cymbidiumlancifolium	Monocot	58.6667					Magnoliayunnanensis	Magnoliids	47.2527
Abeliophyllumdistichum	Eudicot	58.6207					Mychonastesjurisii	Algae	47.2222
Apterospermaoblata	Eudicot	58.6207					Acacialigulata	Eudicot	47.191
Athyriumanisopterum	Pteridophyte	58.6207					Hypolytrumnemorum	Monocot	47.191
Cynanchumwilfordii	Eudicot	58.6207					Lobeliaboninensis	Eudicot	47.191
Gordonia brandegeei	Eudicot	58.6207					Lobeliadavidii	Eudicot	47.191
Gordonia lasianthus	Eudicot	58.6207					Lobeliadoniana	Eudicot	47.191
Juglanscathayensis	Eudicot	58.6207					Lobeliaholstii	Eudicot	47.191
Klebsormidiumnitens	Algae	58.6207					Lobelialongisepala	Eudicot	47.191
Laplaceafruticosa	Eudicot	58.6207					Lobeliamildbraedii	Eudicot	47.191
Polysporalongicarpa	Eudicot	58.6207					Lobeliaritabeaniana	Eudicot	47.191
Polysporaspeciosa	Eudicot	58.6207					Lobeliasancta	Eudicot	47.191
Pyrenariadiospyricarpa	Eudicot	58.6207					Lobeliaseguinii	Eudicot	47.191
Pyrenariamenglaensis	Eudicot	58.6207					Lobeliaudzungwensis	Eudicot	47.191
Rehmanniapiasezkii	Eudicot	58.6207					Lobeliaurens	Eudicot	47.191
Salviamiltiorrhiza	Eudicot	58.6207					Cyphiaangustiloba	Eudicot	47.1698
Stewartiacalcicola	Eudicot	58.6207					Pinusmonophylla	Gymnosperm	47.1429
Stewartiacordifolia	Eudicot	58.6207					Adenocalymmadivaricatum	Eudicot	47.1264
Stewartiacrassifolia	Eudicot	58.6207					Dendropanaxdentiger	Eudicot	47.1264
Stewartiamalacodendron	Eudicot	58.6207					Dendropanaxmorbifer	Eudicot	47.1264
Stewartiaovata	Eudicot	58.6207					Eleutherococcussenticosus	Eudicot	47.1264
Stewartiapseudocamellia	Eudicot	58.6207					Japonolirionosense	Monocot	47.1264
Stewartiapteropetiolata	Eudicot	58.6207					Lithocarpusbalansae	Eudicot	47.1264
Stewartiarubiginosa	Eudicot	58.6207					Magnoliatripetala	Magnoliids	47.1264
Stewartiasinensis	Eudicot	58.6207					Nasturtiumofficinale	Eudicot	47.1264
Pelargoniummyrrhifolium	Eudicot	58.5859					Panaxginseng	Eudicot	47.1264
Peucedanumjaponicum	Eudicot	58.5859					Panaxjaponicus	Eudicot	47.1264
Achlystriphylla	Eudicot	58.5366					Panaxnotoginseng	Eudicot	47.1264
Oryzacoarctata	Monocot	58.5366					Panaxvietnamensis	Eudicot	47.1264
Pseudopediastrumintegrum	Algae	58.5366					Parrotiasubaequalis	Eudicot	47.1264
Tetraphispellucida	Bryophyte	58.5366					Sesamumindicum	Eudicot	47.1264
Fistuliferasolaris	Algae	58.5185					Trithrinaxbrasiliensis	Monocot	47.1264
Porphyrapulchra	Algae	58.4541					Nephroselmisolivacea	Algae	47.0968
Aneurapinguis	Bryophyte	58.4416					Adenocalymmacristicalyx	Eudicot	47.0588
Dendrobiumcatenatum	Monocot	58.4416					Adenocalymmahatschbachii	Eudicot	47.0588
Dendrobiumstrongylanthum	Monocot	58.4416					Adenocalymmapedunculatum	Eudicot	47.0588
Scenedesmusobliquus	Algae	58.4416					Allomaietavillosa	Eudicot	47.0588
Eurycorymbuscavaleriei	Eudicot	58.427					Cardamineimpatiens	Eudicot	47.0588
Hydroceratriflora	Eudicot	58.427					Cardamineresedifolia	Eudicot	47.0588
Ignatiustetrasporus	Algae	58.427					Cocosnucifera	Monocot	47.0588
Lepidiumvirginicum	Eudicot	58.427					Cucumissativus	Eudicot	47.0588
Oryzaminuta	Monocot	58.427					Decaisneainsignis	Eudicot	47.0588
Pleionebulbocodioides	Monocot	58.427					Elodeacanadensis	Monocot	47.0588
Pseudocharaciumamericanum	Algae	58.427					Eupteleapleiosperma	Eudicot	47.0588
Pyropiaperforata	Algae	58.3732					Fritillariaeduardii	Monocot	47.0588
Chrysopogonserrulatus	Monocot	58.3333					Fritillariapersica	Monocot	47.0588
Coixlacrymajobi	Monocot	58.3333					Galiummollugo	Eudicot	47.0588
Dioscorearotundata	Monocot	58.3333					Gossypiumthurberi	Eudicot	47.0588
Ephedraequisetina	Gymnosperm	58.3333					Haloxylonpersicum	Eudicot	47.0588
Epimediumsagittatum	Eudicot	58.3333					Heliconiacollinsiana	Monocot	47.0588
Gymnospermiummicrorrhynchum	Eudicot	58.3333					Henrietteabarkeri	Eudicot	47.0588
Iochromacardenasianum	Eudicot	58.3333					Hydrocotylesibthorpioides	Eudicot	47.0588
Paeoniaostii	Eudicot	58.3333					Hydrocotyleverticillata	Eudicot	47.0588
Pelargoniumtransvaalense	Eudicot	58.3333					Lindenbergiaphilippensis	Eudicot	47.0588
Praxelisclematidea	Eudicot	58.3333					Melastomacandidum	Eudicot	47.0588
Sorghumtimorense	Monocot	58.3333					Miconiadodecandra	Eudicot	47.0588
Kryptoperidiniumfoliaceum	Protist	58.2734					Nupharlongifolia	Eudicot	47.0588
Choricystisparasitica	Algae	58.2278					Opisthocentraclidemioides	Eudicot	47.0588
Ulmuschenmoui	Eudicot	58.2278					Papaverorientale	Eudicot	47.0588
Cassythafiliformis	Magnoliids	58.209					Papaverrhoeas	Eudicot	47.0588
Ulvalinza	Algae	58.209					Papaversomniferum	Eudicot	47.0588
Miscanthussacchariflorus	Monocot	58.1967					Pipernigrum	Magnoliids	47.0588
Miscanthussinensis	Monocot	58.1967					Polygonatumstenophyllum	Monocot	47.0588
Acerdavidii	Eudicot	58.1395					Pycnococcusprovasolii	Algae	47.0588
Acermorrisonense	Eudicot	58.1395					Rhynchantherabracteata	Eudicot	47.0588
Alyssumdesertorum	Eudicot	58.1395					Sinowilsoniahenryi	Eudicot	47.0588
Betulanana	Eudicot	58.1395					Spirodelapolyrhiza	Monocot	47.0588
Epipactismairei	Monocot	58.1395					Tiliaamurensis	Eudicot	47.0588
Masdevalliacoccinea	Monocot	58.1395					Triolenaamazonica	Eudicot	47.0588
Morettiacanescens	Eudicot	58.1395					Zingiberspectabile	Monocot	47.0588
Prunuspseudocerasus	Eudicot	58.1395					Acioaguianensis	Magnoliids	46.988
Taccaleontopetaloides	Monocot	58.1395					Actinidiapolygama	Eudicot	46.988
Tetrastigmahemsleyanum	Eudicot	58.1395					Adenolobusgaripensis	Eudicot	46.988
Juglansmandshurica	Eudicot	58.1395					Afrolicaniaelaeosperma	Eudicot	46.988
Gentianahexaphylla	Eudicot	58.1081					Althaeaofficinalis	Eudicot	46.988
Najasflexilis	Monocot	58.1081					Amanaerythronioides	Monocot	46.988
Neofinetiafalcata	Monocot	58.1081					Angelesiasplendens	Eudicot	46.988
Neofinetiarichardsiana	Monocot	58.1081					Cercisglabra	Eudicot	46.988
Oltmannsiellopsisviridis	Algae	58.0645					Chrysobalanusicaco	Eudicot	46.988
Chrysochromulinaparva	Protist	58.0357					Dactyladeniabellayana	Eudicot	46.988
Apostasiashenzhenica	Monocot	58.0247					Dactyladeniabuchneri	Eudicot	46.988
Fargesiadenudata	Monocot	58.0247					Dactyladeniafloretii	Eudicot	46.988
Boehmeriaspicata	Eudicot	58					Daiswadunniana	Eudicot	46.988
Oryzapunctata	Monocot	58					Ehrhartabulbosa	Monocot	46.988
Aspleniumpekinense	Pteridophyte	57.9545					Eriachnearmittii	Monocot	46.988
Calanthedavidii	Monocot	57.9545					Eriachnestipacea	Monocot	46.988
Cenchrusamericanus	Monocot	57.9545					Exellodendronbarbatum	Eudicot	46.988
Deparialancea	Pteridophyte	57.9545					Garciniamangostana	Eudicot	46.988
Diplaziopsisjavanica	Pteridophyte	57.9545					Gossypiumturneri	Eudicot	46.988
Dipteroniasinensis	Eudicot	57.9545					Grangeriaborbonica	Eudicot	46.988
Forestieraisabelae	Eudicot	57.9545					Gymnaconitumgymnandrum	Eudicot	46.988
Hypodematiumcrenatum	Pteridophyte	57.9545					Helictochloahookeri	Monocot	46.988
Ligusticumtenuissimum	Eudicot	57.9545					Hirtellaphysophora	Eudicot	46.988
Macadamiaternifolia	Eudicot	57.9545					Hirtellaracemosa	Eudicot	46.988
Masdevalliapicturata	Monocot	57.9545					Hirtellazanzibarica	Eudicot	46.988
Neottiaovata	Monocot	57.9545					Hungagerontogea	Eudicot	46.988
Nestegisapetala	Eudicot	57.9545					Illiciumoligandrum	Magnoliids	46.988
Noronhialowryi	Eudicot	57.9545					Isachnedistichophylla	Monocot	46.988
Oleaexasperata	Monocot	57.9545					Licaniaalba	Eudicot	46.988
Phyllorachissagittata	Monocot	57.9545					Licaniacanescens	Eudicot	46.988
Primulinaliboensis	Eudicot	57.9545					Licaniaglabriflora	Eudicot	46.988
Rehmanniaglutinosa	Eudicot	57.9545					Licaniaheteromorpha	Eudicot	46.988
Rehmanniasolanifolia	Eudicot	57.9545					Licaniamacrophylla	Eudicot	46.988
Schreberaarborea	Eudicot	57.9545					Licaniamembranacea	Eudicot	46.988
Dendrobiumhuoshanense	Monocot	57.8947					Licaniamichauxii	Eudicot	46.988
Dendrobiumofficinale	Monocot	57.8947					Licaniamicrantha	Eudicot	46.988
Eulophiazollingeri	Monocot	57.8947					Licaniaminutiflora	Eudicot	46.988
Arachishypogaea	Eudicot	57.8313					Licaniaovalifolia	Eudicot	46.988
Carpinusputoensis	Eudicot	57.8313					Licaniasprucei	Eudicot	46.988
Epimediumlishihchenii	Eudicot	57.8313					Licaniatomentosa	Eudicot	46.988
Epimediumpseudowushanense	Eudicot	57.8313					Liliumhenryi	Monocot	46.988
Equisetumhyemale	Pteridophyte	57.8313					Liliumsp	Monocot	46.988
Eustrephuslatifolius	Monocot	57.8313					Liliumtaliense	Monocot	46.988
Fagusengleriana	Eudicot	57.8313					Loliumperenne	Monocot	46.988
Oryzaofficinalis	Monocot	57.8313					Magnistipulabutayei	Eudicot	46.988
Phaenanthoeciumkoestlinii	Monocot	57.8313					Melliodendronxylocarpum	Eudicot	46.988
Sarachapunctata	Eudicot	57.8313					Parastemonurophyllus	Eudicot	46.988
Mesembryanthemumcrystallinum	Eudicot	57.7778					Patriniasaniculifolia	Eudicot	46.988
Pelargoniumtrifidum	Eudicot	57.7586					Polygonatumcyrtonema	Monocot	46.988
Bathycoccusprasinos	Algae	57.6923					Salpingamaranonensis	Eudicot	46.988
Bracteacoccusgiganteus	Algae	57.6923					Schnellatrichosepala	Eudicot	46.988
Cymbidiumensifolium	Monocot	57.6923					Solanumcheesmaniae	Eudicot	46.988
Cymbidiumfaberi	Monocot	57.6923					Solanumchilense	Eudicot	46.988
Cymbidiumkanran	Monocot	57.6923					Solanumgalapagense	Eudicot	46.988
Cymbidiumsinense	Monocot	57.6923					Solanumhabrochaites	Eudicot	46.988
Pseudonitzschiamultiseries	Algae	57.6923					Solanumincanum	Eudicot	46.988
Alnusjaponica	Eudicot	57.6471					Solanumneorickii	Eudicot	46.988
Alnusmaximowiczii	Eudicot	57.6471					Solanumpimpinellifolium	Eudicot	46.988
Anthriscuscerefolium	Eudicot	57.6471					Tetragoniatetragonioides	Eudicot	46.988
Boeahygrometrica	Eudicot	57.6471					Trilliummaculatum	Monocot	46.988
Cakilearabica	Eudicot	57.6471					Tylosemafassoglense	Eudicot	46.988
Carpinuscordata	Eudicot	57.6471					Veratrumpatulum	Monocot	46.988
Daucuscarotasubspsativus	Eudicot	57.6471					Wolffiaaustraliana	Monocot	46.988
Eriochrysiscfcayennensis	Monocot	57.6471					Yuccaschidigera	Monocot	46.988
Eriochrysislaxa	Monocot	57.6471					Hirtellamacrosepala	Eudicot	46.988
Glycosmispentaphylla	Eudicot	57.6471					Neocaryamacrophylla	Eudicot	46.988
Hanseniaforrestii	Eudicot	57.6471					Liliumhansonii	Monocot	46.988
Osmundastrumcinnamomeum	Pteridophyte	57.6471					Agrostemmagithago	Eudicot	46.9136
Ostryarehderiana	Eudicot	57.6471					Chasechloamadagascariensis	Monocot	46.9136
Ostryatrichocarpa	Eudicot	57.6471					Chimonocalamuslongiusculus	Monocot	46.9136
Platantherajaponica	Monocot	57.6471					Guaduaweberbaueri	Monocot	46.9136
Primulasinensis	Eudicot	57.6471					Gymnocarposprzewalskii	Eudicot	46.9136
Tofieldiathibetica	Monocot	57.6471					Hakonechloamacra	Monocot	46.9136
Leptocylindrusdanicus	Algae	57.5758					Linderaglauca	Magnoliids	46.9136
Taxilluschinensis	Eudicot	57.5758					Moliniacaerulea	Monocot	46.9136
Taxillussutchuenensis	Eudicot	57.5758					Populusbalsamifera	Eudicot	46.9136
Ulvaprolifera	Algae	57.5758					Populusfremontii	Eudicot	46.9136
Champereiamanillana	Eudicot	57.5342					Silenelatifolia	Eudicot	46.9136
Dendrobiummoniliforme	Monocot	57.5342					Sophoraalopecuroides	Monocot	46.9136
Downingiacuspidata	Eudicot	57.5342					Theobromacacao	Eudicot	46.9136
Erycinapusilla	Monocot	57.5342					Danielliapilosa	Eudicot	46.8354
Gentianacaelestis	Eudicot	57.5342					Illiciumverum	Magnoliids	46.8354
Gentianaoreodoxa	Eudicot	57.5342					Populuslaurifolia	Eudicot	46.8354
Isotomahypocrateriformis	Eudicot	57.5342					Populuspruinosa	Eudicot	46.8354
Phalaenopsisequestris	Monocot	57.5342					Salixchaenomeloides	Eudicot	46.8354
Porterellacarnosula	Eudicot	57.5342					Salixparaplesia	Eudicot	46.8354
Ranunculusoccidentalis	Eudicot	57.5					Salixrorida	Eudicot	46.8354
Adinandraangustifolia	Eudicot	57.4713					Sileneparadoxa	Eudicot	46.8354
Adinandramillettii	Eudicot	57.4713					Tahinaspectabilis	Monocot	46.8354
Amomumcompactum	Monocot	57.4713					Plantagomedia	Eudicot	46.8085
Amomumkrervanh	Monocot	57.4713					Aegilopscylindrica	Monocot	46.7532
Andrographispaniculata	Eudicot	57.4713					Aegilopsspeltoides	Monocot	46.7532
Araliaundulata	Eudicot	57.4713					Chlorellamirabilis	Algae	46.7532
Ardisiapolysticta	Eudicot	57.4713					Geraniummaderense	Eudicot	46.7532
Bretschneiderasinensis	Eudicot	57.4713					Pseudosasajaponica	Monocot	46.7532
Camelliaelongata	Eudicot	57.4713					Secalecereale	Monocot	46.7532
Camelliamairei	Eudicot	57.4713					Utriculariamacrorhiza	Eudicot	46.7532
Camelliaszechuanensis	Eudicot	57.4713					Brighamiainsignis	Eudicot	46.6667
Chionanthusretusus	Monocot	57.4713					Cyaneafissa	Eudicot	46.6667
Cypripediumformosanum	Monocot	57.4713					Delissearhytidosperma	Eudicot	46.6667
Cyrtomiumfortunei	Pteridophyte	57.4713					Faidherbiaalbida	Eudicot	46.6667
Diospyrosglaucifolia	Eudicot	57.4713					Lathyrusclymenum	Eudicot	46.6667
Diospyroskaki	Eudicot	57.4713					Lathyrusgraminifolius	Eudicot	46.6667
Diospyroslotus	Eudicot	57.4713					Lathyruspalustris	Eudicot	46.6667
Diospyrosoleifera	Eudicot	57.4713					Lathyrusvenosus	Eudicot	46.6667
Dipteroniadyeriana	Eudicot	57.4713					Lobeliaacrochila	Eudicot	46.6667
Forsythiaintermedia	Eudicot	57.4713					Lobeliabambuseti	Eudicot	46.6667
Fraxinuschiisanensis	Eudicot	57.4713					Lobelialukwangulensis	Eudicot	46.6667
Goodyerafumata	Monocot	57.4713					Lobeliapetiolata	Eudicot	46.6667
Gynostemmacaulopterum	Eudicot	57.4713					Lobeliarhynchopetalum	Eudicot	46.6667
Gynostemmacompressum	Eudicot	57.4713					Lobeliathuliniana	Eudicot	46.6667
Jasminumnudiflorum	Eudicot	57.4713					Plantagomaritima	Eudicot	46.6667
Juglanssigillata	Eudicot	57.4713					Rosamultiflora	Eudicot	46.6667
Leitneriafloridana	Eudicot	57.4713					Sclerothecaviridiflora	Eudicot	46.6667
Menthalongifolia	Eudicot	57.4713					Trifoliumrepens	Eudicot	46.6667
Menthaspicata	Eudicot	57.4713					Angiopterisangustifolia	Pteridophyte	46.5909
Nandinadomestica	Eudicot	57.4713					Angiopterisevecta	Pteridophyte	46.5909
Pedicularischeilanthifolia	Eudicot	57.4713					Byrsonimacoccolobifolia	Eudicot	46.5909
Pentaphylaxeuryoides	Eudicot	57.4713					Cyamopsistetragonoloba	Eudicot	46.5909
Phedimuskamtschaticus	Eudicot	57.4713					Galeopsistetrahit	Eudicot	46.5909
Polysporaaxillaris	Eudicot	57.4713					Lepisorusclathratus	Pteridophyte	46.5909
Polysporadalgleishiana	Eudicot	57.4713					Pachysandraterminalis	Eudicot	46.5909
Polysporahainanensis	Eudicot	57.4713					Phyllostegiavelutina	Eudicot	46.5909
Premnamicrophylla	Eudicot	57.4713					Rosaroxburghii	Eudicot	46.5909
Pyrenariamicrocarpa	Eudicot	57.4713					Stachysbyzantina	Eudicot	46.5909
Pyrenariaoblongicarpa	Eudicot	57.4713					Stachyssylvatica	Eudicot	46.5909
Pyrenariapingpienensis	Eudicot	57.4713					Wimmerellahederacea	Eudicot	46.5909
Rehmanniachingii	Eudicot	57.4713					Acoelorraphewrightii	Monocot	46.5116
Rehmanniaelata	Eudicot	57.4713					Ananascomosus	Monocot	46.5116
Rehmanniahenryi	Eudicot	57.4713					Arengacaudata	Monocot	46.5116
Salixarbutifolia	Eudicot	57.4713					Baxteriaaustralis	Monocot	46.5116
Salviajaponica	Eudicot	57.4713					Bismarckianobilis	Monocot	46.5116
Saussureapolylepis	Eudicot	57.4713					Borassodendronmachadonis	Monocot	46.5116
Scutellariabaicalensis	Eudicot	57.4713					Braheabrandegeei	Monocot	46.5116
Sladeniacelastrifolia	Eudicot	57.4713					Calamuscaryotoides	Monocot	46.5116
Symplocoscostaricana	Eudicot	57.4713					Carludovicapalmata	Monocot	46.5116
Symplocospaniculata	Eudicot	57.4713					Caryotamitis	Monocot	46.5116
Tutcheriachampionii	Eudicot	57.4713					Chloranthusjaponicus	Eudicot	46.5116
Utriculariagibba	Eudicot	57.4713					Chloranthusspicatus	Eudicot	46.5116
Zanthoxylumbungeanum	Eudicot	57.4713					Chuniophoenixnana	Monocot	46.5116
Zanthoxylumsimulans	Eudicot	57.4713					Commiphorawightii	Eudicot	46.5116
Porphyrapurpurea	Algae	57.4163					Coryphalecomtei	Monocot	46.5116
Cuscutagronovii	Eudicot	57.377					Curcumaroscoeana	Monocot	46.5116
Pelargoniumquinquelobatum	Eudicot	57.377					Dieffenbachiaseguine	Monocot	46.5116
Pyropiahaitanensis	Algae	57.346					Elaeisguineensis	Monocot	46.5116
Dendrobiumbellatulum	Monocot	57.3333					Gossypium anomalum	Eudicot	46.5116
Dendrobiumcandidum	Monocot	57.3333					Gossypiumherbaceum	Eudicot	46.5116
Echinochloaoryzicola	Eudicot	57.3171					Gossypiumlongicalyx	Eudicot	46.5116
Epimediumkoreanum	Eudicot	57.3171					Gossypiumstocksii	Eudicot	46.5116
Iochromalehmannii	Eudicot	57.3171					Leucothrinaxmorrisii	Monocot	46.5116
Sanioniauncinata	Bryophyte	57.3171					Lodoiceamaldivica	Monocot	46.5116
Silenenoctiflora	Eudicot	57.3171					Mauritiaflexuosa	Monocot	46.5116
Acerpalmatum	Eudicot	57.3034					Phytelephasaequatorialis	Monocot	46.5116
Camelliacrapnelliana	Eudicot	57.3034					Primulaveris	Eudicot	46.5116
Camelliacuspidata	Eudicot	57.3034					Pritchardiathurstonii	Monocot	46.5116
Camelliaimpressinervis	Eudicot	57.3034					Pseudophoenixvinifera	Monocot	46.5116
Camelliajaponica	Eudicot	57.3034					Quercusbaronii	Eudicot	46.5116
Camelliapitardii	Eudicot	57.3034					Quercusdolicholepis	Eudicot	46.5116
Camelliataliensis	Eudicot	57.3034					Quercusglauca	Eudicot	46.5116
Camelliayunnanensis	Eudicot	57.3034					Quercussichourensis	Eudicot	46.5116
Cyrtomiumdevexiscapulae	Pteridophyte	57.3034					Quercustungmaiensis	Eudicot	46.5116
Lamiumgaleobdolon	Eudicot	57.3034					Sabaldomingensis	Monocot	46.5116
Pelargoniumdolomiticum	Eudicot	57.265					Salaccaramosiana	Monocot	46.5116
Aesculuswangii	Eudicot	57.1429					Serenoarepens	Monocot	46.5116
Ajugareptans	Eudicot	57.1429					Solanumcommersonii	Eudicot	46.5116
Anemopaegmafoetidum	Eudicot	57.1429					Solanumnigrum	Eudicot	46.5116
Carpinusbetulus	Eudicot	57.1429					Spondiasmombin	Eudicot	46.5116
Castanopsishainanensis	Eudicot	57.1429					Trematolobeliakauaiensis	Eudicot	46.5116
Castillejaparamensis	Eudicot	57.1429					Triticumaestivum	Monocot	46.5116
Chenopodiumquinoa	Eudicot	57.1429					Typhalatifolia	Monocot	46.5116
Dioscoreavillosa	Monocot	57.1429					Veitchiaarecina	Monocot	46.5116
Dunaliabrachyacantha	Eudicot	57.1429					Washingtoniarobusta	Monocot	46.5116
Entransiafimbriata	Algae	57.1429					Arracaciaxanthorrhiza	Eudicot	46.4789
Ficusracemosa	Eudicot	57.1429					Acoruscalamus	Monocot	46.4286
Iochromanitidum	Eudicot	57.1429					Aethionemacordifolium	Eudicot	46.4286
Iochromasalpoanum	Eudicot	57.1429					Agrostisgigantea	Monocot	46.4286
Iochromatingoanum	Eudicot	57.1429					Avenasativa	Monocot	46.4286
Iochromaumbellatum	Eudicot	57.1429					Avenasterilis	Monocot	46.4286
Jasminumsambac	Eudicot	57.1429					Baccharisgenistelloides	Eudicot	46.4286
Lygeumspartum	Monocot	57.1429					Camelinasativa	Eudicot	46.4286
Otateaglauca	Monocot	57.1429					Capsellarubella	Eudicot	46.4286
Paeoniaveitchii	Eudicot	57.1429					Cinnamomumcamphora	Magnoliids	46.4286
Pelargoniumhortorum	Eudicot	57.1429					Connorochloatenuis	Monocot	46.4286
Pleurospermumcamtschaticum	Eudicot	57.1429					Dactylisglomerata	Monocot	46.4286
Prunustomentosa	Eudicot	57.1429					Diplostephiumjenesanum	Eudicot	46.4286
Raddiabrasiliensis	Monocot	57.1429					Drabaoreades	Eudicot	46.4286
Sedumtakesimense	Eudicot	57.1429					Gastridiumventricosum	Monocot	46.4286
Sinalliarialimprichtiana	Eudicot	57.1429					Graffenriedamoritziana	Eudicot	46.4286
Oryzasativa	Monocot	57					Lamarckiaaurea	Monocot	46.4286
Citrusaurantiifolia	Eudicot	56.9892					Liliumphiladelphicum	Monocot	46.4286
Citruslimon	Eudicot	56.9892					Littledaleaprzevalskyi	Monocot	46.4286
Ipomoeabatatas	Eudicot	56.9892					Magnoliakwangsiensis	Magnoliids	46.4286
Azadirachtaindica	Eudicot	56.9767					Nardusstricta	Monocot	46.4286
Buxusmicrophylla	Eudicot	56.9767					Nassellahyalina	Monocot	46.4286
Caryopterismongholica	Eudicot	56.9767					Phleumalpinum	Monocot	46.4286
Clausenaexcavata	Eudicot	56.9767					Poapalustris	Monocot	46.4286
Coffeacanephora	Eudicot	56.9767					Polygonatumsibiricum	Monocot	46.4286
Elleanthussodiroi	Monocot	56.9767					Polygonatumverticillatum	Monocot	46.4286
Erythropalumscandens	Eudicot	56.9767					Prangostrifida	Eudicot	46.4286
Forsythiasuspensa	Eudicot	56.9767					Psidiumguajava	Eudicot	46.4286
Habenariaradiata	Monocot	56.9767					Salicorniaeuropaea	Eudicot	46.4286
Liquidambarformosana	Eudicot	56.9767					Sambucuswilliamsii	Eudicot	46.4286
Ludisiadiscolor	Monocot	56.9767					Solanumtuberosum	Eudicot	46.4286
Oleaeuropaea	Monocot	56.9767					Stipahymenoides	Monocot	46.4286
Oryzameyeriana	Monocot	56.9767					Stipapurpurea	Monocot	46.4286
Oziroebiflora	Monocot	56.9767					Strobilanthescusia	Eudicot	46.4286
Prunusdulcis	Eudicot	56.9767					Taeniatherumcaputmedusae	Monocot	46.4286
Scopoliaparviflora	Eudicot	56.9767					Tigridiopalmamagnifica	Eudicot	46.4286
Sedumsarmentosum	Eudicot	56.9767					Viburnumbetulifolium	Eudicot	46.4286
Sinopodophyllumhexandrum	Eudicot	56.9767					Vitisriparia	Eudicot	46.4286
Sobraliacallosa	Monocot	56.9767					Piliostigmathonningii	Eudicot	46.3918
Syringavulgaris	Eudicot	56.9767					Chlamydomonasreinhardtii	Algae	46.3768
Goodyera velutina	Monocot	56.962					Acidosasapurpurea	Monocot	46.3415
Dendrobiumprimulinum	Monocot	56.9444					Ampelocalamusactinotrichus	Monocot	46.3415
Erodiumgruinum	Eudicot	56.9444					Ampelocalamusnaibunensis	Monocot	46.3415
Schoepfiajasminodora	Eudicot	56.9444					Anthericumramosum	Monocot	46.3415
Entomoneissp	Algae	56.9231					Aristidarufescens	Monocot	46.3415
Pinusthunbergii	Gymnosperm	56.875					Arundinariatecta	Monocot	46.3415
Nicotianatomentosiformis	Eudicot	56.8627					Axonopusramosus	Monocot	46.3415
Platycodongrandiflorus	Eudicot	56.8421					Berchemiaberchemiifolia	Eudicot	46.3415
Acerbuergerianum	Eudicot	56.8182					Bergbambostessellata	Monocot	46.3415
Ailanthusaltissima	Eudicot	56.8182					Brachiariafragrans	Monocot	46.3415
Artemisiacapillaris	Eudicot	56.8182					Bromusvulgaris	Monocot	46.3415
Artemisiagmelinii	Eudicot	56.8182					Camptothecaacuminata	Eudicot	46.3415
Calanthetriplicata	Monocot	56.8182					Cardiocrinumcordatum	Monocot	46.3415
Cenchruspurpureus	Monocot	56.8182					Chasechloaegregia	Monocot	46.3415
Chionanthusparkinsonii	Monocot	56.8182					Coelachneafricana	Monocot	46.3415
Cirsiumarvense	Eudicot	56.8182					Entolasiaimbricata	Monocot	46.3415
Cirsiumvulgare	Eudicot	56.8182					Helianthusargophyllus	Eudicot	46.3415
Cyrtomiumfalcatum	Pteridophyte	56.8182					Hildaeapallens	Monocot	46.3415
Hydrangealuteovenosa	Eudicot	56.8182					Homolepisaturensis	Monocot	46.3415
Sapindusmukorossi	Eudicot	56.8182					Hordeumjubatum	Monocot	46.3415
Scrophulariatakesimensis	Eudicot	56.8182					Indigoferatinctoria	Eudicot	46.3415
Symplocosovatilobata	Eudicot	56.8182					Indocalamuslongiauritus	Monocot	46.3415
Tectonagrandis	Eudicot	56.8182					Indosasashibataeoides	Monocot	46.3415
Veronicanakaiana	Eudicot	56.8182					Indosasasinica	Monocot	46.3415
Brachypodiumdistachyon	Monocot	56.7901					Kurunadebilis	Monocot	46.3415
Gloeotilopsissterilis	Algae	56.7901					Lasiacisnigra	Monocot	46.3415
Goodyera schlechtendaliana	Monocot	56.7901					Loudetiasimplex	Monocot	46.3415
Interfilumterricola	Algae	56.7901					Magnoliaofficinalis	Magnoliids	46.3415
Kolkwitziaamabilis	Eudicot	56.7901					Merxmuelleratsaratananensis	Monocot	46.3415
Streptogynaamericana	Eudicot	56.7901					Oligostachyumshiuyingianum	Monocot	46.3415
Gentianaobconica	Eudicot	56.7568					Panicumpygmaeum	Monocot	46.3415
Osyrisalba	Eudicot	56.7568					Paspalumpaniculatum	Monocot	46.3415
Selaginellakraussiana	Pteridophyte	56.7568					Pleioblastusmaculatus	Monocot	46.3415
Derbesiasp	Algae	56.701					Pseudolasiacisleptolomoides	Monocot	46.3415
Podococcusbarteri	Monocot	56.6667					Pseudosasacantorii	Monocot	46.3415
Styraxgrandiflorus	Eudicot	56.6667					Quercusaliena	Eudicot	46.3415
Alloeochaetenamuliensis	Monocot	56.6265					Rhuschinensis	Eudicot	46.3415
Alloeochaeteoreogena	Monocot	56.6265					Saccharumhildebrandtii	Monocot	46.3415
Alloeochaeteuluguruensis	Monocot	56.6265					Saccharumhybrid	Monocot	46.3415
Andropogonchinensis	Monocot	56.6265					Sartidiaisaloensis	Monocot	46.3415
Andropogondistachyos	Monocot	56.6265					Schwalbeaamericana	Eudicot	46.3415
Andropogonfastigiatus	Monocot	56.6265					Stipagrostishirtigluma	Monocot	46.3415
Andropogongerardii	Monocot	56.6265					Streptostachysasperifolia	Eudicot	46.3415
Asclepiassyriaca	Eudicot	56.6265					Symbiochlorishandae	Algae	46.3415
Chrysopogonorientalis	Monocot	56.6265					Taraxacumbrevicorniculatum	Eudicot	46.3415
Dysosmadifformis	Eudicot	56.6265					Taraxacumkoksaghyz	Eudicot	46.3415
Dysosmamajoensis	Eudicot	56.6265					Themedaquadrivalvis	Monocot	46.3415
Dysosmapleiantha	Eudicot	56.6265					Triosteumpinnatifidum	Eudicot	46.3415
Dysosmaversipellis	Eudicot	56.6265					Tristachyahumbertii	Monocot	46.3415
Festucaarundinacea	Monocot	56.6265					Koliellalongiseta	Algae	46.25
Germainiacapitata	Eudicot	56.6265					Picocystissalinarum	Algae	46.25
Heteropogontriticeus	Monocot	56.6265					Populusangustifolia	Eudicot	46.25
Humbertochloabambusiuscula	Monocot	56.6265					Populuskoreana	Eudicot	46.25
Hyparrheniadiplandra	Monocot	56.6265					Populusnigra	Eudicot	46.25
Iochromaloxense	Eudicot	56.6265					Populussimonii	Eudicot	46.25
Iochromastenanthum	Eudicot	56.6265					Populusszechuanica	Eudicot	46.25
Jasminumtortuosum	Eudicot	56.6265					Populustrinervis	Eudicot	46.25
Nematopoalongipes	Monocot	56.6265					Populusyunnanensis	Eudicot	46.25
Oedocladiumcarolinianum	Algae	56.6265					Salixhypoleuca	Eudicot	46.25
Oryzaglumipatula	Monocot	56.6265					Salixmagnifica	Eudicot	46.25
Oryzalongistaminata	Monocot	56.6265					Salixminjiangensis	Eudicot	46.25
Paeoniarockii	Eudicot	56.6265					Salixrehderiana	Eudicot	46.25
Pogonatherumpaniceum	Monocot	56.6265					Salixtaoensis	Eudicot	46.25
Schizachyriumbrevifolium	Monocot	56.6265					Grammatothecabergiana	Eudicot	46.2366
Schizachyriumexile	Monocot	56.6265					Lobelialaxa	Eudicot	46.2366
Schizachyriumimberbe	Monocot	56.6265					Caulerparacemosa	Algae	46.1538
Schizachyriumsanguineum	Monocot	56.6265					Coriandrumsativum	Eudicot	46.1538
Schizachyriumscoparium	Monocot	56.6265					Teleaulaxamphioxeia	Algae	46.1538
Schizachyriumspicatum	Monocot	56.6265					Alliumsativum	Monocot	46.0674
Schizachyriumtenerum	Monocot	56.6265					Capsellabursapastoris	Eudicot	46.0674
Sorbustorminalis	Eudicot	56.6265					Carpodetusserratus	Eudicot	46.0674
Urochloabrizantha	Monocot	56.6265					Citrusplatymamma	Eudicot	46.0674
Urochloadecumbens	Monocot	56.6265					Impatienspiufanensis	Eudicot	46.0674
Urochloahumidicola	Monocot	56.6265					Solenopsisbivonae	Eudicot	46.0674
Urochloaruziziensis	Monocot	56.6265					Monsoniaspeciosa	Eudicot	46.0526
Gentianaveitchiorum	Eudicot	56.5789					Prasinodermacoloniale	Algae	46.0526
Pharuslatifolius	Monocot	56.5789					Androsacebulleyana	Eudicot	45.977
Treubariatriappendiculata	Algae	56.5789					Atropabelladonna	Eudicot	45.977
Echinochloacrus-galli	Eudicot	56.5574					Brassaiopsishainla	Eudicot	45.977
Bracteacoccusminor	Algae	56.5217					Byrsonimacrassifolia	Eudicot	45.977
Bryopsishypnoides	Algae	56.5217					Camelliaazalea	Eudicot	45.977
Helwingiahimalaica	Eudicot	56.5217					Camelliagrandibracteata	Eudicot	45.977
Pseudomuriellaschumacherensis	Algae	56.5217					Camellialeptophylla	Eudicot	45.977
Chaetocerossimplex	Algae	56.4885					Camelliaoleifera	Eudicot	45.977
Aconitumaustrokoreense	Eudicot	56.4706					Camelliapetelotii	Eudicot	45.977
Aconitumciliare	Eudicot	56.4706					Camelliapubicosta	Eudicot	45.977
Aconitumkusnezoffii	Eudicot	56.4706					Catharanthusroseus	Eudicot	45.977
Adenocalymmaallamandiflorum	Eudicot	56.4706					Cynarabaetica	Eudicot	45.977
Allosyncarpiaternata	Eudicot	56.4706					Cynaracornigera	Eudicot	45.977
Alnuscordata	Eudicot	56.4706					Dasypogonbromeliifolius	Algae	45.977
Alnusglutinosa	Eudicot	56.4706					Eutremayunnanense	Eudicot	45.977
Alnusincana	Eudicot	56.4706					Fatsiajaponica	Eudicot	45.977
Alnusnitida	Eudicot	56.4706					Geumrupestre	Eudicot	45.977
Alnusorientalis	Eudicot	56.4706					Gossypiumbickii	Eudicot	45.977
Alnusrubra	Eudicot	56.4706					Hamamelismollis	Eudicot	45.977
Alnussubcordata	Eudicot	56.4706					Kalopanaxseptemlobus	Eudicot	45.977
Aloemaculata	Monocot	56.4706					Lepidiummeyenii	Eudicot	45.977
Aloevera	Monocot	56.4706					Lobeliaanceps	Eudicot	45.977
Asclepiasnivea	Eudicot	56.4706					Mankyuachejuensis	Pteridophyte	45.977
Bergeniascopulosa	Eudicot	56.4706					Metapanaxdelavayi	Eudicot	45.977
Beschorneriaseptentrionalis	Monocot	56.4706					Musellalasiocarpa	Monocot	45.977
Brassicajuncea	Eudicot	56.4706					Pigafettaelata	Monocot	45.977
Buniasorientalis	Eudicot	56.4706					Pipercenocladum	Magnoliids	45.977
Chionochloamacra	Monocot	56.4706					Pistaciaweinmaniifolia	Eudicot	45.977
Cicutavirosa	Eudicot	56.4706					Sisymbriumirio	Eudicot	45.977
Circaeasteragrestis	Eudicot	56.4706					Solanumberthaultii	Eudicot	45.977
Cistanthelongiscapa	Eudicot	56.4706					Solanumlycopersicum	Eudicot	45.977
Coptisquinquesecta	Eudicot	56.4706					Thlaspiarvense	Eudicot	45.977
Cortaderiaselloana	Monocot	56.4706					Xerophyllumtenax	Monocot	45.977
Cypripediumjaponicum	Monocot	56.4706					Tripsacumdactyloides	Monocot	45.9459
Dactylocteniumaegyptium	Monocot	56.4706					Chaetosphaeridiumglobosum	Algae	45.9184
Danthoniacalifornica	Monocot	56.4706					Aconitumchiisanense	Eudicot	45.8824
Digitariaexilis	Monocot	56.4706					Aconitummonanthum	Eudicot	45.8824
Fragariapentaphylla	Eudicot	56.4706					Adenocalymmaaurantiacum	Eudicot	45.8824
Gentianacrassicaulis	Eudicot	56.4706					Adenocalymmabracteatum	Eudicot	45.8824
Gentianastipitata	Eudicot	56.4706					Adenocalymmamarginatum	Eudicot	45.8824
Gentianatibetica	Eudicot	56.4706					Adenocalymmatrifoliatum	Eudicot	45.8824
Guaduachacoensis	Monocot	56.4706					Agrostisstolonifera	Monocot	45.8824
Hanseniaforbesii	Eudicot	56.4706					Alliumprattii	Monocot	45.8824
Hesperelaeapalmeri	Monocot	56.4706					Anaphalissinica	Eudicot	45.8824
Hilariacenchroides	Monocot	56.4706					Angelicaacutiloba	Eudicot	45.8824
Iochromaaustrale	Eudicot	56.4706					Angelicadahurica	Eudicot	45.8824
Juglansregia	Eudicot	56.4706					Angelicagigas	Eudicot	45.8824
Koelreuteriapaniculata	Eudicot	56.4706					Anomochloamarantoidea	Monocot	45.8824
Lagerstroemiaindica	Eudicot	56.4706					Arabidopsisarenicola	Eudicot	45.8824
Murrayakoenigii	Eudicot	56.4706					Arabidopsisarenosa	Eudicot	45.8824
Neottiapinetorum	Monocot	56.4706					Arabidopsiscebennensis	Eudicot	45.8824
Neyraudiareynaudiana	Monocot	56.4706					Arabidopsiscroatica	Eudicot	45.8824
Oleawoodiana	Monocot	56.4706					Arabidopsislyratasubsplyrata	Eudicot	45.8824
Oncinotistenuiloba	Monocot	56.4706					Arabidopsisneglecta	Eudicot	45.8824
Oresitropherupifraga	Eudicot	56.4706					Arabidopsispedemontana	Eudicot	45.8824
Oropetiumaristatum	Monocot	56.4706					Arabidopsispetrogena	Eudicot	45.8824
Paeoniadelavayi	Eudicot	56.4706					Arabidopsissuecica	Eudicot	45.8824
Peucedanuminsolens	Eudicot	56.4706					Arabidopsisumezawana	Eudicot	45.8824
Platycaryastrobilacea	Eudicot	56.4706					Archibaccharisasperifolia	Eudicot	45.8824
Primulakwangtungensis	Eudicot	56.4706					Aztecastermatudae	Eudicot	45.8824
Primulapersimilis	Eudicot	56.4706					Baccharistricuneata	Eudicot	45.8824
Ranunculusrepens	Eudicot	56.4706					Blakeaschlimii	Eudicot	45.8824
Ranunculusreptans	Eudicot	56.4706					Blakiellabartsiifolia	Eudicot	45.8824
Rhazyastricta	Eudicot	56.4706					Boutelouagracilis	Monocot	45.8824
Schismusarabicus	Monocot	56.4706					Buniaserucago	Eudicot	45.8824
Sorbusulleungensis	Eudicot	56.4706					Capsellagrandiflora	Eudicot	45.8824
Stephaniajaponica	Eudicot	56.4706					Capsicumchinense	Eudicot	45.8824
Tenaxiaguillarmodiae	Monocot	56.4706					Cardamineamara	Eudicot	45.8824
Triboliumhispidum	Monocot	56.4706					Corymbiagummifera	Eudicot	45.8824
Trolliuschinensis	Eudicot	56.4706					Cucurbitamaxima	Eudicot	45.8824
Auxenochlorellaprotothecoides	Algae	56.4103					Daiswachinensis	Monocot	45.8824
Bletillastriata	Monocot	56.4103					Daiswayunnanensis	Eudicot	45.8824
Myrmeciaisraelensis	Algae	56.4103					Dendrocalamuslatiflorus	Monocot	45.8824
Bletillaochracea	Monocot	56.4103					Digitalislanata	Eudicot	45.8824
Apostasiawallichii	Monocot	56.338					Diospyrosblancoi	Eudicot	45.8824
Dendrobiumwardianum	Monocot	56.338					Diplostephiumalveolatum	Eudicot	45.8824
Aconitumlongecassidatum	Eudicot	56.3218					Diplostephiumantioquense	Eudicot	45.8824
Aconitumpseudolaeve	Eudicot	56.3218					Diplostephiumapiculatum	Eudicot	45.8824
Ageratinaadenophora	Eudicot	56.3218					Diplostephiumazureum	Eudicot	45.8824
Arabisflagellosa	Eudicot	56.3218					Diplostephiumcallilepis	Eudicot	45.8824
Artemisiaannua	Eudicot	56.3218					Diplostephiumcamargoanum	Eudicot	45.8824
Artemisiafrigida	Eudicot	56.3218					Diplostephiumcayambense	Eudicot	45.8824
Asterspathulifolius	Eudicot	56.3218					Diplostephiumcinerascens	Eudicot	45.8824
Barringtoniafusicarpa	Eudicot	56.3218					Diplostephiumcinereum	Eudicot	45.8824
Barringtoniaracemosa	Eudicot	56.3218					Diplostephiumcolombianum	Eudicot	45.8824
Brassicanapus	Eudicot	56.3218					Diplostephiumcoriaceum	Eudicot	45.8824
Brassicanigra	Eudicot	56.3218					Diplostephiumcostaricense	Eudicot	45.8824
Brassicarapa	Eudicot	56.3218					Diplostephiumcrypteriophyllum	Eudicot	45.8824
Camelliadanzaiensis	Eudicot	56.3218					Diplostephiumericoides	Eudicot	45.8824
Chrysanthemumboreale	Eudicot	56.3218					Diplostephiumeriophorum	Eudicot	45.8824
Cirsiumeriophorum	Eudicot	56.3218					Diplostephiumespinosae	Eudicot	45.8824
Citrulluslanatus.txt	Eudicot	56.3218					Diplostephiumfloribundum	Eudicot	45.8824
Citrusdepressa	Eudicot	56.3218					Diplostephiumfoliosissimum	Eudicot	45.8824
Cynanchumauriculatum	Eudicot	56.3218					Diplostephiumfrontinense	Eudicot	45.8824
Dimocarpuslongan	Eudicot	56.3218					Diplostephiumglandulosum	Eudicot	45.8824
Diospyrosdumetorum	Eudicot	56.3218					Diplostephiumglutinosum	Eudicot	45.8824
Diospyrosstrigosa	Eudicot	56.3218					Diplostephiumgnidioides	Eudicot	45.8824
Diplopanaxstachyanthus	Eudicot	56.3218					Diplostephiumgoodspeedii	Eudicot	45.8824
Ecliptaprostrata	Eudicot	56.3218					Diplostephiumgynoxyoides	Eudicot	45.8824
Epipactisveratrifolia	Monocot	56.3218					Diplostephiumhaenkei	Eudicot	45.8824
Eutremaheterophyllum	Eudicot	56.3218					Diplostephiumhartwegii	Eudicot	45.8824
Gynostemmaburmanicum	Eudicot	56.3218					Diplostephiumheterophyllum	Eudicot	45.8824
Gynostemmacardiospermum	Eudicot	56.3218					Diplostephiumhippophae	Eudicot	45.8824
Gynostemmalaxiflorum	Eudicot	56.3218					Diplostephiumhuertasii	Eudicot	45.8824
Gynostemmapentagynum	Eudicot	56.3218					Diplostephiuminesianum	Eudicot	45.8824
Gynostemmapubescens	Eudicot	56.3218					Diplostephiumjaramilloi	Eudicot	45.8824
Hymenaspleniumunilaterale	Pteridophyte	56.3218					Diplostephiumjelskii	Eudicot	45.8824
Irissanguinea	Monocot	56.3218					Diplostephiumjuajibioyi	Eudicot	45.8824
Leersiajaponica	Monocot	56.3218					Diplostephiumjuniperinum	Eudicot	45.8824
Lysimachiacoreana	Eudicot	56.3218					Diplostephiummeyenii	Eudicot	45.8824
Oryzaalta	Monocot	56.3218					Diplostephiummutiscuanum	Eudicot	45.8824
Oryzaeichingeri	Monocot	56.3218					Diplostephiumoblanceolatum	Eudicot	45.8824
Oryzalatifolia	Monocot	56.3218					Diplostephiumoblongifolium	Eudicot	45.8824
Oryzalongiglumis	Monocot	56.3218					Diplostephiumobtusum	Eudicot	45.8824
Oryzarhizomatis	Monocot	56.3218					Diplostephiumochraceum	Eudicot	45.8824
Oryzaridleyi	Monocot	56.3218					Diplostephiumoxapampanum	Eudicot	45.8824
Paeonialudlowii	Eudicot	56.3218					Diplostephiumphylicoides	Eudicot	45.8824
Panicummiliaceum	Monocot	56.3218					Diplostephiumpulchrum	Eudicot	45.8824
Passifloraedulis	Eudicot	56.3218					Diplostephiumrevolutum	Eudicot	45.8824
Poatrivialis	Monocot	56.3218					Diplostephiumrhododendroides	Eudicot	45.8824
Pogostemonstellatus	Eudicot	56.3218					Diplostephiumrhomboidale	Eudicot	45.8824
Pogostemonyatabeanus	Eudicot	56.3218					Diplostephiumromeroi	Eudicot	45.8824
Primulinahuaijiensis	Eudicot	56.3218					Diplostephiumrosmarinifolium	Eudicot	45.8824
Raphanussativus	Eudicot	56.3218					Diplostephiumrupestre	Eudicot	45.8824
Saccharumarundinaceum	Monocot	56.3218					Diplostephiumsagasteguii	Eudicot	45.8824
Scrophulariabuergeriana	Eudicot	56.3218					Diplostephiumschultzii	Eudicot	45.8824
Scrophulariadentata	Eudicot	56.3218					Diplostephiumserratifolium	Eudicot	45.8824
Scrophulariahenryi	Eudicot	56.3218					Diplostephiumspinulosum	Eudicot	45.8824
Scutellariainsignis	Eudicot	56.3218					Diplostephiumtachirense	Eudicot	45.8824
Sinapisarvensis	Eudicot	56.3218					Diplostephiumtenuifolium	Eudicot	45.8824
Taraxacummongolicum	Eudicot	56.3218					Diplostephiumvenezuelense	Eudicot	45.8824
Taraxacumofficinale	Eudicot	56.3218					Diplostephiumviolaceum	Eudicot	45.8824
Taraxacumplatycarpum	Eudicot	56.3218					Echinaceaangustifolia	Eudicot	45.8824
Vitisamurensis	Eudicot	56.3218					Echinaceaatrorubens	Eudicot	45.8824
Pabiasigniensis	Algae	56.25					Echinacealaevigata	Eudicot	45.8824
Ptilidiumpulcherrimum	Bryophyte	56.25					Echinaceapallida	Eudicot	45.8824
Mesostigmaviride	Algae	56.1905					Echinaceaparadoxa	Eudicot	45.8824
Acermiaotaiense	Eudicot	56.1798					Echinaceapurpurea	Eudicot	45.8824
Acertruncatum	Eudicot	56.1798					Echinaceasanguinea	Eudicot	45.8824
Citrusreticulata	Eudicot	56.1798					Echinaceaspeciosa	Eudicot	45.8824
Cosmariumbotrytis	Algae	56.1798					Echinaceatennesseensis	Eudicot	45.8824
Crucihimalayawallichii	Eudicot	56.1798					Elaeagnusmacrophylla	Eudicot	45.8824
Ettliapseudoalveolaris	Algae	56.1798					Eriocnemafulva	Eudicot	45.8824
Eucommiaulmoides	Eudicot	56.1798					Eucalyptusaromaphloia	Eudicot	45.8824
Nymphaeaalba	Nymphaeles	56.1798					Eucalyptusbaxteri	Eudicot	45.8824
Quercusrubra	Eudicot	56.1798					Eucalyptuscamaldulensis	Eudicot	45.8824
Droseraregia	Eudicot	56.1644					Eucalyptuscladocalyx	Eudicot	45.8824
Phalaenopsishybridcultivar	Monocot	56.1644					Eucalyptuscloeziana	Eudicot	45.8824
Tsugachinensis	Gymnosperm	56.1644					Eucalyptuscurtisii	Eudicot	45.8824
Anemopaegmaacutifolium	Eudicot	56.1224					Eucalyptusdeglupta	Eudicot	45.8824
Anemopaegmaalbum	Eudicot	56.1224					Eucalyptusdelegatensis	Eudicot	45.8824
Anemopaegmaarvense	Eudicot	56.1224					Eucalyptusdiversicolor	Eudicot	45.8824
Anemopaegmachamberlaynii	Eudicot	56.1224					Eucalyptusdiversifolia	Eudicot	45.8824
Anemopaegmaglaucum	Eudicot	56.1224					Eucalyptusguilfoylei	Eudicot	45.8824
Cyphiadentariifolia	Eudicot	56.1224					Eucalyptusmarginata	Eudicot	45.8824
Nicotianatabacum	Eudicot	56.1224					Eucalyptusmelliodora	Eudicot	45.8824
Aconitumangustius	Eudicot	56.0976					Eucalyptusnitens	Eudicot	45.8824
Aconitumfinetianum	Eudicot	56.0976					Eucalyptusobliqua	Eudicot	45.8824
Aconitumsinomontanum	Eudicot	56.0976					Eucalyptuspolybractea	Eudicot	45.8824
Aegilopsbicornis	Monocot	56.0976					Eucalyptusradiata	Eudicot	45.8824
Aegilopskotschyi	Monocot	56.0976					Eucalyptussaligna	Eudicot	45.8824
Aegilopslongissima	Monocot	56.0976					Eucalyptussalmonophloia	Eudicot	45.8824
Aegilopssearsii	Monocot	56.0976					Eucalyptustorquata	Eudicot	45.8824
Aegilopssharonensis	Monocot	56.0976					Eucalyptusumbra	Eudicot	45.8824
Ahnfeltiaplicata	Algae	56.0976					Eucalyptusverrucata	Eudicot	45.8824
Arthraxonhispidus	Monocot	56.0976					Exostigmanotobellidiastrum	Eudicot	45.8824
Arthraxonlanceolatus	Monocot	56.0976					Floscaldasiahypsophila	Eudicot	45.8824
Arthraxonmicrophyllus	Monocot	56.0976					Fritillariameleagroides	Monocot	45.8824
Brachypodiumhybridum	Monocot	56.0976					Glehnialittoralis	Eudicot	45.8824
Brachypodiumstacei	Monocot	56.0976					Guizotiaabyssinica	Eudicot	45.8824
Coptischinensis	Eudicot	56.0976					Helianthusdebilis	Eudicot	45.8824
Dunaliaobovata	Eudicot	56.0976					Helianthusdecapetalus	Eudicot	45.8824
Dunaliasolanacea	Eudicot	56.0976					Helianthusdivaricatus	Eudicot	45.8824
Eugeissonatristis	Monocot	56.0976					Helianthusgiganteus	Eudicot	45.8824
Iochromacyaneum	Eudicot	56.0976					Helianthusgrosseserratus	Eudicot	45.8824
Kerriochloasiamensis	Monocot	56.0976					Helianthushirsutus	Eudicot	45.8824
Malustrilobata	Eudicot	56.0976					Helianthusmaximiliani	Eudicot	45.8824
Myriophyllumspicatum	Eudicot	56.0976					Helianthusstrumosus	Eudicot	45.8824
Oryzabarthii	Monocot	56.0976					Helianthustuberosus	Eudicot	45.8824
Penthorumchinense	Eudicot	56.0976					Heterothalamusalienus	Eudicot	45.8824
Triticumtimopheevii	Monocot	56.0976					Hinterhuberaericoides	Eudicot	45.8824
Triticumturgidum	Monocot	56.0976					Hypseocharisbilobata	Eudicot	45.8824
Trochodendronaralioides	Eudicot	56.044					Ipomoeahederacea	Eudicot	45.8824
Leptaspisbanksii	Monocot	56					Ipomoealacunosa	Eudicot	45.8824
Leptaspiszeylanica	Monocot	56					Ipomoeatriloba	Eudicot	45.8824
Cycasrevoluta	Gymnosperm	55.9633					Itoaorientalis	Eudicot	45.8824
Acnistusarborescens	Eudicot	55.9524					Khayasenegalensis	Eudicot	45.8824
Aconitumcarmichaelii	Eudicot	55.9524					Lagenophoracuchumatanica	Eudicot	45.8824
Adenocalymmabiternatum	Eudicot	55.9524					Lagerstroemiafloribunda	Eudicot	45.8824
Adenocalymmasubspicatum	Eudicot	55.9524					Ledebouriellaseseloides	Eudicot	45.8824
Alloteropsisangusta	Monocot	55.9524					Leontopodiumleiolepis	Eudicot	45.8824
Artemisiaargyi	Eudicot	55.9524					Liliumfargesii	Monocot	45.8824
Brayahumilis	Eudicot	55.9524					Llerasiacaucana	Eudicot	45.8824
Bupleurumboissieuanum	Eudicot	55.9524					Megacarpaeadelavayi	Eudicot	45.8824
Bupleurumfalcatum	Eudicot	55.9524					Millabiflora	Monocot	45.8824
Burmanniacoelestis	Monocot	55.9524					Mukdeniarossii	Eudicot	45.8824
Campynemalineare	Monocot	55.9524					Neojobertiacandolleana	Eudicot	45.8824
Carthamustinctorius	Eudicot	55.9524					Nepseraaquatica	Eudicot	45.8824
Castanopsisechinocarpa	Eudicot	55.9524					Nupharadvena	Eudicot	45.8824
Eriobotryajaponica	Eudicot	55.9524					Olimarabidopsispumila	Eudicot	45.8824
Fagopyrumesculentum	Eudicot	55.9524					Oritrophiumperuvianum	Eudicot	45.8824
Ferrocalamusrimosivaginus	Monocot	55.9524					Orychophragmusdiffusus	Eudicot	45.8824
Fragarianipponica	Eudicot	55.9524					Orychophragmustaibaiensis	Eudicot	45.8824
Fragariaorientalis	Eudicot	55.9524					Pachycladoncheesemanii	Eudicot	45.8824
Gossypiumbarbadense	Eudicot	55.9524					Panaxquinquefolius	Eudicot	45.8824
Iochromaellipticum	Eudicot	55.9524					Pariscronquistii	Monocot	45.8824
Isoetesflaccida	Pteridophyte	55.9524					Parisluquanensis	Monocot	45.8824
Leucaenatrichandra	Eudicot	55.9524					Parismairei	Monocot	45.8824
Malusmicromalus	Eudicot	55.9524					Parismarmorata	Magnoliids	45.8824
Malusprunifolia	Eudicot	55.9524					Physalisperuviana	Eudicot	45.8824
Ocimumbasilicum	Eudicot	55.9524					Piperauritum	Magnoliids	45.8824
Pachycladonenysii	Eudicot	55.9524					Piperkadsura	Magnoliids	45.8824
Pentactinarupicola	Eudicot	55.9524					Platanusoccidentalis	Eudicot	45.8824
Petroselinumcrispum	Eudicot	55.9524					Poliothyrsissinensis	Eudicot	45.8824
Prinsepiautilis	Eudicot	55.9524					Populustremulapopulusalba	Eudicot	45.8824
Prunuscerasoides	Eudicot	55.9524					Przewalskiatangutica	Eudicot	45.8824
Prunusmaximowiczii	Eudicot	55.9524					Pugioniumcornutum	Eudicot	45.8824
Prunusmume	Eudicot	55.9524					Pugioniumdolabratum	Eudicot	45.8824
Prunuspadus	Eudicot	55.9524					Rhexiavirginica	Eudicot	45.8824
Prunusyedoensis	Eudicot	55.9524					Saxifragastolonifera	Eudicot	45.8824
Ranunculusmacranthus	Eudicot	55.9524					Tapisciasinensis	Eudicot	45.8824
Rheumpalmatum	Eudicot	55.9524					Taraxacumobtusifrons	Eudicot	45.8824
Rheumwittrockii	Eudicot	55.9524					Tarenayahassleriana	Eudicot	45.8824
Ziziphusmauritiana	Eudicot	55.9524					Tiliamandshurica	Eudicot	45.8824
Ziziphusspinachristi	Eudicot	55.9524					Tiliaoliveri	Eudicot	45.8824
Nelumbonucifera	Magnoliids	55.9524					Tiliapaucicostata	Eudicot	45.8824
Goniumpectorale	Algae	55.8824					Trilliumcuneatum	Monocot	45.8824
Zeamays	Monocot	55.8559					Wallichiadensiflora	Monocot	45.8824
Abelmoschusesculentus	Eudicot	55.814					Yuccaqueretaroensis	Monocot	45.8824
Acergriseum	Eudicot	55.814					Ziziphusjujuba	Eudicot	45.8824
Aconitumcoreanum	Eudicot	55.814					Diplostephiumlacunosum	Eudicot	45.8824
Agaveattenuata	Monocot	55.814					Diplostephiumlechleri	Eudicot	45.8824
Alliumfistulosum	Monocot	55.814					Dendrobiumdevonianum	Monocot	45.8333
Ambrosiaartemisiifolia	Eudicot	55.814					Pinguiculaehlersiae	Eudicot	45.8333
Androsacepaxiana	Eudicot	55.814					Adenocalymmanodosum	Eudicot	45.7831
Anemarrhenaasphodeloides	Monocot	55.814					Aethionemaarabicum	Eudicot	45.7831
Arabishirsuta	Eudicot	55.814					Agaveamericana	Monocot	45.7831
Artemisiamontana	Eudicot	55.814					Alliumcepa	Monocot	45.7831
Bombaxceiba	Eudicot	55.814					Alloteropsispaniculata	Monocot	45.7831
Brachyelytrumaristosum	Monocot	55.814					Alloteropsissemialata	Monocot	45.7831
Carapaguianensis	Eudicot	55.814					Alopecurusarundinaceus	Monocot	45.7831
Cephalantheralongifolia	Monocot	55.814					Ampelocalamuscalcareus	Monocot	45.7831
Citrussinensis	Eudicot	55.814					Ampelodesmosmauritanicus	Monocot	45.7831
Colchicumautumnale	Monocot	55.814					Amphicarpummuhlenbergianum	Monocot	45.7831
Deschampsiaantarctica	Monocot	55.814					Amphipogonturbinatus	Monocot	45.7831
Dioscoreazingiberensis	Monocot	55.814					Anthoxanthumodoratum	Monocot	45.7831
Drabanemorosa	Eudicot	55.814					Aristidaternipes	Monocot	45.7831
Epipremnumaureum	Monocot	55.814					Arthraxonprionodes	Monocot	45.7831
Eremospathamacrocarpa	Monocot	55.814					Arundinariaappalachiana	Monocot	45.7831
Eriolarynxfasciculata	Eudicot	55.814					Arundinariafargesii	Monocot	45.7831
Fagopyrumluojishanense	Eudicot	55.814					Arundinelladeppeana	Monocot	45.7831
Festucaovina	Monocot	55.814					Asparagusofficinalis	Monocot	45.7831
Festucapratensis	Monocot	55.814					Atunaracemosa	Eudicot	45.7831
Hesperismatronalis	Eudicot	55.814					Averrhoacarambola	Eudicot	45.7831
Hippophaerhamnoides	Eudicot	55.814					Axonopusfissifolius	Monocot	45.7831
Irisgatesii	Monocot	55.814					Bambusaarnhemica	Monocot	45.7831
Listerafugongensis	Monocot	55.814					Bambusabambos	Monocot	45.7831
Magnoliaaromatica	Magnoliids	55.814					Bauhiniaacuminata	Eudicot	45.7831
Magnoliaconifera	Magnoliids	55.814					Bothriochloaalta	Monocot	45.7831
Magnoliadandyi	Magnoliids	55.814					Buergersiochloabambusoides	Monocot	45.7831
Magnoliaduclouxii	Magnoliids	55.814					Camassiascilloides	Monocot	45.7831
Magnoliaglaucifolia	Magnoliids	55.814					Capillipediumvenustum	Monocot	45.7831
Maianthemumbicolor	Monocot	55.814					Catapodiumrigidum	Monocot	45.7831
Micromelumminutum	Eudicot	55.814					Chikusichloaaquatica	Monocot	45.7831
Mikaniamicrantha	Eudicot	55.814					Chimonobambusatumidissinoda	Monocot	45.7831
Panaxstipuleanatus	Eudicot	55.814					Chrysanthemumindicum	Eudicot	45.7831
Panaxtrifolius	Eudicot	55.814					Cochleariaborzaeana	Eudicot	45.7831
Primulachrysochlora	Eudicot	55.814					Cochleariaislandica	Eudicot	45.7831
Primulastenodonta	Eudicot	55.814					Cochleariapyrenaica	Eudicot	45.7831
Prunuskansuensis	Eudicot	55.814					Cochleariatridactylites	Eudicot	45.7831
Ricinuscommunis	Eudicot	55.814					Couepiagrandiflora	Eudicot	45.7831
Scheffleraheptaphylla	Algae	55.814					Couepiaguianensis	Eudicot	45.7831
Sobraliaaffbouchei	Monocot	55.814					Couepiaovalifolia	Eudicot	45.7831
Toricelliaangulata	Eudicot	55.814					Couepiaparaensis	Eudicot	45.7831
Veronicastrumsibiricum	Eudicot	55.814					Couepiapolyandra	Eudicot	45.7831
Vitisacerifolia	Eudicot	55.814					Couepiarankiniae	Eudicot	45.7831
Vitischampinii	Eudicot	55.814					Couepiasandwithii	Eudicot	45.7831
Vitiscinerea	Eudicot	55.814					Couepiasubcordata	Eudicot	45.7831
Vitiscoignetiae	Eudicot	55.814					Cynodondactylon	Monocot	45.7831
Vitisficifolia	Eudicot	55.814					Cynosuruscristatus	Monocot	45.7831
Vitismustangensis	Eudicot	55.814					Cypripediummacranthos	Monocot	45.7831
Xanthocerassorbifolium	Eudicot	55.814					Danthoniopsisdinteri	Monocot	45.7831
Zanthoxylumpiperitum	Eudicot	55.814					Dianthuscaryophyllus	Eudicot	45.7831
Guinardiastriata	Algae	55.7971					Diarrhenaobovata	Monocot	45.7831
Rhizosoleniasetigera	Algae	55.7971					Dichantheliumacuminatum	Monocot	45.7831
Closteriumbaillyanum	Algae	55.7895					Elytrophorusspicatus	Monocot	45.7831
Phoenixdactylifera	Monocot	55.7895					Eremochloaophiuroides	Monocot	45.7831
Trithuriainconspicua	Nymphaeles	55.7895					Eriochloameyeriana	Monocot	45.7831
Cuscutaobtusiflora	Eudicot	55.7377					Eulaliaaurea	Monocot	45.7831
Ostreococcustauri	Algae	55.7377					Fagopyrumtataricum	Eudicot	45.7831
Aegilopsgeniculata	Monocot	55.6962					Fargesianitida	Monocot	45.7831
Cymbidiumgoeringii	Monocot	55.6962					Fargesiaspathacea	Monocot	45.7831
Solmslaubachiaeurycarpa	Eudicot	55.6962					Fargesiayunnanensis	Monocot	45.7831
Atractylodeschinensis	Eudicot	55.6818					Gaoligongshaniamegalothyrsa	Monocot	45.7831
Atractylodeslancea	Eudicot	55.6818					Gaulettiaelata	Eudicot	45.7831
Camelliachekiangoleosa	Eudicot	55.6818					Gelidocalamustessellatus	Monocot	45.7831
Chiritaeburnea	Eudicot	55.6818					Gossypium arboreum	Eudicot	45.7831
Crithmummaritimum	Eudicot	55.6818					Gossypium areysianum	Eudicot	45.7831
Cucumismelo	Eudicot	55.6818					Gossypiumcapitisviridis	Eudicot	45.7831
Dendroseneciobrassiciformis	Eudicot	55.6818					Gossypiumdarwinii	Eudicot	45.7831
Dendroseneciojohnstonii	Eudicot	55.6818					Gossypiumgossypioides	Eudicot	45.7831
Dendroseneciokeniensis	Eudicot	55.6818					Gossypiumhirsutum	Eudicot	45.7831
Dendroseneciokeniodendron	Eudicot	55.6818					Gossypiumincanum	Eudicot	45.7831
Dendroseneciokilimanjari	Eudicot	55.6818					Gossypiummustelinum	Eudicot	45.7831
Dendroseneciomeruensis	Eudicot	55.6818					Gossypiumraimondii	Eudicot	45.7831
Hydrangeaserrata	Eudicot	55.6818					Gossypiumrobinsonii	Eudicot	45.7831
Lobulariamaritima	Eudicot	55.6818					Gossypiumsomalense	Eudicot	45.7831
Macadamiaintegrifolia	Eudicot	55.6818					Gossypiumtomentosum	Eudicot	45.7831
Sagittarialichuanensis	Monocot	55.6818					Greslaniasp	Monocot	45.7831
Dendroseneciocheranganiensis	Eudicot	55.6818					Hesperocallisundulata	Monocot	45.7831
Asarumsieboldii	Magnoliids	55.5556					Hickeliamadagascariensis	Monocot	45.7831
BroussonetiakazinokiBroussonetiapapyrifera	Eudicot	55.5556					Hilariarigida	Monocot	45.7831
Dendrobiumaphyllum	Monocot	55.5556					Hirtellasuffulta	Eudicot	45.7831
Dendrobiumbrymerianum	Monocot	55.5556					Hordeumvulgare	Monocot	45.7831
Dendrobiumchrysanthum	Monocot	55.5556					Hyparrheniasubplumosa	Monocot	45.7831
Dendrobiumcrepidatum	Monocot	55.5556					Imperatacylindrica	Monocot	45.7831
Dendrobiumdenneanum	Monocot	55.5556					Indocalamussinicus	Monocot	45.7831
Dendrobiumellipsophyllum	Monocot	55.5556					Indocalamuswilsonii	Monocot	45.7831
Dendrobiumexile	Monocot	55.5556					Isachnealbens	Monocot	45.7831
Dendrobiumfalconeri	Monocot	55.5556					Ischaemumafrum	Monocot	45.7831
Dendrobiumfanjingshanense	Monocot	55.5556					Iseilemamacratherum	Monocot	45.7831
Dendrobiumfimbriatum	Monocot	55.5556					Juglansnigra	Eudicot	45.7831
Dendrobiumgratiosissimum	Monocot	55.5556					Leersiatisserantii	Monocot	45.7831
Dendrobiumhenryi	Monocot	55.5556					Leptochloavirgata	Monocot	45.7831
Dendrobiumhercoglossum	Monocot	55.5556					Licaniamajuscula	Eudicot	45.7831
Dendrobiumjenkinsii	Monocot	55.5556					Lotusjaponicus	Eudicot	45.7831
Dendrobiumlohohense	Monocot	55.5556					Loudetiopsiskerstingii	Monocot	45.7831
Dendrobiumparciflorum	Monocot	55.5556					Lupinusalbus	Eudicot	45.7831
Dendrobiumparishii	Monocot	55.5556					Lupinusluteus	Eudicot	45.7831
Dendrobiumsalaccense	Monocot	55.5556					Lupinuswestianus	Eudicot	45.7831
Dendrobiumspatella	Monocot	55.5556					Maranthesgabunensis	Eudicot	45.7831
Dendrobiumwilsonii	Monocot	55.5556					Maranthesglabra	Eudicot	45.7831
Dendrobiumxichouense	Monocot	55.5556					Marantheskerstingii	Eudicot	45.7831
Eutreptiellagymnastica	Protist	55.5556					Megathyrsusmaximus	Monocot	45.7831
Francoasonchifolia	Eudicot	55.5556					Melanocenchrisabyssinica	Monocot	45.7831
Geminellaminor	Algae	55.5556					Melicamutica	Monocot	45.7831
Larreatridentata	Eudicot	55.5556					Millettiapinnata	Eudicot	45.7831
Lobeliabequaertii	Eudicot	55.5556					Monachatherparadoxus	Monocot	45.7831
Lobeliastuhlmannii	Eudicot	55.5556					Morusnotabilis	Eudicot	45.7831
Lygodiumjaponicum	Pteridophyte	55.5556					Neohouzeauasp	Monocot	45.7831
Populusilicifolia	Eudicot	55.5556					Neololebaatra	Monocot	45.7831
Prunusserotina	Eudicot	55.5556					Oldeaniacfmadagascariensis	Monocot	45.7831
Stipalipskyi	Monocot	55.5556					Oldeaniahumbertii	Monocot	45.7831
Stipanarynica	Monocot	55.5556					Oldeaniaibityensis	Monocot	45.7831
Aureoumbralagunensis	Algae	55.4545					Oldeaniaitremoensis	Monocot	45.7831
Cabombacaroliniana	Nymphaeales	55.4455					Olmecareflexa	Monocot	45.7831
Tetracentronsinense	Magnoliids	55.4348					Oncorachisramosa	Monocot	45.7831
Acnistusarborescens Iochromacyaneum	Eudicot	55.4217					Oplismenushirtellus	Eudicot	45.7831
Actinidiachinensis	Eudicot	55.4217					Oryzaglaberrima	Monocot	45.7831
Actinidiadeliciosa	Eudicot	55.4217					Otachyriumversicolor	Monocot	45.7831
Adenantheramicrosperma	Pteridophyte	55.4217					Otateaacuminata	Monocot	45.7831
Amphipogoncaricinus	Monocot	55.4217					Oxyriasinensis	Monocot	45.7831
Andropogonabyssinicus	Monocot	55.4217					Paeoniabrownii	Eudicot	45.7831
Andropogonburmanicus	Monocot	55.4217					Panicumcapillare	Monocot	45.7831
Arundinariagigantea	Monocot	55.4217					Parianacampestris	Monocot	45.7831
Bupleurumlatissimum	Eudicot	55.4217					Parinaricampestris	Monocot	45.7831
Capsicumlycianthoides	Eudicot	55.4217					Parinaricapensis	Monocot	45.7831
Chaenomelesjaponica	Eudicot	55.4217					Parinaricuratellifolia	Monocot	45.7831
Chasmanthiumlaxum	Monocot	55.4217					Parinarioblongifolia	Monocot	45.7831
Chrysopogongryllus	Monocot	55.4217					Parkiajavanica	Eudicot	45.7831
Chrysopogonzizanioides	Monocot	55.4217					Paspalidiumgeminatum	Monocot	45.7831
Chusqueaspectabilis	Monocot	55.4217					Paspalumdilatatum	Monocot	45.7831
Corynocarpuslaevigata	Eudicot	55.4217					Paspalumfimbriatum	Monocot	45.7831
Couepiacaryophylloides	Eudicot	55.4217					Paspalumglaziovii	Monocot	45.7831
Crinipesabyssinicus	Monocot	55.4217					Phalarisarundinacea	Monocot	45.7831
Crinipeslongifolius	Monocot	55.4217					Phyllostachyspropinqua	Monocot	45.7831
Cymbopogonflexuosus	Monocot	55.4217					Piptatherumsongaricum	Monocot	45.7831
Dichaetariawightii	Monocot	55.4217					Piptochaetiumavenaceum	Monocot	45.7831
Dichanthiumsericeum	Monocot	55.4217					Plagianthatenella	Eudicot	45.7831
Dichrostachyscinerea	Eudicot	55.4217					Prosopisglandulosa	Eudicot	45.7831
Dimeriaornithopoda	Monocot	55.4217					Rhynchoryzasubulata	Monocot	45.7831
Diphylleiacymosa	Eudicot	55.4217					Rottboelliacochinchinensis	Monocot	45.7831
Diphylleiagrayi	Eudicot	55.4217					Salicorniabigelovii	Eudicot	45.7831
Diphylleiasinensis	Eudicot	55.4217					Salixbabylonica	Eudicot	45.7831
Dregeochloapumilla	Monocot	55.4217					Sartidiadewinteri	Monocot	45.7831
Dysosmaaurantiocaulis	Eudicot	55.4217					Sartidiaperrieri	Monocot	45.7831
Dysosmadelavayi	Eudicot	55.4217					Sasalongiligulata	Monocot	45.7831
Dysosmatsayuensis	Eudicot	55.4217					Shibataeachiangshanensis	Monocot	45.7831
Echinochloaesculenta	Eudicot	55.4217					Solanumdulcamara	Eudicot	45.7831
Eleusineindica	Monocot	55.4217					Solanumperuvianum	Eudicot	45.7831
Elytrophorusglobularis	Monocot	55.4217					Sorghastrumnutans	Monocot	45.7831
Eragrostiswalteri	Monocot	55.4217					Sporobolusmaritimus	Monocot	45.7831
Eremochloaciliaris	Monocot	55.4217					Steinchismalaxum	Monocot	45.7831
Eremochloaeriopoda	Monocot	55.4217					Streptochaetaspicata	Eudicot	45.7831
Eriachnemucronata	Monocot	55.4217					Talinumpaniculatum	Eudicot	45.7831
Eulaliasiamensis	Monocot	55.4217					Thamnocalamusspathiflorus	Monocot	45.7831
Eulaliopsisbinata	Monocot	55.4217					Thyridolepisxerophila	Monocot	45.7831
Haematoxylumbrasiletto	Eudicot	55.4217					Tracheliumcaeruleum	Eudicot	45.7831
Hemisorghummekongense	Monocot	55.4217					Tricholaenamonachne	Monocot	45.7831
Heteropogoncontortus	Monocot	55.4217					Tristachyaleucothrix	Monocot	45.7831
Humuluslupulus	Eudicot	55.4217					Uniolapaniculata	Monocot	45.7831
Hydrastiscanadensis	Eudicot	55.4217					Urochloareptans	Monocot	45.7831
Hyparrheniarufa	Monocot	55.4217					Whiteochloacapillipes	Monocot	45.7831
Ionopsidiumacaule	Eudicot	55.4217					Yushanialevigata	Monocot	45.7831
Limnopoameeboldii	Monocot	55.4217					Zealuxurians	Monocot	45.7831
Linumusitatissimum	Eudicot	55.4217					Zeaperennis	Monocot	45.7831
Malusflorentina	Eudicot	55.4217					Zoysiajaponica	Monocot	45.7831
Malustschonoskii	Eudicot	55.4217					Juglanshindsii	Eudicot	45.7831
Matthiolaincana	Eudicot	55.4217					Juglansmajor	Eudicot	45.7831
Melliodendronxylocarpum	Eudicot	55.4217					Anoectochilusemeiensis	Monocot	45.679
Mnesitheahelferi	Monocot	55.4217					Cardiocrinumcathayanum	Monocot	45.679
Morellarubra	Eudicot	55.4217					Colobanthusquitensis	Eudicot	45.679
Neotorulariakorolkowii	Eudicot	55.4217					Garnotiatenella	Monocot	45.679
Oldeaniaalpina	Monocot	55.4217					Lambiaantarctica	Algae	45.679
Oryzaaustraliensis	Monocot	55.4217					Schisandrachinensis	Magnoliids	45.679
Oryzabrachyantha	Monocot	55.4217					Silenevulgaris	Eudicot	45.679
Ostericumgrosseserratum	Eudicot	55.4217					Stipaalaica	Monocot	45.679
Paeoniaobovata	Eudicot	55.4217					Stipaarabica	Monocot	45.679
Paeoniasuffruticosa	Eudicot	55.4217					Stipaborysthenica	Monocot	45.679
Parahyparrheniasiamensis	Monocot	55.4217					Stipabrevicallosa	Monocot	45.679
Pheidochloagracilis	Monocot	55.4217					Stipacapillata	Monocot	45.679
Piptadeniacommunis	Eudicot	55.4217					Stipacaucasica	Monocot	45.679
Podophyllumpeltatum	Eudicot	55.4217					Stipahohenackeriana	Monocot	45.679
Prosphytochloaprehensilis	Monocot	55.4217					Stipajagnobica	Monocot	45.679
Pseudosorghumfasciculare	Monocot	55.4217					Stipalessingiana	Monocot	45.679
Pyruspyrifolia	Eudicot	55.4217					Stipamagnifica	Monocot	45.679
Pyrusspinosa	Eudicot	55.4217					Stipaorientalis	Monocot	45.679
Rytidospermapallidum	Monocot	55.4217					Stipaovczinnikovii	Monocot	45.679
Salixpurpurea	Eudicot	55.4217					Stipazalesskii	Monocot	45.679
Salixsuchowensis	Eudicot	55.4217					Albiziaodoratissima	Eudicot	45.6522
Sennatora	Eudicot	55.4217					Anthocerosformosae	Bryophyte	45.6522
Setariaitalica	Monocot	55.4217					Archidendronlucyi	Eudicot	45.6522
Styppeiochloagynoglossa	Monocot	55.4217					Ingaleiocalycina	Eudicot	45.6522
Thalictrumcoreanum	Eudicot	55.4217					Pararchidendronpruinosum	Eudicot	45.6522
Themedaarguens	Monocot	55.4217					Samaneasaman	Eudicot	45.6522
Themedaarundinacea	Monocot	55.4217					Chlorokybusatmophyticus	Algae	45.614
Themedavillosa	Monocot	55.4217					Bracteacoccusaerius	Algae	45.5882
Zeugitespittieri	Monocot	55.4217					Chromochloriszofingiensis	Algae	45.5882
Zizanialatifolia	Monocot	55.4217					Dionaeamuscipula	Eudicot	45.5882
Juglanshindsii	Eudicot	55.4217					Palmariapalmata	Algae	45.5882
Achyrachaenamollis	Eudicot	55.4217					Pectinodesmuspectinatus	Algae	45.5882
Alloteropsiscimicina	Monocot	55.4217					Yamagishiellaunicocca	Algae	45.5882
Pithecellobiumflexicaule	Eudicot	55.3191					Illiciumhenryi	Magnoliids	45.5696
Triparmalaevis	Protist	55.3191					Marvaniageminata	Algae	45.5696
Akebiaquinata	Eudicot	55.2941					Tanaeciumtetragonolobum	Eudicot	45.5696
Akebiatrifoliata	Eudicot	55.2941					Triticummonococcum	Monocot	45.5696
Albucakirkii	Monocot	55.2941					Centaureadiffusa	Eudicot	45.5556
Alliumvictorialis	Monocot	55.2941					Cyanealeptostegia	Eudicot	45.5556
Ambrosiatrifida	Eudicot	55.2941					Eucalyptusglobulus	Eudicot	45.5556
Angophoracostata	Eudicot	55.2941					Lobeliacolumnaris	Eudicot	45.5556
Angophorafloribunda	Eudicot	55.2941					Lobeliagibberoa	Eudicot	45.5556
Apludamutica	Monocot	55.2941					Lobeliawollastonii	Eudicot	45.5556
Arabidopsishalleri	Eudicot	55.2941					Saussureainvolucrata	Eudicot	45.5556
Arabidopsislyrata	Eudicot	55.2941					Sinojackiaxylocarpa	Eudicot	45.5556
Aristidapurpurea	Monocot	55.2941					Calycanthusfertilisvarferax	Magnoliids	45.4545
Astreblapectinata	Monocot	55.2941					Camelliareticulata	Eudicot	45.4545
Bambusamultiplex	Monocot	55.2941					Geraniumpalmatum	Eudicot	45.4545
Bertoloniaacuminata	Eudicot	55.2941					Phellodendronamurense	Eudicot	45.4545
Boutelouacurtipendula	Monocot	55.2941					Acrocomiaaculeata	Monocot	45.3488
Capsicumchinense	Eudicot	55.2941					Adenocalymmaacutissimum	Eudicot	45.3488
Carissamacrocarpa	Eudicot	55.2941					Agapanthuscoddii	Monocot	45.3488
Centothecalappacea	Monocot	55.2941					Asparagusschoberioides	Monocot	45.3488
Centropodiaglauca	Monocot	55.2941					Capsicumannuum	Eudicot	45.3488
Chaetiumbromoides	Monocot	55.2941					Capsicumbaccatum	Eudicot	45.3488
Chlorisbarbata	Monocot	55.2941					Capsicumfrutescens	Eudicot	45.3488
Chloristruncata	Monocot	55.2941					Cardamineoligosperma	Eudicot	45.3488
Chlorisvirgata	Monocot	55.2941					Cardamineparviflora	Eudicot	45.3488
Chrysanthemummorifolium	Eudicot	55.2941					Chamaeropshumilis	Monocot	45.3488
Coffeaarabica	Eudicot	55.2941					Colpothrinaxcookii	Monocot	45.3488
Coleataeniaprionitis	Monocot	55.2941					Curcumaflaviflora	Monocot	45.3488
Corymbiaeximia	Eudicot	55.2941					Emmenopteryshenryi	Eudicot	45.3488
Corymbiahenryi	Eudicot	55.2941					Festucaaltissima	Monocot	45.3488
Corymbiamaculata	Eudicot	55.2941					Flacourtiaindica	Eudicot	45.3488
Corymbiatessellaris	Eudicot	55.2941					Haberlearhodopensis	Eudicot	45.3488
Diplostephiumbarclayanum	Eudicot	55.2941					Hanguanamalayana	Monocot	45.3488
Diplostephiumcajamarquillense	Eudicot	55.2941					Hesperoyuccawhipplei	Monocot	45.3488
Diplostephiumempetrifolium	Eudicot	55.2941					Idesiapolycarpa	Eudicot	45.3488
Distichlisspicata	Monocot	55.2941					Ipomoeatrifida	Eudicot	45.3488
Drepanostachyumfalcatum	Monocot	55.2941					Lobularialibyca	Eudicot	45.3488
Droseraerythrorhiza	Eudicot	55.2941					Loliummultiflorum	Monocot	45.3488
Echitesumbellatus	Eudicot	55.2941					Magnoliaalba	Magnoliids	45.3488
Elaeagnusmollis	Eudicot	55.2941					Magnoliacathcartii	Magnoliids	45.3488
Enneapogonoblongus	Monocot	55.2941					Magnoliadealbata	Magnoliids	45.3488
Entandrophragmacylindricum	Eudicot	55.2941					Magnoliainsignis	Magnoliids	45.3488
Eragrostisminor	Monocot	55.2941					Magnolialaevifolia	Magnoliids	45.3488
Eragrostistef	Monocot	55.2941					Magnolialiliiflora	Magnoliids	45.3488
Eucalyptuselata	Eudicot	55.2941					Magnoliapyramidata	Magnoliids	45.3488
Eucalyptuserythrocorys	Eudicot	55.2941					Magnoliasalicifolia	Magnoliids	45.3488
Eucalyptusmicrocorys	Eudicot	55.2941					Magnoliasinica	Magnoliids	45.3488
Eucalyptuspatens	Eudicot	55.2941					Magnoliasprengeri	Magnoliids	45.3488
Eucalyptusregnans	Eudicot	55.2941					Manfredavirginica	Monocot	45.3488
Eucalyptussieberi	Eudicot	55.2941					Metroxylonwarburgii	Monocot	45.3488
Eustachysglauca	Monocot	55.2941					Micheliaodora	Magnoliids	45.3488
Fagopyrumdibotrys	Eudicot	55.2941					Parisverticillata	Magnoliids	45.3488
Ficusreligiosa	Eudicot	55.2941					Petuniahybrida	Eudicot	45.3488
Foeniculumvulgare	Eudicot	55.2941					Pleonotomaalbiflora	Eudicot	45.3488
Fragariaananassa	Eudicot	55.2941					Populusadenopoda	Eudicot	45.3488
Fragariachiloensis	Eudicot	55.2941					Populuscanadensis	Eudicot	45.3488
Fragariaiinumae	Eudicot	55.2941					Populuscathayana	Eudicot	45.3488
Fragariavirginiana	Eudicot	55.2941					Populusdavidiana	Eudicot	45.3488
Gentianastraminea	Eudicot	55.2941					Populusdeltoides	Eudicot	45.3488
Glycosmismauritiana	Eudicot	55.2941					Populusqiongdaoensis	Eudicot	45.3488
Guaduaangustifolia	Monocot	55.2941					Populusrotundifolia	Eudicot	45.3488
Gyneriumsagittatum	Monocot	55.2941					Populustomentosa	Eudicot	45.3488
Halopyrummucronatum	Monocot	55.2941					Populustremula	Eudicot	45.3488
Hanseniaweberbaueriana	Eudicot	55.2941					Populuswilsonii	Eudicot	45.3488
Hesperissylvestris	Eudicot	55.2941					Quercusspinosa	Eudicot	45.3488
Homolepisisocalycia	Monocot	55.2941					Rhipidocladumpittieri	Monocot	45.3488
Laenneciasophiifolia	Eudicot	55.2941					Scutellarialateriflora	Eudicot	45.3488
Laestadiamuscicola	Eudicot	55.2941					Taraxacumamplum	Eudicot	45.3488
Lagerstroemiafauriei	Eudicot	55.2941					Trilliumdecumbens	Monocot	45.3488
Lagerstroemiaguilinensis	Eudicot	55.2941					Veronicapersica	Eudicot	45.3488
Lagerstroemiaintermedia	Eudicot	55.2941					Vitisaestivalis	Eudicot	45.3488
Lagerstroemiaspeciosa	Eudicot	55.2941					Vitiscordifolia	Eudicot	45.3488
Lecomtellamadagascariensis	Monocot	55.2941					Vitisrupestris	Eudicot	45.3488
Leptochloapluriflora	Monocot	55.2941					Xanthorrhoeapreissii	Monocot	45.3488
Loropetalumsubcordatum	Eudicot	55.2941					Zantedeschiaaethiopica	Monocot	45.3488
Macleayamicrocarpa	Eudicot	55.2941					Lathyrusochroleucus	Eudicot	45.3333
Meriantherapulchra	Eudicot	55.2941					Cyphiabanksiana	Eudicot	45.2632
Merrilliacaloxylon	Eudicot	55.2941					Adenocalymmaperegrinum	Eudicot	45.2381
Mitragynaspeciosa	Eudicot	55.2941					Aethionemagrandiflorum	Eudicot	45.2381
Moruscathayana	Eudicot	55.2941					Ammophilabreviligulata	Monocot	45.2381
Nelumbolutea	Eudicot	55.2941					Anacardiumoccidentale	Eudicot	45.2381
Neriumoleander	Eudicot	55.2941					Anethumgraveolens	Eudicot	45.2381
Nolinaatopocarpa	Monocot	55.2941					Asteraltaicus	Eudicot	45.2381
Orychophragmushupehensis	Eudicot	55.2941					Bambusaemeiensis	Monocot	45.2381
Oxychlorisscariosa	Monocot	55.2941					Barnardiajaponica	Monocot	45.2381
Panicumsumatrense	Monocot	55.2941					Bomareaedulis	Monocot	45.2381
Panicumvirgatum	Monocot	55.2941					Calycanthuschinensis	Magnoliids	45.2381
Parastrephiaquadrangularis	Eudicot	55.2941					Caricapapaya	Eudicot	45.2381
Phragmitesaustralis	Monocot	55.2941					Chenopodiumalbum	Eudicot	45.2381
Phyllostachyssulphurea	Monocot	55.2941					Chlorogalumpomeridianum	Monocot	45.2381
Portulacaoleracea	Eudicot	55.2941					Chusqueacircinata	Monocot	45.2381
Potamogetonperfoliatus	Monocot	55.2941					Cordylineindivisa	Monocot	45.2381
Pouteriacampechiana	Eudicot	55.2941					Corymbiatorelliana	Eudicot	45.2381
Prunushumilis	Eudicot	55.2941					Dasiphorafruticosa	Eudicot	45.2381
Prunuspersica	Eudicot	55.2941					Galiumaparine	Eudicot	45.2381
Rubustakesimensis	Eudicot	55.2941					Geraniumincanum	Eudicot	45.2381
Sacciolepisindica	Monocot	55.2941					Gossypium aridum	Eudicot	45.2381
Salixoreinoma	Eudicot	55.2941					Gossypiumarmourianum	Eudicot	45.2381
Salixtetrasperma	Eudicot	55.2941					Gossypiumaustrale	Eudicot	45.2381
Sedumoryzifolium	Eudicot	55.2941					Gossypiumdavidsonii	Eudicot	45.2381
Setariaviridis	Monocot	55.2941					Gossypiumharknessii	Eudicot	45.2381
Solanummelongena	Eudicot	55.2941					Gossypiumklotzschianum	Eudicot	45.2381
Solivasessilis	Eudicot	55.2941					Gossypiumnelsonii	Eudicot	45.2381
Sporobolusheterolepis	Monocot	55.2941					Gossypiumpopulifolium	Eudicot	45.2381
Sporobolusmichauxianus	Monocot	55.2941					Gossypiumtrilobum	Eudicot	45.2381
Stenotaphrumsecundatum	Monocot	55.2941					Hesperaloecampanulata	Monocot	45.2381
Stockwelliaquadrifida	Eudicot	55.2941					Hesperaloeparviflora	Monocot	45.2381
Swieteniamahagoni	Eudicot	55.2941					Hierochloeodorata	Monocot	45.2381
Taliparitihamabo	Eudicot	55.2941					Holcuslanatus	Monocot	45.2381
Thysanolaenalatifolia	Monocot	55.2941					Juglanscinerea	Eudicot	45.2381
Trichoneuragrandiglumis	Monocot	55.2941					Libidibiacoriaria	Eudicot	45.2381
Triodiastipoides	Monocot	55.2941					Magnoliabiondii	Magnoliids	45.2381
Triodiawiseana	Monocot	55.2941					Magnoliagrandiflora	Magnoliids	45.2381
Vaseyochloamultinervosa	Monocot	55.2941					Morusindica	Eudicot	45.2381
Westoniellakohkemperi	Eudicot	55.2941					Nicotianaattenuata	Eudicot	45.2381
Yuccabrevifolia	Monocot	55.2941					Oryzopsisasperifolia	Monocot	45.2381
Yuccafilamentosa	Monocot	55.2941					Otateaglauca	Monocot	45.2381
Zoysiamacrantha	Monocot	55.2941					Parachlorellakessleri	Algae	45.2381
Burmanniadisticha	Monocot	55.2941					Pentalinonluteum	Eudicot	45.2381
Aphyllanthesmonspeliensis	Monocot	55.2941					Phaenospermaglobosum	Monocot	45.2381
Annonacherimola	Magnoliids	55.2632					Pharuslappulaceus	Monocot	45.2381
Saccharumspontaneum	Monocot	55.2632					Phyllostachysedulis	Monocot	45.2381
Scherffeliadubia	Algae	55.2632					Phyllostachysnigra	Monocot	45.2381
Carnegieagigantea	Eudicot	55.2239					Pliniatrunciflora	Eudicot	45.2381
Neochlorisaquatica	Algae	55.2239					Populusalba	Eudicot	45.2381
Annesleafragrans	Eudicot	55.1724					Populuseuphratica	Eudicot	45.2381
Aquilariasinensis	Eudicot	55.1724					Punicagranatum	Eudicot	45.2381
Arabidopsisthaliana	Eudicot	55.1724					Pyruspashia	Eudicot	45.2381
Barbareaverna	Eudicot	55.1724					Rosapraelucens	Eudicot	45.2381
Camelliasinensis	Eudicot	55.1724					Sabiayunnanensis	Eudicot	45.2381
Capsicumchacoense	Eudicot	55.1724					Sarocalamusfaberi	Monocot	45.2381
Capsicumeximium	Eudicot	55.1724					Schoenolirioncroceum	Monocot	45.2381
Capsicumgalapagoense	Eudicot	55.1724					Sorghumbicolor	Monocot	45.2381
Capsicumtovarii	Eudicot	55.1724					Sphagnumpalustre	Bryophyte	45.2381
Conyzabonariensis	Eudicot	55.1724					Swertiamussotii	Eudicot	45.2381
Cynarahumilis	Eudicot	55.1724					Torreyochloapallida	Gymnosperm	45.2381
Daiswaforrestii	Eudicot	55.1724					Trilliumtschonoskii	Monocot	45.2381
Daturastramonium	Eudicot	55.1724					Trisetumcernuum	Monocot	45.2381
Dendroseneciobattiscombei	Eudicot	55.1724					Violaseoulensis	Eudicot	45.2381
Dioscoreacollettii	Monocot	55.1724					Vitisrotundifolia	Eudicot	45.2381
Echinochloacolona	Eudicot	55.1724					Vitisvinifera	Eudicot	45.2381
Echinochloafrumentacea	Eudicot	55.1724					Zizaniaaquatica	Monocot	45.2381
Eschenbachiablinii	Eudicot	55.1724					Dendrobiumnobile	Monocot	45.2055
Eutremabotschantzevii	Eudicot	55.1724					Chusquealiebmannii	Monocot	45.122
Eutremahalophilum	Eudicot	55.1724					Colobanthusapetalus	Eudicot	45.122
Eutremasalsugineum	Eudicot	55.1724					Dipeltafloribunda	Eudicot	45.122
Galinsogaquadriradiata	Eudicot	55.1724					Distichlisbajaensis	Monocot	45.122
Gynostemmalongipes	Eudicot	55.1724					Echinochloastagnina	Eudicot	45.122
Habenariapantlingiana	Monocot	55.1724					Echinochloaugandensis	Eudicot	45.122
Heloniopsistubiflora	Monocot	55.1724					Elliptochlorisbilobata	Algae	45.122
Ipomoeanil	Eudicot	55.1724					Firmianapulcherrima	Eudicot	45.122
Ipomoeapurpurea	Eudicot	55.1724					Garnotiathailandica	Monocot	45.122
Isatistinctoria	Eudicot	55.1724					Monsoniaemarginata	Eudicot	45.122
Jacobaeavulgaris	Eudicot	55.1724					Panicumlycopodioides	Monocot	45.122
Litchichinensis	Eudicot	55.1724					Polytocadigitata	Monocot	45.122
Megadeniapygmaea	Eudicot	55.1724					Pterygopleurumneurophyllum	Eudicot	45.122
Oryzagrandiglumis	Monocot	55.1724					Rytidospermasemiannulare	Monocot	45.122
Parisquadrifolia	Magnoliids	55.1724					Themedatriandra	Monocot	45.122
Parisvietnamensis	Magnoliids	55.1724					Vachelliaflava	Eudicot	45.122
Paulowniacoreana	Eudicot	55.1724					Vachelliaseyal	Eudicot	45.122
Paulowniatomentosa	Eudicot	55.1724					Weigelaflorida	Eudicot	45.122
Pericallishybrida	Eudicot	55.1724					Zeadiploperennis	Monocot	45.122
Poaannua	Monocot	55.1724					Medicagofalcata	Eudicot	45.0704
Poanemoralis	Monocot	55.1724					Bertholletiaexcelsa	Eudicot	45.0549
Primulinalinearifolia	Eudicot	55.1724					Erythrotrichiacarnea	Algae	45.0262
Saussureachabyoungsanica	Eudicot	55.1724					Aegilopstauschii	Monocot	45
Scheffleradelavayi	Algae	55.1724					Chlorellavariabilis	Algae	45
Silybummarianum	Eudicot	55.1724					Goodyeraprocera	Monocot	45
Sinojackiarehderiana	Eudicot	55.1724					Lithachnepauciflora	Monocot	45
Solanumbulbocastanum	Eudicot	55.1724					Melianthusvillosus	Eudicot	45
Solanumpennellii	Eudicot	55.1724					Sileneconica	Eudicot	45
Streptocarpusteitensis	Eudicot	55.1724					Sileneconoidea	Eudicot	45
Swidacontroversa	Eudicot	55.1724					Alliumobliquum	Monocot	44.9438
Ternstroemiagymnanthera	Eudicot	55.1724					Alniphyllumeberhardtii	Eudicot	44.9438
Zanthoxylumschinifolium	Eudicot	55.1724					Apetahialongistigmata	Eudicot	44.9438
Klebsormidiumflaccidum	Algae	55.1402					Citrusmaxima	Eudicot	44.9438
Cattleyacrispata	Monocot	55.1282					Daphnekiusiana	Eudicot	44.9438
Cattleyaliliputana	Monocot	55.1282					Iodescirrhosa	Eudicot	44.9438
Chlorellaheliozoae	Algae	55.1282					Lamiumalbum	Eudicot	44.9438
Micractiniumconductrix	Algae	55.1282					Morusmongolica	Eudicot	44.9438
Ankyrajudayi	Algae	55.0725					Primulapoissonii	Eudicot	44.9438
Kirchneriellaaperta	Algae	55.0725					Ankyrajudayi	Algae	44.9275
Porphyraumbilicalis	Algae	55.0725					Kirchneriellaaperta	Algae	44.9275
Alliumobliquum	Monocot	55.0562					Porphyraumbilicalis	Algae	44.9275
Alniphyllumeberhardtii	Eudicot	55.0562					Cattleyacrispata	Monocot	44.8718
Apetahialongistigmata	Eudicot	55.0562					Cattleyaliliputana	Monocot	44.8718
Citrusmaxima	Eudicot	55.0562					Chlorellaheliozoae	Algae	44.8718
Daphnekiusiana	Eudicot	55.0562					Micractiniumconductrix	Algae	44.8718
Iodescirrhosa	Eudicot	55.0562					Klebsormidiumflaccidum	Algae	44.8598
Lamiumalbum	Eudicot	55.0562					Annesleafragrans	Eudicot	44.8276
Morusmongolica	Eudicot	55.0562					Aquilariasinensis	Eudicot	44.8276
Primulapoissonii	Eudicot	55.0562					Arabidopsisthaliana	Eudicot	44.8276
Cycaspanzhihuaensis	Gymnosperm	55.0459					Barbareaverna	Eudicot	44.8276
Aegilopstauschii	Monocot	55					Capsicumchacoense	Eudicot	44.8276
Chlorellavariabilis	Algae	55					Capsicumeximium	Eudicot	44.8276
Goodyeraprocera	Monocot	55					Capsicumgalapagoense	Eudicot	44.8276
Keteleeriadavidiana	Gymnosperm	55					Capsicumtovarii	Eudicot	44.8276
Lithachnepauciflora	Monocot	55					Conyzabonariensis	Eudicot	44.8276
Melianthusvillosus	Eudicot	55					Cynarahumilis	Eudicot	44.8276
Sileneconica	Eudicot	55					Daiswaforrestii	Eudicot	44.8276
Sileneconoidea	Eudicot	55					Daturastramonium	Eudicot	44.8276
Bertholletiaexcelsa	Eudicot	54.9451					Dendroseneciobattiscombei	Eudicot	44.8276
Medicagofalcata	Eudicot	54.9296					Dioscoreacollettii	Monocot	44.8276
Chusquealiebmannii	Monocot	54.878					Echinochloacolona	Eudicot	44.8276
Colobanthusapetalus	Eudicot	54.878					Echinochloafrumentacea	Eudicot	44.8276
Dipeltafloribunda	Eudicot	54.878					Eschenbachiablinii	Eudicot	44.8276
Distichlisbajaensis	Monocot	54.878					Eutremabotschantzevii	Eudicot	44.8276
Echinochloastagnina	Eudicot	54.878					Eutremahalophilum	Eudicot	44.8276
Echinochloaugandensis	Eudicot	54.878					Eutremasalsugineum	Eudicot	44.8276
Elliptochlorisbilobata	Algae	54.878					Galinsogaquadriradiata	Eudicot	44.8276
Firmianapulcherrima	Eudicot	54.878					Gynostemmalongipes	Eudicot	44.8276
Garnotiathailandica	Monocot	54.878					Habenariapantlingiana	Monocot	44.8276
Monsoniaemarginata	Eudicot	54.878					Heloniopsistubiflora	Monocot	44.8276
Panicumlycopodioides	Monocot	54.878					Ipomoeanil	Eudicot	44.8276
Polytocadigitata	Monocot	54.878					Ipomoeapurpurea	Eudicot	44.8276
Pterygopleurumneurophyllum	Eudicot	54.878					Isatistinctoria	Eudicot	44.8276
Rytidospermasemiannulare	Monocot	54.878					Jacobaeavulgaris	Eudicot	44.8276
Themedatriandra	Monocot	54.878					Litchichinensis	Eudicot	44.8276
Vachelliaflava	Eudicot	54.878					Megadeniapygmaea	Eudicot	44.8276
Vachelliaseyal	Eudicot	54.878					Oryzagrandiglumis	Monocot	44.8276
Weigelaflorida	Eudicot	54.878					Parisquadrifolia	Magnoliids	44.8276
Zeadiploperennis	Monocot	54.878					Parisvietnamensis	Magnoliids	44.8276
Adenocalymmaperegrinum	Eudicot	54.7619					Paulowniacoreana	Eudicot	44.8276
Aethionemagrandiflorum	Eudicot	54.7619					Paulowniatomentosa	Eudicot	44.8276
Ammophilabreviligulata	Monocot	54.7619					Pericallishybrida	Eudicot	44.8276
Anacardiumoccidentale	Eudicot	54.7619					Poaannua	Monocot	44.8276
Anethumgraveolens	Eudicot	54.7619					Poanemoralis	Monocot	44.8276
Asteraltaicus	Eudicot	54.7619					Primulinalinearifolia	Eudicot	44.8276
Bambusaemeiensis	Monocot	54.7619					Saussureachabyoungsanica	Eudicot	44.8276
Barnardiajaponica	Monocot	54.7619					Scheffleradelavayi	Algae	44.8276
Bomareaedulis	Monocot	54.7619					Silybummarianum	Eudicot	44.8276
Calycanthuschinensis	Magnoliids	54.7619					Sinojackiarehderiana	Eudicot	44.8276
Caricapapaya	Eudicot	54.7619					Solanumbulbocastanum	Eudicot	44.8276
Chenopodiumalbum	Eudicot	54.7619					Solanumpennellii	Eudicot	44.8276
Chlorogalumpomeridianum	Monocot	54.7619					Streptocarpusteitensis	Eudicot	44.8276
Chusqueacircinata	Monocot	54.7619					Swidacontroversa	Eudicot	44.8276
Cordylineindivisa	Monocot	54.7619					Ternstroemiagymnanthera	Eudicot	44.8276
Corymbiatorelliana	Eudicot	54.7619					Zanthoxylumschinifolium	Eudicot	44.8276
Dasiphorafruticosa	Eudicot	54.7619					Carnegieagigantea	Eudicot	44.7761
Diplostephiumjenesanum	Eudicot	54.7619					Neochlorisaquatica	Algae	44.7761
Galiumaparine	Eudicot	54.7619					Annonacherimola	Magnoliids	44.7368
Geraniumincanum	Eudicot	54.7619					Saccharumspontaneum	Monocot	44.7368
Gossypium aridum	Eudicot	54.7619					Scherffeliadubia	Algae	44.7368
Gossypiumarmourianum	Eudicot	54.7619					Akebiaquinata	Eudicot	44.7059
Gossypiumaustrale	Eudicot	54.7619					Akebiatrifoliata	Eudicot	44.7059
Gossypiumdavidsonii	Eudicot	54.7619					Albucakirkii	Monocot	44.7059
Gossypiumharknessii	Eudicot	54.7619					Alliumvictorialis	Monocot	44.7059
Gossypiumklotzschianum	Eudicot	54.7619					Ambrosiatrifida	Eudicot	44.7059
Gossypiumnelsonii	Eudicot	54.7619					Angophoracostata	Eudicot	44.7059
Gossypiumpopulifolium	Eudicot	54.7619					Angophorafloribunda	Eudicot	44.7059
Gossypiumtrilobum	Eudicot	54.7619					Apludamutica	Monocot	44.7059
Hesperaloecampanulata	Monocot	54.7619					Arabidopsishalleri	Eudicot	44.7059
Hesperaloeparviflora	Monocot	54.7619					Arabidopsislyrata	Eudicot	44.7059
Hierochloeodorata	Monocot	54.7619					Aristidapurpurea	Monocot	44.7059
Holcuslanatus	Monocot	54.7619					Astreblapectinata	Monocot	44.7059
Juglanscinerea	Eudicot	54.7619					Bambusamultiplex	Monocot	44.7059
Lagerstroemiasubcostata	Eudicot	54.7619					Bertoloniaacuminata	Eudicot	44.7059
Libidibiacoriaria	Eudicot	54.7619					Boutelouacurtipendula	Monocot	44.7059
Magnoliagrandiflora	Magnoliids	54.7619					Carissamacrocarpa	Eudicot	44.7059
Morusindica	Eudicot	54.7619					Centothecalappacea	Monocot	44.7059
Nicotianaattenuata	Eudicot	54.7619					Centropodiaglauca	Monocot	44.7059
Oryzopsisasperifolia	Monocot	54.7619					Chaetiumbromoides	Monocot	44.7059
Parachlorellakessleri	Algae	54.7619					Chlorisbarbata	Monocot	44.7059
Pentalinonluteum	Eudicot	54.7619					Chloristruncata	Monocot	44.7059
Phaenospermaglobosum	Monocot	54.7619					Chlorisvirgata	Monocot	44.7059
Pharuslappulaceus	Monocot	54.7619					Chrysanthemummorifolium	Eudicot	44.7059
Phyllostachysedulis	Monocot	54.7619					Coffeaarabica	Eudicot	44.7059
Phyllostachysnigra	Monocot	54.7619					Coleataeniaprionitis	Monocot	44.7059
Pliniatrunciflora	Eudicot	54.7619					Corymbiaeximia	Eudicot	44.7059
Populusalba	Eudicot	54.7619					Corymbiahenryi	Eudicot	44.7059
Populuseuphratica	Eudicot	54.7619					Corymbiamaculata	Eudicot	44.7059
Prunuspedunculata	Eudicot	54.7619					Corymbiatessellaris	Eudicot	44.7059
Pyruspashia	Eudicot	54.7619					Diplostephiumbarclayanum	Eudicot	44.7059
Rosapraelucens	Eudicot	54.7619					Diplostephiumcajamarquillense	Eudicot	44.7059
Sabiayunnanensis	Eudicot	54.7619					Diplostephiumempetrifolium	Eudicot	44.7059
Sarocalamusfaberi	Monocot	54.7619					Distichlisspicata	Monocot	44.7059
Schoenolirioncroceum	Monocot	54.7619					Drepanostachyumfalcatum	Monocot	44.7059
Sorghumbicolor	Monocot	54.7619					Droseraerythrorhiza	Eudicot	44.7059
Sphagnumpalustre	Bryophyte	54.7619					Echitesumbellatus	Eudicot	44.7059
Swertiamussotii	Eudicot	54.7619					Elaeagnusmollis	Eudicot	44.7059
Torreyochloapallida	Gymnosperm	54.7619					Enneapogonoblongus	Monocot	44.7059
Trilliumtschonoskii	Monocot	54.7619					Entandrophragmacylindricum	Eudicot	44.7059
Trisetumcernuum	Monocot	54.7619					Eragrostisminor	Monocot	44.7059
Violaseoulensis	Eudicot	54.7619					Eragrostistef	Monocot	44.7059
Vitisrotundifolia	Eudicot	54.7619					Eucalyptuselata	Eudicot	44.7059
Vitisvinifera	Eudicot	54.7619					Eucalyptuserythrocorys	Eudicot	44.7059
Zizaniaaquatica	Monocot	54.7619					Eucalyptusmicrocorys	Eudicot	44.7059
Cyphiabanksiana	Eudicot	54.7368					Eucalyptusregnans	Eudicot	44.7059
Acrocomiaaculeata	Monocot	54.6512					Eucalyptussieberi	Eudicot	44.7059
Adenocalymmaacutissimum	Eudicot	54.6512					Eucalyptusspathulata	Eudicot	44.7059
Agapanthuscoddii	Monocot	54.6512					Eustachysglauca	Monocot	44.7059
Asparagusschoberioides	Monocot	54.6512					Fagopyrumdibotrys	Eudicot	44.7059
Cannabissativa	Eudicot	54.6512					Ficusreligiosa	Eudicot	44.7059
Capsicumannuum	Eudicot	54.6512					Foeniculumvulgare	Eudicot	44.7059
Capsicumbaccatum	Eudicot	54.6512					Fragariaananassa	Eudicot	44.7059
Capsicumfrutescens	Eudicot	54.6512					Fragariachiloensis	Eudicot	44.7059
Cardamineoligosperma	Eudicot	54.6512					Fragariaiinumae	Eudicot	44.7059
Cardamineparviflora	Eudicot	54.6512					Fragariavirginiana	Eudicot	44.7059
Chamaeropshumilis	Monocot	54.6512					Gentianastraminea	Eudicot	44.7059
Colpothrinaxcookii	Monocot	54.6512					Glycosmismauritiana	Eudicot	44.7059
Curcumaflaviflora	Monocot	54.6512					Guaduaangustifolia	Monocot	44.7059
Emmenopteryshenryi	Eudicot	54.6512					Gyneriumsagittatum	Monocot	44.7059
Festucaaltissima	Monocot	54.6512					Halopyrummucronatum	Monocot	44.7059
Flacourtiaindica	Eudicot	54.6512					Hanseniaweberbaueriana	Eudicot	44.7059
Haberlearhodopensis	Eudicot	54.6512					Hesperissylvestris	Eudicot	44.7059
Hanguanamalayana	Monocot	54.6512					Homolepisisocalycia	Monocot	44.7059
Hesperoyuccawhipplei	Monocot	54.6512					Laenneciasophiifolia	Eudicot	44.7059
Idesiapolycarpa	Eudicot	54.6512					Laestadiamuscicola	Eudicot	44.7059
Ipomoeatrifida	Eudicot	54.6512					Lagerstroemiafauriei	Eudicot	44.7059
Lobularialibyca	Eudicot	54.6512					Lagerstroemiaguilinensis	Eudicot	44.7059
Loliummultiflorum	Monocot	54.6512					Lagerstroemiaindica	Eudicot	44.7059
Magnoliakobus	Magnoliids	54.6512					Lagerstroemiaintermedia	Eudicot	44.7059
Manfredavirginica	Monocot	54.6512					Lagerstroemiaspeciosa	Eudicot	44.7059
Metroxylonwarburgii	Monocot	54.6512					Lecomtellamadagascariensis	Monocot	44.7059
Parisverticillata	Magnoliids	54.6512					Leptochloapluriflora	Monocot	44.7059
Petuniahybrida	Eudicot	54.6512					Loropetalumsubcordatum	Eudicot	44.7059
Pleonotomaalbiflora	Eudicot	54.6512					Macleayamicrocarpa	Eudicot	44.7059
Populusadenopoda	Eudicot	54.6512					Meriantherapulchra	Eudicot	44.7059
Populuscanadensis	Eudicot	54.6512					Merrilliacaloxylon	Eudicot	44.7059
Populuscathayana	Eudicot	54.6512					Mitragynaspeciosa	Eudicot	44.7059
Populusdavidiana	Eudicot	54.6512					Moruscathayana	Eudicot	44.7059
Populusdeltoides	Eudicot	54.6512					Nelumbolutea	Eudicot	44.7059
Populusqiongdaoensis	Eudicot	54.6512					Neriumoleander	Eudicot	44.7059
Populusrotundifolia	Eudicot	54.6512					Neyraudiareynaudiana	Monocot	44.7059
Populustomentosa	Eudicot	54.6512					Nolinaatopocarpa	Monocot	44.7059
Populustremula	Eudicot	54.6512					Orychophragmushupehensis	Eudicot	44.7059
Populuswilsonii	Eudicot	54.6512					Oxychlorisscariosa	Monocot	44.7059
Quercusspinosa	Eudicot	54.6512					Panicumsumatrense	Monocot	44.7059
Rhipidocladumpittieri	Monocot	54.6512					Panicumvirgatum	Monocot	44.7059
Scutellarialateriflora	Eudicot	54.6512					Parastrephiaquadrangularis	Eudicot	44.7059
Taraxacumamplum	Eudicot	54.6512					Phragmitesaustralis	Monocot	44.7059
Trilliumdecumbens	Monocot	54.6512					Phyllostachyssulphurea	Monocot	44.7059
Veronicapersica	Eudicot	54.6512					Pimentadioica	Eudicot	44.7059
Vitisaestivalis	Eudicot	54.6512					Portulacaoleracea	Eudicot	44.7059
Vitiscordifolia	Eudicot	54.6512					Potamogetonperfoliatus	Monocot	44.7059
Vitisrupestris	Eudicot	54.6512					Pouteriacampechiana	Eudicot	44.7059
Xanthorrhoeapreissii	Monocot	54.6512					Prunushumilis	Eudicot	44.7059
Calycanthusfertilisvarferax	Magnoliids	54.5455					Prunuspersica	Eudicot	44.7059
Geraniumpalmatum	Eudicot	54.5455					Rubustakesimensis	Eudicot	44.7059
Hydrangeapetiolaris	Eudicot	54.5455					Sacciolepisindica	Monocot	44.7059
Phellodendronamurense	Eudicot	54.5455					Salixoreinoma	Eudicot	44.7059
Schizophragmahydrangeoides	Eudicot	54.5455					Salixtetrasperma	Eudicot	44.7059
Erythrotrichiacarnea	Algae	54.4503					Sedumoryzifolium	Eudicot	44.7059
Centaureadiffusa	Eudicot	54.4444					Setariaviridis	Monocot	44.7059
Cyanealeptostegia	Eudicot	54.4444					Solanummelongena	Eudicot	44.7059
Eucalyptusglobulus	Eudicot	54.4444					Solivasessilis	Eudicot	44.7059
Lobeliacolumnaris	Eudicot	54.4444					Sporobolusheterolepis	Monocot	44.7059
Lobeliagibberoa	Eudicot	54.4444					Sporobolusmichauxianus	Monocot	44.7059
Lobeliawollastonii	Eudicot	54.4444					Stenotaphrumsecundatum	Monocot	44.7059
Saussureainvolucrata	Eudicot	54.4444					Stockwelliaquadrifida	Eudicot	44.7059
Sinojackiaxylocarpa	Eudicot	54.4444					Swieteniamahagoni	Eudicot	44.7059
Marvaniageminata	Algae	54.4304					Taliparitihamabo	Eudicot	44.7059
Tanaeciumtetragonolobum	Eudicot	54.4304					Thysanolaenalatifolia	Monocot	44.7059
Triticummonococcum	Monocot	54.4304					Trichoneuragrandiglumis	Monocot	44.7059
Bracteacoccusaerius	Algae	54.4118					Triodiastipoides	Monocot	44.7059
Chromochloriszofingiensis	Algae	54.4118					Triodiawiseana	Monocot	44.7059
Dionaeamuscipula	Eudicot	54.4118					Vaseyochloamultinervosa	Monocot	44.7059
Palmariapalmata	Algae	54.4118					Westoniellakohkemperi	Eudicot	44.7059
Pectinodesmuspectinatus	Algae	54.4118					Yuccabrevifolia	Monocot	44.7059
Yamagishiellaunicocca	Algae	54.4118					Yuccafilamentosa	Monocot	44.7059
Chlorokybusatmophyticus	Algae	54.386					Zoysiamacrantha	Monocot	44.7059
Albiziaodoratissima	Eudicot	54.3478					Burmanniadisticha	Monocot	44.7059
Anthocerosformosae	Bryophyte	54.3478					Aphyllanthesmonspeliensis	Monocot	44.7059
Archidendronlucyi	Eudicot	54.3478					Alloteropsiscimicina	Monocot	44.7059
Ingaleiocalycina	Eudicot	54.3478					Pithecellobiumflexicaule	Eudicot	44.6809
Pararchidendronpruinosum	Eudicot	54.3478					Triparmalaevis	Protist	44.6809
Samaneasaman	Eudicot	54.3478					Acnistusarborescens Iochromacyaneum	Eudicot	44.5783
Anoectochilusemeiensis	Monocot	54.321					Actinidiachinensis	Eudicot	44.5783
Cardiocrinumcathayanum	Monocot	54.321					Actinidiadeliciosa	Eudicot	44.5783
Colobanthusquitensis	Eudicot	54.321					Adenantheramicrosperma	Pteridophyte	44.5783
Garnotiatenella	Monocot	54.321					Amphipogoncaricinus	Monocot	44.5783
Lambiaantarctica	Algae	54.321					Andropogonabyssinicus	Monocot	44.5783
Schisandrachinensis	Magnoliids	54.321					Andropogonburmanicus	Monocot	44.5783
Stipaalaica	Monocot	54.321					Arundinariagigantea	Monocot	44.5783
Stipaarabica	Monocot	54.321					Bupleurumlatissimum	Eudicot	44.5783
Stipaborysthenica	Monocot	54.321					Capsicumlycianthoides	Eudicot	44.5783
Stipabrevicallosa	Monocot	54.321					Chaenomelesjaponica	Eudicot	44.5783
Stipacapillata	Monocot	54.321					Chasmanthiumlaxum	Monocot	44.5783
Stipacaucasica	Monocot	54.321					Chrysopogongryllus	Monocot	44.5783
Stipahohenackeriana	Monocot	54.321					Chrysopogonzizanioides	Monocot	44.5783
Stipajagnobica	Monocot	54.321					Chusqueaspectabilis	Monocot	44.5783
Stipalessingiana	Monocot	54.321					Corynocarpuslaevigata	Eudicot	44.5783
Stipamagnifica	Monocot	54.321					Couepiacaryophylloides	Eudicot	44.5783
Stipaorientalis	Monocot	54.321					Crinipesabyssinicus	Monocot	44.5783
Stipaovczinnikovii	Monocot	54.321					Crinipeslongifolius	Monocot	44.5783
Stipazalesskii	Monocot	54.321					Cymbopogonflexuosus	Monocot	44.5783
Adenocalymmanodosum	Eudicot	54.2169					Dichaetariawightii	Monocot	44.5783
Aethionemaarabicum	Eudicot	54.2169					Dichanthiumsericeum	Monocot	44.5783
Agaveamericana	Monocot	54.2169					Dichrostachyscinerea	Eudicot	44.5783
Alliumcepa	Monocot	54.2169					Dimeriaornithopoda	Monocot	44.5783
Alloteropsispaniculata	Monocot	54.2169					Dregeochloapumilla	Monocot	44.5783
Alloteropsissemialata	Monocot	54.2169					Dysosmadelavayi	Eudicot	44.5783
Alopecurusarundinaceus	Monocot	54.2169					Echinochloaesculenta	Eudicot	44.5783
Ampelocalamuscalcareus	Monocot	54.2169					Eleusineindica	Monocot	44.5783
Ampelodesmosmauritanicus	Monocot	54.2169					Elytrophorusglobularis	Monocot	44.5783
Amphicarpummuhlenbergianum	Monocot	54.2169					Eragrostiswalteri	Monocot	44.5783
Amphipogonturbinatus	Monocot	54.2169					Eremochloaciliaris	Monocot	44.5783
Anthoxanthumodoratum	Monocot	54.2169					Eremochloaeriopoda	Monocot	44.5783
Aristidaternipes	Monocot	54.2169					Eriachnemucronata	Monocot	44.5783
Arthraxonprionodes	Monocot	54.2169					Eulaliasiamensis	Monocot	44.5783
Arundinariaappalachiana	Monocot	54.2169					Eulaliopsisbinata	Monocot	44.5783
Arundinariafargesii	Monocot	54.2169					Haematoxylumbrasiletto	Eudicot	44.5783
Arundinelladeppeana	Monocot	54.2169					Hemisorghummekongense	Monocot	44.5783
Asparagusofficinalis	Monocot	54.2169					Heteropogoncontortus	Monocot	44.5783
Atunaracemosa	Eudicot	54.2169					Hydrastiscanadensis	Eudicot	44.5783
Averrhoacarambola	Eudicot	54.2169					Hyparrheniarufa	Monocot	44.5783
Axonopusfissifolius	Monocot	54.2169					Ionopsidiumacaule	Eudicot	44.5783
Bambusaarnhemica	Monocot	54.2169					Limnopoameeboldii	Monocot	44.5783
Bambusabambos	Monocot	54.2169					Linumusitatissimum	Eudicot	44.5783
Bauhiniaacuminata	Eudicot	54.2169					Malusflorentina	Eudicot	44.5783
Bothriochloaalta	Monocot	54.2169					Malustschonoskii	Eudicot	44.5783
Buergersiochloabambusoides	Monocot	54.2169					Matthiolaincana	Eudicot	44.5783
Camassiascilloides	Monocot	54.2169					Melicasubulata	Monocot	44.5783
Capillipediumvenustum	Monocot	54.2169					Mnesitheahelferi	Monocot	44.5783
Catapodiumrigidum	Monocot	54.2169					Morellarubra	Eudicot	44.5783
Chikusichloaaquatica	Monocot	54.2169					Neotorulariakorolkowii	Eudicot	44.5783
Chimonobambusatumidissinoda	Monocot	54.2169					Oldeaniaalpina	Monocot	44.5783
Chrysanthemumindicum	Eudicot	54.2169					Oryzaaustraliensis	Monocot	44.5783
Cochleariaborzaeana	Eudicot	54.2169					Oryzabrachyantha	Monocot	44.5783
Cochleariaislandica	Eudicot	54.2169					Ostericumgrosseserratum	Eudicot	44.5783
Cochleariapyrenaica	Eudicot	54.2169					Paeoniaobovata	Eudicot	44.5783
Cochleariatridactylites	Eudicot	54.2169					Paeoniasuffruticosa	Eudicot	44.5783
Couepiagrandiflora	Eudicot	54.2169					Parahyparrheniasiamensis	Monocot	44.5783
Couepiaguianensis	Eudicot	54.2169					Pedinomonastuberculata	Algae	44.5783
Couepiaovalifolia	Eudicot	54.2169					Pheidochloagracilis	Monocot	44.5783
Couepiaparaensis	Eudicot	54.2169					Piptadeniacommunis	Eudicot	44.5783
Couepiapolyandra	Eudicot	54.2169					Prosphytochloaprehensilis	Monocot	44.5783
Couepiarankiniae	Eudicot	54.2169					Pseudosorghumfasciculare	Monocot	44.5783
Couepiasandwithii	Eudicot	54.2169					Pyruspyrifolia	Eudicot	44.5783
Couepiasubcordata	Eudicot	54.2169					Pyrusspinosa	Eudicot	44.5783
Cynodondactylon	Monocot	54.2169					Rytidospermapallidum	Monocot	44.5783
Cynosuruscristatus	Monocot	54.2169					Salixpurpurea	Eudicot	44.5783
Cypripediummacranthos	Monocot	54.2169					Salixsuchowensis	Eudicot	44.5783
Danthoniopsisdinteri	Monocot	54.2169					Sennatora	Eudicot	44.5783
Dianthuscaryophyllus	Eudicot	54.2169					Setariaitalica	Monocot	44.5783
Diarrhenaobovata	Monocot	54.2169					Styppeiochloagynoglossa	Monocot	44.5783
Dichantheliumacuminatum	Monocot	54.2169					Themedaarguens	Monocot	44.5783
Elytrophorusspicatus	Monocot	54.2169					Themedaarundinacea	Monocot	44.5783
Eremochloaophiuroides	Monocot	54.2169					Themedavillosa	Monocot	44.5783
Eriochloameyeriana	Monocot	54.2169					Zeugitespittieri	Monocot	44.5783
Eulaliaaurea	Monocot	54.2169					Zizanialatifolia	Monocot	44.5783
Fagopyrumtataricum	Eudicot	54.2169					Achyrachaenamollis	Eudicot	44.5783
Fargesianitida	Monocot	54.2169					Tetracentronsinense	Magnoliids	44.5652
Fargesiaspathacea	Monocot	54.2169					Cabombacaroliniana	Nymphaeales	44.5545
Fargesiayunnanensis	Monocot	54.2169					Aureoumbralagunensis	Algae	44.5455
Gaoligongshaniamegalothyrsa	Monocot	54.2169					Asarumsieboldii	Magnoliids	44.4444
Gaulettiaelata	Eudicot	54.2169					BroussonetiakazinokiBroussonetiapapyrifera	Eudicot	44.4444
Gelidocalamustessellatus	Monocot	54.2169					Dendrobiumaphyllum	Monocot	44.4444
Gossypium arboreum	Eudicot	54.2169					Dendrobiumbrymerianum	Monocot	44.4444
Gossypium areysianum	Eudicot	54.2169					Dendrobiumchrysanthum	Monocot	44.4444
Gossypiumcapitisviridis	Eudicot	54.2169					Dendrobiumcrepidatum	Monocot	44.4444
Gossypiumdarwinii	Eudicot	54.2169					Dendrobiumdenneanum	Monocot	44.4444
Gossypiumgossypioides	Eudicot	54.2169					Dendrobiumellipsophyllum	Monocot	44.4444
Gossypiumhirsutum	Eudicot	54.2169					Dendrobiumexile	Monocot	44.4444
Gossypiumincanum	Eudicot	54.2169					Dendrobiumfalconeri	Monocot	44.4444
Gossypiummustelinum	Eudicot	54.2169					Dendrobiumfanjingshanense	Monocot	44.4444
Gossypiumraimondii	Eudicot	54.2169					Dendrobiumfimbriatum	Monocot	44.4444
Gossypiumrobinsonii	Eudicot	54.2169					Dendrobiumgratiosissimum	Monocot	44.4444
Gossypiumsomalense	Eudicot	54.2169					Dendrobiumhenryi	Monocot	44.4444
Gossypiumtomentosum	Eudicot	54.2169					Dendrobiumhercoglossum	Monocot	44.4444
Greslaniasp	Monocot	54.2169					Dendrobiumjenkinsii	Monocot	44.4444
Hesperocallisundulata	Monocot	54.2169					Dendrobiumlohohense	Monocot	44.4444
Hickeliamadagascariensis	Monocot	54.2169					Dendrobiumparciflorum	Monocot	44.4444
Hilariarigida	Monocot	54.2169					Dendrobiumparishii	Monocot	44.4444
Hirtellasuffulta	Eudicot	54.2169					Dendrobiumpendulum	Monocot	44.4444
Hordeumvulgare	Monocot	54.2169					Dendrobiumsalaccense	Monocot	44.4444
Hyparrheniasubplumosa	Monocot	54.2169					Dendrobiumspatella	Monocot	44.4444
Imperatacylindrica	Monocot	54.2169					Dendrobiumwilsonii	Monocot	44.4444
Indocalamussinicus	Monocot	54.2169					Dendrobiumxichouense	Monocot	44.4444
Indocalamuswilsonii	Monocot	54.2169					Eutreptiellagymnastica	Protist	44.4444
Isachnealbens	Monocot	54.2169					Francoasonchifolia	Eudicot	44.4444
Ischaemumafrum	Monocot	54.2169					Geminellaminor	Algae	44.4444
Iseilemamacratherum	Monocot	54.2169					Larreatridentata	Eudicot	44.4444
Juglansnigra	Eudicot	54.2169					Lobeliabequaertii	Eudicot	44.4444
Leersiatisserantii	Monocot	54.2169					Lobeliastuhlmannii	Eudicot	44.4444
Leptochloavirgata	Monocot	54.2169					Lygodiumjaponicum	Pteridophyte	44.4444
Licaniamajuscula	Eudicot	54.2169					Populusilicifolia	Eudicot	44.4444
Lotusjaponicus	Eudicot	54.2169					Prunusserotina	Eudicot	44.4444
Loudetiopsiskerstingii	Monocot	54.2169					Stipalipskyi	Monocot	44.4444
Lupinusalbus	Eudicot	54.2169					Stipanarynica	Monocot	44.4444
Lupinusluteus	Eudicot	54.2169					Atractylodeschinensis	Eudicot	44.3182
Lupinuswestianus	Eudicot	54.2169					Atractylodeslancea	Eudicot	44.3182
Maranthesgabunensis	Eudicot	54.2169					Chiritaeburnea	Eudicot	44.3182
Maranthesglabra	Eudicot	54.2169					Crithmummaritimum	Eudicot	44.3182
Marantheskerstingii	Eudicot	54.2169					Cucumismelo	Eudicot	44.3182
Megathyrsusmaximus	Monocot	54.2169					Dendroseneciobrassiciformis	Eudicot	44.3182
Melanocenchrisabyssinica	Monocot	54.2169					Dendroseneciojohnstonii	Eudicot	44.3182
Melicamutica	Monocot	54.2169					Dendroseneciokeniensis	Eudicot	44.3182
Melicasubulata	Monocot	54.2169					Dendroseneciokeniodendron	Eudicot	44.3182
Millettiapinnata	Eudicot	54.2169					Dendroseneciokilimanjari	Eudicot	44.3182
Monachatherparadoxus	Monocot	54.2169					Dendroseneciomeruensis	Eudicot	44.3182
Morusnotabilis	Eudicot	54.2169					Hydrangeapetiolaris	Eudicot	44.3182
Neohouzeauasp	Monocot	54.2169					Lobulariamaritima	Eudicot	44.3182
Neololebaatra	Monocot	54.2169					Macadamiaintegrifolia	Eudicot	44.3182
Oldeaniacfmadagascariensis	Monocot	54.2169					Sagittarialichuanensis	Monocot	44.3182
Oldeaniahumbertii	Monocot	54.2169					Schizophragmahydrangeoides	Eudicot	44.3182
Oldeaniaibityensis	Monocot	54.2169					Dendroseneciocheranganiensis	Eudicot	44.3182
Oldeaniaitremoensis	Monocot	54.2169					Aegilopsgeniculata	Monocot	44.3038
Olmecareflexa	Monocot	54.2169					Cymbidiumgoeringii	Monocot	44.3038
Oncorachisramosa	Monocot	54.2169					Solmslaubachiaeurycarpa	Eudicot	44.3038
Oplismenushirtellus	Eudicot	54.2169					Cuscutaobtusiflora	Eudicot	44.2623
Oryzaglaberrima	Monocot	54.2169					Ostreococcustauri	Algae	44.2623
Otachyriumversicolor	Monocot	54.2169					Closteriumbaillyanum	Algae	44.2105
Otateaacuminata	Monocot	54.2169					Phoenixdactylifera	Monocot	44.2105
Oxyriasinensis	Monocot	54.2169					Trithuriainconspicua	Nymphaeles	44.2105
Paeoniabrownii	Eudicot	54.2169					Guinardiastriata	Algae	44.2029
Panicumcapillare	Monocot	54.2169					Rhizosoleniasetigera	Algae	44.2029
Parianacampestris	Monocot	54.2169					Abelmoschusesculentus	Eudicot	44.186
Parinaricampestris	Monocot	54.2169					Acergriseum	Eudicot	44.186
Parinaricapensis	Monocot	54.2169					Aconitumcoreanum	Eudicot	44.186
Parinaricuratellifolia	Monocot	54.2169					Agaveattenuata	Monocot	44.186
Parinarioblongifolia	Monocot	54.2169					Alliumfistulosum	Monocot	44.186
Parkiajavanica	Eudicot	54.2169					Ambrosiaartemisiifolia	Eudicot	44.186
Paspalidiumgeminatum	Monocot	54.2169					Androsacepaxiana	Eudicot	44.186
Paspalumdilatatum	Monocot	54.2169					Anemarrhenaasphodeloides	Monocot	44.186
Paspalumfimbriatum	Monocot	54.2169					Arabishirsuta	Eudicot	44.186
Paspalumglaziovii	Monocot	54.2169					Artemisiamontana	Eudicot	44.186
Pedinomonastuberculata	Algae	54.2169					Bombaxceiba	Eudicot	44.186
Phalarisarundinacea	Monocot	54.2169					Brachyelytrumaristosum	Monocot	44.186
Phyllostachyspropinqua	Monocot	54.2169					Cannabissativa	Eudicot	44.186
Piptatherumsongaricum	Monocot	54.2169					Carapaguianensis	Eudicot	44.186
Piptochaetiumavenaceum	Monocot	54.2169					Cephalantheralongifolia	Monocot	44.186
Plagianthatenella	Eudicot	54.2169					Citrussinensis	Eudicot	44.186
Prosopisglandulosa	Eudicot	54.2169					Colchicumautumnale	Monocot	44.186
Rhynchoryzasubulata	Monocot	54.2169					Deschampsiaantarctica	Monocot	44.186
Rottboelliacochinchinensis	Monocot	54.2169					Dioscoreazingiberensis	Monocot	44.186
Salicorniabigelovii	Eudicot	54.2169					Drabanemorosa	Eudicot	44.186
Salixbabylonica	Eudicot	54.2169					Epipremnumaureum	Monocot	44.186
Sartidiadewinteri	Monocot	54.2169					Eremospathamacrocarpa	Monocot	44.186
Sartidiaperrieri	Monocot	54.2169					Eriolarynxfasciculata	Eudicot	44.186
Sasalongiligulata	Monocot	54.2169					Fagopyrumluojishanense	Eudicot	44.186
Shibataeachiangshanensis	Monocot	54.2169					Festucaovina	Monocot	44.186
Solanumdulcamara	Eudicot	54.2169					Festucapratensis	Monocot	44.186
Solanumperuvianum	Eudicot	54.2169					Hesperismatronalis	Eudicot	44.186
Sorghastrumnutans	Monocot	54.2169					Hippophaerhamnoides	Eudicot	44.186
Sporobolusmaritimus	Monocot	54.2169					Irisgatesii	Monocot	44.186
Steinchismalaxum	Monocot	54.2169					Listerafugongensis	Monocot	44.186
Streptochaetaspicata	Eudicot	54.2169					Magnoliadenudata	Magnoliids	44.186
Talinumpaniculatum	Eudicot	54.2169					Magnoliakobus	Magnoliids	44.186
Thamnocalamusspathiflorus	Monocot	54.2169					Maianthemumbicolor	Monocot	44.186
Thyridolepisxerophila	Monocot	54.2169					Micromelumminutum	Eudicot	44.186
Tracheliumcaeruleum	Eudicot	54.2169					Mikaniamicrantha	Eudicot	44.186
Tricholaenamonachne	Monocot	54.2169					Panaxstipuleanatus	Eudicot	44.186
Tristachyaleucothrix	Monocot	54.2169					Panaxtrifolius	Eudicot	44.186
Uniolapaniculata	Monocot	54.2169					Primulachrysochlora	Eudicot	44.186
Urochloareptans	Monocot	54.2169					Primulastenodonta	Eudicot	44.186
Whiteochloacapillipes	Monocot	54.2169					Prunuskansuensis	Eudicot	44.186
Yushanialevigata	Monocot	54.2169					Ricinuscommunis	Eudicot	44.186
Zealuxurians	Monocot	54.2169					Scheffleraheptaphylla	Algae	44.186
Zeaperennis	Monocot	54.2169					Sobraliaaffbouchei	Monocot	44.186
Zoysiajaponica	Monocot	54.2169					Toricelliaangulata	Eudicot	44.186
Juglansmajor	Eudicot	54.2169					Veronicastrumsibiricum	Eudicot	44.186
Dendrobiumdevonianum	Monocot	54.1667					Vitisacerifolia	Eudicot	44.186
Pinguiculaehlersiae	Eudicot	54.1667					Vitischampinii	Eudicot	44.186
Aconitumchiisanense	Eudicot	54.1176					Vitiscinerea	Eudicot	44.186
Aconitummonanthum	Eudicot	54.1176					Vitiscoignetiae	Eudicot	44.186
Adenocalymmaaurantiacum	Eudicot	54.1176					Vitisficifolia	Eudicot	44.186
Adenocalymmamarginatum	Eudicot	54.1176					Vitismustangensis	Eudicot	44.186
Adenocalymmatrifoliatum	Eudicot	54.1176					Xanthocerassorbifolium	Eudicot	44.186
Agrostisstolonifera	Monocot	54.1176					Zanthoxylumpiperitum	Eudicot	44.186
Alliumprattii	Monocot	54.1176					Zeamays	Monocot	44.1441
Anaphalissinica	Eudicot	54.1176					Goniumpectorale	Algae	44.1176
Angelicaacutiloba	Eudicot	54.1176					Acnistusarborescens	Eudicot	44.0476
Angelicadahurica	Eudicot	54.1176					Aconitumcarmichaelii	Eudicot	44.0476
Angelicagigas	Eudicot	54.1176					Adenocalymmabiternatum	Eudicot	44.0476
Anomochloamarantoidea	Monocot	54.1176					Adenocalymmasubspicatum	Eudicot	44.0476
Arabidopsisarenicola	Eudicot	54.1176					Alloteropsisangusta	Monocot	44.0476
Arabidopsisarenosa	Eudicot	54.1176					Artemisiaargyi	Eudicot	44.0476
Arabidopsiscebennensis	Eudicot	54.1176					Brayahumilis	Eudicot	44.0476
Arabidopsiscroatica	Eudicot	54.1176					Bupleurumboissieuanum	Eudicot	44.0476
Arabidopsislyratasubsplyrata	Eudicot	54.1176					Bupleurumfalcatum	Eudicot	44.0476
Arabidopsisneglecta	Eudicot	54.1176					Burmanniacoelestis	Monocot	44.0476
Arabidopsispedemontana	Eudicot	54.1176					Campynemalineare	Monocot	44.0476
Arabidopsispetrogena	Eudicot	54.1176					Carthamustinctorius	Eudicot	44.0476
Arabidopsissuecica	Eudicot	54.1176					Castanopsisechinocarpa	Eudicot	44.0476
Arabidopsisumezawana	Eudicot	54.1176					Eriobotryajaponica	Eudicot	44.0476
Archibaccharisasperifolia	Eudicot	54.1176					Fagopyrumesculentum	Eudicot	44.0476
Aztecastermatudae	Eudicot	54.1176					Ferrocalamusrimosivaginus	Monocot	44.0476
Baccharistricuneata	Eudicot	54.1176					Fragarianipponica	Eudicot	44.0476
Blakeaschlimii	Eudicot	54.1176					Fragariaorientalis	Eudicot	44.0476
Blakiellabartsiifolia	Eudicot	54.1176					Gossypiumbarbadense	Eudicot	44.0476
Boutelouagracilis	Monocot	54.1176					Iochromaellipticum	Eudicot	44.0476
Buniaserucago	Eudicot	54.1176					Isoetesflaccida	Pteridophyte	44.0476
Capsellagrandiflora	Eudicot	54.1176					Lagerstroemiasubcostata	Eudicot	44.0476
Cardamineamara	Eudicot	54.1176					Leucaenatrichandra	Eudicot	44.0476
Corymbiagummifera	Eudicot	54.1176					Malusmicromalus	Eudicot	44.0476
Cucurbitamaxima	Eudicot	54.1176					Malusprunifolia	Eudicot	44.0476
Daiswachinensis	Monocot	54.1176					Ocimumbasilicum	Eudicot	44.0476
Daiswayunnanensis	Eudicot	54.1176					Pachycladonenysii	Eudicot	44.0476
Dendrocalamuslatiflorus	Monocot	54.1176					Pentactinarupicola	Eudicot	44.0476
Digitalislanata	Eudicot	54.1176					Petroselinumcrispum	Eudicot	44.0476
Diospyrosblancoi	Eudicot	54.1176					Prinsepiautilis	Eudicot	44.0476
Diplostephiumalveolatum	Eudicot	54.1176					Prunuscerasoides	Eudicot	44.0476
Diplostephiumantioquense	Eudicot	54.1176					Prunusmaximowiczii	Eudicot	44.0476
Diplostephiumapiculatum	Eudicot	54.1176					Prunusmume	Eudicot	44.0476
Diplostephiumazureum	Eudicot	54.1176					Prunuspadus	Eudicot	44.0476
Diplostephiumcallilepis	Eudicot	54.1176					Prunusyedoensis	Eudicot	44.0476
Diplostephiumcamargoanum	Eudicot	54.1176					Ranunculusmacranthus	Eudicot	44.0476
Diplostephiumcayambense	Eudicot	54.1176					Rheumpalmatum	Eudicot	44.0476
Diplostephiumcinerascens	Eudicot	54.1176					Rheumwittrockii	Eudicot	44.0476
Diplostephiumcinereum	Eudicot	54.1176					Ziziphusmauritiana	Eudicot	44.0476
Diplostephiumcolombianum	Eudicot	54.1176					Ziziphusspinachristi	Eudicot	44.0476
Diplostephiumcoriaceum	Eudicot	54.1176					Nelumbonucifera	Magnoliids	44.0476
Diplostephiumcostaricense	Eudicot	54.1176					Cycaspanzhihuaensis	Gymnosperm	44.0367
Diplostephiumcrypteriophyllum	Eudicot	54.1176					Cycasrevoluta	Gymnosperm	44.0367
Diplostephiumericoides	Eudicot	54.1176					Leptaspisbanksii	Monocot	44
Diplostephiumeriophorum	Eudicot	54.1176					Leptaspiszeylanica	Monocot	44
Diplostephiumespinosae	Eudicot	54.1176					Trochodendronaralioides	Eudicot	43.956
Diplostephiumfloribundum	Eudicot	54.1176					Aconitumangustius	Eudicot	43.9024
Diplostephiumfoliosissimum	Eudicot	54.1176					Aconitumfinetianum	Eudicot	43.9024
Diplostephiumfrontinense	Eudicot	54.1176					Aconitumsinomontanum	Eudicot	43.9024
Diplostephiumglandulosum	Eudicot	54.1176					Aegilopsbicornis	Monocot	43.9024
Diplostephiumglutinosum	Eudicot	54.1176					Aegilopskotschyi	Monocot	43.9024
Diplostephiumgnidioides	Eudicot	54.1176					Aegilopslongissima	Monocot	43.9024
Diplostephiumgoodspeedii	Eudicot	54.1176					Aegilopssearsii	Monocot	43.9024
Diplostephiumgynoxyoides	Eudicot	54.1176					Aegilopssharonensis	Monocot	43.9024
Diplostephiumhaenkei	Eudicot	54.1176					Ahnfeltiaplicata	Algae	43.9024
Diplostephiumhartwegii	Eudicot	54.1176					Arthraxonhispidus	Monocot	43.9024
Diplostephiumheterophyllum	Eudicot	54.1176					Arthraxonlanceolatus	Monocot	43.9024
Diplostephiumhippophae	Eudicot	54.1176					Arthraxonmicrophyllus	Monocot	43.9024
Diplostephiumhuertasii	Eudicot	54.1176					Brachypodiumhybridum	Monocot	43.9024
Diplostephiuminesianum	Eudicot	54.1176					Brachypodiumstacei	Monocot	43.9024
Diplostephiumjaramilloi	Eudicot	54.1176					Coptischinensis	Eudicot	43.9024
Diplostephiumjelskii	Eudicot	54.1176					Dunaliaobovata	Eudicot	43.9024
Diplostephiumjuajibioyi	Eudicot	54.1176					Dunaliasolanacea	Eudicot	43.9024
Diplostephiumjuniperinum	Eudicot	54.1176					Eugeissonatristis	Monocot	43.9024
Diplostephiummeyenii	Eudicot	54.1176					Iochromacyaneum	Eudicot	43.9024
Diplostephiummutiscuanum	Eudicot	54.1176					Kerriochloasiamensis	Monocot	43.9024
Diplostephiumoblanceolatum	Eudicot	54.1176					Malustrilobata	Eudicot	43.9024
Diplostephiumoblongifolium	Eudicot	54.1176					Myriophyllumspicatum	Eudicot	43.9024
Diplostephiumobtusum	Eudicot	54.1176					Oryzabarthii	Monocot	43.9024
Diplostephiumochraceum	Eudicot	54.1176					Penthorumchinense	Eudicot	43.9024
Diplostephiumoxapampanum	Eudicot	54.1176					Triticumtimopheevii	Monocot	43.9024
Diplostephiumphylicoides	Eudicot	54.1176					Triticumturgidum	Monocot	43.9024
Diplostephiumpulchrum	Eudicot	54.1176					Anemopaegmaacutifolium	Eudicot	43.8776
Diplostephiumrevolutum	Eudicot	54.1176					Anemopaegmaalbum	Eudicot	43.8776
Diplostephiumrhododendroides	Eudicot	54.1176					Anemopaegmaarvense	Eudicot	43.8776
Diplostephiumrhomboidale	Eudicot	54.1176					Anemopaegmachamberlaynii	Eudicot	43.8776
Diplostephiumromeroi	Eudicot	54.1176					Anemopaegmaglaucum	Eudicot	43.8776
Diplostephiumrosmarinifolium	Eudicot	54.1176					Cyphiadentariifolia	Eudicot	43.8776
Diplostephiumrupestre	Eudicot	54.1176					Nicotianatabacum	Eudicot	43.8776
Diplostephiumsagasteguii	Eudicot	54.1176					Droseraregia	Eudicot	43.8356
Diplostephiumschultzii	Eudicot	54.1176					Phalaenopsishybridcultivar	Monocot	43.8356
Diplostephiumserratifolium	Eudicot	54.1176					Tsugachinensis	Gymnosperm	43.8356
Diplostephiumspinulosum	Eudicot	54.1176					Acermiaotaiense	Eudicot	43.8202
Diplostephiumtachirense	Eudicot	54.1176					Acertruncatum	Eudicot	43.8202
Diplostephiumtenuifolium	Eudicot	54.1176					Citrusreticulata	Eudicot	43.8202
Diplostephiumvenezuelense	Eudicot	54.1176					Cosmariumbotrytis	Algae	43.8202
Diplostephiumviolaceum	Eudicot	54.1176					Crucihimalayawallichii	Eudicot	43.8202
Echinaceaangustifolia	Eudicot	54.1176					Ettliapseudoalveolaris	Algae	43.8202
Echinaceaatrorubens	Eudicot	54.1176					Eucommiaulmoides	Eudicot	43.8202
Echinacealaevigata	Eudicot	54.1176					Nymphaeaalba	Nymphaeles	43.8202
Echinaceapallida	Eudicot	54.1176					Quercusrubra	Eudicot	43.8202
Echinaceaparadoxa	Eudicot	54.1176					Mesostigmaviride	Algae	43.8095
Echinaceapurpurea	Eudicot	54.1176					Keteleeriadavidiana	Gymnosperm	43.75
Echinaceasanguinea	Eudicot	54.1176					Pabiasigniensis	Algae	43.75
Echinaceaspeciosa	Eudicot	54.1176					Ptilidiumpulcherrimum	Bryophyte	43.75
Echinaceatennesseensis	Eudicot	54.1176					Aconitumlongecassidatum	Eudicot	43.6782
Elaeagnusmacrophylla	Eudicot	54.1176					Aconitumpseudolaeve	Eudicot	43.6782
Eriocnemafulva	Eudicot	54.1176					Ageratinaadenophora	Eudicot	43.6782
Eucalyptusaromaphloia	Eudicot	54.1176					Arabisflagellosa	Eudicot	43.6782
Eucalyptusbaxteri	Eudicot	54.1176					Artemisiaannua	Eudicot	43.6782
Eucalyptuscamaldulensis	Eudicot	54.1176					Artemisiafrigida	Eudicot	43.6782
Eucalyptuscladocalyx	Eudicot	54.1176					Asterspathulifolius	Eudicot	43.6782
Eucalyptuscloeziana	Eudicot	54.1176					Barringtoniafusicarpa	Eudicot	43.6782
Eucalyptuscurtisii	Eudicot	54.1176					Barringtoniaracemosa	Eudicot	43.6782
Eucalyptusdeglupta	Eudicot	54.1176					Brassicanapus	Eudicot	43.6782
Eucalyptusdelegatensis	Eudicot	54.1176					Brassicanigra	Eudicot	43.6782
Eucalyptusdiversicolor	Eudicot	54.1176					Brassicarapa	Eudicot	43.6782
Eucalyptusdiversifolia	Eudicot	54.1176					Camelliasinensis	Eudicot	43.6782
Eucalyptusguilfoylei	Eudicot	54.1176					Chrysanthemumboreale	Eudicot	43.6782
Eucalyptusmarginata	Eudicot	54.1176					Cirsiumeriophorum	Eudicot	43.6782
Eucalyptusmelliodora	Eudicot	54.1176					Citrulluslanatus.txt	Eudicot	43.6782
Eucalyptusnitens	Eudicot	54.1176					Citrusdepressa	Eudicot	43.6782
Eucalyptusobliqua	Eudicot	54.1176					Cynanchumauriculatum	Eudicot	43.6782
Eucalyptuspolybractea	Eudicot	54.1176					Dimocarpuslongan	Eudicot	43.6782
Eucalyptusradiata	Eudicot	54.1176					Diospyrosdumetorum	Eudicot	43.6782
Eucalyptussaligna	Eudicot	54.1176					Diospyrosstrigosa	Eudicot	43.6782
Eucalyptussalmonophloia	Eudicot	54.1176					Diplopanaxstachyanthus	Eudicot	43.6782
Eucalyptusspathulata	Eudicot	54.1176					Ecliptaprostrata	Eudicot	43.6782
Eucalyptustorquata	Eudicot	54.1176					Epipactisveratrifolia	Monocot	43.6782
Eucalyptusumbra	Eudicot	54.1176					Eutremaheterophyllum	Eudicot	43.6782
Eucalyptusverrucata	Eudicot	54.1176					Gynostemmaburmanicum	Eudicot	43.6782
Exostigmanotobellidiastrum	Eudicot	54.1176					Gynostemmacardiospermum	Eudicot	43.6782
Floscaldasiahypsophila	Eudicot	54.1176					Gynostemmalaxiflorum	Eudicot	43.6782
Fritillariameleagroides	Monocot	54.1176					Gynostemmapentagynum	Eudicot	43.6782
Glehnialittoralis	Eudicot	54.1176					Gynostemmapubescens	Eudicot	43.6782
Guizotiaabyssinica	Eudicot	54.1176					Hymenaspleniumunilaterale	Pteridophyte	43.6782
Helianthusdebilis	Eudicot	54.1176					Irissanguinea	Monocot	43.6782
Helianthusdecapetalus	Eudicot	54.1176					Leersiajaponica	Monocot	43.6782
Helianthusdivaricatus	Eudicot	54.1176					Lysimachiacoreana	Eudicot	43.6782
Helianthusgiganteus	Eudicot	54.1176					Oryzaalta	Monocot	43.6782
Helianthusgrosseserratus	Eudicot	54.1176					Oryzaeichingeri	Monocot	43.6782
Helianthushirsutus	Eudicot	54.1176					Oryzalatifolia	Monocot	43.6782
Helianthusmaximiliani	Eudicot	54.1176					Oryzalongiglumis	Monocot	43.6782
Helianthusstrumosus	Eudicot	54.1176					Oryzarhizomatis	Monocot	43.6782
Helianthustuberosus	Eudicot	54.1176					Oryzaridleyi	Monocot	43.6782
Heterothalamusalienus	Eudicot	54.1176					Paeonialudlowii	Eudicot	43.6782
Hinterhuberaericoides	Eudicot	54.1176					Panicummiliaceum	Monocot	43.6782
Hypseocharisbilobata	Eudicot	54.1176					Passifloraedulis	Eudicot	43.6782
Ipomoeahederacea	Eudicot	54.1176					Poatrivialis	Monocot	43.6782
Ipomoealacunosa	Eudicot	54.1176					Pogostemonstellatus	Eudicot	43.6782
Ipomoeatriloba	Eudicot	54.1176					Pogostemonyatabeanus	Eudicot	43.6782
Itoaorientalis	Eudicot	54.1176					Primulinahuaijiensis	Eudicot	43.6782
Khayasenegalensis	Eudicot	54.1176					Raphanussativus	Eudicot	43.6782
Lagenophoracuchumatanica	Eudicot	54.1176					Saccharumarundinaceum	Monocot	43.6782
Lagerstroemiafloribunda	Eudicot	54.1176					Schrenkiellaparvula	Eudicot	43.6782
Ledebouriellaseseloides	Eudicot	54.1176					Scrophulariabuergeriana	Eudicot	43.6782
Leontopodiumleiolepis	Eudicot	54.1176					Scrophulariadentata	Eudicot	43.6782
Liliumfargesii	Monocot	54.1176					Scrophulariahenryi	Eudicot	43.6782
Llerasiacaucana	Eudicot	54.1176					Scutellariainsignis	Eudicot	43.6782
Megacarpaeadelavayi	Eudicot	54.1176					Sinapisarvensis	Eudicot	43.6782
Megaleranthissaniculifolia	Eudicot	54.1176					Taraxacummongolicum	Eudicot	43.6782
Millabiflora	Monocot	54.1176					Taraxacumofficinale	Eudicot	43.6782
Mukdeniarossii	Eudicot	54.1176					Taraxacumplatycarpum	Eudicot	43.6782
Neojobertiacandolleana	Eudicot	54.1176					Vitisamurensis	Eudicot	43.6782
Nepseraaquatica	Eudicot	54.1176					Apostasiawallichii	Monocot	43.662
Nupharadvena	Eudicot	54.1176					Dendrobiumwardianum	Monocot	43.662
Olimarabidopsispumila	Eudicot	54.1176					Auxenochlorellaprotothecoides	Algae	43.5897
Oritrophiumperuvianum	Eudicot	54.1176					Bletillastriata	Monocot	43.5897
Orychophragmusdiffusus	Eudicot	54.1176					Myrmeciaisraelensis	Algae	43.5897
Orychophragmustaibaiensis	Eudicot	54.1176					Bletillaochracea	Monocot	43.5897
Pachycladoncheesemanii	Eudicot	54.1176					Aconitumaustrokoreense	Eudicot	43.5294
Panaxquinquefolius	Eudicot	54.1176					Aconitumciliare	Eudicot	43.5294
Pariscronquistii	Monocot	54.1176					Aconitumkusnezoffii	Eudicot	43.5294
Parisluquanensis	Monocot	54.1176					Adenocalymmaallamandiflorum	Eudicot	43.5294
Parismairei	Monocot	54.1176					Allosyncarpiaternata	Eudicot	43.5294
Parismarmorata	Magnoliids	54.1176					Alnuscordata	Eudicot	43.5294
Physalisperuviana	Eudicot	54.1176					Alnusglutinosa	Eudicot	43.5294
Pimentadioica	Eudicot	54.1176					Alnusincana	Eudicot	43.5294
Piperauritum	Magnoliids	54.1176					Alnusnitida	Eudicot	43.5294
Piperkadsura	Magnoliids	54.1176					Alnusorientalis	Eudicot	43.5294
Platanusoccidentalis	Eudicot	54.1176					Alnusrubra	Eudicot	43.5294
Poliothyrsissinensis	Eudicot	54.1176					Alnussubcordata	Eudicot	43.5294
Populustremulapopulusalba	Eudicot	54.1176					Aloemaculata	Monocot	43.5294
Przewalskiatangutica	Eudicot	54.1176					Aloevera	Monocot	43.5294
Pugioniumcornutum	Eudicot	54.1176					Asclepiasnivea	Eudicot	43.5294
Pugioniumdolabratum	Eudicot	54.1176					Bergeniascopulosa	Eudicot	43.5294
Rhexiavirginica	Eudicot	54.1176					Beschorneriaseptentrionalis	Monocot	43.5294
Saxifragastolonifera	Eudicot	54.1176					Brassicajuncea	Eudicot	43.5294
[truncated: 892 more rows]
