# Supplementary material for: Decoding the Virtual 2D Map of the Chloroplast Proteomes
Source: Biol Proced Online. 2022 Dec 13;24:23. doi: 10.1186/s12575-022-00186-8 (PMC9749319; doi:10.1186/s12575-022-00186-8)
Supplement: Supplementary file 6 — Additional file 6: Supplementary file 5. Statistical parameters of chloroplast proteomes. The file contains the classification, number of sequences per chloroplast proteome, highest and lowest molecular mass protein in each proteome, and highest and lowest pI protein in the chloroplast proteome of each species. Also included are the corresponding names, numbers, percentage, and names of the highest and lowest pI proteins. [file 12575_2022_186_MOESM6_ESM.xlsx]

## Sheet: Sheet1
Supplementary File 5. Statistical details of the chloroplast proteomes. The file contain classification, no of sequence per chloroplast protein, highest and lowest molecular weight protein of each proteomes, highest and lowest pI of chloroplast proteome of each species and their names; number, percentage, and name of highest and lowest pI proteins and others.
Name of the species	Classification	No. of Sequences	Weight of Proteome (kDa)	Highest Mol. Wt of Protein (kDa)	Name of protein of highest Mol. Wt	Lowest Mol. Wt Protein (kDa)	Name of protein of lowest Mol. Wt	Highest pI of Protein	Name of Portein with Highest pI	Lowest pI of protein	Name of Portein with lowest pI	No. of Acidic pI proteins	% of Acidic pI proteins	No. of Basic pI proteins	% of Basic pI Proteins	No. of Neutral pI proteins	Average of Acidic pI proteins	Average of Basic pI proteins
Abeliophyllumdistichum	Eudicot	87	3001.98	266.35	Ycf2	3.16	Cyt b6/f	12.04	rps11	4.02	PS II N	36	41.3793	51	58.6207	0	5.46	9.66
Abelmoschusesculentus	Eudicot	86	2950.43	268.481	Ycf2	3.16	Cyt b6/f	12.01	rps11	4.02	PS II N	38	44.186	48	55.814	0	5.49666	9.7451
Abieskoreana	Gymnosperm	74	2293.84	248.689	Ycf2	3.16983	Cyt b6/f	11.945	rpL6	3.783	PS II N	35	47.2973	39	52.7027	0	5.52411	9.85944
Abiessibirica	Gymnosperm	74	2300.98	247.399	hypothetical	3.16983	Cyt b6/f	11.945	rpL6	3.783	PS II N	35	47.2973	39	52.7027	0	5.52483	9.81703
Acaciadealbata	Eudicot	91	3365.45	267.126	hypothetical protein RF2	3.16983	Cyt b6/f sVIII	12.032	rps11	3.884	acetyl-CoA CCT β	44	48.3516	47	51.6484	0	5.43816	9.65606
Acacialigulata	Eudicot	89	3353.64	268.069	Ycf2 ATPase	3.16983	Cyt b6/f sVIII PetN	11.945	rps11	4.024	PS II N	42	47.191	47	52.809	0	5.40167	9.61128
Acanthoceraszachariasii	Algae	135	3487.21	164.427	RNAPolβ	3.22189	PS I M	12.793	rpL34	3.821	ferredoxin	48	35.5556	87	64.4444	0	5.30392	9.35303
Acerbuergerianum	Eudicot	88	3024.69	267.418	hypothetical chloroplast RF21	3.274	Cyt b6/f sVI	12.076	rps11	3.973	NADH-pQ OR s 6	38	43.1818	50	56.8182	0	5.48458	9.6743
Acerdavidii	Eudicot	86	2974.85	267.553	Ycf2	3.18386	Cyt b6/f sVIII	12.076	30S rps11	3.973	NADH-pQ OR s 6	36	41.8605	50	58.1395	0	5.54506	9.64616
Acergriseum	Eudicot	86	2970.17	267.331	Ycf2	3.18386	Cyt b6/f sVIII	12.076	30S rps11	4.024	PS II N	38	44.186	48	55.814	0	5.61605	9.78138
Acermiaotaiense	Eudicot	89	3046.86	267.378	Ycf2	3.18386	Cyt b6/f sVIII	12.076	30S rps11	3.973	NADH-pQ OR s 6	39	43.8202	50	56.1798	0	5.5321	9.67046
Acermorrisonense	Eudicot	86	2973.64	267.229	Ycf2	3.18386	Cyt b6/f sVIII	12.076	30S rps11	4.024	PS II N	36	41.8605	50	58.1395	0	5.543	9.66552
Acerpalmatum	Eudicot	89	2202.56	267.466	hypothetical chloroplast RF21	3.274	Cyt b6/f sVI	12.076	rps11	3.973	NADH-pQ OR s 6	38	42.6966	51	57.3034	0	5.47989	9.66404
Acertruncatum	Eudicot	89	3046.94	267.359	Ycf2	3.18386	Cyt b6/f sVIII	12.076	rps11	3.973	NADH-pQ OR s 6	39	43.8202	50	56.1798	0	5.53113	9.6664
Achlystriphylla	Eudicot	82	2663.78	269.092	Ycf2	3.40017	Cyt b6/f sVI	12.091	rps11	3.935	PS II N	34	41.4634	48	58.5366	0	5.60421	9.44715
Acidosasapurpurea	Monocot	82	2229.75	175.276	RNAPolβ	3.16983	Cyt b6/f sVIII	11.945	rpL36	4.024	PS II N	38	46.3415	44	53.6585	0	5.52687	9.89986
Acioaguianensis	Magnoliids	83	2981.58	268.681	Ycf2	3.16983	Cyt b6/f sVIII	12.047	rps11	4.024	PS II N	39	46.988	44	53.012	0	5.51144	9.81652
Acnistusarborescens	Eudicot	84	2924.68	266.211	hypothetical chloroplast RF21	3.16983	Cyt b6/f sVIII	12.106	rps11	4.024	PS II N	37	44.0476	47	55.9524	0	5.44219	9.71423
Acnistusarborescens Iochromacyaneum	Eudicot	83	2883.33	266.193	hypothetical chloroplast RF21	3.16983	Cyt b6/f sVIII	12.106	rps12	4.024	PS II N	37	44.5783	46	55.4217	0	5.50897	9.64033
Acoelorraphewrightii	Monocot	86	3012.93	270.115	hypothetical chloroplast RF21	3.19986	Cyt b6/f sVIII	12.062	rps11	3.846	NADH-pQ OR s 6	40	46.5116	46	53.4884	0	5.4882	9.78207
Aconitumangustius	Eudicot	82	2926.97	251.835	hypothetical chloroplast RF2	3.16983	Cyt b6/f sVIII	12.076	rps12	4.024	PS II N	36	43.9024	46	56.0976	0	5.55042	9.69693
Aconitumaustrokoreense	Eudicot	85	2934.38	250.503	hypothetical chloroplast RF2	3.16983	Cyt b6/f sVIII	12.076	rps11	4.024	PS II N	37	43.5294	48	56.4706	0	5.52873	9.6486
Aconitumcarmichaelii	Eudicot	84	2990.26	251.1	hypothetical chloroplast RF2	3.16983	Cyt b6/f sVIII	12.076	rps11	4.024	PS II N	37	44.0476	47	55.9524	0	5.52738	9.60196
Aconitumchiisanense	Eudicot	85	2939.24	250.495	hypothetical chloroplast RF2	3.16983	Cyt b6/f sVIII	12.076	rps11	4.024	PS II N	39	45.8824	46	54.1176	0	5.52687	9.61685
Aconitumciliare	Eudicot	85	2962.49	251.1	hypothetical chloroplast RF2	3.16983	Cyt b6/f sVIII	12.076	rps11	4.024	PS II N	37	43.5294	48	56.4706	0	5.53286	9.54896
Aconitumcoreanum	Eudicot	86	2969.48	250.981	hypothetical chloroplast RF2	3.16983	Cyt b6/f sVIII	12.076	rps11	4.024	PS II N	38	44.186	48	55.814	0	5.55642	9.59465
Aconitumfinetianum	Eudicot	82	2928.63	251.835	hypothetical chloroplast RF2	3.16983	Cyt b6/f sVIII	12.076	rps11	4.024	PS II N	36	43.9024	46	56.0976	0	5.55042	9.71189
Aconitumkusnezoffii	Eudicot	85	2962.49	251.1	hypothetical chloroplast RF2	3.16983	Cyt b6/f sVIII	12.076	rps11	4.024	PS II N	37	43.5294	48	56.4706	0	5.53286	9.55902
Aconitumlongecassidatum	Eudicot	87	3008.29	251.279	Ycf2	3.16983	Cyt b6/f sVIII	12.076	rps11	4.024	PS II N	38	43.6782	49	56.3218	0	5.56408	9.58284
Aconitummonanthum	Eudicot	85	2960.73	250.453	hypothetical chloroplast RF2	3.16983	Cyt b6/f sVIII	12.076	rps11	4.024	PS II N	39	45.8824	46	54.1176	0	5.536	9.6388
Aconitumpseudolaeve	Eudicot	87	3004.68	251.279	Ycf2	3.16983	Cyt b6/f sVIII	12.076	rps11	4.024	PS II N	38	43.6782	49	56.3218	0	5.56308	9.58341
Aconitumsinomontanum	Eudicot	82	2927.1	251.855	hypothetical chloroplast RF2	3.16983	Cyt b6/f sVIII	12.076	rps11	4.024	PS II N	36	43.9024	46	56.0976	0	5.5515	9.6855
Acorusamericanus	Monocot	84	2884.55	243.069	hypothetical chloroplast RF2	3.16983	Cyt b6/f sVIII	12.047	rps11	3.617	NADH-pQ OR s 6	40	47.619	44	52.381	0	5.50745	9.72243
Acoruscalamus	Monocot	84	2898.91	244.861	Ycf2	3.36109	Cyt b6/f sVI	12.047	rps11	3.617	NADH dg ND6	39	46.4286	45	53.5714	0	5.50356	9.64958
Acorusgramineus	Monocot	84	2888.56	244.753	hypothetical chloroplast RF21	3.16983	Cyt b6/f sVIII	12.047	rps11	3.617	NADH-pQ OR s 6	40	47.619	44	52.381	0	5.5211	9.74573
Acrocomiaaculeata	Monocot	86	3005.23	268.939	hypothetical chloroplast RF21	3.19986	Cyt b6/f sVIII	12.062	rps11	3.846	NADH-pQ OR s 6	39	45.3488	47	54.6512	0	5.47128	9.72536
Acrosoriumciliolatum	Algae	206	5534.1	170.884	glutamate synthase	3.23588	Cyt b6/f sVIII	12.398	rpL34	3.287	PS I S VIII	65	31.5534	141	68.4466	0	5.36706	9.05436
Actinidiaarguta	Eudicot	84	2604.86	221.515	conserved hypothetical protein ycf2	2.38883	rps16	12.164	rps11	4.024	PS II N	41	48.8095	43	51.1905	0	5.66076	9.72856
Actinidiachinensis	Eudicot	83	2921.97	283.716	conserved hypothetical protein ycf1	3.16983	Cyt b6/f sVIII	12.164	rps11	4.024	PS II N	37	44.5783	46	55.4217	0	5.55076	9.60854
Actinidiadeliciosa	Eudicot	83	2923.25	283.7	conserved hypothetical protein ycf1	3.16983	Cyt b6/f sVIII	12.164	rps11	4.024	PS II N	37	44.5783	46	55.4217	0	5.54649	9.59837
Actinidiaeriantha	Eudicot	84	2603.47	221.173	conserved hypothetical protein ycf2	2.38883	rps16	12.164	rps11	4.024	PS II N	40	47.619	44	52.381	0	5.6381	9.67055
Actinidiakolomikta	Eudicot	84	2612.39	220.947	conserved hypothetical protein ycf2	2.38883	rps16	12.164	rps11	4.024	PS II N	40	47.619	44	52.381	0	5.63142	9.68284
Actinidiapolygama	Eudicot	83	2916.99	283.637	conserved hypothetical protein ycf1	3.16983	Cyt b6/f sVIII	12.164	rps11	4.024	PS II N	39	46.988	44	53.012	0	5.60646	9.69943
Actinidiatetramera	Eudicot	83	2925.24	286.293	conserved hypothetical protein ycf1	3.16983	Cyt b6/f sVIII	12.164	rps11	3.846	acetyl-CoA carboxylase, carboxyl transferase β	40	48.1928	43	51.8072	0	5.60792	9.72921
Actinocyclussubtilis	Algae	138	3536.06	163.267	RNAPolβ	3.26294	Cyt b6/f sVIII	12.398	rpL34	3.172	PS I S VIII	51	36.9565	87	63.0435	0	5.23788	9.3141
Adenantheramicrosperma	Pteridophyte	83	2956.68	267.902	hypothetical protein RF2	3.16983	Cyt b6/f sVIII	11.945	rps11	4.024	PS II N	37	44.5783	46	55.4217	0	5.44995	9.69159
Adenocalymmaacutissimum	Eudicot	86	3176.61	253.929	hypothetical chloroplast RF21	3.16983	Cyt b6/f sVIII	12.179	rps18	4.012	acetyl-CoA carboxylase, carboxyl transferase β	39	45.3488	47	54.6512	0	5.48564	9.7537
Adenocalymmaallamandiflorum	Eudicot	85	3156.64	245.508	hypothetical chloroplast RF21	3.16983	Cyt b6/f sVIII	12.237	rps18	4.024	PS II N	37	43.5294	48	56.4706	0	5.43235	9.56588
Adenocalymmaaurantiacum	Eudicot	85	3162.42	250.825	hypothetical chloroplast RF21	3.16983	Cyt b6/f sVIII	12.179	rps18	4.024	PS II N	39	45.8824	46	54.1176	0	5.51441	9.72767
Adenocalymmabiternatum	Eudicot	84	3110.46	245.736	hypothetical chloroplast RF21	3.16983	Cyt b6/f sVIII	12.179	rps18	4.024	PS II N	37	44.0476	47	55.9524	0	5.46192	9.57972
Adenocalymmabracteatum	Eudicot	85	3183.87	250.84	hypothetical chloroplast RF21	3.16983	Cyt b6/f sVIII	12.179	rps18	4.024	PS II N	39	45.8824	45	52.9412	0	5.49938	9.72672
Adenocalymmacristicalyx	Eudicot	85	3148.65	246.519	hypothetical chloroplast RF21	3.16983	Cyt b6/f sVIII	12.325	rps18	4.024	PS II N	40	47.0588	45	52.9412	0	5.51152	9.79389
Adenocalymmadivaricatum	Eudicot	87	3207.03	250.776	hypothetical chloroplast RF21	3.16983	Cyt b6/f sVIII	12.149	rps18	4.024	PS II N	41	47.1264	46	52.8736	0	5.51302	9.83098
Adenocalymmahatschbachii	Eudicot	85	3171.57	251.086	hypothetical chloroplast RF21	3.16983	Cyt b6/f sVIII	12.179	rps18	4.024	PS II N	40	47.0588	45	52.9412	0	5.50725	9.77471
Adenocalymmamarginatum	Eudicot	85	3157.54	246.994	hypothetical chloroplast RF21	3.16983	Cyt b6/f sVIII	12.179	rps18	4.024	PS II N	39	45.8824	46	54.1176	0	5.47746	9.66643
Adenocalymmanodosum	Eudicot	83	3132.89	246.229	hypothetical chloroplast RF21	3.16983	Cyt b6/f sVIII	12.223	rps18	3.821	acetyl-CoA carboxylase, carboxyl transferase β	38	45.7831	45	54.2169	0	5.45603	9.59069
Adenocalymmapedunculatum	Eudicot	85	3166.98	248.015	hypothetical chloroplast RF21	3.16983	Cyt b6/f sVIII	12.179	rps18	3.973	acetyl-CoA carboxylase, carboxyl transferase β	40	47.0588	45	52.9412	0	5.47752	9.74967
Adenocalymmaperegrinum	Eudicot	84	3159.11	245.787	hypothetical chloroplast RF21	3.16983	Cyt b6/f sVIII	12.223	rps18	4.024	PS II N	38	45.2381	46	54.7619	0	5.47818	9.61196
Adenocalymmasubspicatum	Eudicot	84	3130.43	248.929	hypothetical chloroplast RF21	3.16983	Cyt b6/f sVIII	12.237	rps18	4.024	PS II N	37	44.0476	47	55.9524	0	5.44468	9.60828
Adenocalymmatrifoliatum	Eudicot	85	3176.72	251.004	hypothetical chloroplast RF21	3.16983	Cyt b6/f sVIII	12.237	rps18	4.024	PS II N	39	45.8824	46	54.1176	0	5.51856	9.72515
Adenolobusgaripensis	Eudicot	83	2944.35	264.404	hypothetical protein RF2	3.16983	Cyt b6/f sVIII	12.018	rps11	3.973	NADH-pQ OR s 6	39	46.988	44	53.012	0	5.52215	9.77623
Adenophoradivaricata	Eudicot	81	2909.59	278.501	Ycf2	3.16983	Cyt b6/f sVIII	12.135	rps11	4.024	PS II N	39	48.1481	42	51.8519	0	5.67908	9.69493
Adenophoraerecta	Eudicot	82	2901	272.19	Ycf2	3.13981	Cyt b6/f sVIII	12.12	rps11	4.024	PS II N	39	47.561	43	52.439	0	5.6731	9.7367
Adenophoraremotiflora	Eudicot	82	2900.12	272.325	Ycf2	3.13981	Cyt b6/f sVIII	12.12	rps11	4.024	PS II N	39	47.561	43	52.439	0	5.67572	9.75781
Adenophorastricta	Eudicot	82	2510.74	272.19	Ycf2	3.13981	Cyt b6/f sVIII	12.12	rps11	4.024	PS II N	39	47.561	43	52.439	0	5.6731	9.7367
Adiantumcapillusveneris	Pteridophyte	87	2985.8	241.338	hypothetical protein	2.89235	Cyt b6/f sVIII	11.784	rps18	3.643	PS II N	35	40.2299	52	59.7701	0	5.44729	9.51396
Adiantumshastense	Pteridophyte	88	2995.99	240.077	hypothetical protein	2.99853	Cyt b6/f sVIII	11.784	rps18	3.643	PS II N	33	37.5	55	62.5	0	5.43239	9.60193
Adinandraangustifolia	Eudicot	87	3017.15	269.6	Ycf2	3.16983	Cyt b6/f sVIII	12.076	30S rps11	4.024	PS II N	37	42.5287	50	57.4713	0	5.50846	9.68624
Adinandramillettii	Eudicot	87	3017.01	269.6	Ycf2	3.16983	Cyt b6/f sVIII ycf6	12.076	rps11	4.024	PS II N	37	42.5287	50	57.4713	0	5.50178	9.69706
Adoxamoschatellina	Eudicot	81	2624.01	271.538	hypothetical chloroplast RF21	3.16983	Cyt b6/f sVIII ycf6	12.076	rps11	4.024	PS II N	41	50.6173	40	49.3827	0	5.52763	9.9321
Aegilopsbicornis	Monocot	82	2202.55	170.052	RNAPolβ	3.16983	Cyt b6/f sVIII	11.959	rpL20	4.024	PS II N	36	43.9024	46	56.0976	0	5.54633	9.81139
Aegilopscylindrica	Monocot	77	2080.43	169.987	RNAPolβ	3.16983	Cyt b6/f sVIII	11.959	rpL20	4.024	PS II N	36	46.7532	41	53.2468	0	5.58753	9.69927
Aegilopsgeniculata	Monocot	79	2079.07	169.972	RNAPolβ	3.16983	Cyt b6/f sVIII	11.959	rpL20	4.024	PS II N	35	44.3038	44	55.6962	0	5.57371	9.70441
Aegilopskotschyi	Monocot	82	2202.55	170.052	RNAPolβ	3.16983	Cyt b6/f sVIII	11.959	rpL20	4.024	PS II N	36	43.9024	46	56.0976	0	5.54633	9.81139
Aegilopslongissima	Monocot	82	2202.63	170.052	RNAPolβ	3.16983	Cyt b6/f sVIII	11.959	rpL20	4.024	PS II N	36	43.9024	46	56.0976	0	5.54633	9.81139
Aegilopssearsii	Monocot	82	2202.56	170.052	RNAPolβ	3.16983	Cyt b6/f sVIII	11.959	rpL20	4.024	PS II N	36	43.9024	46	56.0976	0	5.54633	9.81139
Aegilopssharonensis	Monocot	82	2202.56	170.052	RNAPolβ	3.16983	Cyt b6/f sVIII	11.959	rpL20	4.024	PS II N	36	43.9024	46	56.0976	0	5.54633	9.81139
Aegilopsspeltoides	Monocot	77	2108.55	170.045	RNAPolβ	3.16983	Cyt b6/f sVIII	11.959	rpL20	4.024	PS II N	36	46.7532	41	53.2468	0	5.58892	9.75241
Aegilopstauschii	Monocot	80	2160.03	169.987	RNAPolβ	3.16983	Cyt b6/f sVIII	11.959	rpL20	4.024	PS II N	36	45	44	55	0	5.58894	9.7057
Aesculuswangii	Eudicot	84	2953.94	268.033	Ycf2	3.18386	Cyt b6/f sVIII	11.915	50S rpL20	4.024	PS II N	36	42.8571	48	57.1429	0	5.47328	9.67808
Aethionemaarabicum	Eudicot	83	2955.83	268.462	hypothetical protein	3.15581	hypothetical protein	12.047	rps11	4.024	PSII low MW protein	38	45.7831	45	54.2169	0	5.62518	9.69147
Aethionemacordifolium	Eudicot	84	2975.92	270.175	hypothetical protein	3.15581	hypothetical protein	12.047	rps11	4.024	PSII low MW protein	39	46.4286	45	53.5714	0	5.6701	9.80171
Aethionemagrandiflorum	Eudicot	84	2976.23	269.223	hypothetical protein	3.16983	hypothetical protein	12.047	rps11	4.024	PSII low MW protein	38	45.2381	46	54.7619	0	5.60826	9.73507
Afrolicaniaelaeosperma	Eudicot	83	2984.29	269.282	Ycf2	3.16983	Cyt b6/f sVIII	12.047	rps11	4.024	PS II N	39	46.988	44	53.012	0	5.53736	9.8222
Agapanthuscoddii	Monocot	86	2992.67	268.197	hypothetical chloroplast RF21	3.16983	Cyt b6/f sVIII	12.018	rps11	3.846	NADH-pQ OR s 6	39	45.3488	47	54.6512	0	5.42144	9.77989
Agathisdammara	Gymnosperm	81	2794.91	312.011	hypothetical protein Ycf1	3.07978	PS I M	11.974	rps18	4.139	PS II N	41	50.6173	40	49.3827	0	5.30654	9.6205
Agaveamericana	Monocot	83	2886.67	268.006	Ycf2	3.16983	Cyt b6/f sVIII	11.93	rps11	4.024	PS II N	38	45.7831	45	54.2169	0	5.49039	9.681
Agaveattenuata	Monocot	86	3005.21	267.833	hypothetical chloroplast RF21	3.16983	Cyt b6/f sVIII	11.93	rps11	4.024	PS II N	38	44.186	48	55.814	0	5.44579	9.73408
Ageratinaadenophora	Eudicot	87	2778.8	264.193	hypothetical chloroplast RF21	3.16983	Cyt b6/f sVIII	12.164	rpL32	4.19	PS II M	38	43.6782	49	56.3218	0	5.45968	9.80429
Agrostemmagithago	Eudicot	81	2882.51	238.387	hypothetical chloroplast RF21	3.16983	Cyt b6/f sVIII	11.945	rps11	4.024	PS II N	38	46.9136	43	53.0864	0	5.59105	9.63709
Agrostisgigantea	Monocot	84	2240.36	167.996	RNAPolβ	3.16983	Cyt b6/f sN	11.959	rpL20	4.024	PS II N	39	46.4286	45	53.5714	0	5.54695	9.94858
Agrostisstolonifera	Monocot	85	2250.43	168.036	RNAPolβ	3.16983	Cyt b6/f sVIII	11.959	rpL20	4.024	PS II N	39	45.8824	46	54.1176	0	5.54023	9.9592
Ahnfeltiaplicata	Algae	205	5584.16	169.555	ferredoxin-dependent glutamate synthase	3.15674	Cyt b6/f sVIII	12.793	rpL34	3.427	hypothetical protein	90	43.9024	115	56.0976	0	5.3762	9.14802
Ailanthusaltissima	Eudicot	88	3077.18	269.993	Ycf2	3.16983	Cyt b6/f sVIII	12.047	rps11	4.024	PS II N	38	43.1818	50	56.8182	0	5.55071	9.62156
Ajugareptans	Eudicot	84	2958.47	262.901	hypothetical chloroplast RF2	3.16983	Cyt b6/f sVIII	12.325	rpL32	4.024	PS II N	36	42.8571	48	57.1429	0	5.48308	9.6951
Akebiaquinata	Eudicot	85	2974.79	269.329	Ycf2	3.16983	Cyt b6/f sVIII	12.076	rps11	4.024	PS II N	38	44.7059	47	55.2941	0	5.47824	9.75566
Akebiatrifoliata	Eudicot	85	2975.37	269.247	Ycf2	3.16983	Cyt b6/f sVIII	12.076	rps11	4.024	PS II N	38	44.7059	47	55.2941	0	5.47289	9.7566
Albiziaodoratissima	Eudicot	92	3387.32	267.905	hypothetical protein RF2	3.16983	Cyt b6/f sVIII	11.974	rps11	4.024	PS II N	42	45.6522	50	54.3478	0	5.42529	9.6758
Albucakirkii	Monocot	85	2983.7	265.772	hypothetical chloroplast RF21	3.16983	Cyt b6/f sVIII	12.091	rps11	3.846	NADH-pQ OR s 6	38	44.7059	47	55.2941	0	5.52824	9.78981
Aldrovandavesiculosa	Eudicot	82	2644.89	239.79	putative ATPase linked to protein import	3.16983	Cyt b6/f sVIII	12.237	rps11	4.024	PS II reaction center assembly protein	32	39.0244	50	60.9756	0	5.66134	10.0427
Aletrisfauriei	Monocot	84	2940.58	264.729	hypothetical chloroplast RF2	3.16983	Cyt b6/f sVIII	11.974	rpL20	4.024	PS II N	42	50	42	50	0	5.56774	9.85136
Aletrisspicata	Monocot	85	2970.82	264.916	hypothetical chloroplast RF2	3.16983	Cyt b6/f sVIII	12.003	rpL20	4.024	PS II N	42	49.4118	43	50.5882	0	5.56469	9.90851
Alliumcepa	Monocot	83	2943.35	268.851	hypothetical chloroplast RF21	3.16983	Cyt b6/f sVIII	12.018	rpL32	3.846	NADH-pQ OR s 6	38	45.7831	45	54.2169	0	5.52066	9.75613
Alliumfistulosum	Monocot	86	3004.37	268.69	hypothetical chloroplast RF21	3.16983	Cyt b6/f sN	12.018	rpL32	3.846	NADH-pQ OR s 6	38	44.186	48	55.814	0	5.48674	9.73604
Alliumobliquum	Monocot	89	3065.41	268.628	putative chloroplast RF21	3.16983	Cyt b6/f sN	12.018	rpL32	3.846	NADH-pQ OR s 6	40	44.9438	49	55.0562	0	5.57295	9.69386
Alliumprattii	Monocot	85	2641.74	210.479	hypothetical chloroplast RF19	2.90046	translational initiation factor 1	11.886	rps11	3.846	NADH-pQ OR s 6	39	45.8824	46	54.1176	0	5.43787	9.81324
Alliumsativum	Monocot	89	3085.58	269.777	Ycf2	3.16983	Cyt b6/f sVIII	12.149	rpL32	3.846	NdhG	41	46.0674	48	53.9326	0	5.50605	9.73321
Alliumvictorialis	Monocot	85	2993.17	268.5	Ycf2	3.16983	Cyt b6/f sVIII	11.886	rps11	3.846	NdhG	38	44.7059	47	55.2941	0	5.46768	9.73438
Alloeochaetenamuliensis	Monocot	83	2238.52	174.419	RNAPolβ	3.16983	Cyt b6/f sVIII	11.945	rpL36	4.024	PS II N	36	43.3735	47	56.6265	0	5.46589	9.91032
Alloeochaeteoreogena	Monocot	83	2235.88	173.973	RNAPolβ	3.16983	Cyt b6/f sVIII	11.945	rpL36	4.024	PS II N	36	43.3735	47	56.6265	0	5.46342	9.92521
Alloeochaeteuluguruensis	Monocot	83	2237.4	173.029	RNAPolβ	3.16983	Cyt b6/f sVIII	11.945	rpL36	4.024	PS II N	36	43.3735	47	56.6265	0	5.46092	9.92521
Allomaietavillosa	Eudicot	85	3069.52	269.597	Ycf2	3.18589	Cyt b6/f sVIII	12.047	rps11	4.024	PS II N	40	47.0588	45	52.9412	0	5.54443	9.71171
Allosyncarpiaternata	Eudicot	85	3008.48	268.307	Ycf2	3.16983	Cyt b6/f sVIII	11.945	rps11	4.024	PS II N	37	43.5294	48	56.4706	0	5.56811	9.57387
Alloteropsisangusta	Monocot	84	2254.6	175.948	RNAPolβ	3.16983	Cyt b6/f sVIII	11.945	rpL36	4.024	PS II N	37	44.0476	47	55.9524	0	5.48095	9.9246
Alloteropsispaniculata	Monocot	83	2235.92	174.078	RNAPolβ	3.16983	Cyt b6/f sVIII	11.945	rpL36	4.024	PS II N	38	45.7831	45	54.2169	0	5.508	9.94242
Alloteropsissemialata	Monocot	83	2235.38	174.824	RNAPolβ	3.16983	Cyt b6/f sVIII	11.945	rpL36	4.024	PS II N	38	45.7831	45	54.2169	0	5.50482	9.94958
Allotropavirgata	Eudicot	23	476.851	68.0475	acetyl-CoA carboxylase carboxyltransferaseβ	4.40749	rps36	11.945	rps11	4.037	ATP-dependent Clp protease proteolytic subunit	2	8.69565	21	91.3043	0	4.514	10.7172
Alniphyllumeberhardtii	Eudicot	89	3015.1	273.305	Ycf2	3.16983	Cyt b6/f sVIII ycf6	12.062	30S rps11	3.923	putative pvstrnalike protein	40	44.9438	49	55.0562	0	5.45735	9.69986
Alnuscordata	Eudicot	85	2965.95	267.993	Ycf2	2.03142	Ycf15	12.047	rps11	4.024	NADH dehydrogenase subunit 6	37	43.5294	48	56.4706	0	5.42378	9.5251
Alnusglutinosa	Eudicot	85	2993.17	267.993	Ycf2	2.03142	Ycf15	12.047	rps11	4.024	NADH dehydrogenase subunit 6	37	43.5294	48	56.4706	0	5.44392	9.59762
Alnusincana	Eudicot	85	2965.57	267.993	Ycf2	2.03142	Ycf15	12.047	rps11	4.024	NADH dehydrogenase subunit 6	37	43.5294	48	56.4706	0	5.42308	9.52388
Alnusjaponica	Eudicot	85	2965.59	267.917	Ycf2	2.03142	Ycf15	12.047	rps11	4.024	PS II N	36	42.3529	49	57.6471	0	5.38256	9.50282
Alnusmaximowiczii	Eudicot	85	2965.48	267.94	Ycf2	2.03142	Ycf15	12.047	rps11	4.024	PS II N	36	42.3529	49	57.6471	0	5.39061	9.51804
Alnusnitida	Eudicot	85	2965.53	267.993	Ycf2	2.03142	Ycf15	12.047	rps11	4.024	PS II N	37	43.5294	48	56.4706	0	5.41522	9.53485
Alnusorientalis	Eudicot	85	2966.09	268.021	Ycf2	2.03142	Ycf15	12.047	rps11	4.024	PS II N	37	43.5294	48	56.4706	0	5.38597	9.54156
Alnusrubra	Eudicot	85	2966.54	268.021	Ycf2	2.03142	Ycf15	12.047	rps11	4.024	PS II N	37	43.5294	48	56.4706	0	5.42097	9.52996
Alnussubcordata	Eudicot	85	2965.93	267.993	Ycf2	2.03142	Ycf15	12.047	rps11	4.024	NADH dehydrogenase subunit 6	37	43.5294	48	56.4706	0	5.41486	9.51779
Aloemaculata	Monocot	85	3038.54	268.423	Ycf2	3.16983	Cyt b6/f sVIII	11.974	rps11	3.948	NdhG	37	43.5294	48	56.4706	0	5.49051	9.60317
Aloevera	Monocot	85	3028.52	268.457	Ycf2	3.16983	Cyt b6/f sVIII	11.974	rps11	3.948	NdhG	37	43.5294	48	56.4706	0	5.49557	9.58638
Alopecurusarundinaceus	Monocot	83	2232.92	169.153	RNAPolβ	3.16983	Cyt b6/f sN	11.959	rpL20	4.024	PS II N	38	45.7831	45	54.2169	0	5.58082	9.94113
Aloysiacitrodora	Eudicot	87	3009.5	256.14	Ycf2	3.16983	Cyt b6/f sVIII	12.164	rpL32	4.024	PS II N	42	48.2759	45	51.7241	0	5.68029	9.89529
Alpiniaoxyphylla	Monocot	92	3199.05	268.137	Ycf2	3.42625	Cyt b6/f sVI	12.062	rps11	3.846	NADH dehydrogenase subunit 6	38	41.3043	54	58.6957	0	5.49345	9.64485
Alseodaphnegracilis	Magnoliids	81	2663.47	266.516	hypothetical chloroplast RF21	3.16983	Cyt b6/f sVIII	12.149	rpL20	4.024	PS II N	39	48.1481	42	51.8519	0	5.54349	9.71655
Alseodaphnehuanglianshanensis	Magnoliids	81	2663.09	266.501	hypothetical chloroplast RF21	3.16983	Cyt b6/f sVIII	12.149	rpL20	4.024	PS II N	39	48.1481	42	51.8519	0	5.53918	9.70924
Alseodaphnesemecarpifolia	Magnoliids	81	2662.96	266.588	hypothetical chloroplast RF21	3.16983	Cyt b6/f sVIII	12.149	rpL20	4.024	NADH-pQ OR s 6	39	48.1481	42	51.8519	0	5.53305	9.70712
Alsophilaspinulosa	Magnoliids	89	3003.81	239.889	conserved hypothetical protein ycf2	2.91839	Cyt b6/f sVIII	11.915	rps18	3.643	PS II M	36	40.4494	53	59.5506	0	5.47003	9.51343
Althaeaofficinalis	Eudicot	83	2962.15	268.955	Ycf2	3.16983	Cyt b6/f sVIII	12.018	rps11	4.024	PS II N	39	46.988	44	53.012	0	5.52164	9.74998
Alveolatasp	Protist	81	2351.7	144.217	RNAPolβ	3.19187	Cyt b6/f sVIII	12.179	rps13	4.151	PS II N	30	37.037	51	62.963	0	5.6144	9.87624
Alyssumdesertorum	Eudicot	86	2897.94	267.574	Ycf2	3.15581	Cyt b6/f sVIII	12.091	rps11	4.024	NdhG	36	41.8605	50	58.1395	0	5.56378	9.58266
Amanaanhuiensis	Monocot	83	2749.68	261.849	hypothetical chloroplast RF21	3.16983	Cyt b6/f sVIII	11.989	rpL20	4.024	PS II N	40	48.1928	43	51.8072	0	5.56265	9.75267
Amanaedulis	Monocot	83	2749.44	262.955	hypothetical chloroplast RF21	3.16983	Cyt b6/f sVIII	11.989	rpL20	4.024	PS II N	40	48.1928	43	51.8072	0	5.54528	9.76695
Amanaerythronioides	Monocot	83	2746.67	261.366	hypothetical chloroplast RF21	3.16983	Cyt b6/f sVIII	11.989	rpL20	4.024	PS II N	39	46.988	44	53.012	0	5.5321	9.67791
Amanakuocangshanica	Monocot	83	2749.42	262.817	hypothetical chloroplast RF21	3.16983	Cyt b6/f sVIII	11.989	rpL20	4.024	PS II N	41	49.3976	42	50.6024	0	5.59546	9.81724
Amanawanzhensis	Monocot	81	2717.79	261.851	hypothetical chloroplast RF21	3.16983	Cyt b6/f sVIII	11.989	rpL20	4.024	PS II N	41	50.6173	40	49.3827	0	5.593	9.80775
Amaranthushypochondriacus	Eudicot	73	2078.95	154.607	RNAPolβ	3.16983	Cyt b6/f sVIII	11.974	rps11	4.024	PS II N	35	47.9452	38	52.0548	0	5.56666	9.86771
Amborellatrichopoda	Amborella	83	2946.55	268.968	Ycf2	3.16983	Cyt b6/f sVIII	12.003	rps11	4.024	PS II N	40	48.1928	43	51.8072	0	5.59737	9.77009
Ambrosiaartemisiifolia	Eudicot	86	2961.54	266.733	Ycf2	3.16983	Cyt b6/f sVIII	12.047	rpL32	4.024	PS II N	38	44.186	48	55.814	0	5.52055	9.85998
Ambrosiatrifida	Eudicot	85	2951.51	266.435	hypothetical chloroplast RF2	3.21384	Cyt b6/f sVIII	12.047	rpL32	3.935	Cyt b6/f sVIII	38	44.7059	47	55.2941	0	5.45434	9.86268
Amentotaxusargotaenia	Gymnosperm	83	2851.4	277.364	conserved hypothetical protein Ycf2	3.13981	Cyt b6/f sVIII	12.208	rps18	3.287	PS I sVIII	41	49.3976	42	50.6024	0	5.27366	9.50788
Amentotaxusformosana	Gymnosperm	83	2851.24	275.839	hypothetical protein Ycf1	3.13981	Cyt b6/f sVIII	12.135	rps18	3.287	PS I sVIII	41	49.3976	42	50.6024	0	5.26963	9.52636
Ammophilabreviligulata	Monocot	84	2226.82	169.998	RNAPolβ	3.16983	Cyt b6/f sVIII	11.959	rpL32	4.024	PS II N	38	45.2381	46	54.7619	0	5.51987	9.89183
Ammopiptanthusmongolicus	Eudicot	84	2961.22	274.809	hypothetical chloroplast RF21	3.18386	Cyt b6/f sVIII	11.945	rps11	4.024	PS II N	40	47.619	44	52.381	0	5.67405	9.86141
Ammopiptanthusnanus	Eudicot	84	2945.07	273.828	hypothetical chloroplast RF21	3.18386	Cyt b6/f sVIII	11.945	rps11	4.024	PS II N	40	47.619	44	52.381	0	5.62072	9.84877
Amomumcompactum	Monocot	87	3029.93	268.77	Ycf2	3.18386	Cyt b6/f sVIII	12.018	rps18	3.846	NADH dehydrogenase subunit 6	37	42.5287	50	57.4713	0	5.46924	9.63994
Amomumkrervanh	Monocot	87	3100.65	268.77	Ycf2	3.18386	Cyt b6/f sVIII	12.003	rps18	3.846	NADH dehydrogenase subunit 6	37	42.5287	50	57.4713	0	5.48416	9.64022
Ampelocalamusactinotrichus	Monocot	82	2215.18	174.353	RNAPolβ	3.18386	Cyt b6/f sVIII	11.945	rpL32	4.024	PS II N	38	46.3415	44	53.6585	0	5.52721	9.88857
Ampelocalamuscalcareus	Monocot	83	2230.21	174.723	RNAPolβ	3.18386	Cyt b6/f sVIII	11.945	rpL36	4.024	PS II N	38	45.7831	45	54.2169	0	5.51947	9.83616
Ampelocalamusnaibunensis	Monocot	82	2227.78	174.25	RNAPolβ	3.18386	Cyt b6/f sVIII	11.945	rpL36	4.024	PS II N	38	46.3415	44	53.6585	0	5.52318	9.90523
Ampelodesmosmauritanicus	Monocot	83	2220.19	173.886	RNAPolβ	3.16983	Cyt b6/f sVIII	11.959	rpL20	4.024	PS II N	38	45.7831	45	54.2169	0	5.53916	9.92644
Ampelopterisprolifera	Eudicot	88	2994.89	240.476	Ycf2	2.94447	Cyt b6/f sN	11.74	rps18	3.643	PS II M	32	36.3636	56	63.6364	0	5.42734	9.5398
Amphicarpummuhlenbergianum	Monocot	83	2220.35	175.37	RNAPolβ	3.16983	Cyt b6/f sVIII	11.945	rpL36	4.024	PS II N	38	45.7831	45	54.2169	0	5.48905	9.93171
Amphipogoncaricinus	Monocot	83	2214.2	173.787	RNAPolβ	3.15581	Cyt b6/f sVIII	12.076	rpL20	4.024	PS II N	37	44.5783	46	55.4217	0	5.536	9.89054
Amphipogonturbinatus	Monocot	83	2206.09	174.413	RNAPolβ	3.16983	Cyt b6/f sVIII	12.076	rpL20	4.024	PS II N	38	45.7831	45	54.2169	0	5.55308	9.9346
Anacardiumoccidentale	Eudicot	84	2929.49	266.194	hypothetical chloroplast RF21	3.16983	Cyt b6/f sVIII	11.959	rps11	4.024	PS II N	38	45.2381	46	54.7619	0	5.49155	9.61578
Ananascomosus	Monocot	86	2992.44	268.2	Ycf2	3.16983	Cyt b6/f sVIII	11.989	rps11	3.948	NdhG	40	46.5116	46	53.4884	0	5.44575	9.71446
Anaphalissinica	Eudicot	85	2944.79	259.844	Ycf2	3.16983	Cyt b6/f sVIII	12.047	rpL32	4.024	PS II N	39	45.8824	46	54.1176	0	5.46513	9.82209
Andrographispaniculata	Eudicot	87	2990.61	264.532	Ycf2	3.16983	Cyt b6/f sVIII	11.93	rps11	4.024	PS II N	37	42.5287	50	57.4713	0	5.51468	9.83582
Andropogonabyssinicus	Monocot	83	2221.64	176.162	RNAPolβ	3.16983	Cyt b6/f sVIII	12.106	rpL20	4.024	PS II N	37	44.5783	46	55.4217	0	5.48154	9.90835
Andropogonburmanicus	Monocot	83	2227.91	180.846	RNAPolβ	3.16983	Cyt b6/f sVIII	12.106	rpL20	4.024	PS II N	37	44.5783	46	55.4217	0	5.45959	9.91663
Andropogonchinensis	Monocot	83	2222.82	174.761	RNAPolβ	3.16983	Cyt b6/f sVIII	12.106	rpL20	4.024	PS II N	36	43.3735	47	56.6265	0	5.46278	9.88821
Andropogondistachyos	Monocot	83	2222.31	176.507	RNAPolβ	3.16983	Cyt b6/f sVIII	12.106	rpL20	4.024	PS II N	36	43.3735	47	56.6265	0	5.44786	9.8496
Andropogonfastigiatus	Monocot	83	2240.55	176.956	RNAPolβ	3.16983	Cyt b6/f sVIII	12.106	rpL20	4.024	PS II N	36	43.3735	47	56.6265	0	5.45139	9.90313
Andropogongerardii	Monocot	83	2240.33	176.072	RNAPolβ	3.16983	Cyt b6/f sVIII	12.106	rpL20	4.024	PS II N	36	43.3735	47	56.6265	0	5.44883	9.92026
Androsacebulleyana	Eudicot	87	3009.06	269.015	hypothetical chloroplast RF21	3.16983	Cyt b6/f sVIII	12.003	rps11	4.024	PS II N	40	45.977	47	54.023	0	5.60853	9.82743
Androsacepaxiana	Eudicot	86	2952.79	268.395	hypothetical chloroplast RF21	3.15581	Cyt b6/f sVIII	12.076	rps11	4.024	PS II N	38	44.186	48	55.814	0	5.67229	9.67352
Anemarrhenaasphodeloides	Monocot	86	3001.1	268.383	hypothetical chloroplast RF21	3.16983	Cyt b6/f sVIII	12.091	rps11	3.846	NADH-pQ OR s 6	38	44.186	48	55.814	0	5.48026	9.73502
Anemoclemaglaucifolium	Eudicot	94	3186.8	266.009	hypothetical chloroplast RF2	3.16983	Cyt b6/f sVIII	11.974	rpL20	4.024	PS II N	38	40.4255	56	59.5745	0	5.51995	9.67177
Anemopaegmaacutifolium	Eudicot	98	3437.69	253.768	ycf2	3.16983	Cyt b6/f sVIII	12.471	rps18	4.024	PS II N	43	43.8776	55	56.1224	0	5.5823	9.89847
Anemopaegmaalbum	Eudicot	98	3415.68	252.533	ycf2	3.16983	Cyt b6/f sVIII	12.471	rps18	4.024	PS II N	43	43.8776	55	56.1224	0	5.56691	9.93622
Anemopaegmaarvense	Eudicot	98	3432.39	253.768	ycf2	3.16983	Cyt b6/f sVIII	12.471	rps18	4.024	PS II N	43	43.8776	55	56.1224	0	5.58209	9.90327
Anemopaegmachamberlaynii	Eudicot	98	3409.61	252.645	ycf2	3.16983	Cyt b6/f sVIII	12.471	rps18	4.024	PS II N	43	43.8776	55	56.1224	0	5.55826	9.92322
Anemopaegmafoetidum	Eudicot	98	3409.38	254.281	ycf2	3.16983	Cyt b6/f sVIII	12.471	rps18	4.024	PS II N	42	42.8571	56	57.1429	0	5.56826	9.88409
Anemopaegmaglaucum	Eudicot	98	3438.07	253.698	ycf2	3.16983	Cyt b6/f sN	12.471	rps18	4.024	PS II N	43	43.8776	55	56.1224	0	5.58921	9.89793
Anemopaegmaoligoneuron	Eudicot	98	3401.8	253.985	ycf2	3.16983	Cyt b6/f sN	12.369	rps18	4.024	PS II N	40	40.8163	58	59.1837	0	5.50712	9.86012
Anethumgraveolens	Eudicot	84	2894.38	244.906	hypothetical chloroplast RF2	3.16983	Cyt b6/f sVIII	12.018	rps11	4.024	PS II N	38	45.2381	46	54.7619	0	5.57211	9.81104
Aneuramirabilis	Bryophyte	62	1767.8	220.852	hypothetical chloroplast RF2	3.15778	Cyt b6/f sVIII	11.915	rps18	3.287	PS II Z	21	33.871	41	66.129	0	5.26633	9.71076
Aneurapinguis	Bryophyte	77	2372.4	220.483	hypothetical chloroplast RF2	3.14174	Cyt b6/f sVIII	11.93	rpL20	3.961	PS I sVIII	32	41.5584	45	58.4416	0	5.46184	9.56602
Angelesiasplendens	Eudicot	83	2983.06	269.274	ycf2	3.16983	Cyt b6/f sVIII	12.047	rps11	4.024	PS II N	39	46.988	44	53.012	0	5.50946	9.82752
Angelicaacutiloba	Eudicot	85	2721.53	246.081	ycf2	3.16983	Cyt b6/f sVIII	12.018	rps11	4.368	PS II N	39	45.8824	46	54.1176	0	5.60903	9.88804
Angelicadahurica	Eudicot	85	2734.98	247.357	ycf2	3.16983	Cyt b6/f sVIII	12.018	rps11	4.368	PS II N	39	45.8824	46	54.1176	0	5.60233	9.8855
Angelicagigas	Eudicot	85	2748.52	245.733	ycf2	3.16983	Cyt b6/f sVIII	12.018	rps11	4.368	PS II N	39	45.8824	46	54.1176	0	5.59074	9.8788
Angiopterisangustifolia	Pteridophyte	88	2841.82	282.898	hypothetical chloroplast RF2	3.16983	Cyt b6/f sVIII	11.915	rps18	3.223	PS I sVIII	41	46.5909	47	53.4091	0	5.39739	9.58966
Angiopterisevecta	Pteridophyte	88	2665.52	283.012	hypothetical chloroplast RF2	3.16983	Cyt b6/f sVIII	11.974	rps18	3.223	PS I sVIII	41	46.5909	47	53.4091	0	5.34863	9.59434
Angophoracostata	Eudicot	85	3005.81	268.401	Ycf2	3.16983	Cyt b6/f sVIII	12.047	rps11	4.024	PS II N	38	44.7059	47	55.2941	0	5.57226	9.60434
Angophorafloribunda	Eudicot	85	3005.82	268.401	Ycf2	3.16983	Cyt b6/f sVIII	12.047	rps11	4.024	PS II N	38	44.7059	47	55.2941	0	5.57226	9.6003
Ankyrajudayi	Algae	69	2948.81	460.647	cell division protein	3.43521	hypothetical chloroplast protein RF12	11.623	rpL20	4.139	PS II M	31	44.9275	38	55.0725	0	5.31845	9.71726
Annesleafragrans	Eudicot	87	3020.24	270.732	Ycf2	3.16983	Cyt b6/f sVIII ycf6	12.076	rps11	4.024	PS II N	39	44.8276	48	55.1724	0	5.54254	9.7549
Annonacherimola	Magnoliids	114	3875.57	292.844	hypothetical chloroplast RF21	3.16983	Cyt b6/f sVIII	12.032	rps11	3.935	ClpP	51	44.7368	63	55.2632	0	5.61912	9.86592
Anoectochilusemeiensis	Monocot	81	2896.93	265.762	Ycf2	3.16983	Cyt b6/f sVIII	12.325	50S rpL32	3.935	PS II Z	37	45.679	44	54.321	0	5.55673	9.62132
Anomochloamarantoidea	Monocot	85	2235.54	168.532	RNAPolβ	3.16983	Cyt b6/f sVIII	11.945	rpL20	4.024	PS II N	39	45.8824	46	54.1176	0	5.53372	9.8047
Anthericumramosum	Monocot	82	2954.93	271.986	hypothetical chloroplast RF21	3.16983	Cyt b6/f sVIII	12.003	rps11	3.999	acetyl-CoA carboxylase carboxyltransferaseβ	38	46.3415	44	53.6585	0	5.39339	9.78123
Anthocerosformosae	Bryophyte	92	2859.43	287.51	Ycf2	2.95547	hypothetical protein	11.696	rpL20	3.223	PS I I-protein	42	45.6522	50	54.3478	0	5.46029	9.35822
Anthoxanthumodoratum	Monocot	83	2202.35	167.923	RNAPolβ	3.16983	Cyt b6/f sVIII	11.959	rpL20	4.024	PS II N	38	45.7831	45	54.2169	0	5.51647	9.93791
Anthriscuscerefolium	Eudicot	85	2940.66	246.631	hypothetical chloroplast RF21	3.16983	Cyt b6/f sVIII	12.018	rps18	4.024	PS II N	36	42.3529	49	57.6471	0	5.53058	9.74218
Apetahialongistigmata	Eudicot	89	3396.28	275.761	hypothetical chloroplast RF1	3.16983	Cyt b6/f sVIII	12.018	rps11	4.024	PS II N	40	44.9438	49	55.0562	0	5.6463	9.5721
Aphyllorchismontana	Monocot	34	996.848	262.328	hypothetical chloroplast RF21	3.41115	Cyt b6/f sVI	12.018	rpL32	4.596	clp protease proteolytic subunit	7	20.5882	27	79.4118	0	5.61171	10.2677
Apiosamericana	Eudicot	82	2810.89	216.662	hypothetical chloroplast RF19	3.17384	Cyt b6/f sVIII	11.886	rps11	4.024	PS II N	40	48.7805	42	51.2195	0	5.59755	9.71926
Apludamutica	Monocot	85	2251.2	175.179	RNAPolβ	3.16983	Cyt b6/f sVIII	12.106	rpL20	4.024	PS II N	38	44.7059	47	55.2941	0	5.5125	9.98528
Apophlaeasinclairii	Algae	189	5269.8	170.758	ferredoxin-dependent glutamate synthase	3.26903	PS I sXII	12.003	rpL34	3.287	PS I sVIII	52	27.5132	137	72.4868	0	5.40969	9.10824
Apostasiaodorata	Monocot	86	3034.74	268.542	conserved hypothetical protein ycf2	3.16983	Cyt b6/f sVIII	12.047	rpL32	4.24	NADH-pQ OR s 3	35	40.6977	51	59.3023	0	5.57843	9.63192
Apostasiashenzhenica	Monocot	81	2753.36	268.569	conserved hypothetical protein ycf2	3.16983	Cyt b6/f sVIII	12.047	rpL32	4.24	NADH-pQ OR s 3	34	41.9753	47	58.0247	0	5.58109	9.75655
Apostasiawallichii	Monocot	71	2546.6	268.103	Ycf2	3.16983	Cyt b6/f sVIII	12.047	rpL32	4.38	PS II N	31	43.662	40	56.338	0	5.61616	9.64983
Apterospermaoblata	Eudicot	87	3020.81	269.384	Ycf2	3.16983	Cyt b6/f sVIII ycf6	12.076	30S rps11	4.19	PS II M	36	41.3793	51	58.6207	0	5.45089	9.60371
Aquilariasinensis	Eudicot	87	3031.93	266.215	Ycf2	3.16983	Cyt b6/f sVIII	12.237	rps18	4.19	PS II M	39	44.8276	48	55.1724	0	5.63887	9.77006
Aquilariayunnanensis	Eudicot	87	2358.11	156.883	RNAPolβ	3.16983	Cyt b6/f sVIII	12.032	rpL20	4.024	PS II N	45	51.7241	42	48.2759	0	5.5868	9.78993
Arabidopsisarenicola	Eudicot	85	2982.87	269.325	Ycf2	3.16983	ycf6	12.091	rps11	4.024	PSII low MW protein	39	45.8824	46	54.1176	0	5.61326	9.75283
Arabidopsisarenosa	Eudicot	85	2983.65	269.343	Ycf2	3.16983	ycf6	12.091	rps11	4.024	NADH dehydrogenase ND6	39	45.8824	46	54.1176	0	5.61456	9.76174
Arabidopsiscebennensis	Eudicot	85	2983.71	269.329	Ycf2	3.16983	ycf6	12.091	rps11	4.024	PSII low MW protein	39	45.8824	46	54.1176	0	5.61162	9.74839
Arabidopsiscroatica	Eudicot	85	2983	269.168	Ycf2	3.16983	ycf6	12.091	rps11	4.024	NADH dehydrogenase ND6	39	45.8824	46	54.1176	0	5.61487	9.75
Arabidopsishalleri	Eudicot	85	3019.59	269.325	Ycf2	3.16983	Cyt b6/f sVIII	12.091	rps11	4.024	NADH dehydrogenase subunit 6	38	44.7059	47	55.2941	0	5.55095	9.71791
Arabidopsislyrata	Eudicot	85	3019.61	269.325	Ycf2	3.16983	Cyt b6/f sVIII	12.091	rps11	4.024	PS II N	38	44.7059	47	55.2941	0	5.54929	9.70485
Arabidopsislyratasubsplyrata	Eudicot	85	3014.67	269.359	Ycf2	3.16983	Cyt b6/f sVIII	12.091	rps11	4.024	PS II N	39	45.8824	46	54.1176	0	5.5771	9.7458
Arabidopsisneglecta	Eudicot	85	2983.71	269.343	Ycf2	3.16983	ycf6	12.091	rps11	4.024	NADH dehydrogenase ND6	39	45.8824	46	54.1176	0	5.61456	9.76207
Arabidopsispedemontana	Eudicot	85	2982.42	269.359	Ycf2	3.16983	ycf6	12.091	rps11	4.024	NADH dehydrogenase ND6	39	45.8824	46	54.1176	0	5.60705	9.77259
Arabidopsispetrogena	Eudicot	85	2983.71	269.343	Ycf2	3.16983	ycf6	12.091	rps11	4.024	NADH dehydrogenase ND6	39	45.8824	46	54.1176	0	5.61456	9.76748
Arabidopsissuecica	Eudicot	85	2983.12	269.566	Ycf2	3.16983	ycf6	12.091	rps11	4.024	NADH dehydrogenase ND6	39	45.8824	46	54.1176	0	5.63508	9.73343
Arabidopsisthaliana	Eudicot	87	3001.17	269.566	Ycf2	3.16983	ycf6	12.091	rps11	4.024	NADH dehydrogenase ND6	39	44.8276	48	55.1724	0	5.63508	9.65062
Arabidopsisumezawana	Eudicot	85	2984.51	269.325	Ycf2	3.16983	ycf6	12.091	rps11	4.024	NADH dehydrogenase ND6	39	45.8824	46	54.1176	0	5.61487	9.75726
Arabisflagellosa	Eudicot	87	3031.18	270.049	hypothetical protein RF2	3.15581	Cyt b6/f sN	12.091	30S rps11	3.935	NADH dehydrogenase subunit 6	38	43.6782	49	56.3218	0	5.61545	9.60641
Arabishirsuta	Eudicot	86	2990.28	270.049	hypothetical protein	3.15581	hypothetical protein	12.091	30S rps11	3.935	NADH dehydrogenase subunit 6	38	44.186	48	55.814	0	5.66495	9.60642
Arachishypogaea	Eudicot	83	2648.13	268.787	Ycf2	3.19686	Cyt b6/f sVIII	12.047	rpL32	3.846	hypothetical protein	35	42.1687	48	57.8313	0	5.4006	9.7144
Araliaundulata	Eudicot	87	2932.15	250.039	Ycf2	3.37314	Cyt b6/f sVI	12.047	rps11	4.024	PS II N	37	42.5287	50	57.4713	0	5.55335	9.64996
Araucariaheterophylla	Gymnosperm	82	2793.99	308.931	hypothetical protein Ycf1	3.06575	PSI M protein	12.179	rps18	3.287	PS I sVIII	42	51.2195	40	48.7805	0	5.41212	9.66587
Archibaccharisasperifolia	Eudicot	85	2961.69	267.758	hypothetical chloroplast RF21	3.16983	Cyt b6/f sVIII	11.945	rps11	4.024	PS II N	39	45.8824	46	54.1176	0	5.52344	9.83546
Archidendronlucyi	Eudicot	92	3388.09	267.01	hypothetical protein RF2	3.16983	Cyt b6/f sVIII	11.945	rps11	4.024	PS II N	42	45.6522	50	54.3478	0	5.43586	9.67522
Ardisiapolysticta	Eudicot	87	3019.43	268.933	hypothetical protein RF2	3.16983	Cyt b6/f sVIII	12.076	rps11	4.024	PS II N	37	42.5287	50	57.4713	0	5.56268	9.6775
Arecavestiaria	Monocot	79	2596	267.951	hypothetical chloroplast RF21	3.16983	Cyt b6/f sVIII	12.018	rps11	3.846	NADH-pQ OR s 6	38	48.1013	41	51.8987	0	5.50168	9.65115
Arengacaudata	Monocot	86	3011.3	269.649	hypothetical chloroplast RF21	3.19986	Cyt b6/f sVIII	12.018	rps11	3.846	NADH-pQ OR s 6	40	46.5116	46	53.4884	0	5.4308	9.75698
Aristidapurpurea	Monocot	85	2250.26	173.57	RNAPolβ	3.19986	Cyt b6/f sVIII	11.945	rpL36	4.024	PS II N	38	44.7059	47	55.2941	0	5.50908	9.92368
Aristidarufescens	Monocot	82	2221.65	174.417	RNAPolβ	3.19986	Cyt b6/f sVIII	11.945	rpL36	4.024	PS II N	38	46.3415	44	53.6585	0	5.50503	9.92118
Aristidaternipes	Monocot	83	2233.59	172.809	RNAPolβ	3.16983	Cyt b6/f sN	11.945	rpL36	4.024	PS II N	38	45.7831	45	54.2169	0	5.50737	9.95673
Aristolochiacontorta	Magnoliids	85	2975.32	263.956	Ycf2	3.16983	Cyt b6/f sVIII	12.252	rpL32	4.024	PS II N	41	48.2353	44	51.7647	0	5.48232	9.89932
Aristolochiadebilis	Magnoliids	85	2974	263.64	Ycf2	3.16983	Cyt b6/f sVIII	12.164	rpL32	4.024	PS II N	42	49.4118	43	50.5882	0	5.51755	9.96467
Arracaciaxanthorrhiza	Eudicot	71	2315.28	247.07	Ycf2	3.35911	PetL	12.018	rps11	4.024	PS II N	33	46.4789	38	53.5211	0	5.46185	9.64018
Artemisiaannua	Eudicot	87	2977.58	267.801	Ycf2	3.16983	Cyt b6/f sVIII	12.047	rpL32	4.024	PS II N	38	43.6782	49	56.3218	0	5.55189	9.82073
Artemisiaargyi	Eudicot	84	2952.94	267.722	Ycf2	3.37314	PetL	12.047	rpL32	4.024	PS II N	37	44.0476	47	55.9524	0	5.52619	9.68274
Artemisiacapillaris	Eudicot	88	3002.05	267.787	Ycf2	3.16983	Cyt b6/f sVIII	12.047	rpL32	4.024	PS II N	38	43.1818	50	56.8182	0	5.55424	9.79658
Artemisiafrigida	Eudicot	87	2977.8	267.3	Ycf2	3.16983	Cyt b6/f sVIII	12.047	rpL32	4.024	PS II N	38	43.6782	49	56.3218	0	5.54924	9.81151
Artemisiagmelinii	Eudicot	88	3001.07	267.662	Ycf2	3.16983	Cyt b6/f sVIII	12.047	rpL32	4.024	PS II N	38	43.1818	50	56.8182	0	5.55189	9.79216
Artemisiamontana	Eudicot	86	2963.91	267.722	Ycf2	3.16983	Cyt b6/f sVIII	12.047	rpL32	4.024	PS II N	38	44.186	48	55.814	0	5.55024	9.77375
Arthraxonhispidus	Monocot	82	2185.54	176.422	RNAPolβ	3.15581	Cyt b6/f sVIII	12.106	rpL20	4.024	PS II N	36	43.9024	46	56.0976	0	5.46261	9.97193
Arthraxonlanceolatus	Monocot	82	2185.44	176.413	RNAPolβ	3.15581	Cyt b6/f sVIII	12.106	rpL20	4.024	PS II N	36	43.9024	46	56.0976	0	5.45628	9.9678
Arthraxonmicrophyllus	Monocot	82	2182.41	174.31	RNAPolβ	3.16983	Cyt b6/f sVIII	12.106	rpL20	4.024	PS II N	36	43.9024	46	56.0976	0	5.46403	9.96876
Arthraxonprionodes	Monocot	83	2237.38	176.437	RNAPolβ	3.15581	Cyt b6/f sVIII	12.106	rpL20	4.024	PS II N	38	45.7831	45	54.2169	0	5.51666	9.97689
Arundinariaappalachiana	Monocot	83	2242.28	174.358	RNAPolβ	3.16983	Cyt b6/f sVIII	11.945	rpL36	4.024	PS II N	38	45.7831	45	54.2169	0	5.52084	9.92351
Arundinariafargesii	Monocot	83	2245.06	174.388	RNAPolβ	3.16983	Cyt b6/f sVIII	11.945	rpL36	4.024	PS II N	38	45.7831	45	54.2169	0	5.52116	9.93393
Arundinariagigantea	Monocot	83	2242.9	174.358	RNAPolβ	3.16983	Cyt b6/f sVIII	11.945	rpL36	4.024	PS II N	37	44.5783	46	55.4217	0	5.50205	9.87748
Arundinariatecta	Monocot	82	2202.94	174.416	RNAPolβ	3.16983	Cyt b6/f sVIII	11.945	rpL36	4.024	PS II N	38	46.3415	44	53.6585	0	5.5205	9.9637
Arundinelladeppeana	Monocot	83	2235.78	174.655	RNAPolβ	3.16983	Cyt b6/f sVIII	12.106	rpL20	4.024	PS II N	38	45.7831	45	54.2169	0	5.55855	9.97429
Arundodonax	Monocot	97	2396.51	172.547	RNAPolβ	3.16983	Cyt b6/f sVIII	11.945	rpL36	4.024	PS II N	40	41.2371	57	58.7629	0	5.39127	9.77344
Arundoplinii	Monocot	97	2392.15	176.048	RNAPolβ	3.16983	Cyt b6/f sVIII	11.945	rpL36	4.024	PS II N	40	41.2371	57	58.7629	0	5.378	9.74907
Asarumminus	Magnoliids	7	194.528	59.6399	maturase K	4.16792	photosystem II protein I	10.672	rps16	5.092	ATP synthase CF1α	5	71.4286	2	28.5714	0	5.8414	9.7285
Asarumsieboldii	Magnoliids	99	3579.95	270.278	Ycf2	3.16983	Cyt b6/f sVIII	12.018	rpL20	4.024	PS II N	44	44.4444	55	55.5556	0	5.36941	9.73891
Asclepiasnivea	Eudicot	85	2970.34	241.173	Ycf2	3.16983	Cyt b6/f sVIII	12.149	rps18	4.024	PS II N	37	43.5294	48	56.4706	0	5.43043	9.71831
Asclepiassyriaca	Eudicot	83	2854.58	241.84	Ycf2	3.16983	Cyt b6/f sVIII	12.12	rps18	4.024	PS II N	36	43.3735	47	56.6265	0	5.51758	9.76934
Asparagopsistaxiformis	Algae	203	5512.52	169.783	ferredoxin-dependent glutamate synthase	3.19075	Cyt b6/f sVIII	12.793	rpL34	3.35	thiamine biosynthesis protein S	81	39.9015	122	60.0985	0	5.38157	9.05089
Asparagusofficinalis	Monocot	83	2663.42	217.322	Ycf2	3.16983	Cyt b6/f sVIII	12.062	rps11	3.897	NdhG	38	45.7831	45	54.2169	0	5.50516	9.77469
Asparagusschoberioides	Monocot	86	2995.34	267.536	Ycf2	3.16983	Cyt b6/f sVIII	12.062	rps11	3.948	NdhG	39	45.3488	47	54.6512	0	5.50795	9.82564
Aspleniumpekinense	Pteridophyte	88	3002.64	240.691	Ycf2	2.94846	Cyt b6/f sVIII	11.681	rps11	3.643	PS II N	37	42.0455	51	57.9545	0	5.49895	9.662
Aspleniumprolongatum	Pteridophyte	87	2959.21	241.823	Ycf2	2.96248	Cyt b6/f sVIII	11.754	rps11	3.643	PS II N	35	40.2299	52	59.7701	0	5.44031	9.58938
Astasialonga	Algae	46	1258.62	124.362	RNA polymerase subunit	4.38925	rpL36	11.199	rps19	4.724	hypothetical protein	5	10.8696	41	89.1304	0	5.797	9.46161
Asteraltaicus	Eudicot	84	2704.11	267.592	Ycf2	3.16983	Cyt b6/f sVIII	12.076	rps11	4.024	PS II N	38	45.2381	46	54.7619	0	5.48679	9.90924
Asterionellopsisglacialis	Algae	145	3559.93	162.668	RNAPolβ	3.22086	Cyt b6/f sVIII	12.398	rpL34	3.058	PS I sVIII	53	36.5517	92	63.4483	0	5.16355	9.24661
Asterspathulifolius	Eudicot	87	2926.42	260.097	Ycf2	3.16983	Cyt b6/f sVIII	12.076	rps11	4.024	PS II N	38	43.6782	49	56.3218	0	5.54163	9.85888
Astragalusmongholicus	Eudicot	76	2493.67	225.925	Ycf2	3.16983	Cyt b6/f sVIII	11.798	rps11	4.024	PS II N	39	51.3158	37	48.6842	0	5.58879	9.73614
Astragalusnakaianus	Eudicot	75	2479.45	226.2	Ycf2	3.16983	Cyt b6/f sVIII	11.798	rps11	4.024	PS II N	38	50.6667	37	49.3333	0	5.59418	9.74484
Astreblapectinata	Monocot	85	2257.56	174.761	RNAPolβ	3.16983	Cyt b6/f sVIII	11.959	rps18	4.024	PS II N	38	44.7059	47	55.2941	0	5.49855	10.0142
Astrosyneradiata	Algae	133	3725.34	194.249	Clp protease ATP binding subunit	3.30403	Cyt b6/f sVIII	12.457	rpL34	3.935	PS I N	32	24.0602	101	75.9398	0	5.51287	9.42556
Athyriumanisopterum	Pteridophyte	87	2935.39	240.532	conserved hypothetical chloroplast protein ycf2	3.35401	Cyt b6/f sVI	11.857	rps18	3.643	PS II M	36	41.3793	51	58.6207	0	5.60561	9.73375
Athyriumopacum	Pteridophyte	88	2991.63	240.986	Ycf2	2.93044	Cyt b6/f sVIII	11.857	rps18	3.643	PS II M	33	37.5	55	62.5	0	5.50006	9.57987
Athyriumsheareri	Pteridophyte	88	2989.47	240.554	Ycf2	3.08663	Cyt b6/f sVIII	11.857	rps18	3.643	PS II M	33	37.5	55	62.5	0	5.50494	9.60907
Athyriumsinense	Pteridophyte	88	2989.08	240.875	Ycf2	3.08663	Cyt b6/f sVIII	11.857	rps18	3.643	PS II M	34	38.6364	54	61.3636	0	5.50115	9.59863
Atractylodeschinensis	Eudicot	88	3009.19	267.536	Ycf2	3.16983	Cyt b6/f sVIII	12.047	rpL32	4.024	PS II N	39	44.3182	49	55.6818	0	5.50138	9.85296
Atractylodeslancea	Eudicot	88	3011.68	267.536	Ycf2	3.16983	Cyt b6/f sVIII	12.047	rpL32	4.024	PS II N	39	44.3182	49	55.6818	0	5.51223	9.86104
Atropabelladonna	Eudicot	87	3062.06	267.887	Ycf2	3.16983	Cyt b6/f sVIII	12.106	rps11	4.024	PS II N	40	45.977	47	54.023	0	5.51288	9.77368
Attheyalongicornis	Algae	134	3399.7	164.494	RNAPolβ	3.25586	PS I M	12.325	rpL34	3.172	PS I sVIII	53	39.5522	81	60.4478	0	5.19023	9.29485
Atunaracemosa	Eudicot	83	2961.05	270.216	Ycf2	3.16983	Cyt b6/f sVIII	12.047	rps11	4.024	PS II N	38	45.7831	45	54.2169	0	5.47929	9.80436
Aureococcusanophagefferens	Algae	105	2616.63	129.796	RNAPolβ	3.19381	Cyt b6/f sVIII	12.749	rpL34	3.935	PS II N	42	40	63	60	0	5.23638	9.36695
Aureoumbralagunensis	Algae	110	2829.8	131.63	RNAPolβ	3.20586	PS I M	12.501	rpL34	3.846	PS II N	49	44.5455	61	55.4545	0	5.38935	9.29759
Austroblechnummelanocaulon	Pteridophyte	88	2991.98	240.882	Ycf2	3.3982	conserved hypothetical chloroplast protein ycf12	11.945	rpL36	3.643	PS II M	34	38.6364	54	61.3636	0	5.47762	9.69644
Auxenochlorellaprotothecoides	Algae	78	2388.25	224.599	cell division protein	3.34406	PS I M	11.579	50S rpL12	3.859	PS II N	34	43.5897	44	56.4103	0	5.44344	9.66916
Avenasativa	Monocot	84	2242.21	169.278	RNAPolβ	3.16983	Cyt b6/f sVIII	11.959	rpL20	4.024	PS II N	39	46.4286	45	53.5714	0	5.56836	9.96709
Avenasterilis	Monocot	84	2242.21	169.278	RNAPolβ	3.16983	Cyt b6/f sVIII	11.959	rpL20	4.024	PS II N	39	46.4286	45	53.5714	0	5.56836	9.96709
Averrhoacarambola	Eudicot	83	2976.84	268.79	Ycf2	3.19587	Cyt b6/f sVIII	12.076	rps11	4.024	PS II N	38	45.7831	45	54.2169	0	5.61379	9.75096
Axonopusfissifolius	Monocot	83	2234.02	172.185	RNAPolβ	3.19587	Cyt b6/f sVIII	11.945	rpL36	4.024	PS II N	38	45.7831	45	54.2169	0	5.52284	9.945
Axonopusramosus	Monocot	82	2221.83	174.043	RNAPolβ	3.16983	Cyt b6/f sVIII	11.945	rpL36	4.024	PS II N	38	46.3415	44	53.6585	0	5.51516	9.91386
Azadirachtaindica	Eudicot	86	3024.08	267.412	Ycf2	3.16983	Cyt b6/f sVIII	11.959	rps11	4.024	PS II N	37	43.0233	49	56.9767	0	5.50943	9.59061
Aztecastermatudae	Eudicot	85	2962.94	268.097	Ycf2	3.16983	Cyt b6/f sVIII	11.945	rps11	4.024	PS II N	39	45.8824	46	54.1176	0	5.53244	9.82913
Baccharisgenistelloides	Eudicot	84	2952.87	268.097	Ycf2	3.16983	Cyt b6/f sVIII	11.945	rps11	4.024	PS II N	39	46.4286	45	53.5714	0	5.5189	9.81173
Baccharistricuneata	Eudicot	85	2958.82	268.131	Ycf2	3.16983	Cyt b6/f sVIII	11.945	rps11	4.024	PS II N	39	45.8824	46	54.1176	0	5.52426	9.81452
Bambusaarnhemica	Monocot	83	2232.94	167.356	RNAPolβ	3.16983	Cyt b6/f sVIII	11.989	rpL20	4.024	PS II N	38	45.7831	45	54.2169	0	5.54747	9.96318
Bambusabambos	Monocot	83	2241.37	175.752	RNAPolβ	3.16983	Cyt b6/f sVIII	11.989	rpL20	4.024	PS II N	38	45.7831	45	54.2169	0	5.52287	9.95407
Bambusaemeiensis	Monocot	84	2262.08	176.631	RNAPolβ	3.16983	Cyt b6/f sVIII	11.989	rpL20	4.024	PS II N	38	45.2381	46	54.7619	0	5.5165	9.9522
Bambusamultiplex	Monocot	85	2272.46	174.888	RNAPolβ	3.16983	Cyt b6/f sVIII	11.989	rpL20	4.024	PS II N	38	44.7059	47	55.2941	0	5.51584	9.98991
Bambusaoldhamii	Monocot	82	2174.56	174.916	RNAPolβ	3.20385	Cyt b6/f sVIII	11.989	rpL20	4.024	PS II N	39	47.561	43	52.439	0	5.50497	9.94416
Bangiopsissubsimplex	Algae	194	5522.79	170.73	ferredoxin-dependent glutamate synthase	3.18676	Cyt b6/f sVIII	12.442	rpL34	3.134	PS I sVIII	68	35.0515	128	65.9794	0	5.37554	9.12993
Banisteriopsiscaapi	Eudicot	80	2713.96	268.522	Ycf2	3.16983	Cyt b6/f sVIII	12.018	rps11	4.024	PS II N	41	51.25	39	48.75	0	5.58373	9.78487
Barbareaverna	Eudicot	87	2999.46	269.208	hypothetical protein	3.16983	hypothetical protein	12.047	rps11	4.024	NADH dehydrogenase ND6	39	44.8276	48	55.1724	0	5.64867	9.69063
Barclayakunstleri	Nymphaeales	84	2710.01	266.547	Ycf2	3.16983	PetN	12.135	rpL20	4.024	PS II N	40	47.619	44	52.381	0	5.51682	9.87398
Barclayalongifolia	Nymphaeales	89	2990.05	264.986	hypothetical chloroplast RF2	3.11363	hypothetical protein	12.135	rpL20	3.923	hypothetical protein orf42	44	49.4382	45	50.5618	0	5.42793	9.84071
Barklyasyringifolia	Eudicot	82	2914.33	268.865	hypothetical chloroplast RF2	3.16983	Cyt b6/f sVIII	12.076	rps18	4.024	PS II N	39	47.561	43	52.439	0	5.57636	9.84186
Barnardiajaponica	Monocot	84	2973.35	265.588	hypothetical chloroplast RF21	3.16983	Cyt b6/f sVIII	12.091	rps11	3.846	NADH-pQ OR s 6	38	45.2381	46	54.7619	0	5.50255	9.73348
Barringtoniafusicarpa	Eudicot	87	3025.66	270.224	Ycf2	3.16983	Cyt b6/f sVIII ycf6	12.047	rps11	4.024	PS II N	38	43.6782	49	56.3218	0	5.5355	9.70549
Barringtoniaracemosa	Eudicot	87	3026.82	270.841	Ycf2	3.16983	Cyt b6/f sVIII ycf6	12.047	rps11	4.024	PS II N	38	43.6782	49	56.3218	0	5.5355	9.70014
Bartheabarthei	Eudicot	82	2747.31	269.392	hypothetical chloroplast RF21	3.16983	Cyt b6/f sVIII	12.091	rps11	4.024	PS II N	40	48.7805	42	51.2195	0	5.57982	9.7671
Bathycoccusprasinos	Algae	52	1351.49	188.837	Uncharacterized protein	3.32102	S II protein ycf12	11.506	50S rpL20	4.139	PS II N	22	42.3077	30	57.6923	0	5.375	9.86103
Bauhiniaacuminata	Eudicot	83	2950.48	266.192	hypothetical protein RF2	3.16983	Cyt b6/f sVIII	12.076	rps11	4.024	PS II N	38	45.7831	45	54.2169	0	5.47453	9.68142
Bauhiniabinata	Eudicot	82	2908.95	269.039	hypothetical protein RF2	3.16983	Cyt b6/f sVIII	11.959	rps11	4.024	PS II N	39	47.561	43	52.439	0	5.51405	9.89328
Baxteriaaustralis	Monocot	86	3002.82	268.711	hypothetical chloroplast RF21	3.13981	Cyt b6/f sVIII	12.062	rps11	3.935	PS II N	40	46.5116	46	53.4884	0	5.547	9.77802
Berberisamurensis	Eudicot	94	2738.7	235.917	Ycf2	3.16983	PetN	11.945	rpL20	4.024	PS II N	37	39.3617	57	60.6383	0	5.50751	9.75781
Berberisbealei	Eudicot	104	3265.52	237.298	hypothetical chloroplast RF2	3.43817	Cyt b6/f sVIII	11.915	rpL20	4.024	PS II N	36	34.6154	68	65.3846	0	5.45117	9.56963
Berberiskoreana	Eudicot	94	2727.39	235.961	Ycf2	2.53894	rpL20	11.813	rps18	4.024	PS II N	38	40.4255	56	59.5745	0	5.46882	9.71589
Berchemiaberchemiifolia	Eudicot	82	2746.64	268.991	hypothetical protein RF2	3.16983	Cyt b6/f sVIII	12.047	rps11	3.935	PS II Z	38	46.3415	44	53.6585	0	5.48403	9.75034
Bergbambostessellata	Monocot	82	2230.97	174.327	RNAPolβ	3.16983	Cyt b6/f sVIII	11.945	rpL36	4.024	PS II N	38	46.3415	44	53.6585	0	5.52721	9.91014
Bergeniascopulosa	Eudicot	85	2990.9	269.28	hypothetical chloroplast RF2	3.16983	Cyt b6/f sVIII	12.076	rps11	4.024	PS II N	37	43.5294	48	56.4706	0	5.5753	9.71042
Bertholletiaexcelsa	Eudicot	91	3117.31	273.044	hypothetical chloroplast RF21	3.37314	Cyt b6/f sVI	11.915	50S rpL20	3.923	putative pvstrnalike protein	41	45.0549	50	54.9451	0	5.46768	9.62778
Bertoloniaacuminata	Eudicot	85	3063.46	268.8	Ycf2	3.16983	Cyt b6/f sVIII	12.018	rps11	4.024	PS II N	38	44.7059	47	55.2941	0	5.47292	9.60962
Beschorneriaseptentrionalis	Monocot	85	2988.92	269.055	hypothetical chloroplast RF21	3.16983	Cyt b6/f sVIII	11.871	rps12	4.024	PS II N	37	43.5294	48	56.4706	0	5.40176	9.67348
Betulacordifolia	Eudicot	94	3109.65	269.319	hypothetical chloroplast RF2	3.16983	Cyt b6/f sVIII	12.047	rps11	3.923	putative pvs-trna-like protein	37	39.3617	57	60.6383	0	5.29497	9.49981
Betulanana	Eudicot	86	3062.93	269.319	Ycf2	3.16983	Cyt b6/f sVIII	12.047	rps11	4.024	PS II N	36	41.8605	50	58.1395	0	5.40425	9.573
Betulaplatyphylla	Eudicot	85	2996.15	269.319	Ycf2	2.03142	Ycf15	12.047	rps11	4.024	PS II N	35	41.1765	50	58.8235	0	5.3694	9.52124
Biddulphiabiddulphiana	Algae	132	3488.21	171.493	RNAPolβ	3.24891	Cyt b6/f sVIII	11.871	rpL34	3.172	PS I sVIII	46	34.8485	86	65.1515	0	5.2098	9.3436
Biddulphiatridens	Algae	131	3367.39	170.522	RNAPolβ	3.24891	Cyt b6/f sVIII	12.325	rpL34	3.172	PS I sVIII	49	37.4046	82	62.5954	0	5.17031	9.38048
Bigelowiellanatans	Algae	61	1843.99	185.962	RNAPolβ	3.63245	PS II T	11.798	rpL20	3.846	PS II N	24	39.3443	37	60.6557	0	5.50946	9.54041
Bismarckianobilis	Monocot	86	3007.02	269.168	hypothetical chloroplast RF21	3.19986	Cyt b6/f sVIII	12.062	rps11	3.846	NADH-pQ OR s 6	40	46.5116	46	53.4884	0	5.44723	9.79891
Blakeaschlimii	Eudicot	85	3066.92	269.517	Ycf2	3.16983	Cyt b6/f sVIII	12.018	rps11	4.024	PS II N	39	45.8824	46	54.1176	0	5.54031	9.6358
Blakiellabartsiifolia	Eudicot	85	2963.6	268.146	hypothetical chloroplast RF21	3.16983	Cyt b6/f sVIII	11.974	rps11	4.024	PS II N	39	45.8824	46	54.1176	0	5.52226	9.82976
Bletillastriata	Monocot	78	2560.63	270.925	Ycf2	3.16983	Cyt b6/f sVIII	11.901	50S rpL20	4.19	PS II M	34	43.5897	44	56.4103	0	5.57109	9.93216
Boeahygrometrica	Eudicot	85	3001.67	266.227	Ycf2	3.41724	Cyt b6/f sVI	12.047	rps11	3.935	PS II N	36	42.3529	49	57.6471	0	5.44194	9.68678
Boehmeriaspicata	Eudicot	100	3271.14	264.48	hypothetical chloroplast RF21	3.16983	Cyt b6/f sVIII	11.754	rps11	4.024	PS II N	42	42	58	58	0	5.52976	9.73521
Boehmeriaumbrosa	Eudicot	101	3285.37	265.099	Ycf2	3.16983	Cyt b6/f sVIII	11.901	rps11	4.024	PS II N	41	40.5941	60	59.4059	0	5.49624	9.72472
Boldiaerythrosiphon	Algae	187	5039.33	140.745	RNAPolβ	3.2449	Cyt b6/f sVIII	12.457	rpL34	3.643	PS I sVIII	65	34.7594	122	65.2406	0	5.50378	9.12616
Bomareaedulis	Monocot	84	2979.52	267.299	Ycf2	3.16983	Cyt b6/f sVIII	12.062	rps11	4.024	PS II N	38	45.2381	46	54.7619	0	5.45916	9.68991
Bombaxceiba	Eudicot	86	3007.1	269.094	Ycf2	3.16983	Cyt b6/f sVIII	12.018	rps11	4.024	PS II N	38	44.186	48	55.814	0	5.50134	9.64054
Borassodendronmachadonis	Monocot	86	3009.26	268.865	Ycf2	3.19986	Cyt b6/f sVIII	12.062	rps11	3.846	NADH-pQ OR s 6	40	46.5116	46	53.4884	0	5.4771	9.776
Bostrychiamoritziana	Algae	214	5430.93	170.453	glutamate synthase	3.25587	Cyt b6/f sVIII	12.325	rpL34	3.287	PS I sVIII	64	29.9065	150	70.0935	0	5.35528	9.01757
Bostrychiasimpliciuscula	Algae	202	5276.59	170.989	glutamate synthase	3.15375	Cyt b6/f sVIII	12.325	rpL34	3.287	PS I sVIII	52	25.7426	150	74.2574	0	5.20273	9.05917
Bostrychiatenella	Algae	206	5306.81	170.519	glutamate synthase	3.26298	PS I M	12.442	rpL34	3.287	PS I sVIII	62	30.0971	144	69.9029	0	5.4191	9.08104
Boswelliasacra	Eudicot	93	3042.43	266.36	Ycf2	2.9603	putative ACRS-like protein	12.076	rps11	3.172	putative ACRS-like protein	44	47.3118	49	52.6882	0	5.38109	9.66849
Bothriochloaalta	Monocot	83	2236.12	175.084	RNAPolβ	3.16983	Cyt b6/f sVIII	11.945	rpL20	4.024	PS II N	38	45.7831	45	54.2169	0	5.50679	9.99444
Botryococcusbraunii	Algae	80	2991.87	298.95	RNAPolβ	3.1548	PS I M	12.047	rpL20	3.935	PS I M	38	47.5	42	52.5	0	5.51482	9.58033
Boulardialatisquama	Eudicot	49	1281.43	269.405	Ycf2	2.85234	ndhH	11.754	rps11	4.685	clp protease proteolytic subunit	4	8.16327	45	91.8367	0	5.643	9.85138
Boutelouacurtipendula	Monocot	85	2259.66	173.125	RNAPolβ	3.16983	Cyt b6/f sVIII	12.032	rpL20	4.024	PS II N	38	44.7059	47	55.2941	0	5.53455	10.0149
Boutelouagracilis	Monocot	85	2264.74	174.166	RNAPolβ	3.16983	Cyt b6/f sVIII	11.959	rps18	4.024	PS II N	39	45.8824	46	54.1176	0	5.54226	10.0018
Boweniaserrulata	Gymnosperm	87	3105.43	290.955	hypothetical protein	3.16983	Cyt b6/f sVIII	11.828	rpL20	3.973	PS II K	45	51.7241	42	48.2759	0	5.48956	9.71624
Brachiariafragrans	Monocot	82	2222.03	175.802	RNAPolβ	3.16983	Cyt b6/f sVIII	11.945	rpL36	4.024	PS II N	38	46.3415	44	53.6585	0	5.48405	9.95245
Brachyelytrumaristosum	Monocot	86	2269.18	171.393	RNAPolβ	3.16983	Cyt b6/f sVIII	11.989	rpL20	4.024	PS II N	38	44.186	48	55.814	0	5.56037	9.99619
Brachypodiumdistachyon	Monocot	81	2060.72	121.597	RNAPolβ	3.16983	Cyt b6/f sVIII	12.032	rpL20	4.024	PS II N	35	43.2099	46	56.7901	0	5.54549	9.88352
Brachypodiumhybridum	Monocot	82	2226.34	169.858	RNAPolβ	3.16983	Cyt b6/f sVIII	12.032	rpL20	4.024	PS II N	36	43.9024	46	56.0976	0	5.5265	9.8852
Brachypodiumstacei	Monocot	82	2226.24	169.858	RNAPolβ	3.16983	Cyt b6/f sVIII	12.032	rpL20	4.024	PS II N	36	43.9024	46	56.0976	0	5.5265	9.87852
Bracteacoccusaerius	Algae	68	3001.1	430.756	cell division protein	3.41921	hypothetical chloroplast protein RF12	11.33	rps12	4.393	PS I sIX	31	45.5882	37	54.4118	0	5.47419	9.70681
Bracteacoccusgiganteus	Algae	78	3664.88	454.656	cell division protein	3.4392	hypothetical chloroplast protein RF12	11.491	rpL20	4.19	PS II M	33	42.3077	45	57.6923	0	5.37103	9.52831
Bracteacoccusminor	Algae	69	3101.68	435.976	cell division protein	3.4392	hypothetical chloroplast protein RF12	11.477	rpL20	4.19	PS II M	30	43.4783	39	56.5217	0	5.34423	9.62469
Braheabrandegeei	Monocot	86	3012.37	272.068	hypothetical chloroplast RF21	3.19986	Cyt b6/f sVIII	12.062	rps11	3.846	NADH-pQ OR s 6	40	46.5116	46	53.4884	0	5.4768	9.7573
Braseniaschreberi	Nymphaeales	89	3005.61	266.086	hypothetical chloroplast RF21	3.11363	hypothetical protein	12.106	rpL20	3.923	hypothetical protein orf42	45	50.5618	44	49.4382	0	5.42649	9.8857
Brassaiopsishainla	Eudicot	87	2831.44	247.925	hypothetical chloroplast RF21	3.37314	Cyt b6/f sVI	12.047	rps11	4.024	PS II N	40	45.977	47	54.023	0	5.56347	9.73164
Brassicajuncea	Eudicot	85	2810.78	268.964	hypothetical chloroplast RF21	3.40119	Cyt b6/f sVI	12.091	rps11	4.024	NADH-pQ OR s 6	37	43.5294	48	56.4706	0	5.61424	9.5531
Brassicanapus	Eudicot	87	3031.01	268.991	hypothetical chloroplast RF21	3.15581	petN gene product	12.091	rps11	4.024	ndhG gene product	38	43.6782	49	56.3218	0	5.61387	9.63778
Brassicanigra	Eudicot	87	3030.53	268.799	Ycf2	3.15581	PetN	12.091	rps11	4.024	NdhG	38	43.6782	49	56.3218	0	5.63016	9.64727
Brassicarapa	Eudicot	87	3031.67	268.964	hypothetical protein Ycf2	3.15581	Cyt b6/f sVIII	12.091	rps11	4.024	NdhG	38	43.6782	49	56.3218	0	5.62661	9.63027
Brayahumilis	Eudicot	84	2785.65	270.029	hypothetical chloroplast RF21	3.16983	Cyt b6/f sVIII	12.091	rps11	4.024	NdhG	37	44.0476	47	55.9524	0	5.56473	9.65666
Bretschneiderasinensis	Eudicot	87	3033.78	269.035	Ycf2	3.16983	Cyt b6/f sVIII	12.047	rps11	4.024	PS II N	37	42.5287	50	57.4713	0	5.49659	9.61546
Brighamiainsignis	Eudicot	90	3413.42	271.435	hypothetical chloroplast RF1	3.16983	Cyt b6/f sVIII	12.047	rps11	4.024	PS II N	42	46.6667	48	53.3333	0	5.65571	9.548
Brizamaxima	Monocot	84	2242.79	168.462	RNAPolβ	3.16983	Cyt b6/f sVIII	11.959	rpL20	4.024	PS II N	40	47.619	44	52.381	0	5.55998	10.0076
Bromusvulgaris	Monocot	82	2225.76	170.357	RNAPolβ	3.16983	Cyt b6/f sVIII	11.959	rpL20	4.024	PS II N	38	46.3415	44	53.6585	0	5.53255	9.9727
BroussonetiakazinokiBroussonetiapapyrifera	Eudicot	81	2932.54	269.884	Ycf2	3.16983	Cyt b6/f sVIII	12.018	rps11	4.024	PS II N	36	44.4444	45	55.5556	0	5.49414	9.67462
Broussonetiapapyrifera	Eudicot	88	3047.13	269.749	hypothetical chloroplast RF21	3.40017	Cyt b6/f sVI	12.018	rps11	4.024	PS II N	36	40.9091	52	59.0909	0	5.43042	9.71467
Bruinsmiapolysperma	Eudicot	85	2545.73	270.217	Ycf2	3.16983	Cyt b6/f sVIII	12.047	rpL32	3.923	putative pvs-trna-like protein	41	48.2353	44	51.7647	0	5.58385	9.92491
Bryopsishypnoides	Algae	69	1894.14	151.961	RNAPolβ	3.51933	hypothetical chloroplast protein RF12	11.857	rpL32	3.859	PS II N	30	43.4783	39	56.5217	0	5.5393	9.625
Bryopsisplumosa	Algae	87	2776.25	305.516	hypothetical protein	3.50414	PS I M	11.857	rpL32	3.986	PS II H	35	40.2299	52	59.7701	0	5.53629	9.55615
Bryopsissp	Algae	88	2542.48	155.138	RNAPolβ	3.49012	PS I M	11.857	rpL32	3.986	photosystem II 10 kDa phosphoprotein	35	39.7727	53	60.2273	0	5.5834	9.43409
Bryothamnionseaforthii	Algae	216	5500.06	169.463	glutamate synthase	3.29795	Cyt b6/f sVIII	12.047	rpL34	3.287	PS I sVIII	71	32.8704	145	67.1296	0	5.33479	9.02146
Buergersiochloabambusoides	Monocot	83	2167.53	174.496	RNAPolβ	3.16983	Cyt b6/f sVIII	11.989	rpL20	4.024	PS II N	38	45.7831	45	54.2169	0	5.54229	9.99244
Bulboplastisapyrenoidosa	Algae	171	4770.84	134.794	RNAPolβ	3.20186	PS I XII	12.047	rpL34	3.605	ferredoxin	60	35.0877	111	64.9123	0	5.49778	9.16266
Buniaserucago	Eudicot	85	2977.1	269.198	Ycf2	3.16983	ycf6	12.091	rps11	4.024	NADH dehydrogenase ND6	39	45.8824	46	54.1176	0	5.64074	9.72524
Buniasorientalis	Eudicot	85	2979.81	269.417	Ycf2	3.16983	ycf6	12.091	rps11	4.024	NADH dehydrogenase ND6	37	43.5294	48	56.4706	0	5.57316	9.66167
Bupleurumboissieuanum	Eudicot	84	2953.54	245.994	Ycf2	3.19686	PetN	12.018	rps11	4.024	PS II N	37	44.0476	47	55.9524	0	5.58251	9.75623
Bupleurumfalcatum	Eudicot	84	2952.05	245.994	Ycf2	3.19686	PetN	12.018	rps11	4.024	PS II N	37	44.0476	47	55.9524	0	5.58251	9.76028
Bupleurumlatissimum	Eudicot	83	2923.35	245.943	hypothetical protein RF2	3.19686	PetN	12.018	rps11	4.024	PS II N	37	44.5783	46	55.4217	0	5.52916	9.7538
Burmanniachampionii	Monocot	35	1312.49	265.067	hypothetical protein RF2	4.31122	rpL36	12.003	rps11	4.533	clp protease proteolytic subunit	2	5.71429	33	94.2857	0	4.9845	10.2995
Burmanniacoelestis	Monocot	84	2998.32	275.318	hypothetical protein RF2	3.19686	PetN	11.93	rps11	3.973	acetyl-CoA carboxylase carboxyltransferaseβ	37	44.0476	47	55.9524	0	5.61303	9.71762
Burmanniacryptopetala	Monocot	38	1414.92	264.76	hypothetical protein RF2	3.64318	PS II N	11.989	rps11	3.287	PS II N	9	23.6842	29	76.3158	0	4.72222	10.1993
Burmannianepalensis	Monocot	29	1297.5	272.295	hypothetical protein RF2	4.19006	Cyt b6/f sV	11.696	rps11	4.253	acetyl-CoA carboxylase carboxyltransferaseβ	3	10.3448	26	89.6552	0	5.185	10
Burmanniaoblonga	Monocot	22	377.866	30.4704	rpL2	4.45557	rpL36	11.433	rps14	4.609	clp protease proteolytic subunit	1	4.54545	21	95.4545	0	4.609	10.1871
Burmeisteraauriculata	Eudicot	87	3359.34	285.75	hypothetical chloroplast RF1	3.16983	Cyt b6/f sVIII	12.018	rps11	4.024	PS II N	43	49.4253	44	50.5747	0	5.64626	9.70775
Burmeisteraborjensis	Eudicot	87	3331.17	271.047	hypothetical chloroplast RF1	3.16983	Cyt b6/f sVIII	12.018	rps11	4.024	PS II N	43	49.4253	44	50.5747	0	5.64214	9.71107
Burmeisteraceratocarpa	Eudicot	87	3350.28	280.863	hypothetical chloroplast RF1	3.16983	Cyt b6/f sVIII	12.018	rps11	4.024	PS II N	42	48.2759	45	51.7241	0	5.60386	9.70676
Burmeisteracrispiloba	Eudicot	87	3358.43	284.981	hypothetical chloroplast RF1	3.16983	Cyt b6/f sVIII	12.018	rps11	4.024	PS II N	43	49.4253	44	50.5747	0	5.63535	9.68209
Burmeisteracyclostigmata	Eudicot	87	3354.43	282.776	hypothetical chloroplast RF1	3.16983	Cyt b6/f sVIII	12.018	rps11	4.024	PS II N	43	49.4253	44	50.5747	0	5.65514	9.69341
Burmeisteracylindrocarpa	Eudicot	87	3348.03	280.074	hypothetical chloroplast RF1	3.16983	Cyt b6/f sVIII	12.018	rps11	4.024	PS II N	43	49.4253	44	50.5747	0	5.64095	9.68977
Burmeisteradomingensis	Eudicot	87	3347.66	277.252	hypothetical chloroplast RF1	3.16983	Cyt b6/f sVIII	12.018	rps11	4.024	PS II N	43	49.4253	44	50.5747	0	5.66137	9.70641
Burmeisterafuscoapicata	Eudicot	87	3344.46	278.273	hypothetical chloroplast RF1	3.16983	Cyt b6/f sVIII	12.018	rps11	4.024	PS II N	42	48.2759	45	51.7241	0	5.60536	9.70287
Burmeisteraloejtnantii	Eudicot	87	3355.32	283.834	hypothetical chloroplast RF1	3.16983	Cyt b6/f sVIII	12.018	rps11	4.024	PS II N	43	49.4253	44	50.5747	0	5.64126	9.69445
Burmeisteralutosa	Eudicot	87	3345.87	279.782	hypothetical chloroplast RF1	3.16983	Cyt b6/f sVIII	12.018	rps11	4.024	PS II N	42	48.2759	45	51.7241	0	5.61598	9.7074
Burmeisteraoyacachensis	Eudicot	87	3336.42	273.592	pothetical chloroplast RF1	3.16983	Cyt b6/f sVIII	12.018	rps11	4.024	PS II N	43	49.4253	44	50.5747	0	5.64214	9.7117
Burmeisteraparviflora	Eudicot	87	3339.55	278.135	pothetical chloroplast RF1	3.16983	Cyt b6/f sVIII	12.018	rps11	4.024	PS II N	43	49.4253	44	50.5747	0	5.62393	9.723
Burmeisterapirrensis	Eudicot	87	3346.9	279.398	pothetical chloroplast RF1	3.16983	Cyt b6/f sVIII	12.018	rps11	4.024	PS II N	43	49.4253	44	50.5747	0	5.62844	9.7077
Burmeisteraresupinata	Eudicot	87	3375.5	293.804	pothetical chloroplast RF1	3.16983	Cyt b6/f sVIII	12.018	rps11	4.024	PS II N	42	48.2759	45	51.7241	0	5.60707	9.64136
Burmeisterarubrosepala	Eudicot	87	3351.4	281.732	pothetical chloroplast RF1	3.16983	Cyt b6/f sVIII	12.018	rps11	4.024	PS II N	43	49.4253	44	50.5747	0	5.65542	9.68845
Burmeisterasmaragdi	Eudicot	87	3364.76	288.184	pothetical chloroplast RF1	3.16983	Cyt b6/f sVIII	12.018	rps11	4.024	PS II N	42	48.2759	45	51.7241	0	5.60979	9.63842
Burmeisterasodiroana	Eudicot	87	3359.8	285.475	pothetical chloroplast RF1	3.16983	Cyt b6/f sVIII	12.018	rps11	4.024	PS II N	43	49.4253	44	50.5747	0	5.63653	9.69439
Buxusmicrophylla	Eudicot	86	3041.57	267.859	hypothetical chloroplast RF2	3.16983	Cyt b6/f sVIII	12.018	rps11	4.024	PS II N	37	43.0233	49	56.9767	0	5.55524	9.62982
Byrsonimacoccolobifolia	Eudicot	88	683.243	270.136	hypothetical chloroplast RF21	3.13981	Cyt b6/f sVIII	12.018	rps11	4.024	hypothetical protein	41	46.5909	47	53.4091	0	5.42666	9.80319
Byrsonimacrassifolia	Eudicot	87	3002.07	270.043	hypothetical chloroplast RF21	3.13981	Cyt b6/f sVIII	12.237	rpL32	4.024	hypothetical protein	40	45.977	47	54.023	0	5.47605	9.81934
Cabombacaroliniana	Nymphaeales	101	3168.29	265.274	PS I assembly protein Ycf2	3.11363	hypothetical protein	12.149	rpL20	3.923	hypothetical protein	45	44.5545	56	55.4455	0	5.39284	9.82371
Cajanuscajan	Eudicot	80	2954.14	271.584	hypothetical chloroplast RF21	3.42929	Cyt b6/f sVI	11.945	rps11	4.024	PS II N	38	47.5	42	52.5	0	5.61261	9.60507
Cakilearabica	Eudicot	85	3017.06	268.966	hypothetical chloroplast RF21	3.40119	Cyt b6/f sVI	12.091	rps11	4.024	NADH-pQ OR s 6	36	42.3529	49	57.6471	0	5.59706	9.54878
Calamuscaryotoides	Monocot	86	3008.63	269.985	hypothetical chloroplast RF21	3.19986	Cyt b6/f sVIII	12.047	rpL32	3.846	NADH-pQ OR s 6	40	46.5116	46	53.4884	0	5.47613	9.80024
Calanthedavidii	Monocot	88	2744.75	223.222	hypothetical chloroplast RF1	3.41222	Cyt b6/f sVI	12.018	rpL20	4.19	PS II N	37	42.0455	51	57.9545	0	5.53746	9.87965
Calanthetriplicata	Monocot	88	3017.89	266.154	Ycf2	3.39618	Cyt b6/f sVI	11.945	rpL20	4.101	NADH-pQ OR s 6	38	43.1818	50	56.8182	0	5.52289	9.83694
Calliarthrontuberculosum	Algae	201	5600.23	170.092	ferredoxin-dependent glutamate synthase	3.14468	Cyt b6/f sVIII	11.886	rpL34	3.465	PS I sVIII	74	36.8159	127	63.1841	0	5.30301	9.11137
Callitrisrhomboidea	Gymnosperm	81	2837.21	293.411	hypothetical protein	3.13981	Cyt b6/f sN	12.12	rps18	3.287	PS I sVIII	42	51.8519	39	48.1481	0	5.35014	9.51777
Callitropsisnootkatensis	Gymnosperm	82	2849.44	294.997	hypothetical chloroplast RF2	3.13981	Cyt b6/f sN	12.208	rps18	3.287	PS I sVIII	42	51.2195	40	48.7805	0	5.24107	9.66108
Callitropsisvietnamensis	Gymnosperm	82	2848.58	293.685	hypothetical chloroplast RF2	3.13981	Cyt b6/f sVIII	12.208	rps18	3.287	PS I sVIII	42	51.2195	40	48.7805	0	5.22445	9.65413
Calocedrusformosana	Gymnosperm	82	2855.79	292.582	hypothetical chloroplast RF2	3.13981	Cyt b6/f sVIII	12.149	rps18	3.643	cytochrome b/f complex 3.5 kDa subunit	40	48.7805	42	51.2195	0	5.28018	9.58833
Caloglossabeccarii	Algae	201	5273.11	170.491	glutamate synthase	3.19982	Cyt b6/f sVIII	12.618	rpL34	3.465	PS I sVIII	65	32.3383	136	67.6617	0	5.36848	9.06014
Caloglossaintermedia	Algae	209	5299.48	169.948	glutamate synthase	3.12272	Cyt b6/f sVIII	12.076	rpL34	3.287	PS I sVIII	63	30.1435	146	69.8565	0	5.37738	9.06423
Caloglossamonosticha	Algae	200	5268.13	169.742	glutamate synthase	3.15674	Cyt b6/f sVIII	12.252	rpL34	3.465	PS I sVIII	61	30.5	139	69.5	0	5.32649	9.08591
Calycanthuschinensis	Magnoliids	84	2947.32	267.95	Ycf2	3.16983	Cyt b6/f sVIII	12.047	rps11	4.024	PS II N	38	45.2381	46	54.7619	0	5.60166	9.70011
Calycanthusfertilisvarferax	Magnoliids	88	2985.27	267.893	Ycf2	3.16983	Ycf6	12.047	rps11	4.024	PS II N	40	45.4545	48	54.5455	0	5.5854	9.67963
Camassiascilloides	Monocot	83	2969.83	269.905	Ycf2	3.16983	Cyt b6/f sVIII	12.091	rps11	3.935	PS II N	38	45.7831	45	54.2169	0	5.45103	9.71484
Camelinasativa	Eudicot	84	2997.82	269.118	Ycf2	3.16983	Cyt b6/f sVIII	12.091	rps11	4.024	NADH-pQ OR s 6	39	46.4286	45	53.5714	0	5.59031	9.72333
Camelliaazalea	Eudicot	87	2748.34	269.114	Ycf2	3.16983	Cyt b6/f sVIII	12.076	rps11	3.923	putative pvs-trna-like protein	40	45.977	46	52.8736	1	5.43823	9.86
Camelliachekiangoleosa	Eudicot	88	3008.54	269.114	Ycf2	3.38519	Cyt b6/f sVI	12.047	rps11	3.923	putative pvs-trna-like protein	38	43.1818	49	55.6818	1	5.32329	9.57441
Camelliacrapnelliana	Eudicot	89	3046.86	269.114	Ycf2	3.16983	Cyt b6/f sVIII	12.076	rps11	3.923	putative pvs-trna-like protein	37	41.573	51	57.3034	1	5.40684	9.66767
Camelliacuspidata	Eudicot	89	3046.87	269.156	Ycf2	3.16983	Cyt b6/f sVIII	12.076	rps11	3.923	putative pvs-trna-like protein	37	41.573	51	57.3034	1	5.40684	9.67537
Camelliadanzaiensis	Eudicot	87	3032.98	268.977	Ycf2	3.16983	Cyt b6/f sVIII	12.076	rps11	3.923	putative pvs-trna-like protein	37	42.5287	49	56.3218	1	5.33232	9.65741
Camelliaelongata	Eudicot	87	3022.17	269.756	Ycf2	3.16983	Cyt b6/f sVIII	12.047	rps11	4.024	PS II N	36	41.3793	50	57.4713	1	5.44806	9.69672
Camelliagrandibracteata	Eudicot	87	2749.29	269.731	Ycf2	3.16983	Cyt b6/f sVIII	12.076	rps11	3.923	putative pvs-trna-like protein	40	45.977	46	52.8736	1	5.43472	9.84822
Camelliaimpressinervis	Eudicot	89	3047.25	269.114	Ycf2	3.16983	Cyt b6/f sVIII	12.076	rps11	3.923	putative pvs-trna-like protein	37	41.573	51	57.3034	1	5.39814	9.66624
Camelliajaponica	Eudicot	89	3073.02	269.114	Ycf2	1.90307	hypothetical chloroplast RF68	12.076	rps11	4.024	PS II N	37	41.573	51	57.3034	1	5.51495	9.67512
Camellialeptophylla	Eudicot	87	2748.95	269.731	Ycf2	3.16983	Cyt b6/f sVIII	12.076	rps11	3.923	putative pvs-trna-like protein	40	45.977	46	52.8736	1	5.43282	9.84826
Camelliamairei	Eudicot	87	3022.11	269.252	Ycf2	3.16983	Cyt b6/f sVIII	12.076	rps11	4.024	PS II N	36	41.3793	50	57.4713	1	5.44556	9.68968
Camelliaoleifera	Eudicot	87	3001.88	269.731	Ycf2	3.16983	Cyt b6/f sVIII	12.091	rps11	3.923	putative pvs-trna-like protein	40	45.977	46	52.8736	1	5.4357	9.71496
Camelliapetelotii	Eudicot	87	2749	269.773	Ycf2	3.16983	Cyt b6/f sVIII	12.076	rps11	3.923	putative pvs-trna-like protein	40	45.977	46	52.8736	1	5.443	9.85267
Camelliapitardii	Eudicot	89	3045.65	268.977	Ycf2	3.16983	Cyt b6/f sVIII	12.076	rps11	3.923	putative pvs-trna-like protein	37	41.573	51	57.3034	1	5.40719	9.6668
Camelliapubicosta	Eudicot	87	2749.16	269.731	Ycf2	3.16983	Cyt b6/f sVIII	12.076	rps11	3.923	putative pvs-trna-like protein	40	45.977	46	52.8736	1	5.43472	9.8422
Camelliareticulata	Eudicot	88	2848.57	269.731	Ycf2	3.16983	Cyt b6/f sVIII	12.076	rps11	3.923	putative pvs-trna-like protein	40	45.4545	47	53.4091	1	5.4328	9.81034
Camelliasinensis	Eudicot	87	3021.27	269.731	Ycf2	3.16983	Cyt b6/f sVIII	12.076	rps11	4.024	PS II N	38	43.6782	48	55.1724	1	5.522	9.73506
Camelliaszechuanensis	Eudicot	87	3022.35	269.731	Ycf2	3.16983	Cyt b6/f sVIII	12.076	rps11	4.024	PS II N	36	41.3793	50	57.4713	1	5.44842	9.6903
Camelliataliensis	Eudicot	89	3044.02	267.945	Ycf2	3.16983	Cyt b6/f sVIII	12.076	rps11	3.923	putative pvs-trna-like protein	38	42.6966	51	57.3034	0	5.44161	9.63639
Camelliayunnanensis	Eudicot	89	3047.34	269.114	Ycf2	3.16983	Cyt b6/f sVIII	12.076	rps11	3.923	putative pvs-trna-like protein	37	41.573	51	57.3034	1	5.40168	9.65765
Campanulapunctata	Eudicot	83	2992.66	294.389	Ycf2	3.16983	Cyt b6/f sVIII	12.135	rps11	4.024	PS II N	41	49.3976	42	50.6024	0	5.62822	9.78336
Campanulatakesimana	Eudicot	83	3000.64	294.389	Ycf2	3.16983	Cyt b6/f sVIII	12.135	rps11	4.024	PS II N	41	49.3976	42	50.6024	0	5.62822	9.78126
Camptothecaacuminata	Eudicot	82	2235.68	121.019	RNAPolβ	3.16983	Cyt b6/f sVIII	12.076	rps11	4.024	PS II N	38	46.3415	44	53.6585	0	5.52784	9.73164
Campynemalineare	Monocot	84	2917.21	257.999	Ycf2	3.16983	Cyt b6/f sVIII	12.032	rpL20	4.024	NADH-pQ OR s 6	37	44.0476	47	55.9524	0	5.51408	9.67347
Cannabissativa	Eudicot	86	3037.14	271.183	Ycf2	3.16983	Cyt b6/f sVIII	11.974	rps11	4.024	PS II N	38	44.186	47	54.6512	1	5.50358	9.76064
Capillipediumvenustum	Monocot	83	2236.75	175.159	RNAPolβ	3.16983	Cyt b6/f sVIII	11.945	rpL20	4.024	PS II N	38	45.7831	45	54.2169	0	5.50787	9.99282
Capsellabursapastoris	Eudicot	89	3027.9	268.945	Ycf2	3.16983	hypothetical protein	12.091	rps11	4.024	NADH-pQ OR s 6	41	46.0674	48	53.9326	0	5.70115	9.77585
Capsellagrandiflora	Eudicot	85	3016.51	269.072	Ycf2	3.16983	Cyt b6/f sVIII	12.091	rps11	4.024	NADH-pQ OR s 6	39	45.8824	46	54.1176	0	5.59485	9.72452
Capsellarubella	Eudicot	84	2977.02	269.072	Ycf2	3.16983	Cyt b6/f sVIII	12.091	rps11	4.024	NADH-pQ OR s 6	39	46.4286	45	53.5714	0	5.59485	9.75873
Capsicumannuum	Eudicot	86	3017.42	267.906	Ycf2	3.16983	Cyt b6/f sVIII	12.106	rps11	4.024	PS II N	39	45.3488	47	54.6512	0	5.47662	9.71732
Capsicumbaccatum	Eudicot	86	3016.11	268.274	Ycf2	3.16983	Cyt b6/f sVIII	12.106	rps11	4.024	PS II N	39	45.3488	47	54.6512	0	5.47433	9.71202
Capsicumchacoense	Eudicot	87	3061.74	267.629	Ycf2	3.16983	Cyt b6/f sVIII	12.106	rps11	4.024	PS II N	39	44.8276	48	55.1724	0	5.49	9.68785
Capsicumchinense	Eudicot	85	3015.7	267.571	Ycf2	3.16983	Cyt b6/f sVIII	12.106	rps11	4.024	PS II N	39	45.8824	47	55.2941	0	5.47728	9.71385
Capsicumeximium	Eudicot	87	3063.93	267.605	Ycf2	3.16983	Cyt b6/f sVIII	12.106	rps11	4.024	PS II N	39	44.8276	48	55.1724	0	5.48641	9.67927
Capsicumfrutescens	Eudicot	86	3048.77	267.906	Ycf2	3.16983	Cyt b6/f sVIII	12.106	rps11	4.024	PS II N	39	45.3488	47	54.6512	0	5.47662	9.64104
Capsicumgalapagoense	Eudicot	87	3063.35	267.605	Ycf2	3.16983	Cyt b6/f sVIII	12.106	rps11	4.024	PS II N	39	44.8276	48	55.1724	0	5.48641	9.68081
Capsicumlycianthoides	Eudicot	83	2923.86	267.72	Ycf2	3.16983	Cyt b6/f sVIII	12.106	rps11	4.024	PS II N	37	44.5783	46	55.4217	0	5.45538	9.68513
Capsicumtovarii	Eudicot	87	3064.35	267.906	Ycf2	3.16983	Cyt b6/f sVIII	12.106	rps11	4.024	PS II N	39	44.8276	48	55.1724	0	5.48869	9.67929
Caraganakorshinskii	Eudicot	76	2504.07	232.492	hypothetical chloroplast RF21	3.16983	Cyt b6/f sVIII	11.798	rps11	4.024	PS II N	38	50	38	50	0	5.59395	9.63326
Caraganakozlowii	Eudicot	76	2504.17	232.886	hypothetical chloroplast RF21	3.16983	Cyt b6/f sVIII	11.974	rps11	4.024	PS II N	38	50	38	50	0	5.50826	9.65137
Caraganamicrophylla	Eudicot	76	2504.07	232.492	hypothetical chloroplast RF21	3.16983	Cyt b6/f sVIII	11.798	rps11	4.024	PS II N	38	50	38	50	0	5.59395	9.63326
Carapaguianensis	Eudicot	86	3021.76	269.234	Ycf2	3.16983	Cyt b6/f sVIII	12.076	rps11	3.961	PS II M	38	44.186	48	55.814	0	5.52213	9.78971
Cardamineamara	Eudicot	85	2975.29	268.931	Ycf2	3.16983	Cyt b6/f sVIII	12.12	rps11	4.024	PS II N	39	45.8824	46	54.1176	0	5.58646	9.78693
Cardamineimpatiens	Eudicot	85	3011.19	269.122	Ycf2	3.16983	Cyt b6/f sVIII	12.091	rps11	4.024	NADH-pQ OR s 6	40	47.0588	45	52.9412	0	5.6204	9.79587
Cardaminelimprichtiana	Eudicot	71	1865.76	120.892	RNAPolβ	3.15581	Cyt b6/f sVIII	12.047	rps11	4.024	NADH-pQ OR s 6	34	47.8873	37	52.1127	0	5.63879	9.8017
Cardamineoligosperma	Eudicot	86	3002.76	268.77	Ycf2	3.16983	Cyt b6/f sVIII	12.091	rps11	4.024	NADH-pQ OR s 6	39	45.3488	47	54.6512	0	5.59779	9.71704
Cardamineparviflora	Eudicot	86	3018.99	269.012	Ycf2	3.16983	Cyt b6/f sVIII	12.091	rps11	4.024	NADH-pQ OR s 6	39	45.3488	47	54.6512	0	5.56956	9.75813
Cardamineresedifolia	Eudicot	85	3015.5	268.914	Ycf2	3.16983	Cyt b6/f sVIII	12.091	rps11	4.024	NADH-pQ OR s 6	40	47.0588	45	52.9412	0	5.5999	9.8062
Cardiocrinumcathayanum	Monocot	81	2720.12	262.373	Ycf2	3.34007	Cyt b6/f sVI	12.076	rpL20	4.024	PS II N	37	45.679	44	54.321	0	5.49246	9.75164
Cardiocrinumcordatum	Monocot	82	2745.29	261.406	Ycf2	3.34007	Cyt b6/f sVI	12.076	rpL20	4.024	PS II N	38	46.3415	44	53.6585	0	5.48661	9.76093
Cardiocrinumgiganteum	Monocot	82	2747.63	261.128	Ycf2	3.34007	Cyt b6/f sVI	12.076	rpL20	4.024	PS II N	39	47.561	43	52.439	0	5.55603	9.79353
Carexneurocarpa	Monocot	81	2274.04	189.277	RNAPolβ	3.23088	Cyt b6/f sVIII	11.915	rps11	4.024	PS II N	41	50.6173	40	49.3827	0	5.4591	9.82048
Carexsiderosticta	Monocot	82	2274.5	192.988	RNAPolβ	3.20385	Cyt b6/f sVIII	11.915	rps11	4.024	PS II N	42	51.2195	40	48.7805	0	5.4616	9.90612
Caricapapaya	Eudicot	84	2976.95	269.807	Ycf2	3.16983	Cyt b6/f sVIII	12.047	rps11	4.024	PS II N	38	45.2381	46	54.7619	0	5.42311	9.69159
Carissamacrocarpa	Eudicot	85	2979.86	266.421	Ycf2	3.16983	Cyt b6/f sVIII	12.047	rps11	4.024	PS II N	38	44.7059	47	55.2941	0	5.46468	9.75536
Carludovicapalmata	Monocot	86	3002.55	269.652	hypothetical chloroplast RF21	3.16983	Cyt b6/f sVIII	12.047	rpL32	4.024	NADH-pQ OR s 6	40	46.5116	46	53.4884	0	5.47848	9.80817
Carmichaeliaaustralis	Eudicot	76	2490.68	224.453	Ycf2	3.16983	Cyt b6/f sVIII	11.798	rps11	4.024	PS II N	39	51.3158	37	48.6842	0	5.45382	9.77408
Carnegieagigantea	Eudicot	67	2165.87	258.611	hypothetical chloroplast RF2	3.16983	Cyt b6/f sVIII	11.798	rps11	3.935	LhbA protein	30	44.7761	37	55.2239	0	5.73257	9.86459
Carpinusbetulus	Eudicot	84	2984.76	267.917	Ycf2	2.03142	Ycf15	12.047	rps11	4.024	PS II N	36	42.8571	48	57.1429	0	5.38536	9.50892
Carpinuscordata	Eudicot	85	2990.98	267.817	Ycf2	2.03142	Ycf15	12.047	rps11	4.024	PS II N	36	42.3529	49	57.6471	0	5.38889	9.56671
Carpinusputoensis	Eudicot	83	2885.06	267.817	Ycf2	0.71391	acetyl-CoA carboxylaseβ	12.047	rps11	4.024	PS II N	35	42.1687	48	57.8313	0	5.41517	9.56867
Carpodetusserratus	Eudicot	89	3134.23	285.451	hypothetical chloroplast RF2	3.16983	Cyt b6/f sVIII	12.179	rps18	4.024	PS II N	41	46.0674	48	53.9326	0	5.61885	9.9201
Carteriacerasiformis	Algae	78	4099.1	377.58	RNAPolβ	3.46923	hypothetical chloroplast RF12	11.623	rpL20	4.164	PS II K	27	34.6154	51	65.3846	0	5.53078	9.48208
Carthamustinctorius	Eudicot	84	2931.35	268.936	Ycf2	3.37314	PetL	12.047	rpL32	4.024	PS II N	37	44.0476	47	55.9524	0	5.48286	9.69485
Carumcarvi	Eudicot	80	1859.98	83.1596	PS I P700 apoprotein A1	3.16983	Cyt b6/f sVIII	11.974	rps11	4.024	PS II N	38	47.5	42	52.5	0	5.57574	10.1206
Caryopterismongholica	Eudicot	86	2951.11	266.907	hypothetical chloroplast RF21	3.15581	Cyt b6/f sVIII	12.047	rps11	4.024	PS II N	37	43.0233	49	56.9767	0	5.47405	9.79569
Caryotamitis	Monocot	86	3011.7	269.385	hypothetical chloroplast RF21	3.19986	Cyt b6/f sVIII	12.018	rps11	3.846	NADH-pQ OR s 6	40	46.5116	46	53.4884	0	5.48713	9.798
Cassythafiliformis	Magnoliids	67	2120.66	219.272	hypothetical protein	3.16983	Cyt b6/f sN	11.886	rps11	4.024	PS II N	28	41.791	39	58.209	0	5.56129	9.68808
Castaneahenryi	Eudicot	83	2976.39	267.848	hypothetical chloroplast RF21	3.16983	Cyt b6/f sVIII	12.047	rps11	4.024	PS II N	40	48.1928	43	51.8072	0	5.59373	9.86188
Castaneamollissima	Eudicot	83	2976.94	267.848	hypothetical chloroplast RF21	3.16983	Cyt b6/f sVIII	12.047	rps11	4.024	PS II N	41	49.3976	42	50.6024	0	5.63678	9.90043
Castanopsisconcinna	Eudicot	82	3055.61	267.838	hypothetical chloroplast RF21	2.72109	PS II I	12.047	rps11	3.528	PS II I	30	36.5854	51	62.1951	0	5.34632	9.46122
Castanopsisechinocarpa	Eudicot	84	2983.2	267.636	hypothetical chloroplast RF22	3.16983	Cyt b6/f sVIII	12.047	rps11	4.024	PS II N	37	44.0476	47	55.9524	0	5.62568	9.63917
Castanopsishainanensis	Eudicot	84	2986.86	267.85	hypothetical chloroplast RF22	3.16983	Cyt b6/f sVIII	12.047	rps11	4.024	PS II N	36	42.8571	48	57.1429	0	5.62	9.59613
Castillejaparamensis	Eudicot	84	2831.28	266.159	hypothetical chloroplast RF22	3.16983	Cyt b6/f sVIII	12.047	rps11	4.024	PS II N	36	42.8571	48	57.1429	0	5.46739	9.82131
Catapodiumrigidum	Monocot	83	2232.94	168.092	RNAPolβ	3.16983	Cyt b6/f sVIII	11.959	rpL20	4.024	PS II N	38	45.7831	45	54.2169	0	5.49311	9.91251
Catharanthusroseus	Eudicot	87	2988.31	266.024	hypothetical chloroplast RF22	3.16983	Cyt b6/f sVIII	12.047	rps11	3.808	NADH-pQ OR s 6	40	45.977	47	54.023	0	5.4623	9.69283
Cathayaargyrophylla	Gymnosperm	74	2036.06	196.13	hypothetical protein	3.08449	Cathaya argyrophylla chloroplast DNA	11.945	rpL36	3.783	PS II N	36	48.6486	38	51.3514	0	5.59647	9.61329
Cattleyacrispata	Monocot	78	2581.42	269.55	Ycf2	3.16983	Cyt b6/f sVIII	11.857	30S rps11	4.19	PS II M	35	44.8718	43	55.1282	0	5.60543	9.87274
Cattleyaliliputana	Monocot	78	2581.06	269.52	Ycf2	3.16983	Cyt b6/f sVIII	11.857	30S rps11	4.19	PS II M	35	44.8718	43	55.1282	0	5.58083	9.86633
Caulerpacliftonii	Algae	111	3276.13	184.801	cell division protein	3.42315	photosystem II protein	12.325	rpL32	3.287	PS I sVIII	44	39.6396	67	60.3604	0	5.57325	9.50351
Caulerpamanorensis	Algae	112	3684.92	190.55	cell division protein FTSH	3.59026	PS I M	11.886	rpL20	3.287	PS I sVIII	40	35.7143	72	64.2857	0	5.62193	9.33214
Caulerparacemosa	Algae	91	3148.99	182.485	cell division protein FTSH	3.59026	PS I sXII	11.886	50S rpL20	3.287	PS I sVIII	42	46.1538	49	53.8462	0	5.63774	9.42341
Cedrusdeodara	Gymnosperm	76	2295.18	250.599	hypothetical protein	2.90928	Cedrus deodara chloroplast DNA	11.945	rpL36	3.287	PS I sVIII	38	50	38	50	0	5.48811	9.65408
Cenchrusamericanus	Monocot	88	2212.12	121.47	RNAPolβ	3.16983	Cyt b6/f sVIII	11.945	rpL36	4.024	PS II N	37	42.0455	51	57.9545	0	5.40186	9.88422
Cenchruspurpureus	Monocot	88	2267.13	168.42	RNAPolβ	3.42625	Cyt b6/f sVI	11.945	rpL36	4.024	PS II N	38	43.1818	50	56.8182	0	5.32971	9.89224
Centaureadiffusa	Eudicot	90	2987.14	268.948	putative chloroplast RF21	3.37314	Cyt b6/f sVI	12.047	rpL32	3.986	hypothetical protein	41	45.5556	49	54.4444	0	5.29673	9.73563
Centothecalappacea	Monocot	85	2265.32	174.529	RNAPolβ	3.16983	Cyt b6/f sVIII	11.945	rpL36	4.024	PS II N	38	44.7059	47	55.2941	0	5.54005	9.994
Centropodiaglauca	Monocot	85	2264.68	174.266	RNAPolβ	3.16983	Cyt b6/f sVIII	11.945	rpL36	4.024	PS II N	38	44.7059	47	55.2941	0	5.51918	9.95289
Centropogongranulosus	Eudicot	89	3421.75	293.623	hypothetical chloroplast RF1	3.16983	Cyt b6/f sVIII	12.047	rps11	4.024	PS II N	43	48.3146	46	51.6854	0	5.67814	9.62185
Centropogonnigricans	Eudicot	87	3351.01	280.187	hypothetical chloroplast RF1	3.16983	Cyt b6/f sVIII	12.018	rps11	4.024	PS II N	43	49.4253	44	50.5747	0	5.63474	9.70239
Cephalantherahumilis	Monocot	73	2404.57	268.735	hypothetical chloroplast RF21	3.16983	Cyt b6/f sVIII	11.945	rps11	4.19	PS II M	28	38.3562	45	61.6438	0	5.59543	9.87327
Cephalantheralongifolia	Monocot	86	3011.67	269.304	hypothetical chloroplast RF21	3.16983	Cyt b6/f sVIII	12.442	rpL32	4.101	NADH-pQ OR s 6	38	44.186	48	55.814	0	5.55774	9.75983
Cephalotaxusoliveri	Gymnosperm	82	2903.22	316.819	hypothetical protein Ycf1	3.17187	PS I M	11.711	rps18	3.287	PS I sVIII	43	52.439	39	47.561	0	5.49377	9.54067
Cephalotaxussinensis	Gymnosperm	82	2912.45	312.701	hypothetical protein Ycf1	3.17187	PS I M	11.681	rpL16	3.287	PS I sVIII	45	54.878	37	45.122	0	5.46629	9.66727
Cephalotaxuswilsoniana	Gymnosperm	82	2941.23	333.395	hypothetical protein Ycf1	3.17187	PS I M	11.681	rpL16	3.287	PS I sVIII	44	53.6585	38	46.3415	0	5.42439	9.59284
Ceramiumjaponicum	Algae	199	5456.4	170.462	ferredoxin-dependent glutamate synthase	3.28793	Cyt b6/f sVIII	12.691	rpL34	3.35	ferredoxin	75	37.6884	123	61.809	1	5.40261	9.01537
Ceramiumsungminbooi	Algae	191	5354.4	170.35	ferredoxin-dependent glutamate synthase	3.28793	Cyt b6/f sVIII	12.544	rpL34	3.16	ferredoxin	68	35.6021	123	64.3979	0	5.30129	8.90479
Cerataulinadaemon	Algae	132	3453.25	163.52	RNAPolβ	3.24891	Cyt b6/f sVIII	12.749	rpL34	3.172	PS I sVIII	51	38.6364	81	61.3636	0	5.27606	9.27436
Ceratophyllumdemersum	Bryophyte	85	2993.11	268.963	hypothetical chloroplast RF2	3.16983	Cyt b6/f sVIII	12.018	rps11	4.024	PS II N	42	49.4118	43	50.5882	0	5.68067	9.9606
Ceratozamiahildae	Gymnosperm	87	3100.12	289.37	hypothetical protein	3.16983	Cyt b6/f sVIII	11.945	rpL36	3.973	PS II K	43	49.4253	44	50.5747	0	5.45809	9.72448
Cercidiphyllumjaponicum	Eudicot	84	2942.21	269.05	hypothetical chloroplast RF21	0.44858	rpL16	12.076	rps11	4.024	PS II N	41	48.8095	43	51.1905	0	5.57844	9.67202
Cercisglabra	Eudicot	83	2959.82	267.275	hypothetical protein RF2	3.16983	Cyt b6/f sVIII	12.018	rps11	3.973	NADH-pQ OR s 6	39	46.988	44	53.012	0	5.50221	9.75398
Chaenomelesjaponica	Eudicot	83	2840.02	267.846	hypothetical chloroplast RF2	3.19686	Cyt b6/f sVIII	12.047	rps11	4.024	PS II N	37	44.5783	46	55.4217	0	5.51938	9.76811
Chaetiumbromoides	Monocot	85	2259.4	176.571	RNAPolβ	3.16983	Cyt b6/f sVIII	11.945	rpL36	4.024	PS II N	38	44.7059	47	55.2941	0	5.55545	9.99398
Chaetocerossimplex	Algae	131	3367.18	162.195	RNAPolβ	3.24089	PS I M	12.749	rpL34	3.172	PS I sVIII	57	43.5115	74	56.4885	0	5.23047	9.40577
Chaetosphaeridiumglobosum	Algae	98	3004.88	195.347	cell division protein	3.20183	Cyt b6/f sVIII	11.857	rps18	3.223	PS I sVIII	45	45.9184	53	54.0816	0	5.30773	9.52928
Chamaecyparisformosensis	Gymnosperm	83	2829.02	283.279	hypothetical protein	3.13981	Cyt b6/f sVIII	12.208	rps18	3.287	PS I sVIII	42	50.6024	41	49.3976	0	5.29174	9.56554
Chamaecyparishodginsii	Gymnosperm	83	2774.93	277.984	hypothetical protein RF1	3.13981	Cyt b6/f sVIII	12.12	rpL20	3.287	PS I sVIII	42	50.6024	41	49.3976	0	5.30719	9.62122
Chamaeropshumilis	Monocot	86	3017.92	270.144	hypothetical chloroplast RF21	3.19986	Cyt b6/f sVIII	12.062	rps11	3.846	NADH-pQ OR s 6	39	45.3488	47	54.6512	0	5.47785	9.73689
Champereiamanillana	Eudicot	73	2538.75	267.29	hypothetical protein RF2	3.19686	Cyt b6/f sVIII	12.003	rpL20	4.024	PS II N	31	42.4658	42	57.5342	0	5.66961	9.86871
Characiochlorisacuminata	Algae	73	3140.68	395.735	cell division protein	3.42119	hypothetical chloroplast RF12	11.74	rps18	4.19	PS II M	29	39.726	44	60.274	0	5.71666	9.61332
Charavulgaris	Algae	105	2963.1	173.927	hypothetical protein RF1	3.27596	Cyt b6/f sVIII	11.769	rpL20	4.062	hypothetical protein	43	40.9524	62	59.0476	0	5.36877	9.22361
Chasechloaegregia	Monocot	82	2218.04	172.982	RNAPolβ	3.16983	Cyt b6/f sVIII	11.945	rpL36	4.024	PS II N	38	46.3415	44	53.6585	0	5.50611	9.92548
Chasechloamadagascariensis	Monocot	81	2203.95	174.533	RNAPolβ	3.16983	Cyt b6/f sVIII	11.945	rpL36	4.024	PS II N	38	46.9136	43	53.0864	0	5.50413	9.89281
Chasmanthiumlaxum	Monocot	83	2235.76	173.813	RNAPolβ	3.16983	Cyt b6/f sVIII	11.945	rpL36	4.024	PS II N	37	44.5783	46	55.4217	0	5.46711	9.92296
Cheilantheslindheimeri	Pteridophyte	88	3007.23	243.232	conserved hypothetical chloroplast protein ycf2	3.00658	Cyt b6/f sVIII	11.784	rps18	3.223	PS I sVIII	34	38.6364	54	61.3636	0	5.50594	9.54798
Chenopodiumalbum	Eudicot	84	2990.1	249.002	Ycf2	3.16983	Cyt b6/f sVIII	11.974	rps11	4.024	PS II N	38	45.2381	46	54.7619	0	5.504	9.69913
Chenopodiumquinoa	Eudicot	84	2999.44	252.102	Ycf2	3.16983	Cyt b6/f sVIII	11.974	rps11	4.024	PS II N	36	42.8571	48	57.1429	0	5.49897	9.69691
Chikusichloaaquatica	Monocot	83	2233.92	171.725	RNAPolβ	3.16983	Cyt b6/f sVIII	11.945	rpL36	4.024	PS II N	38	45.7831	45	54.2169	0	5.51976	9.94856
Chimonobambusatumidissinoda	Monocot	83	2245.04	174.388	RNAPolβ	3.16983	Cyt b6/f sVIII	11.945	rpL36	4.024	PS II N	38	45.7831	45	54.2169	0	5.52116	9.93782
Chimonocalamuslongiusculus	Monocot	81	2213.65	176.194	RNAPolβ	3.16983	Cyt b6/f sVIII	11.945	rpL36	4.024	PS II N	38	46.9136	43	53.0864	0	5.52753	9.86628
Chionanthusparkinsonii	Monocot	88	3018.94	252.973	Ycf2	3.16983	Cyt b6/f sVIII	12.047	rps11	4.024	PS II N	38	43.1818	50	56.8182	0	5.53779	9.68104
Chionanthusretusus	Monocot	87	3004.33	266.459	Ycf2	3.16983	Cyt b6/f sVIII	12.047	rps11	4.024	PS II N	37	42.5287	50	57.4713	0	5.50524	9.69326
Chionanthusrupicola	Monocot	88	3020.63	253.019	Ycf2	3.16983	Cyt b6/f sVIII	12.047	rps11	4.024	PS II N	36	40.9091	52	59.0909	0	5.48972	9.62433
Chionochloamacra	Monocot	85	2265.17	175.24	RNAPolβ	3.16983	Cyt b6/f sVIII	11.945	rpL36	4.024	PS II N	37	43.5294	48	56.4706	0	5.55768	9.90694
Chiritaeburnea	Eudicot	88	3023.31	266.163	hypothetical chloroplast RF21	3.41724	Cyt b6/f sVI	12.047	rps11	4.024	PS II N	39	44.3182	49	55.6818	0	5.57395	9.76771
Chlamydomonasleiostraca	Algae	79	3249.42	377.908	cell division protein	3.42925	hypothetical chloroplast RF12	11.652	rpL20	4.431	PS II M	32	40.5063	47	59.4937	0	5.66803	9.67057
Chlamydomonasreinhardtii	Algae	69	2901.83	357.789	RNAPolβ	3.33209	hypothetical chloroplast RF12	11.784	rps18	4.19	Cyt b6/f sV	32	46.3768	37	53.6232	0	5.57734	9.73719
Chloranthusjaponicus	Eudicot	86	3058.66	271.739	hypothetical protein RF2	3.15778	Cyt b6/f sVIII	12.164	rpL32	4.024	NADH-pQ OR s 6	40	46.5116	46	53.4884	0	5.56	9.67591
Chloranthusspicatus	Eudicot	86	3055.93	271.857	hypothetical protein RF2	3.15778	Cyt b6/f sVIII	12.164	rpL32	4.024	NADH-pQ OR s 6	40	46.5116	46	53.4884	0	5.55542	9.70609
Chlorellaheliozoae	Algae	78	2406.49	184.157	cell division protein	3.36929	Cyt b6/f sVI	11.637	rps18	4.139	PS I sVIII	35	44.8718	43	55.1282	0	5.34309	9.48019
Chlorellamirabilis	Algae	77	2525.16	241.536	cell division protein	3.31201	PS I M	11.959	rps18	3.363	PS I sVIII	36	46.7532	41	53.2468	0	5.56542	9.72959
Chlorellasorokiniana	Algae	79	2386.91	178.085	cell division protein	3.37409	PS I M	11.784	rps18	4.139	PS I sVIII	40	50.6329	39	49.3671	0	5.41153	9.72849
Chlorellavariabilis	Algae	80	2359.79	172.878	cell division protein	3.38614	PS I M	11.667	rpL20	3.935	PS II N	36	45	44	55	0	5.38261	9.53252
Chlorellavulgaris	Algae	174	3401.66	197.173	unnamed protein product	3.31004	PS I M	12.325	unnamed protein product	3.846	PS II N	44	25.2874	130	74.7126	0	5.45516	9.52052
Chlorisbarbata	Monocot	85	2249.89	174.524	RNAPolβ	3.16983	Cyt b6/f sVIII	11.959	rps18	4.024	PS II N	38	44.7059	47	55.2941	0	5.51539	9.95974
Chloristruncata	Monocot	85	2248.24	173.678	RNAPolβ	3.16983	Cyt b6/f sVIII	11.959	rps18	4.024	PS II N	38	44.7059	47	55.2941	0	5.51371	9.97098
Chlorisvirgata	Monocot	85	2249.42	173.823	RNAPolβ	3.16983	Cyt b6/f sVIII	11.959	rps18	4.024	PS II N	38	44.7059	47	55.2941	0	5.51168	9.97721
Chlorodesmisfastigiata	Algae	85	2646.63	280.107	cell division protein	3.48945	Cyt b6/f sVI	12.325	rpL32	4.139	PS I sVIII	29	34.1176	56	65.8824	0	5.62121	9.5353
Chlorogalumpomeridianum	Monocot	84	2961.87	268.317	hypothetical chloroplast RF21	3.16983	Cyt b6/f sVIII	12.091	rps11	3.935	PS II N	38	45.2381	46	54.7619	0	5.45234	9.75313
Chlorokybusatmophyticus	Algae	114	3063.61	157.831	RNAPolβ	3.2449	Cyt b6/f sVIII	11.871	rpL20	3.223	PS I sVIII	52	45.614	62	54.386	0	5.54331	9.49381
Chlorotetraedronincus	Algae	69	2973.87	423.618	cell division protein	3.35517	hypothetical chloroplast RF12	11.491	rpL20	4.393	PS I s IX	33	47.8261	35	50.7246	1	5.51915	9.79463
Chondruscrispus	Algae	204	5491.23	170.025	ferredoxin-dependent glutamate synthase	3.13675	Cyt b6/f sVIII	12.837	rpL34	2.854	conserved hypothetical plastid protein	73	35.7843	131	64.2157	0	5.36514	9.04157
Choreocolaxpolysiphoniae	Algae	71	2190.84	134.234	RNAPolβ	4.57175	50S rpL36	11.623	rpL20	3.859	acyl carrier protein	7	9.85915	64	90.1408	0	5.36286	9.40589
Choricystisparasitica	Algae	79	2528.86	272.31	cell division protein	3.16883	PS I M	11.725	rpL36	3.935	PS I M	33	41.7722	46	58.2278	0	5.52358	9.7293
Christellaappendiculata	Pteridophyte	88	2996.8	241.081	conserved hypothetical chloroplast protein ycf2	3.399	Cyt b6/f sVIII	11.857	rps18	3.643	PS I M	32	36.3636	56	63.6364	0	5.40084	9.56614
Chromeravelia	Protist	78	3434.26	246.714	RNAPolβ	4.02394	Cyt b6/f sV	11.871	rps13	3.605	PS II T	22	28.2051	56	71.7949	0	5.34695	9.56741
Chromochloriszofingiensis	Algae	68	3007.51	403.569	cell division protein	3.37713	hypothetical chloroplast RF12	11.447	rps14	4.329	PS I H	31	45.5882	37	54.4118	0	5.37348	9.72897
Chroomonasplacoidea	Algae	147	3624.94	143.074	RNAPolβ	3.24698	PS I sXII	12.837	rpL34	3.363	PS I sVIII	57	38.7755	90	61.2245	0	5.32632	9.28346
Chrysanthemumboreale	Eudicot	87	2909.96	267.641	hypothetical chloroplast RF2	3.16983	Cyt b6/f sVIII	12.047	rpL32	4.024	PS II N	38	43.6782	49	56.3218	0	5.55292	9.7712
Chrysanthemumindicum	Eudicot	83	2779.34	268.61	hypothetical chloroplast RF2	3.16983	Cyt b6/f sVIII	12.047	rpL32	4.024	PS II N	38	45.7831	45	54.2169	0	5.55661	9.69991
Chrysanthemummorifolium	Eudicot	85	2787.65	268.628	hypothetical chloroplast RF2	3.16983	Cyt b6/f sVIII	12.047	rpL32	4.024	PS II N	38	44.7059	47	55.2941	0	5.55629	9.80691
Chrysobalanusicaco	Eudicot	83	2981.86	269.285	hypothetical chloroplast RF2	3.16983	Cyt b6/f sVIII	12.076	rpL32	4.024	PS II N	39	46.988	44	53.012	0	5.50687	9.81852
Chrysochromulinaparva	Protist	112	2876.46	142.947	RNAPolβ	3.25498	PS I M	12.501	rpL34	3.363	PS I sVIII	47	41.9643	65	58.0357	0	5.49706	9.22323
Chrysopogongryllus	Monocot	83	2238.92	177.153	RNAPolβ	3.16983	Cyt b6/f sVIII	12.106	rpL20	4.024	PS II N	37	44.5783	46	55.4217	0	5.47057	9.94878
Chrysopogonorientalis	Monocot	83	2234.96	177.303	RNAPolβ	3.16983	Cyt b6/f sVIII	12.106	rpL20	4.024	PS II N	36	43.3735	47	56.6265	0	5.44506	9.8826
Chrysopogonserrulatus	Monocot	84	2257.99	177.276	RNAPolβ	3.16983	Cyt b6/f sVIII	12.106	rpL20	4.024	PS II N	35	41.6667	49	58.3333	0	5.40586	9.87
Chrysopogonzizanioides	Monocot	83	2236.91	175.039	RNAPolβ	3.16983	Cyt b6/f sVIII	12.106	rpL20	4.024	PS II N	37	44.5783	46	55.4217	0	5.54635	9.93985
Chuniophoenixnana	Monocot	86	2998.76	262.217	hypothetical chloroplast RF2	3.19986	Cyt b6/f sVIII	12.062	rps11	3.846	NADH-pQ OR s 6	40	46.5116	46	53.4884	0	5.48918	9.80435
Chusqueacircinata	Monocot	84	2256.92	171.323	RNAPolβ	3.16983	Cyt b6/f sVIII	11.989	rpL20	4.024	PS II N	38	45.2381	46	54.7619	0	5.54224	9.95917
Chusquealiebmannii	Monocot	82	2216.73	171.323	RNAPolβ	3.16983	Cyt b6/f sVIII	11.989	rpL20	4.024	PS II N	37	45.122	45	54.878	0	5.55841	9.96478
Chusqueaspectabilis	Monocot	83	2227.74	163.6	RNAPolβ	3.16983	Cyt b6/f sVIII	11.989	rpL20	4.024	PS II N	37	44.5783	46	55.4217	0	5.52457	9.923
Cibotiumbarometz	Gymnosperm	87	2522.63	195.76	conserved hypothetical protein Ycf1	2.90234	Cyt b6/f sVIII	11.915	rps18	3.643	PS II M	34	39.0805	53	60.9195	0	5.44203	9.50472
Cicerarietinum	Eudicot	75	2479.58	225.945	hypothetical chloroplast RF21	3.42822	Cyt b6/f sVI	11.901	rps11	4.024	PS II N	37	49.3333	38	50.6667	0	5.47841	9.60287
Cicutavirosa	Eudicot	85	2961.09	247.124	hypothetical chloroplast RF2	3.16983	Cyt b6/f sVIII	12.018	rps11	4.024	PS II N	37	43.5294	48	56.4706	0	5.49635	9.78756
Cinnamomumcamphora	Magnoliids	84	2758.99	271.333	hypothetical chloroplast RF2	3.16983	Cyt b6/f sVIII	12.149	rpL20	4.024	PS II N	39	46.4286	45	53.5714	0	5.54769	9.72589
Cinnamomummicranthum	Magnoliids	79	2647.2	270.955	hypothetical chloroplast RF2	3.16983	Cyt b6/f sVIII	12.076	rpL20	4.024	NADH-pQ OR s 6	39	49.3671	40	50.6329	0	5.46482	9.75503
Cinnamomumverum	Magnoliids	81	2657.99	271.329	hypothetical chloroplast RF2	3.16983	Cyt b6/f sVIII	12.149	rpL20	4.024	PS II N	40	49.3827	41	50.6173	0	5.56013	9.77563
Circaeasteragrestis	Eudicot	85	2846.04	234.757	Ycf2	3.16983	Cyt b6/f sVIII	12.032	rps11	4.024	PS II N	37	43.5294	48	56.4706	0	5.64754	9.77565
Cirsiumarvense	Eudicot	88	3021.76	269.059	putative chloroplast RF21	3.37314	Cyt b6/f sVI	12.047	rpL32	4.024	PS II N	38	43.1818	50	56.8182	0	5.46692	9.78274
Cirsiumeriophorum	Eudicot	87	3002.42	268.978	putative chloroplast RF21	3.40317	Cyt b6/f sVI	12.047	rpL32	4.024	PS II N	38	43.6782	49	56.3218	0	5.46358	9.7389
Cirsiumvulgare	Eudicot	88	3023.08	269.356	putative chloroplast RF21	3.40317	Cyt b6/f sVI	12.047	rpL32	4.024	PS II N	38	43.1818	50	56.8182	0	5.46692	9.77016
Cistanchedeserticola	Eudicot	31	1010.72	265.682	putative chloroplast RF21	3.45419	PS I M	11.813	rps18	4.622	ATP-dependent Clp protease proteolytic subunit	2	6.45161	29	93.5484	0	5.321	10.1292
Cistanchephelypaea	Eudicot	50	1489.61	271.912	hypothetical chloroplast RF21	1.83629	PS I J	11.842	rps11	3.465	PS II J	11	22	39	78	0	5.34573	9.83279
Cistanthelongiscapa	Eudicot	85	2979.21	265.628	Ycf2	3.16983	Cyt b6/f sVIII	11.974	rps11	4.024	PS II N	37	43.5294	48	56.4706	0	5.603	9.7485
Citrullusamarus	Eudicot	85	2976.31	268.154	Ycf2	3.18787	Cyt b6/f sVIII	12.047	rps11	4.19	PS II M	41	48.2353	44	51.7647	0	5.57341	9.87168
Citrulluscolocynthis	Eudicot	86	2910.72	268.073	Ycf2	3.18787	Cyt b6/f sVIII	12.047	rps11	4.024	PS II N	43	50	43	50	0	5.58777	9.86705
Citrusdepressa	Eudicot	87	3026.78	267.991	hypothetical protein RF2	3.16983	Cyt b6/f sVIII	12.047	rps11	4.024	PS II N	38	43.6782	49	56.3218	0	5.51674	9.76953
Citrullusmucosospermus	Eudicot	85	2955.42	268.154	Ycf2	3.42822	Cyt b6/f sVI	12.047	rps11	4.024	PS II N	42	49.4118	43	50.5882	0	5.55669	9.75307
Citrullusrehmii	Eudicot	85	2945.47	268.073	Ycf2	3.18787	Cyt b6/f sVIII	12.047	rps11	4.024	PS II N	42	49.4118	43	50.5882	0	5.53831	9.89491
Citrusaurantiifolia	Eudicot	93	3082.43	268.022	hypothetical chloroplast RF21	3.16983	Cyt b6/f sVIII	12.076	rps11	4.024	PS II N	40	43.0108	53	56.9892	0	5.54288	9.76143
Citrulluslanatus	Eudicot	87	2955.42	267.991	hypothetical protein RF2	3.16983	Cyt b6/f sVIII	12.076	rps11	4.024	PS II N	38	43.6782	49	56.3218	0	5.51674	9.76953
Citruslimon	Eudicot	93	3082.88	267.991	hypothetical protein RF2	3.16983	Cyt b6/f sVIII	12.076	rps11	4.024	PS II N	40	43.0108	53	56.9892	0	5.54288	9.78906
Citrusmaxima	Eudicot	89	3039.34	267.947	hypothetical protein RF2	3.16983	Cyt b6/f sVIII	12.076	rps11	4.024	PS II N	40	44.9438	49	55.0562	0	5.54288	9.77039
Citrusplatymamma	Eudicot	89	3012.11	267.991	hypothetical protein RF2	3.16983	Cyt b6/f sVIII	12.076	rps11	4.024	PS II N	41	46.0674	48	53.9326	0	5.57849	9.79613
Citrusreticulata	Eudicot	89	3051.8	267.886	hypothetical protein RF2	3.16983	Cyt b6/f sVIII	12.076	rps11	4.024	PS II N	39	43.8202	50	56.1798	0	5.50626	9.72052
Citrussinensis	Eudicot	86	3003.93	267.991	hypothetical protein RF2	3.16983	Cyt b6/f sVIII	12.076	rps11	4.024	PS II N	38	44.186	48	55.814	0	5.51505	9.73179
Clausenaexcavata	Eudicot	86	2979.81	268.336	Ycf2	3.16983	Cyt b6/f sVIII	12.076	rps11	4.024	PS II N	37	43.0233	49	56.9767	0	5.45154	9.75782
Clematisterniflora	Eudicot	92	3098.22	266.828	hypothetical chloroplast RF2	3.16983	Cyt b6/f sVIII	12.018	rps11	4.024	PS II N	37	40.2174	54	58.6957	1	5.4827	9.81135
Clermontiafauriei	Eudicot	90	3449.3	273.831	hypothetical chloroplast RF1	3.16983	Cyt b6/f sVIII	12.047	rps11	4.024	PS II N	44	48.8889	46	51.1111	0	5.72341	9.68924
Cliftonaeapectinata	Algae	214	5443.57	170.203	glutamate synthase	3.28392	Cyt b6/f sVIII	12.544	rpL34	3.287	PS I sVIII	71	33.1776	143	66.8224	0	5.39494	9.0568
Closteriumbaillyanum	Algae	95	2979.41	234.815	cell division protein	3.21389	Cyt b6/f sVIII	11.871	rpL20	3.287	PS I sVIII	42	44.2105	53	55.7895	0	5.22276	9.59634
Cocciniagrandis	Eudicot	85	3024.66	268.348	Ycf2	3.18787	Cyt b6/f sVIII	12.047	rps11	4.024	PS II N	41	48.2353	44	51.7647	0	5.53902	9.80955
Coccomyxasubellipsoidea	Algae	80	2579.17	248.069	RNAPolβ	3.36929	Cyt b6/f sVI	11.945	rpL32	4.139	PS I sVIII	38	47.5	42	52.5	0	5.39992	9.8684
Coccophoralangsdorfii	Algae	139	3601.59	145.342	RNAPolβ	3.31514	PS I M	12.062	rpL34	3.961	PS I sVIII	44	31.6547	95	68.3453	0	5.38195	9.2708
Cochleariaborzaeana	Eudicot	83	2987.47	269.975	Ycf2	3.15581	Cyt b6/f sVIII	12.091	rps11	4.024	PS II N	38	45.7831	45	54.2169	0	5.62453	9.67004
Cochleariaislandica	Eudicot	83	2987.25	269.861	Ycf2	3.15581	Cyt b6/f sVIII	12.091	rps11	4.024	PS II N	38	45.7831	45	54.2169	0	5.62453	9.66773
Cochleariapyrenaica	Eudicot	83	2987.6	269.945	Ycf2	3.15581	Cyt b6/f sVIII	12.091	rps11	4.024	PS II N	38	45.7831	45	54.2169	0	5.62687	9.66516
Cochleariatridactylites	Eudicot	83	2911.91	269.945	Ycf2	3.15581	Cyt b6/f sVIII	12.091	rps11	4.024	PS II N	38	45.7831	45	54.2169	0	5.62453	9.6648
Cocosnucifera	Monocot	85	2996.78	269.216	Ycf2	3.19986	Cyt b6/f sVIII	12.062	rps11	3.846	NADH-pQ OR s 6	40	47.0588	45	52.9412	0	5.50153	9.76169
Codiumsimulans	Algae	78	2189.51	146.183	RNAPolβ	3.36892	PS II T	11.667	rps14	4.024	PS II N	30	38.4615	47	60.2564	1	5.46627	9.47551
Codiumsparenicola	Algae	85	2368.21	144.85	RNAPolβ	3.47717	PS I M	11.798	rpL20	4.024	PS II N	28	32.9412	57	67.0588	0	5.41271	9.27067
Codonopsislanceolata	Eudicot	31	1052.31	73.3732	NADH dehydrogenase subunit 5	7.54113	Atp9	11.374	rps12	4.482	NADH dehydrogenase subunit 3	10	32.2581	21	67.7419	0	5.9299	9.21667
Codonopsisminima	Eudicot	86	3317.7	275.592	Ycf1	3.16983	Cyt b6/f sVIII	12.325	rpL32	4.024	PS II N	43	50	43	50	0	5.6277	9.78472
Coelachneafricana	Monocot	82	2228.71	175.703	RNAPolβ	3.15581	Cyt b6/f sVIII	11.886	rps11	4.024	PS II N	38	46.3415	44	53.6585	0	5.49524	9.89486
Coeloseiracompressa	Algae	201	5503.01	169.575	ferredoxin-dependent glutamate synthase	3.30391	Cyt b6/f sVIII	12.691	rpL34	3.363	PS I sVIII	68	33.8308	131	65.1741	2	5.39272	9.11079
Coffeaarabica	Eudicot	85	2997	266.313	hypothetical chloroplast RF2	3.18583	Cyt b6/f sVIII	12.047	rps11	4.024	PS II N	38	44.7059	47	55.2941	0	5.56642	9.76966
Coffeacanephora	Eudicot	86	3006.24	266.259	hypothetical chloroplast RF2	3.18583	Cyt b6/f sVIII	12.047	rps11	4.024	PS II N	37	43.0233	49	56.9767	0	5.53432	9.75959
Coixlacrymajobi	Monocot	108	2413.44	175.24	RNAPolβ	3.16983	Cyt b6/f sVIII	12.106	rpL20	4.024	PS II N	45	41.6667	63	58.3333	0	5.57756	9.79659
Colchicumautumnale	Monocot	86	3011.22	268.835	ycf2	3.19789	Cyt b6/f sVIII	12.062	rpL20	4.024	PS II N	38	44.186	48	55.814	0	5.42855	9.68477
Coleataeniaprionitis	Monocot	85	2267.46	176.56	RNAPolβ	3.16983	Cyt b6/f sVIII	11.945	rpL36	4.024	PS II N	38	44.7059	47	55.2941	0	5.50713	9.97898
Coleochaetescutata	Algae	82	2637.27	204.977	cell division protein	3.19783	Cyt b6/f sVIII	11.857	rps18	3.223	PS I sVIII	42	51.2195	40	48.7805	0	5.45302	9.45227
Colobanthusapetalus	Eudicot	82	2917.35	264.138	hypothetical chloroplast RF21	3.16983	Cyt b6/f sVIII	11.974	rps11	4.024	PS II N	37	45.122	45	54.878	0	5.58146	9.68336
Colobanthusquitensis	Eudicot	81	2897.65	264.152	hypothetical chloroplast RF21	3.16983	Cyt b6/f sVIII	11.974	rps11	4.024	PS II N	37	45.679	44	54.321	0	5.59038	9.69475
Colocasiaesculenta	Monocot	86	3007.01	270.469	PS Ycf 2	3.16983	Cyt b6/f sVIII	12.106	rps11	4.024	PS II N	41	47.6744	45	52.3256	0	5.58705	9.89789
Colpothrinaxcookii	Monocot	86	3017.46	270.176	hypothetical chloroplast RF21	3.19986	Cyt b6/f sVIII	12.062	rps11	3.846	NADH dehydrogenase subunit 3	39	45.3488	47	54.6512	0	5.49772	9.70985
Commiphorawightii	Eudicot	86	2246.02	157.342	RNAPolβ	3.16983	Cyt b6/f sVIII	12.076	rps11	4.024	PS II N	40	46.5116	46	53.4884	0	5.50855	9.79198
Compsopogoncaeruleus	Algae	195	5359.3	139.472	RNAPolβ	4.01778	PS II J	11.637	cytochrome b559β	3.287	PS I sVIII	67	34.359	128	65.641	0	5.52031	9.02112
Connorochloatenuis	Monocot	84	2243.99	170.108	RNAPolβ	3.16983	Cyt b6/f sVIII	11.959	rpL20	4.024	PS II N	39	46.4286	45	53.5714	0	5.59131	9.94338
Conopholisamericana	Monocot	25	891.579	265.225	hypothetical chloroplast RF21	1.71411	rps16	11.945	rpL36	4.724	clp protease proteolytic subunit	2	8	23	92	0	5.679	10.025
Conyzabonariensis	Eudicot	87	2991.62	268.185	ycf2	3.16983	Cyt b6/f sVIII	11.945	rpL36	4.024	PS II N	39	44.8276	48	55.1724	0	5.52187	9.85413
Coptischinensis	Eudicot	82	2702.68	266.516	hypothetical chloroplast RF2	3.16983	Cyt b6/f sVIII	12.047	rps11	4.024	PS II N	36	43.9024	46	56.0976	0	5.53269	9.59009
Coptisquinquesecta	Eudicot	85	2985.63	266.036	hypothetical chloroplast RF2	3.16983	Cyt b6/f sVIII	12.047	rps11	4.024	PS II N	36	42.3529	48	56.4706	1	5.57383	9.7019
Corallorhizabulbosa	Monocot	74	2557.97	268.027	ycf2	3.16983	Cyt b6/f sVIII	11.871	rpL20	4.38	PS II N	27	36.4865	47	63.5135	0	5.56122	9.81191
Corallorhizamacrantha	Monocot	72	2534.22	267.836	hypothetical chloroplast RF21	3.16983	Cyt b6/f sVIII	11.74	rps18	4.38	PS II N	27	37.5	45	62.5	0	5.5397	9.92818
Corallorhizaodontorhiza	Monocot	73	2538.69	267.997	hypothetical chloroplast RF21	3.16983	Cyt b6/f sVIII	11.798	rpL20	4.38	PS II N	25	34.2466	48	65.7534	0	5.49236	9.81069
Corallorhizatrifida	Monocot	74	2544.7	267.262	hypothetical chloroplast RF21	3.16983	Cyt b6/f sVIII	11.945	rpL20	4.19	PS II M	30	40.5405	44	59.4595	0	5.55707	9.94775
Corallorhizawisteriana	Monocot	73	2538.65	267.767	hypothetical chloroplast RF21	3.16983	Cyt b6/f sVIII	11.798	rpL20	4.38	PS II N	26	35.6164	47	64.3836	0	5.54696	9.87794
Cordylineindivisa	Monocot	84	2942.8	243.953	hypothetical protein ycf1	3.16983	Cyt b6/f sVIII	12.003	rps11	3.846	NADH dehydrogenase subunit 3	38	45.2381	46	54.7619	0	5.53258	9.7248
Coreanomeconhylomeconoides	Eudicot	87	3014.84	270.651	hypothetical chloroplast RF2	3.16983	Cyt b6/f sVIII	12.076	rps11	4.024	PS II N	42	48.2759	45	51.7241	0	5.59505	9.79587
Coriandrumsativum	Eudicot	78	2532.12	247.228	hypothetical chloroplast RF2	3.16983	Cyt b6/f sVIII	12.018	rps11	4.024	PS II N	36	46.1538	42	53.8462	0	5.60914	9.74476
Cortaderiaselloana	Monocot	85	2264.39	175.238	RNAPolβ	3.16983	Cyt b6/f sVIII	11.945	rpL36	4.024	PS II N	37	43.5294	48	56.4706	0	5.55119	9.90085
Corylusavellana	Eudicot	79	2756.66	234.832	ycf2	3.4863	Cyt b6/f sVI	12.047	rps11	4.024	PS II N	30	37.9747	49	62.0253	0	5.3427	9.43594
Coryluschinensis	Eudicot	80	2763.19	234.832	ycf2	3.4863	Cyt b6/f sVI	12.047	rps11	4.024	PS II N	30	37.5	50	62.5	0	5.3427	9.45188
Corylusfargesii	Eudicot	80	2763.19	234.832	ycf2	3.4863	Cyt b6/f sVI	12.047	rps11	4.024	PS II N	30	37.5	50	62.5	0	5.3427	9.45188
Corylusheterophylla	Eudicot	80	2782.14	234.832	ycf2	3.4863	Cyt b6/f sVI	12.047	rps11	4.024	PS II N	30	37.5	50	62.5	0	5.34313	9.41296
Corymbiaeximia	Eudicot	85	3007.98	269.087	hypothetical chloroplast RF21	3.16983	Cyt b6/f sVIII	12.047	rps11	4.024	PS II N	38	44.7059	47	55.2941	0	5.579	9.58064
Corymbiagummifera	Eudicot	85	3002.7	268.354	hypothetical chloroplast RF21	3.16983	Cyt b6/f sVIII	12.047	rps11	4.024	PS II N	39	45.8824	46	54.1176	0	5.61236	9.65137
Corymbiahenryi	Eudicot	85	3006.94	269.087	hypothetical chloroplast RF21	3.16983	Cyt b6/f sVIII	12.047	rps11	4.024	PS II N	38	44.7059	47	55.2941	0	5.52092	9.60462
Corymbiamaculata	Eudicot	85	3007.64	269.087	hypothetical chloroplast RF21	3.16983	Cyt b6/f sVIII	12.047	rps11	4.024	PS II N	38	44.7059	47	55.2941	0	5.57729	9.60334
Corymbiatessellaris	Eudicot	85	3007.56	269.087	hypothetical chloroplast RF21	3.16983	Cyt b6/f sVIII	12.047	rps11	4.024	PS II N	38	44.7059	47	55.2941	0	5.573	9.60555
Corymbiatorelliana	Eudicot	84	2994.65	269.087	hypothetical chloroplast RF21	3.16983	Cyt b6/f sVIII	12.047	rps11	4.024	PS II N	38	45.2381	46	54.7619	0	5.57868	9.64376
Corynocarpuslaevigata	Eudicot	83	2929.19	272.14	Ycf2	3.16983	Cyt b6/f sVIII	12.047	rps11	4.024	PS II N	37	44.5783	46	55.4217	0	5.48503	9.75728
Coryphalecomtei	Monocot	86	3010.87	270.089	hypothetical chloroplast RF21	3.19986	Cyt b6/f sVIII	12.062	rps11	3.846	NADH dehydrogenase subunit 3	40	46.5116	46	53.4884	0	5.44565	9.78526
Coscinodiscusradiatus	Algae	139	3577.25	163.595	RNAPolβ	3.26294	Cyt b6/f sVIII	12.398	rpL34	3.172	PS I sVIII	47	33.8129	51	36.6906	0	5.10594	9.35807
Cosmariumbotrytis	Algae	89	2950.66	225.287	cell division protein	3.44332	Cyt b6/f sVI	11.828	rpL20	3.223	PS I sVIII	39	43.8202	50	56.1798	0	5.31582	9.61754
Costariacostata	Algae	139	3655.73	145.728	RNAPolβ	3.23197	PS I M	12.325	rpL34	3.961	PS I sVIII	50	35.9712	89	64.0288	0	5.29286	9.30748
Couepiacaryophylloides	Eudicot	83	2986.31	270.045	Ycf2	3.16983	Cyt b6/f sVIII	12.047	rps11	4.19	PS II M	37	44.5783	46	55.4217	0	5.53235	9.76946
Couepiagrandiflora	Eudicot	83	2984.11	270.044	Ycf2	3.16983	Cyt b6/f sVIII	12.047	rps11	4.024	PS II N	38	45.7831	45	54.2169	0	5.495	9.78682
Couepiaguianensis	Eudicot	83	2981.8	270.059	Ycf2	3.16983	Cyt b6/f sVIII	12.047	rps11	4.024	PS II N	38	45.7831	45	54.2169	0	5.49432	9.78907
Couepiaovalifolia	Eudicot	83	2983.49	270.045	Ycf2	3.16983	Cyt b6/f sVIII	12.047	rps11	4.024	PS II N	38	45.7831	45	54.2169	0	5.49868	9.78453
Couepiaparaensis	Eudicot	83	2984.08	270.045	Ycf2	3.16983	Cyt b6/f sVIII	12.047	rps11	4.024	PS II N	38	45.7831	45	54.2169	0	5.49434	9.78453
Couepiapolyandra	Eudicot	83	2983.3	269.989	Ycf2	3.16983	Cyt b6/f sVIII	12.047	rps11	4.024	PS II N	38	45.7831	45	54.2169	0	5.496	9.78356
Couepiarankiniae	Eudicot	83	2983.76	270.045	Ycf2	3.16983	Cyt b6/f sVIII	12.047	rps11	4.024	PS II N	38	45.7831	45	54.2169	0	5.496	9.78582
Couepiasandwithii	Eudicot	83	2983.65	270.045	Ycf2	3.16983	Cyt b6/f sVIII	12.047	rps11	4.024	PS II N	38	45.7831	45	54.2169	0	5.496	9.78582
Couepiasubcordata	Eudicot	83	2983.7	270.045	Ycf2	3.16983	Cyt b6/f sVIII	12.047	rps11	4.024	PS II N	38	45.7831	45	54.2169	0	5.494	9.78356
Cremastraappendiculata	Monocot	79	2659.85	273.138	hypothetical chloroplast RF2	3.39618	Cyt b6/f sVI	11.871	rpL20	4.19	PS II M	31	39.2405	48	60.7595	0	5.50461	9.87646
Cressacretica	Eudicot	82	2228.15	156.559	RNAPolβ	3.38918	Cyt b6/f sVI	12.164	rpL32	4.024	PS II N	31	37.8049	51	62.1951	0	5.32887	9.62959
Crinipesabyssinicus	Monocot	83	2237.22	174.057	RNAPolβ	3.16983	Cyt b6/f sVIII	11.945	rpL36	4.024	PS II N	37	44.5783	46	55.4217	0	5.46986	9.9198
Crinipeslongifolius	Monocot	83	2237.28	174.128	RNAPolβ	3.16983	Cyt b6/f sVIII	11.945	rpL36	4.024	PS II N	37	44.5783	46	55.4217	0	5.46951	9.90867
Crithmummaritimum	Eudicot	88	3003.23	244.765	hypothetical chloroplast RF21	3.16983	Cyt b6/f sVIII	11.974	rps11	4.024	PS II N	39	44.3182	49	55.6818	0	5.59451	9.89898
Crucihimalayawallichii	Eudicot	89	3028.43	269.33	hypothetical protein	3.16983	Cyt b6/f sVIII	12.091	rps11	4.024	NADH dehydrogenase subunit 3	39	43.8202	50	56.1798	0	5.64151	9.69184
Crudiaharmsiana	Eudicot	80	2441.21	273.009	hypothetical chloroplast RF21	3.13981	Cyt b6/f sVIII	12.047	rps11	4.024	PS II N	39	48.75	41	51.25	0	5.53338	9.84307
Cryptocaryachinensis	Magnoliids	81	2897.62	269.443	hypothetical protein	3.16983	Cyt b6/f sVIII	12.442	rpL32	4.024	NADH dehydrogenase subunit 3	39	48.1481	42	51.8519	0	5.5529	9.5801
Cryptoglenaskujai	Protist	66	1890.21	124.881	RNAPolβ	3.54828	PS I M	11.52	rpL20	4.24	PS II N	25	37.8788	41	62.1212	0	5.6746	9.55517
Cryptomeriajaponica	Gymnosperm	82	2784.8	277.133	hypothetical chloroplast RF1	3.13981	Cyt b6/f sVIII	12.003	rps18	3.134	PS I sVIII	39	47.561	43	52.439	0	5.20903	9.50435
Cryptomonascurvata	Algae	146	3595.59	144.358	RNAPolβ	3.23493	PS I M	12.837	rpL34	3.223	PS I sVIII	56	38.3562	90	61.6438	0	5.46243	9.20933
Cryptomonasparamecium	Algae	82	2276.22	137.488	RNAPolβ	5.20825	rpL34	12.062	rpL34	3.783	ferredoxin	23	28.0488	59	71.9512	0	5.51987	9.57032
Cucumishystrix	Eudicot	79	2188.38	157.731	RNAPolβ	3.18787	Cyt b6/f sVIII	12.047	rps11	4.024	PS II N	39	49.3671	40	50.6329	0	5.47133	9.89
Cucumismelo	Eudicot	88	3058.77	269.65	hypothetical chloroplast RF21	3.42822	Cyt b6/f sVI	12.047	rps11	4.024	PS II N	39	44.3182	49	55.6818	0	5.47418	9.67006
Cucumissativus	Eudicot	85	2938.36	234.058	Ycf2	3.18787	Cyt b6/f sVIII	12.047	rps11	4.024	PS II N	40	47.0588	45	52.9412	0	5.4889	9.90538
Cucumisxhytivus	Eudicot	74	2536.6	234.173	Ycf2	2.53894	clp protease proteolytic subunit	12.018	rps11	4.024	PS II N	36	48.6486	38	51.3514	0	5.48978	9.77308
Cucurbitamaxima	Eudicot	85	2923.3	269.703	Ycf2	3.18787	Cyt b6/f sVIII	12.018	rps11	4.024	PS II N	39	45.8824	46	54.1176	0	5.519	9.86015
Cucurbitamoschata	Eudicot	85	2948.78	270.973	Ycf2	3.18787	Cyt b6/f sVIII	12.018	rps11	4.024	PS II N	43	50.5882	42	49.4118	0	5.59172	9.93886
Cucurbitapepo	Eudicot	84	2770.37	271.85	Ycf2	3.18787	Cyt b6/f sVIII	12.018	rps11	4.024	PS II N	41	48.8095	43	51.1905	0	5.57878	9.88919
Cunninghamialanceolata	Gymnosperm	81	2793.19	279.643	hypothetical chloroplast RF2	3.13981	Cyt b6/f sVIII	12.354	rps18	3.287	PS I sVIII	40	49.3827	41	50.6173	0	5.31288	9.57224
Cupressuschengiana	Gymnosperm	82	2869.58	300.598	hypothetical chloroplast RF2	2.63436	PS I M	12.252	rps18	3.287	PS I sVIII	42	51.2195	40	48.7805	0	5.23421	9.58243
Cupressusgigantea	Gymnosperm	82	2871.24	300.598	hypothetical chloroplast RF2	3.13981	Cyt b6/f sVIII	12.252	rps18	3.287	PS I sVIII	42	51.2195	40	48.7805	0	5.23995	9.6497
Cupressusjiangeensis	Gymnosperm	82	2867.16	305.688	hypothetical chloroplast RF2	3.13981	Cyt b6/f sVIII	12.252	rps18	3.287	PS I sVIII	42	51.2195	40	48.7805	0	5.23438	9.63803
Cupressussempervirens	Gymnosperm	82	2854	300.919	hypothetical chloroplast RF2	3.13981	Cyt b6/f sVIII	12.223	rps18	3.287	PS I sVIII	40	48.7805	42	51.2195	0	5.20045	9.52117
Curcumaflaviflora	Monocot	86	3003.68	267.352	hypothetical chloroplast RF21	3.16983	Cyt b6/f sVIII	12.062	rps18	3.846	NADH dehydrogenase subunit 3	39	45.3488	47	54.6512	0	5.50631	9.76864
Curcumaroscoeana	Monocot	86	3005.29	267.492	hypothetical chloroplast RF21	3.16983	Cyt b6/f sVIII	12.062	rps11	3.846	NADH dehydrogenase subunit 3	40	46.5116	46	53.4884	0	5.53723	9.77252
Cuscutaexaltata	Eudicot	69	2250.79	262.195	hypothetical chloroplast RF21	3.18386	Cyt b6/f sVIII	12.325	rpL32	4.024	PS II N	24	34.7826	45	65.2174	0	5.75233	9.66713
Cuscutagronovii	Eudicot	61	1892.47	211.546	Ycf2	3.42626	Cyt b6/f sVI	12.047	rps11	4.202	acetyl-CoA carboxylaseβ	26	42.623	35	57.377	0	5.60115	9.74274
Cuscutaobtusiflora	Eudicot	61	1864.2	210.784	hypothetical chloroplast RF21	3.42916	Cyt b6/f sVIII	11.974	rps11	4.24	acetyl-CoA carboxylaseβ	27	44.2623	34	55.7377	0	5.66544	9.89532
Cuscutareflexa	Eudicot	68	2134.82	234.542	Ycf2	3.16983	Cyt b6/f sVIII	12.149	rpL32	4.024	PS II N	25	36.7647	43	63.2353	0	5.81972	9.75309
Cyamopsistetragonoloba	Eudicot	88	3003.3	281.195	hypothetical chloroplast RF21	3.45018	Cyt b6/f sVIII	11.945	rps11	4.024	orf42	41	46.5909	47	53.4091	0	5.43412	9.82691
Cyaneafissa	Eudicot	90	3398.06	261.082	hypothetical chloroplast RF1	3.16983	Cyt b6/f sVIII	12.018	rps11	4.024	PS II N	42	46.6667	48	53.3333	0	5.66921	9.62417
Cyanealeptostegia	Eudicot	90	3400.78	266.053	hypothetical chloroplast RF1	3.16983	Cyt b6/f sVIII	12.018	rps18	4.024	PS II N	41	45.5556	49	54.4444	0	5.68	9.5909
Cyanidioschyzonmerolae	Algae	207	5064.98	188.904	DNA-directedRNAPolβ	3.13789	PS I M	12.749	rpL34	3.643	Cyt b6/f sVII	65	31.401	142	68.599	0	5.66354	9.04852
Cyanidiumcaldarium	Algae	197	5262.54	172.012	unknown	3.00753	unknown	12.047	rpL32	3.999	unknown	46	23.3503	151	76.6497	0	5.48474	8.95659
Cycaspanzhihuaensis	Gymnosperm	109	3296.13	288.826	hypothetical chloroplast RF2	3.16983	Cyt b6/f sVIII	11.915	rps18	4.139	PS II N	48	44.0367	60	55.0459	1	5.4871	9.7157
Cycasrevoluta	Gymnosperm	109	3296.53	288.816	hypothetical chloroplast RF2	3.16983	Cyt b6/f sVIII	11.915	rps18	4.139	PS II N	48	44.0367	61	55.9633	0	5.48858	9.67382
Cycastaitungensis	Gymnosperm	121	3403.59	288.798	hypothetical chloroplast RF2	3.16983	Cyt b6/f sVIII	11.915	rps18	4.139	PS II N	49	40.4959	72	59.5041	0	5.50435	9.61842
Cyclocaryapaliurus	Gymnosperm	89	3072.44	268.597	hypothetical chloroplast RF21	3.43817	Cyt b6/f sVIII	12.047	rps11	4.024	PS II N	36	40.4494	53	59.5506	0	5.39786	9.6283
Cyclotellapseudostelligera	Algae	141	3668.87	165.97	RNAPolβ	3.22086	Cyt b6/f sVIII	12.793	rpL34	3.719	ferredoxin	49	34.7518	92	65.2482	0	5.27127	9.30713
Cylindrocystisbrebissonii	Algae	90	2788.85	208.555	cell division protein	3.17181	Cyt b6/f sVIII	11.93	rps18	3.223	PS I sVIII	37	41.1111	53	58.8889	0	5.35614	9.47817
Cylindrothecaclosterium	Algae	161	4021.38	162.631	RNAPolβ	3.25088	Cyt b6/f sVIII	12.544	rpL34	3.172	PS I sVIII	55	34.1615	106	65.8385	0	5.20304	9.24187
Cymbidiumaloifolium	Monocot	78	2590.39	268.549	Ycf2	3.16983	Cyt b6/f sVIII	11.945	rpL20	4.19	PS II N	32	41.0256	46	58.9744	0	5.53606	9.80983
Cymbidiumensifolium	Monocot	78	2600.76	269.058	Ycf2	3.16983	Cyt b6/f sVIII	11.945	rpL20	4.19	PS II N	33	42.3077	45	57.6923	0	5.57224	9.91513
Cymbidiumfaberi	Monocot	78	2591.43	267.771	Ycf2	3.16983	Cyt b6/f sVIII	11.945	rpL20	4.19	PS II M	33	42.3077	45	57.6923	0	5.58209	9.85853
Cymbidiumgoeringii	Monocot	79	2555.23	267.738	Ycf2	3.16983	Cyt b6/f sVIII	11.945	rpL20	3.058	Cyt b6/f sVI	35	44.3038	44	55.6962	0	5.5312	9.84702
Cymbidiumkanran	Monocot	78	2610.69	268.398	Ycf2	3.16983	Cyt b6/f sVIII	11.945	rpL20	4.19	PS II M	33	42.3077	45	57.6923	0	5.64073	9.87193
Cymbidiumlancifolium	Monocot	75	2563.62	269.091	Ycf2	3.16983	Cyt b6/f sVIII	11.945	rpL20	4.19	PS II M	31	41.3333	44	58.6667	0	5.59052	9.9222
Cymbidiummacrorhizon	Monocot	75	2562.77	268.469	Ycf2	3.16983	Cyt b6/f sVIII	11.945	rpL20	4.19	PS II M	30	40	45	60	0	5.55713	9.90733
Cymbidiummannii	Monocot	78	2590.89	268.386	Ycf2	3.16983	Cyt b6/f sVIII	11.798	rps18	4.19	PS II M	31	39.7436	47	60.2564	0	5.50819	9.73909
Cymbidiumsinense	Monocot	78	2589.83	268.398	Ycf2	3.16983	Cyt b6/f sVIII	11.945	rpL20	4.19	PS II M	33	42.3077	45	57.6923	0	5.58421	9.8716
Cymbidiumtortisepalum	Monocot	78	2589.17	268.02	Ycf2	3.16983	Cyt b6/f sVIII	11.945	rpL20	4.19	PS II M	32	41.0256	46	58.9744	0	5.54641	9.81396
Cymbidiumtracyanum	Monocot	78	2588.53	267.899	Ycf2	3.16983	Cyt b6/f sVIII	11.857	rps11	4.19	PS II M	32	41.0256	46	58.9744	0	5.49084	9.79361
Cymbomonastetramitiformis	Algae	76	2087.79	135.525	RNAPolβ	3.52534	hypothetical chloroplast RF12	11.74	rpL20	3.363	PS I sVIII	41	53.9474	35	46.0526	0	5.37259	9.7662
Cymbopogonflexuosus	Monocot	83	2238.36	175.325	RNAPolβ	3.16983	Cyt b6/f sVIII	12.106	rpL20	4.024	PS II N	37	44.5783	46	55.4217	0	5.47676	9.94048
Cynanchumauriculatum	Eudicot	87	3000.9	239.328	Ycf2	3.16983	Cyt b6/f sVIII	12.193	rps11	3.872	AccD	38	43.6782	49	56.3218	0	5.44913	9.77537
Cynanchumwilfordii	Eudicot	87	3016.76	240.691	Ycf2	3.16983	Cyt b6/f sVIII	12.193	rps11	3.757	AccD	36	41.3793	51	58.6207	0	5.40481	9.65508
Cynarabaetica	Eudicot	87	2992.45	267.994	hypothetical chloroplast RF21	3.16983	Cyt b6/f sVIII	12.047	rpL32	4.024	PS II N	40	45.977	47	54.023	0	5.51528	9.88498
Cynaracornigera	Eudicot	87	2993.29	267.964	hypothetical chloroplast RF21	3.16983	Cyt b6/f sVIII	12.047	rpL32	4.024	PS II N	40	45.977	47	54.023	0	5.52708	9.88591
Cynarahumilis	Eudicot	87	2992.74	267.951	hypothetical chloroplast RF21	3.16983	Cyt b6/f sVIII	12.047	rpL32	4.024	PS II N	39	44.8276	48	55.1724	0	5.51474	9.84017
Cynodondactylon	Monocot	83	2233.88	174.613	RNAPolβ	3.16983	Cyt b6/f sVIII	11.959	rps18	4.024	PS II N	38	45.7831	45	54.2169	0	5.52303	9.98367
Cynosuruscristatus	Monocot	83	2234.52	169.041	RNAPolβ	3.16983	Cyt b6/f sVIII	12.047	rpL20	4.024	PS II N	38	45.7831	45	54.2169	0	5.51268	9.90504
Cyphiaangustiloba	Eudicot	106	3751.98	266.391	hypothetical chloroplast RF1	3.19789	Cyt b6/f sVIII	11.974	rps11	4.024	PS II N	50	47.1698	56	52.8302	0	5.72576	9.58646
Cyphiabanksiana	Eudicot	95	3460.11	274.527	hypothetical chloroplast RF1	3.19789	Cyt b6/f sVIII	12.018	rps11	4.024	PS II N	43	45.2632	52	54.7368	0	5.6124	9.64788
Cyphiabelfastica	Eudicot	102	3641.64	260.715	hypothetical chloroplast RF1	3.19789	Cyt b6/f sVIII	11.974	rps11	4.024	PS II N	52	50.9804	50	49.0196	0	5.6689	9.70264
Cyphiacrenata	Eudicot	99	3520.85	264.536	hypothetical chloroplast RF1	3.16983	Cyt b6/f sVIII	12.018	rps11	4.024	PS II N	48	48.4848	51	51.5152	0	5.65483	9.6941
Cyphiadentariifolia	Eudicot	98	3601.35	277.937	hypothetical chloroplast RF1	3.19789	Cyt b6/f sVIII	12.091	rps11	3.935	hypothetical protein Cyp_den1Pt0727	43	43.8776	55	56.1224	0	5.54953	9.57904
Cyphiaglandulifera	Eudicot	99	3510.45	257.874	hypothetical chloroplast RF1	3.16983	Cyt b6/f sVIII	12.018	rps11	4.024	PS II N	50	50.5051	49	49.4949	0	5.66288	9.73002
Cyphiaphyteuma	Eudicot	96	3470.24	269.373	hypothetical chloroplast RF1	3.16983	Cyt b6/f sVIII	12.106	rps11	3.935	ATP-dependent protease proteolytic subunit	46	47.9167	50	52.0833	0	5.69287	9.82256
Cyphiaschlechteri	Eudicot	105	3496.81	265.803	hypothetical chloroplast RF1	3.19789	Cyt b6/f sVIII	12.193	rps11	4.024	PS II N	43	40.9524	62	59.0476	0	5.71047	9.73476
Cyphiatortilis	Eudicot	104	3700.22	264.221	hypothetical chloroplast RF1	3.19789	Cyt b6/f sVIII	11.974	rps11	4.024	PS II N	52	50	52	50	0	5.68502	9.69854
Cypripediumformosanum	Monocot	87	3079.09	268.766	conserved hypothetical protein ycf2	3.16983	Cyt b6/f sVIII	11.857	rps11	4.037	NADH-pQ OR s 6	37	42.5287	50	57.4713	0	5.50419	9.63682
Cypripediumjaponicum	Monocot	85	2948.87	268.524	Ycf2	3.16983	Cyt b6/f sVIII	11.857	rps11	4.037	NADH-pQ OR s 6	37	43.5294	48	56.4706	0	5.52395	9.78643
Cypripediummacranthos	Monocot	83	2957.38	268.487	Ycf2	3.16983	Cyt b6/f sVIII	12.091	rps11	4.037	NADH-pQ OR s 6	38	45.7831	45	54.2169	0	5.43137	9.68496
Cyrtomiumdevexiscapulae	Pteridophyte	89	3026.24	242.943	conserved hypothetical chloroplast protein ycf2	2.8603	Cyt b6/f sVIII	11.725	rps18	3.643	PS II M	38	42.6966	51	57.3034	0	5.61042	9.75176
Cyrtomiumfalcatum	Pteridophyte	88	2994.29	242.943	conserved hypothetical chloroplast protein ycf2	2.8603	Cyt b6/f sVIII	11.725	rps18	3.643	PS II M	38	43.1818	50	56.8182	0	5.60492	9.75094
Cyrtomiumfortunei	Pteridophyte	87	2755.53	242.943	conserved hypothetical chloroplast protein ycf2	2.8603	Cyt b6/f sVIII	11.725	rps18	3.643	PS II M	37	42.5287	50	57.4713	0	5.58065	9.75562
Cystopterischinensis	Pteridophyte	88	2993.99	241.021	conserved hypothetical chloroplast protein ycf2	2.93044	Cyt b6/f sVIII	11.857	rps18	3.643	PS II M	36	40.9091	52	59.0909	0	5.44617	9.6136
Cytinushypocistis	Eudicot	15	254.707	29.5185	rpL2	4.47663	rpL36	11.784	rpL20	5.626	ATP-dependent Clp protease proteolytic subunit	1	6.66667	14	93.3333	0	5.626	10.5716
Dacrycarpusimbricatus	Eudicot	82	2824.72	286.001	hypothetical protein	3.13589	PS I M	12.032	rps18	3.859	PS II N	41	50	41	50	0	5.38268	9.70856
Dactyladeniabellayana	Eudicot	83	2984.43	269.945	Ycf2	3.13981	Cyt b6/f sVIII	12.047	rps11	4.19	PS II M	39	46.988	44	53.012	0	5.54197	9.81557
Dactyladeniabuchneri	Eudicot	83	2982.16	269.985	Ycf2	3.13981	Cyt b6/f sVIII	12.018	rps11	4.024	PS II N	39	46.988	44	53.012	0	5.526	9.82255
Dactyladeniafloretii	Eudicot	83	2982.43	269.872	Ycf2	3.13981	Cyt b6/f sVIII	12.047	rps11	4.19	PS II M	39	46.988	44	53.012	0	5.53285	9.81557
Dactylisglomerata	Monocot	84	2241.59	169.606	RNAPolβ	3.16983	Cyt b6/f sVIII	11.959	rpL20	4.024	PS II N	39	46.4286	45	53.5714	0	5.51513	9.92224
Dactylocteniumaegyptium	Monocot	85	2262.94	174.438	RNAPolβ	3.16983	Cyt b6/f sVIII	11.945	rpL36	4.024	PS II N	37	43.5294	48	56.4706	0	5.54527	9.94108
Daiswachinensis	Monocot	85	3017.89	275.81	Ycf2	3.16983	Cyt b6/f sVIII	12.003	rpL20	4.024	PS II N	39	45.8824	46	54.1176	0	5.57172	9.67717
Daiswadunniana	Eudicot	83	2990.49	275.81	Ycf2	3.16983	Cyt b6/f sVIII	12.003	rpL20	4.024	PS II N	39	46.988	44	53.012	0	5.57367	9.59739
Daiswaforrestii	Eudicot	87	3041.65	275.81	Ycf2	3.16983	Cyt b6/f sVIII	12.003	rpL20	4.024	PS II N	39	44.8276	48	55.1724	0	5.574	9.70675
Daiswayunnanensis	Eudicot	85	3019.02	275.634	Ycf2	3.16983	Cyt b6/f sVIII	12.003	rpL20	4.024	PS II N	39	45.8824	46	54.1176	0	5.57595	9.68324
Dalbergiahainanensis	Eudicot	86	2982.62	268.576	hypothetical chloroplast RF21	3.16983	Cyt b6/f sVIII	12.047	rpL32	3.846	hypothetical protein	41	47.6744	45	52.3256	0	5.51641	9.86022
Danielliapilosa	Eudicot	79	2189.09	153.624	RNAPolβ	3.16983	Cyt b6/f sVIII	11.93	rps11	4.024	PS II N	37	46.8354	42	53.1646	0	5.50168	9.72352
Danthoniacalifornica	Monocot	85	2258.56	175.419	RNAPolβ	3.16983	Cyt b6/f sVIII	11.886	rps11	4.024	PS II N	37	43.5294	48	56.4706	0	5.56184	9.93221
Danthoniopsisdinteri	Monocot	83	2235.59	174.259	RNAPolβ	3.16983	Cyt b6/f sVIII	11.945	rpL36	4.024	PS II N	38	45.7831	45	54.2169	0	5.48808	9.93918
Daphnekiusiana	Eudicot	89	3260.29	267.396	Ycf2	3.16983	Cyt b6/f sVIII	11.945	rps18	4.024	PS II N	40	44.9438	49	55.0562	0	5.54483	9.74437
Daphniphyllumoldhamii	Eudicot	88	3029.98	270.323	Ycf2	3.37314	Cyt b6/f sVI	12.047	rps11	4.024	PS II N	42	47.7273	46	52.2727	0	5.59283	9.76243
Dasiphorafruticosa	Eudicot	84	2978.24	267.672	hypothetical chloroplast RF2	3.19686	Cyt b6/f sVIII	12.018	rps11	4.024	PS II N	38	45.2381	46	54.7619	0	5.50074	9.77793
Dasyabinghamiae	Algae	197	5415.4	169.538	ferredoxin-dependent glutamate synthase	3.28293	PS I M	12.325	rpL34	3.223	PS I sVIII	62	31.4721	134	68.0203	1	5.38373	9.07272
Dasyanaccarioides	Algae	201	5430.69	169.303	ferredoxin-dependent glutamate synthase	3.28793	Cyt b6/f sVIII	12.076	rpL34	3.223	PS I sVIII	67	33.3333	134	66.6667	0	5.36185	9.06711
Dasycloniumflaccidum	Algae	204	5364.53	170.556	ferredoxin-dependent glutamate synthase	3.29795	Cyt b6/f sVIII	12.325	rpL34	3.287	PS I sVIII	64	31.3725	144	70.5882	0	5.27447	9.09494
Dasypogonbromeliifolius	Algae	87	3009.24	269.168	hypothetical chloroplast RF21	3.13981	Cyt b6/f sVIII	12.018	rps11	3.935	PS II N	40	45.977	47	54.023	0	5.5167	9.73013
Daturastramonium	Eudicot	87	3039	265.321	hypothetical chloroplast RF2	3.16983	Cyt b6/f sVIII	12.106	rps11	4.024	PS II N	39	44.8276	48	55.1724	0	5.49746	9.689
Daucuscarotasubspsativus	Eudicot	85	2938.94	244.529	hypothetical protein DCAR_032529	3.16983	Cyt b6/f sVIII	12.325	rpL32	3.961	PS II L	36	42.3529	49	57.6471	0	5.52467	9.74763
Davidiainvolucrata	Eudicot	82	2237.41	120.985	RNAPolβ	3.16983	Cyt b6/f sVIII	12.076	rps11	4.024	PS II N	39	47.561	43	52.439	0	5.49959	9.79656
Decaisneainsignis	Eudicot	85	2975.88	269.608	Ycf2	3.16983	Cyt b6/f sVIII	12.076	rps11	4.024	PS II N	40	47.0588	45	52.9412	0	5.54135	9.88333
Delissearhytidosperma	Eudicot	90	3406.29	268.67	hypothetical chloroplast RF1	3.16983	Cyt b6/f sVIII	12.018	rps11	4.024	PS II N	42	46.6667	48	53.3333	0	5.643	9.5361
Dendrobiumaphyllum	Monocot	72	2577.46	268.739	hypothetical chloroplast RF1	3.16983	Cyt b6/f sVIII	11.871	rpL20	4.19	PS II M	32	44.4444	40	55.5556	0	5.57916	9.77698
Dendrobiumbellatulum	Monocot	75	2649.38	268.468	hypothetical chloroplast RF1	3.16983	Cyt b6/f sVIII	11.857	rps11	4.19	PS II M	32	42.6667	43	57.3333	0	5.59225	9.84751
Dendrobiumbrymerianum	Monocot	72	2581.7	268.574	hypothetical chloroplast RF1	3.16983	Cyt b6/f sVIII	11.857	rps11	4.19	PS II M	32	44.4444	40	55.5556	0	5.58375	9.76742
Dendrobiumcandidum	Monocot	75	2649.38	268.468	hypothetical chloroplast RF1	3.16983	Cyt b6/f sVIII	11.857	rps11	4.19	PS II M	32	42.6667	43	57.3333	0	5.59225	9.84751
Dendrobiumcatenatum	Monocot	77	2673.91	268.454	hypothetical chloroplast RF1	3.16983	Cyt b6/f sVIII	11.857	rps11	4.19	PS II M	32	41.5584	45	58.4416	0	5.58509	9.88451
Dendrobiumchrysanthum	Monocot	72	2578.79	268.53	hypothetical chloroplast RF1	3.16983	Cyt b6/f sVIII	11.857	rps11	4.19	PS II M	32	44.4444	40	55.5556	0	5.57516	9.77292
Dendrobiumchrysotoxum	Monocot	63	1850.19	211.87	Ycf1	3.16983	Cyt b6/f sVIII	11.857	rps11	4.19	PS II M	31	49.2063	32	50.7937	0	5.58574	9.83297
Dendrobiumcrepidatum	Monocot	72	2578.14	268.576	Ycf2	3.16983	Cyt b6/f sVIII	11.857	rps11	4.19	PS II M	32	44.4444	40	55.5556	0	5.59703	9.76703
Dendrobiumdenneanum	Monocot	72	2576.48	268.085	Ycf2	3.16983	Cyt b6/f sVIII	11.857	rps11	4.19	PS II M	32	44.4444	40	55.5556	0	5.57362	9.7762
Dendrobiumdevonianum	Monocot	72	2576.92	268.629	Ycf2	3.16983	Cyt b6/f sVIII	11.871	rpL20	4.19	PS II M	33	45.8333	39	54.1667	0	5.60524	9.77382
Dendrobiumellipsophyllum	Monocot	72	2578.27	268.538	Ycf2	3.16983	Cyt b6/f sVIII	11.857	rps11	4.19	PS II M	32	44.4444	40	55.5556	0	5.56297	9.75935
Dendrobiumexile	Monocot	72	2576.57	268.036	Ycf2	3.16983	Cyt b6/f sVIII	11.871	rpL20	4.19	PS II M	32	44.4444	40	55.5556	0	5.59859	9.76737
Dendrobiumfalconeri	Monocot	72	2576.61	268.421	Ycf2	3.16983	Cyt b6/f sVIII	11.857	rps11	4.19	PS II M	32	44.4444	40	55.5556	0	5.57759	9.7729
Dendrobiumfanjingshanense	Monocot	72	2576.63	268.113	Ycf2	3.16983	Cyt b6/f sVIII	11.857	rps11	4.19	PS II M	32	44.4444	40	55.5556	0	5.58947	9.74697
Dendrobiumfimbriatum	Monocot	72	2576.04	268.045	Ycf2	3.16983	Cyt b6/f sVIII	11.857	rps11	4.19	PS II M	32	44.4444	40	55.5556	0	5.58041	9.77688
Dendrobiumgratiosissimum	Monocot	72	2577.97	268.55	Ycf2	3.16983	Cyt b6/f sVIII	11.871	rpL20	4.19	PS II M	32	44.4444	40	55.5556	0	5.61884	9.77075
Dendrobiumhenryi	Monocot	72	2578.88	268.53	Ycf2	3.16983	Cyt b6/f sVIII	11.857	rps11	4.19	PS II M	32	44.4444	40	55.5556	0	5.57678	9.759
Dendrobiumhercoglossum	Monocot	72	2577.08	268.487	Ycf2	3.16983	Cyt b6/f sVIII	11.871	rpL20	4.19	PS II M	32	44.4444	40	55.5556	0	5.58947	9.7564
Dendrobiumhuoshanense	Monocot	76	2668.71	268.907	Ycf2	3.16983	Cyt b6/f sVIII	11.857	rps11	4.19	PS II M	32	42.1053	44	57.8947	0	5.58947	9.88055
Dendrobiumjenkinsii	Monocot	72	2577.01	268.403	Ycf2	3.16983	Cyt b6/f sVIII	11.857	rps11	4.19	PS II M	32	44.4444	40	55.5556	0	5.58984	9.75602
Dendrobiumlohohense	Monocot	72	2576.39	268.53	Ycf2	3.16983	Cyt b6/f sVIII	11.871	rpL20	4.19	PS II M	32	44.4444	40	55.5556	0	5.58038	9.79337
Dendrobiummoniliforme	Monocot	73	2603.39	268.94	Ycf2	3.39618	Cyt b6/f sVI	11.871	rpL20	4.19	PS II M	31	42.4658	42	57.5342	0	5.56019	9.71714
Dendrobiumnobile	Monocot	73	2675.96	272.046	Ycf2	3.16983	Cyt b6/f sVIII	11.871	rpL20	4.19	PS II M	33	45.2055	44	60.274	0	5.60791	9.8822
Dendrobiumofficinale	Monocot	76	2663.09	268.454	Ycf2	3.16983	Cyt b6/f sVIII	11.857	rps11	4.19	PS II M	32	42.1053	44	57.8947	0	5.58272	9.88323
Dendrobiumparciflorum	Monocot	72	2577.71	268.445	Ycf2	3.16983	Cyt b6/f sVIII	11.871	rpL20	4.19	PS II M	32	44.4444	40	55.5556	0	5.584	9.7612
Dendrobiumparishii	Monocot	72	2578.81	268.925	Ycf2	3.16983	Cyt b6/f sVIII	11.857	rps11	4.19	PS II M	32	44.4444	40	55.5556	0	5.58312	9.76667
Dendrobiumpendulum	Monocot	72	2653.95	268.943	Ycf2	3.16983	Cyt b6/f sVIII	11.901	rpL20	4.19	PS II M	32	44.4444	44	61.1111	0	5.57759	9.88789
Dendrobiumprimulinum	Monocot	72	2577.58	269.064	Ycf2	3.16983	Cyt b6/f sVIII	11.871	rpL20	4.19	PS II M	31	43.0556	41	56.9444	0	5.5531	9.71207
Dendrobiumsalaccense	Monocot	72	2573.81	267.567	Ycf2	3.16983	Cyt b6/f sVIII	11.857	rps11	4.19	PS II M	32	44.4444	40	55.5556	0	5.60063	9.78132
Dendrobiumspatella	Monocot	72	2577.9	268.354	Ycf2	3.16983	Cyt b6/f sVIII	11.857	rps11	4.19	PS II M	32	44.4444	40	55.5556	0	5.58734	9.76372
Dendrobiumstrongylanthum	Monocot	77	2661.39	268.258	Ycf2	3.16983	Cyt b6/f sVIII	11.959	rps12	4.19	PS II M	32	41.5584	45	58.4416	0	5.57669	9.92249
Dendrobiumwardianum	Monocot	71	2550.09	268.418	Ycf2	3.16983	Cyt b6/f sVIII	11.857	rps11	4.19	PS II M	31	43.662	40	56.338	0	5.60058	9.7631
Dendrobiumwilsonii	Monocot	72	2577.11	268.473	Ycf2	3.16983	Cyt b6/f sVIII	11.857	rps11	4.19	PS II M	32	44.4444	40	55.5556	0	5.58947	9.74987
Dendrobiumxichouense	Monocot	72	2576.94	268.099	Ycf2	3.16983	Cyt b6/f sVIII	11.857	rps11	4.19	PS II M	32	44.4444	40	55.5556	0	5.58947	9.75425
Dendrocalamuslatiflorus	Monocot	85	2256.46	174.689	RNAPolβ	3.16983	Cyt b6/f sVIII	11.989	rpL20	4.024	PS II N	39	45.8824	46	54.1176	0	5.53036	9.9388
Dendropanaxdentiger	Eudicot	87	2974.45	248.101	Ycf2	3.16983	Cyt b6/f sVIII	12.047	rps11	4.024	PS II N	41	47.1264	46	52.8736	0	5.55149	9.81139
Dendropanaxmorbifer	Eudicot	87	3020.29	247.88	Ycf2	3.16983	Cyt b6/f sVIII	12.047	rps11	4.024	PS II N	41	47.1264	46	52.8736	0	5.55676	9.74139
Dendroseneciobattiscombei	Eudicot	87	2982.09	260.885	Ycf2	3.16983	Cyt b6/f sVIII	12.047	rpL32	4.024	PS II N	39	44.8276	48	55.1724	0	5.58264	9.88133
Dendroseneciobrassiciformis	Eudicot	88	2992.27	260.885	Ycf2	3.16983	Cyt b6/f sVIII	12.047	rpL32	4.024	PS II N	39	44.3182	49	55.6818	0	5.58264	9.88014
Dendroseneciojohnstonii	Eudicot	88	2992.25	260.809	Ycf2	3.16983	Cyt b6/f sVIII	12.047	rpL32	4.024	PS II N	39	44.3182	49	55.6818	0	5.58264	9.87927
Dendroseneciokeniensis	Eudicot	88	2992.52	260.885	Ycf2	3.16983	Cyt b6/f sVIII	12.047	rpL32	4.024	PS II N	39	44.3182	49	55.6818	0	5.58264	9.87984
Dendroseneciokeniodendron	Eudicot	88	2992.31	260.885	Ycf2	3.16983	Cyt b6/f sVIII	12.047	rpL32	4.024	PS II N	39	44.3182	49	55.6818	0	5.58264	9.88282
Dendroseneciokilimanjari	Eudicot	88	2992.27	260.809	Ycf2	3.16983	Cyt b6/f sVIII	12.047	rpL32	4.024	PS II N	39	44.3182	49	55.6818	0	5.58264	9.87957
Dendroseneciomeruensis	Eudicot	88	2988.12	260.809	Ycf2	3.16983	Cyt b6/f sVIII	12.047	rpL32	4.024	PS II N	39	44.3182	49	55.6818	0	5.58264	9.87241
Deparialancea	Pteridophyte	88	2984.43	238.689	conserved hypothetical chloroplast protein ycf2	2.94648	Cyt b6/f sVIII	11.915	rps18	3.643	PS II M	37	42.0455	51	57.9545	0	5.56195	9.77586
Depariapycnosora	Pteridophyte	88	2985.68	238.612	conserved hypothetical chloroplast protein ycf2	2.94648	Cyt b6/f sVIII	11.915	rps18	3.961	PS I sVIII	34	38.6364	54	61.3636	0	5.51874	9.64848
Depariaviridifrons	Pteridophyte	88	2979.9	239.185	conserved hypothetical chloroplast protein ycf2	2.94648	Cyt b6/f sVIII	11.857	rps18	3.961	PS I sVIII	34	38.6364	54	61.3636	0	5.51832	9.61843
Derbesiasp	Algae	97	3016.78	156.071	RNAPolβ	3.41102	PS I M	12.208	rps18	4.215	photosystem II 10 kDa phosphoprotein	42	43.299	55	56.701	0	5.49074	9.40349
Deschampsiaantarctica	Monocot	86	2276.8	168.485	RNAPolβ	3.16983	Cyt b6/f sVIII	11.959	rpL20	4.024	PS II N	38	44.186	48	55.814	0	5.49868	9.8439
Dialypetalumfloribundum	Eudicot	89	3379.79	270.673	hypothetical chloroplast RF1	3.16983	Cyt b6/f sVIII	12.164	rpL32	4.024	PS II N	43	48.3146	46	51.6854	0	5.65551	9.658
Diandrolyrasp	Monocot	80	2130.95	172.45	RNAPolβ	3.16983	Cyt b6/f sVIII	12.003	rpL20	4.024	PS II N	38	47.5	42	52.5	0	5.54763	9.89479
Dianthuscaryophyllus	Eudicot	83	2938.3	238.499	conserved hypothetical chloroplast protein ycf2	3.16983	Cyt b6/f sVIII	12.032	rps11	4.024	PS II N	38	45.7831	45	54.2169	0	5.52466	9.62549
Diarrhenaobovata	Monocot	83	2239.61	170.817	RNAPolβ	3.16983	Cyt b6/f sVIII	11.959	rpL20	4.024	PS II N	38	45.7831	45	54.2169	0	5.48839	9.97493
Diastateamicrantha	Eudicot	89	3395.35	270.208	hypothetical chloroplast RF1	3.16983	Cyt b6/f sVIII	12.164	rpL32	4.024	PS II N	43	48.3146	46	51.6854	0	5.65842	9.70604
Dichaetariawightii	Monocot	83	2235.98	173.434	RNAPolβ	3.16983	Cyt b6/f sVIII	11.945	rpL36	4.024	PS II N	37	44.5783	46	55.4217	0	5.4843	9.88576
Dichantheliumacuminatum	Monocot	83	2236.14	174.898	RNAPolβ	3.16983	Cyt b6/f sVIII	11.945	rpL36	4.024	PS II N	38	45.7831	45	54.2169	0	5.48239	9.98467
Dichanthiumsericeum	Monocot	83	2237.76	174.896	RNAPolβ	3.16983	Cyt b6/f sVIII	11.945	rpL20	4.024	PS II N	37	44.5783	46	55.4217	0	5.47846	9.9392
Dichrostachyscinerea	Eudicot	83	2954.65	267.205	hypothetical protein RF2	3.16983	Cyt b6/f sVIII	11.945	rps11	4.024	PS II N	37	44.5783	46	55.4217	0	5.45959	9.75452
Diclosteracuatus	Algae	87	2554.02	164.433	RNAPolβ	3.37212	PS I M	11.725	rpL20	3.834	PS I sVIII	34	39.0805	53	60.9195	0	5.54468	9.43804
Dictyomeniasonderi	Algae	201	5336.71	170.03	RNAPolβ	3.28392	Cyt b6/f sVIII	12.442	rpL34	3.287	PS I sVIII	62	30.8458	139	69.1542	0	5.25445	8.9674
Dictyopterisdivaricata	Algae	139	3673.39	146.081	RNAPolβ	3.19701	PS I M	12.062	rpL34	4.088	putative peroxiredoxin ycf42	51	36.6906	88	63.3094	0	5.37925	9.28686
Didymospheniageminata	Algae	130	3376.94	163.247	RNAPolβ	3.15478	Cyt b6/f sVIII	12.398	rpL34	3.172	PS I sVIII	47	36.1538	82	63.0769	1	5.20055	9.34516
Dieffenbachiaseguine	Monocot	86	3006.66	269.3	photosystem I assembly protein Ycf2	3.16983	Cyt b6/f sVIII	12.179	rps11	4.024	PS II N	40	46.5116	46	53.4884	0	5.54003	9.85428
Digeneasimplex	Algae	207	5381.98	169.708	ferredoxin-dependent glutamate synthase	3.29795	Cyt b6/f sVIII	12.149	rpL34	3.287	PS I sVIII	68	32.8502	139	67.1498	0	5.36432	9.02296
Digitalislanata	Eudicot	85	2975.3	267.364	hypothetical chloroplast RF21	3.16983	Cyt b6/f sVIII	12.047	rps11	4.024	PS II N	39	45.8824	46	54.1176	0	5.59082	9.86954
Digitariaexilis	Monocot	85	2265.16	173.17	RNAPolβ	3.16983	Cyt b6/f sVIII	11.945	rpL36	4.024	PS II N	37	43.5294	48	56.4706	0	5.47097	9.88985
Dimeriaornithopoda	Monocot	83	2240.6	176.013	RNAPolβ	3.16983	Cyt b6/f sVIII	12.106	rpL20	4.024	PS II N	37	44.5783	46	55.4217	0	5.49457	9.9322
Dimocarpuslongan	Eudicot	87	3040.94	268.164	hypothetical chloroplast RF21	3.18386	Cyt b6/f sVIII	12.076	rps11	4.024	PS II N	38	43.6782	49	56.3218	0	5.52924	9.67447
Dionaeamuscipula	Eudicot	68	2274.71	280.873	component of inner membrane protein import complex	3.16983	Cyt b6/f sVIII	12.047	rps18	3.516	acetyl-CoA carboxylase beta subunit	31	45.5882	37	54.4118	0	5.62919	10.0195
Dioonspinulosum	Gymnosperm	87	3097.09	289.406	hypothetical protein	3.16983	Cyt b6/f sVIII	11.945	rpL36	3.973	PS II K	45	51.7241	42	48.2759	0	5.46253	9.70683
Dioscoreaalata	Monocot	86	2985.03	265.501	hypothetical chloroplast RF2	2.24568	hypothetical chloroplast RF15	11.93	rps11	4.024	PS II N	35	40.6977	51	59.3023	0	5.38594	9.51602
Dioscoreacollettii	Monocot	87	2995.12	265.599	hypothetical chloroplast RF2	2.24568	hypothetical chloroplast RF15	11.989	rpL32	4.024	PS II N	39	44.8276	48	55.1724	0	5.57856	9.53825
Dioscoreaelephantipes	Monocot	86	2983.73	265.389	hypothetical chloroplast RF2	2.24568	hypothetical chloroplast RF15	11.93	rps11	4.024	PS II N	35	40.6977	51	59.3023	0	5.37214	9.50686
Dioscoreapolystachya	Monocot	86	2990.25	265.469	hypothetical chloroplast RF2	2.24568	hypothetical chloroplast RF15	11.93	rps11	4.024	PS II N	35	40.6977	51	59.3023	0	5.38323	9.52635
Dioscorearotundata	Monocot	84	2977.05	265.442	hypothetical chloroplast RF2	3.15581	Cyt b6/f sVIII	11.93	rps11	4.024	PS II N	35	41.6667	49	58.3333	0	5.37651	9.61451
Dioscoreavillosa	Monocot	84	2978.34	265.599	hypothetical chloroplast RF2	3.15581	Cyt b6/f sVIII	11.974	rpL20	4.19	PS II M	36	42.8571	48	57.1429	0	5.51636	9.60104
Dioscoreazingiberensis	Monocot	86	2983.53	265.483	hypothetical chloroplast RF2	2.24568	hypothetical chloroplast RF15	11.989	rpL32	4.19	PS II M	38	44.186	48	55.814	0	5.58308	9.54133
Diospyrosblancoi	Eudicot	85	2990.48	268.006	hypothetical chloroplast RF2	3.16983	Cyt b6/f sVIII	12.018	rps11	4.024	PS II N	39	45.8824	46	54.1176	0	5.50274	9.82285
Diospyrosdumetorum	Eudicot	87	3019.04	268.787	hypothetical chloroplast RF2	3.16983	Cyt b6/f sVIII	12.076	rps11	4.024	PS II N	38	43.6782	49	56.3218	0	5.48226	9.74824
Diospyrosglaucifolia	Eudicot	87	3019.82	268.153	hypothetical chloroplast RF2	3.37314	Cyt b6/f sVI	12.076	rps11	4.024	PS II N	37	42.5287	50	57.4713	0	5.44565	9.70556
Diospyroskaki	Eudicot	87	3019.35	268.231	hypothetical chloroplast RF2	3.37314	Cyt b6/f sVI	12.076	rps11	4.024	PS II N	37	42.5287	50	57.4713	0	5.47854	9.69912
Diospyroslotus	Eudicot	87	3020.03	268.153	hypothetical chloroplast RF2	3.37314	Cyt b6/f sVI	12.076	rps11	4.024	PS II N	37	42.5287	50	57.4713	0	5.40822	9.70556
Diospyrosoleifera	Eudicot	87	3019.09	268.169	hypothetical chloroplast RF2	3.37314	Cyt b6/f sVI	12.076	rps11	4.024	PS II N	37	42.5287	50	57.4713	0	5.48197	9.70058
Diospyrosstrigosa	Eudicot	87	3019.06	268.136	hypothetical chloroplast RF2	3.16983	Cyt b6/f sVIII	12.076	rps11	4.024	PS II N	38	43.6782	49	56.3218	0	5.49379	9.74316
Dipeltafloribunda	Eudicot	82	2827.79	252.456	hypothetical chloroplast RF2	3.16983	Cyt b6/f sVIII	12.193	rps11	4.024	PS II N	37	45.122	45	54.878	0	5.60951	9.83193
Diphylleiacymosa	Eudicot	83	2704.85	270.579	Ycf2	2.29757	rps7	12.091	rps11	4.024	PS II N	36	43.3735	46	55.4217	1	5.64358	9.54398
Diphylleiagrayi	Eudicot	83	2705.22	270.579	Ycf2	2.29757	rps7	12.091	rps11	4.024	PS II N	36	43.3735	46	55.4217	1	5.64289	9.56848
Diphylleiasinensis	Eudicot	83	2704.76	270.547	Ycf2	2.29757	rps7	12.091	rps11	4.024	PS II N	36	43.3735	46	55.4217	1	5.64111	9.55737
Diplaziopsiscavaleriana	Pteridophyte	87	2950.4	241.169	conserved hypothetical chloroplast protein ycf2	2.94648	Cyt b6/f sVIII	11.974	rps18	3.643	PS II M	34	39.0805	53	60.9195	0	5.47512	9.58662
Diplaziopsisjavanica	Pteridophyte	88	3000.25	241.74	conserved hypothetical chloroplast protein ycf2	3.1047	Cyt b6/f sVIII	11.974	rps18	3.643	PS II M	37	42.0455	51	57.9545	0	5.56803	9.72165
Diplaziumbellum	Pteridophyte	88	2992.87	239.846	conserved hypothetical chloroplast protein ycf2	2.94648	Cyt b6/f sVIII	11.857	rps18	3.643	PS II M	32	36.3636	56	63.6364	0	5.46503	9.55748
Diplaziumdilatatum	Pteridophyte	88	2984.33	239.202	conserved hypothetical chloroplast protein ycf2	3.02653	Cyt b6/f sVIII	11.915	rps18	3.643	PS II M	33	37.5	55	62.5	0	5.42139	9.68091
Diplaziumdushanense	Pteridophyte	88	2989.99	239.559	conserved hypothetical chloroplast protein ycf2	2.91633	Cyt b6/f sVIII	11.857	rps18	3.643	PS II M	33	37.5	55	62.5	0	5.52036	9.5418
Diplaziumstriatum	Pteridophyte	88	2986.06	239.483	conserved hypothetical chloroplast protein ycf2	3.10267	Cyt b6/f sVIII	11.915	rps18	3.643	PS II M	34	38.6364	54	61.3636	0	5.48876	9.67696
Diplaziumunilobum	Pteridophyte	83	2621.22	239.826	conserved hypothetical chloroplast protein ycf2	2.93443	Cyt b6/f sVIII	11.915	rps18	3.643	PS II M	32	38.5542	51	61.4458	0	5.58372	9.59049
Diplopanaxstachyanthus	Eudicot	87	2956.35	244.169	ycf2	3.16983	Cyt b6/f sVIII	12.076	rps11	4.024	PS II N	38	43.6782	49	56.3218	0	5.54408	9.67184
Diplopterygiumglaucum	Pteridophyte	40	714.957	55.6954	NADH-plastoquinone oxidoreductase subunit 4	3.07769	Cyt b6/f sVIII	12.018	rpL36	3.643	PS II M	13	32.5	27	67.5	0	5.20554	9.32719
Diplostephiumalveolatum	Eudicot	85	2962.03	267.537	hypothetical chloroplast RF21	3.16983	Cyt b6/f sVIII	11.974	rps11	4.024	PS II N	39	45.8824	46	54.1176	0	5.51762	9.83707
Diplostephiumantioquense	Eudicot	85	2962.14	267.488	hypothetical chloroplast RF21	3.16983	Cyt b6/f sVIII	11.974	rps11	4.024	PS II N	39	45.8824	46	54.1176	0	5.51926	9.8367
Diplostephiumapiculatum	Eudicot	85	2961.91	267.482	hypothetical chloroplast RF21	3.16983	Cyt b6/f sVIII	11.974	rps11	4.024	PS II N	39	45.8824	46	54.1176	0	5.51762	9.83415
Diplostephiumazureum	Eudicot	85	2962.72	268.014	hypothetical chloroplast RF21	3.16983	Cyt b6/f sVIII	11.945	rps11	4.024	PS II N	39	45.8824	46	54.1176	0	5.58385	9.82883
Diplostephiumbarclayanum	Eudicot	85	2963.93	268.055	hypothetical chloroplast RF21	3.16983	Cyt b6/f sVIII	11.945	rps11	4.024	PS II N	38	44.7059	47	55.2941	0	5.55247	9.77204
Diplostephiumcajamarquillense	Eudicot	85	2963.83	268.096	hypothetical chloroplast RF21	3.16983	Cyt b6/f sVIII	11.974	rps11	4.024	PS II N	38	44.7059	47	55.2941	0	5.5545	9.77385
Diplostephiumcallilepis	Eudicot	85	2962.93	268.096	hypothetical chloroplast RF21	3.19686	Cyt b6/f sVIII	11.945	rps11	4.024	PS II N	39	45.8824	46	54.1176	0	5.57036	9.83704
Diplostephiumcamargoanum	Eudicot	85	2961.95	267.481	hypothetical chloroplast RF21	3.16983	Cyt b6/f sVIII	11.974	rps11	4.024	PS II N	39	45.8824	46	54.1176	0	5.52459	9.83674
Diplostephiumcayambense	Eudicot	85	2954.26	267.482	hypothetical chloroplast RF21	2.64221	rps19	12.149	rps19	4.024	PS II N	39	45.8824	46	54.1176	0	5.57331	9.87391
Diplostephiumcinerascens	Eudicot	85	2962.12	267.482	hypothetical chloroplast RF21	3.16983	Cyt b6/f sVIII	11.974	rps11	4.024	PS II N	39	45.8824	46	54.1176	0	5.57331	9.83543
Diplostephiumcinereum	Eudicot	85	2963.2	268.098	hypothetical chloroplast RF21	3.16983	Cyt b6/f sVIII	11.945	rps11	4.024	PS II N	39	45.8824	46	54.1176	0	5.51241	9.83009
Diplostephiumcolombianum	Eudicot	85	2961.95	268.052	hypothetical chloroplast RF21	3.16983	Cyt b6/f sVIII	11.974	rps11	4.024	PS II N	39	45.8824	46	54.1176	0	5.51762	9.82622
Diplostephiumcoriaceum	Eudicot	85	2962.04	267.482	hypothetical chloroplast RF21	3.16983	Cyt b6/f sVIII	11.974	rps11	4.024	PS II N	39	45.8824	46	54.1176	0	5.51403	9.8348
Diplostephiumcostaricense	Eudicot	85	2961.98	267.537	hypothetical chloroplast RF21	3.16983	Cyt b6/f sVIII	11.974	rps11	4.024	PS II N	39	45.8824	46	54.1176	0	5.51503	9.83707
Diplostephiumcrypteriophyllum	Eudicot	85	2963.22	268.131	hypothetical chloroplast RF21	3.16983	Cyt b6/f sVIII	11.945	rps11	4.024	PS II N	39	45.8824	46	54.1176	0	5.52262	9.82146
Diplostephiumempetrifolium	Eudicot	85	2962.8	268.098	hypothetical chloroplast RF21	3.16983	Cyt b6/f sVIII	11.945	rps11	4.024	PS II N	38	44.7059	47	55.2941	0	5.53116	9.78515
Diplostephiumericoides	Eudicot	85	2963.34	268.174	hypothetical chloroplast RF21	3.16983	Cyt b6/f sVIII	11.945	rps11	4.024	PS II N	39	45.8824	46	54.1176	0	5.58385	9.82883
Diplostephiumeriophorum	Eudicot	85	2963.31	268.098	hypothetical chloroplast RF21	3.16983	Cyt b6/f sVIII	11.974	rps11	4.024	PS II N	39	45.8824	46	54.1176	0	5.51762	9.83387
Diplostephiumespinosae	Eudicot	85	2963.05	268.174	hypothetical chloroplast RF21	3.16983	Cyt b6/f sVIII	11.945	rps11	4.024	PS II N	39	45.8824	46	54.1176	0	5.58418	9.84374
Diplostephiumfloribundum	Eudicot	85	2962.22	267.482	hypothetical chloroplast RF21	3.16983	Cyt b6/f sVIII	11.974	rps11	4.024	PS II N	39	45.8824	46	54.1176	0	5.57331	9.83702
Diplostephiumfoliosissimum	Eudicot	85	2961.97	267.466	hypothetical chloroplast RF21	3.19686	Cyt b6/f sVIII	11.945	rps11	4.024	PS II N	39	45.8824	46	54.1176	0	5.5671	9.82687
Diplostephiumfrontinense	Eudicot	85	2962.31	268.098	hypothetical chloroplast RF21	3.16983	Cyt b6/f sVIII	11.974	rps11	4.024	PS II N	39	45.8824	46	54.1176	0	5.51762	9.83228
Diplostephiumglandulosum	Eudicot	85	2963.85	268.1	hypothetical chloroplast RF21	3.16983	Cyt b6/f sVIII	11.974	rps11	4.024	PS II N	39	45.8824	46	54.1176	0	5.57785	9.83417
Diplostephiumglutinosum	Eudicot	85	2963.47	268.098	hypothetical chloroplast RF21	3.16983	Cyt b6/f sVIII	11.974	rps11	4.024	PS II N	39	45.8824	46	54.1176	0	5.51762	9.83128
Diplostephiumgnidioides	Eudicot	85	2963.13	268.097	hypothetical chloroplast RF21	3.19686	Cyt b6/f sVIII	11.945	rps11	4.024	PS II N	39	45.8824	46	54.1176	0	5.56744	9.8323
Diplostephiumgoodspeedii	Eudicot	85	2962.96	268.097	hypothetical chloroplast RF21	3.19686	Cyt b6/f sVIII	11.945	rps11	4.024	PS II N	39	45.8824	46	54.1176	0	5.57036	9.83452
Diplostephiumgynoxyoides	Eudicot	85	2963.04	268.097	hypothetical chloroplast RF21	3.19686	Cyt b6/f sVIII	11.945	rps11	4.024	PS II N	39	45.8824	46	54.1176	0	5.57036	9.83485
Diplostephiumhaenkei	Eudicot	85	2963.05	268.111	hypothetical chloroplast RF21	3.19686	Cyt b6/f sVIII	11.945	rps11	4.024	PS II N	39	45.8824	46	54.1176	0	5.57036	9.83613
Diplostephiumhartwegii	Eudicot	85	2963.65	268.14	hypothetical chloroplast RF21	3.16983	Cyt b6/f sVIII	11.945	rps11	4.024	PS II N	39	45.8824	46	54.1176	0	5.58385	9.83009
Diplostephiumheterophyllum	Eudicot	85	2962.02	267.482	hypothetical chloroplast RF21	3.16983	Cyt b6/f sVIII	11.974	rps11	4.024	PS II N	39	45.8824	46	54.1176	0	5.51762	9.83672
Diplostephiumhippophae	Eudicot	85	2954.98	268.097	hypothetical chloroplast RF21	3.19686	Cyt b6/f sVIII	11.945	rps11	4.024	PS II N	39	45.8824	46	54.1176	0	5.57808	9.83198
Diplostephiumhuertasii	Eudicot	85	2961.99	267.482	hypothetical chloroplast RF21	3.16983	Cyt b6/f sVIII	11.974	rps11	4.024	PS II N	39	45.8824	46	54.1176	0	5.51762	9.83385
Diplostephiuminesianum	Eudicot	85	2963.53	268.05	hypothetical chloroplast RF21	3.16983	Cyt b6/f sVIII	11.974	rps11	4.024	PS II N	39	45.8824	46	54.1176	0	5.54923	9.8562
Diplostephiumjaramilloi	Eudicot	85	2961.85	267.482	hypothetical chloroplast RF21	3.16983	Cyt b6/f sVIII	11.974	rps11	4.024	PS II N	39	45.8824	46	54.1176	0	5.51762	9.83574
Diplostephiumjelskii	Eudicot	85	2963.84	268.096	hypothetical chloroplast RF21	3.16983	Cyt b6/f sVIII	11.974	rps11	4.024	PS II N	39	45.8824	46	54.1176	0	5.58482	9.83352
Diplostephiumjenesanum	Eudicot	84	2951.62	267.481	hypothetical chloroplast RF21	3.16983	Cyt b6/f sVIII	11.974	rps11	4.024	PS II N	39	46.4286	46	54.7619	0	5.51762	9.82469
Diplostephiumjuajibioyi	Eudicot	85	2962	267.482	hypothetical chloroplast RF21	3.16983	Cyt b6/f sVIII	11.974	rps11	4.024	PS II N	39	45.8824	46	54.1176	0	5.51762	9.83672
Diplostephiumjuniperinum	Eudicot	85	2962.81	268.098	hypothetical chloroplast RF21	3.16983	Cyt b6/f sVIII	11.945	rps11	4.024	PS II N	39	45.8824	46	54.1176	0	5.56321	9.82565
Diplostephiummeyenii	Eudicot	85	2962.96	268.098	hypothetical chloroplast RF21	3.16983	Cyt b6/f sVIII	11.945	rps11	4.024	PS II N	39	45.8824	46	54.1176	0	5.51403	9.83452
Diplostephiummutiscuanum	Eudicot	85	2961.86	267.481	hypothetical chloroplast RF21	3.16983	Cyt b6/f sVIII	11.945	rps11	4.024	PS II N	39	45.8824	46	54.1176	0	5.52459	9.83674
Diplostephiumoblanceolatum	Eudicot	85	2963.86	268.096	hypothetical chloroplast RF21	3.16983	Cyt b6/f sVIII	11.974	rps11	4.024	PS II N	39	45.8824	46	54.1176	0	5.58482	9.83385
Diplostephiumoblongifolium	Eudicot	85	2962.06	267.481	hypothetical chloroplast RF21	3.16983	Cyt b6/f sVIII	11.974	rps11	4.024	PS II N	39	45.8824	46	54.1176	0	5.52459	9.83674
Diplostephiumobtusum	Eudicot	85	2962.13	267.516	hypothetical chloroplast RF21	3.16983	Cyt b6/f sVIII	11.974	rps11	4.024	PS II N	39	45.8824	46	54.1176	0	5.51177	9.83543
Diplostephiumochraceum	Eudicot	85	2953.75	267.481	hypothetical chloroplast RF21	3.16983	Cyt b6/f sVIII	11.974	rps11	4.024	PS II N	39	45.8824	46	54.1176	0	5.52533	9.83609
Diplostephiumoxapampanum	Eudicot	85	2963.11	268.113	hypothetical chloroplast RF21	3.19686	Cyt b6/f sVIII	11.945	rps11	4.024	PS II N	39	45.8824	46	54.1176	0	5.57036	9.83072
Diplostephiumphylicoides	Eudicot	85	2962.01	267.468	hypothetical chloroplast RF21	3.16983	Cyt b6/f sVIII	11.974	rps11	4.024	PS II N	39	45.8824	46	54.1176	0	5.50818	9.83511
Diplostephiumpulchrum	Eudicot	85	2963.35	268.097	hypothetical chloroplast RF21	3.19686	Cyt b6/f sVIII	11.945	rps11	4.024	PS II N	39	45.8824	46	54.1176	0	5.56744	9.8323
Diplostephiumrevolutum	Eudicot	85	2962.03	267.482	hypothetical chloroplast RF21	3.16983	Cyt b6/f sVIII	11.974	rps11	4.024	PS II N	39	45.8824	46	54.1176	0	5.51177	9.83543
Diplostephiumrhododendroides	Eudicot	85	2961.98	267.481	hypothetical chloroplast RF21	3.16983	Cyt b6/f sVIII	11.974	rps11	4.024	PS II N	39	45.8824	46	54.1176	0	5.51762	9.838
Diplostephiumrhomboidale	Eudicot	85	2961.95	267.465	hypothetical chloroplast RF21	3.16983	Cyt b6/f sVIII	11.974	rps11	4.024	PS II N	39	45.8824	46	54.1176	0	5.52459	9.83861
Diplostephiumromeroi	Eudicot	85	2962.91	267.902	hypothetical chloroplast RF21	3.16983	Cyt b6/f sVIII	11.974	rps11	4.024	PS II N	39	45.8824	46	54.1176	0	5.51403	9.83322
Diplostephiumrosmarinifolium	Eudicot	85	2962.03	267.468	hypothetical chloroplast RF21	3.16983	Cyt b6/f sVIII	11.974	rps11	4.024	PS II N	39	45.8824	46	54.1176	0	5.50818	9.83607
Diplostephiumrupestre	Eudicot	85	2963.44	268.098	hypothetical chloroplast RF21	3.16983	Cyt b6/f sVIII	11.974	rps11	4.024	PS II N	39	45.8824	46	54.1176	0	5.52459	9.83324
Diplostephiumsagasteguii	Eudicot	85	2956	268.097	hypothetical chloroplast RF21	3.16983	Cyt b6/f sVIII	11.945	rps11	4.024	PS II N	39	45.8824	46	54.1176	0	5.57003	9.82785
Diplostephiumschultzii	Eudicot	85	2962.09	267.537	hypothetical chloroplast RF21	3.16983	Cyt b6/f sVIII	11.974	rps11	4.024	PS II N	39	45.8824	46	54.1176	0	5.51762	9.83707
Diplostephiumserratifolium	Eudicot	85	2963.45	268.131	hypothetical chloroplast RF21	3.16983	Cyt b6/f sVIII	11.945	rps11	4.024	PS II N	39	45.8824	46	54.1176	0	5.52131	9.82626
Diplostephiumspinulosum	Eudicot	85	2963.26	268.097	hypothetical chloroplast RF21	3.16983	Cyt b6/f sVIII	11.945	rps11	4.024	PS II N	39	45.8824	46	54.1176	0	5.57782	9.83007
Diplostephiumtachirense	Eudicot	85	2961.88	267.482	hypothetical chloroplast RF21	3.16983	Cyt b6/f sVIII	11.974	rps11	4.024	PS II N	39	45.8824	46	54.1176	0	5.51762	9.83607
Diplostephiumtenuifolium	Eudicot	85	2962.08	267.468	hypothetical chloroplast RF21	3.16983	Cyt b6/f sVIII	11.974	rps11	4.024	PS II N	39	45.8824	46	54.1176	0	5.51305	9.8348
Diplostephiumvenezuelense	Eudicot	85	2962.25	267.482	hypothetical chloroplast RF21	3.16983	Cyt b6/f sVIII	11.974	rps11	4.024	PS II N	39	45.8824	46	54.1176	0	5.51177	9.83607
Diplostephiumviolaceum	Eudicot	85	2961.94	267.481	hypothetical chloroplast RF21	3.16983	Cyt b6/f sVIII	11.974	rps11	4.024	PS II N	39	45.8824	46	54.1176	0	5.51762	9.83704
Dipterocladiaarabiensis	Algae	201	5349.75	170.075	RNAPolβ	3.24089	PS I M	12.691	rpL34	3.223	PS I sVIII	70	34.8259	131	65.1741	0	5.3828	9.065
Dipteroniadyeriana	Eudicot	87	3022.03	266.455	Ycf2	3.19686	Cyt b6/f sVIII	12.076	rps11	3.808	NADH-plastoquinone oxidoreductase chain 6	37	42.5287	50	57.4713	0	5.59365	9.70144
Dipteroniasinensis	Eudicot	88	3049.3	267.559	Ycf2	3.18386	Cyt b6/f sVIII	12.076	rps11	3.973	NADH-plastoquinone oxidoreductase chain 6	37	42.0455	51	57.9545	0	5.57178	9.69871
Dipterosiphoniaaustralica	Algae	205	5351.05	169.62	glutamate synthase	3.28392	Cyt b6/f sVIII	12.325	rpL34	3.287	PS I sVIII	68	33.1707	137	66.8293	0	5.37413	9.07206
Distichlisbajaensis	Monocot	82	2195.71	174.115	RNAPolβ	3.16983	Cyt b6/f sVIII	11.989	rps18	4.024	PS II N	37	45.122	45	54.878	0	5.53454	9.96909
Distichlisspicata	Monocot	85	2255.29	174.312	RNAPolβ	3.16983	Cyt b6/f sVIII	11.989	rps18	4.024	PS II N	38	44.7059	47	55.2941	0	5.52424	9.95136
Dodonaeaviscosa	Eudicot	88	3049.02	268.779	Ycf2	3.18386	Cyt b6/f sVIII	12.003	rps11	3.973	NADH-plastoquinone oxidoreductase chain 6	36	40.9091	52	59.0909	0	5.362	9.6555
Dolichandracynanchoides	Eudicot	85	3162.75	248.097	Ycf2	3.16983	Cyt b6/f sVIII	12.413	rps18	4.024	PS II N	41	48.2353	44	51.7647	0	5.54841	9.77455
Downingiacuspidata	Eudicot	73	2603.87	273.382	hypothetical chloroplast RF1	3.16983	Cyt b6/f sVIII	12.164	rpL32	4.19	PS II K	31	42.4658	42	57.5342	0	5.77319	9.80336
Downingiaelegans	Eudicot	74	2618.38	276.78	hypothetical chloroplast RF1	3.16983	Cyt b6/f sVIII	12.164	rpL32	4.368	PS II N	30	40.5405	44	59.4595	0	5.65597	9.82448
Drabanemorosa	Eudicot	86	2984.73	267.144	hypothetical protein	3.15581	hypothetical protein	12.076	rps11	4.024	PS II N	38	44.186	48	55.814	0	5.71416	9.58448
Drabaoreades	Eudicot	84	2998.29	268.085	hypothetical protein	3.15581	Cyt b6/f sVIII	12.091	rps11	3.935	NADH dehydrogenase subunit 6	39	46.4286	45	53.5714	0	5.66492	9.73209
Dracocephalumpalmatum	Eudicot	87	3030.63	267.453	hypothetical protein	3.41724	Cyt b6/f sVI	11.886	rpL32	4.024	PS II N	35	40.2299	52	59.7701	0	5.39397	9.60458
Dregeochloapumilla	Monocot	83	2235.54	172.545	RNAPolβ	3.16983	Cyt b6/f sVIII	11.945	rpL36	4.024	PS II N	37	44.5783	46	55.4217	0	5.46441	9.89976
Drepanostachyumfalcatum	Monocot	85	2270.5	174.486	RNAPolβ	3.16983	Cyt b6/f sVIII	11.945	rpL36	4.024	PS II N	38	44.7059	47	55.2941	0	5.52182	9.97591
Drimysgranadensis	Magnoliids	87	3018.04	269.459	hypothetical protein RF2	3.19789	Cyt b6/f sVIII	12.018	rps11	3.846	NADH dehydrogenase subunit 6	42	48.2759	45	51.7241	0	5.53248	9.81173
Droseraerythrorhiza	Eudicot	85	2058.16	156.13	RNAPolβ	3.16983	Cyt b6/f sVIII	12.062	rps11	4.024	PS II N	38	44.7059	47	55.2941	0	5.61789	9.98406
Droseraregia	Eudicot	73	2549.69	268.856	hypothetical protein	3.16983	Cyt b6/f sVIII	11.945	rpL36	4.024	PS II N	32	43.8356	41	56.1644	0	5.72131	10.0861
Droserarotundifolia	Eudicot	90	2091.08	156.526	RNAPolβ	3.11354	PsbI	12.237	PsbJ	4.024	PS II N	33	36.6667	57	63.3333	0	5.62394	10.1981
Dryopterisdecipiens	Pteridophyte	88	2994.91	240.749	conserved hypothetical chloroplast protein ycf2	2.94648	Cyt b6/f sVIII	11.784	rps18	3.643	PS II M	34	38.6364	54	61.3636	0	5.44909	9.67743
Dunaliabrachyacantha	Eudicot	84	2926.45	266.211	hypothetical chloroplast RF21	3.16983	Cyt b6/f sVIII	12.106	rps11	4.024	PS II N	36	42.8571	48	57.1429	0	5.42217	9.65952
Dunaliaobovata	Eudicot	82	2683.99	266.211	hypothetical chloroplast RF21	3.16983	Cyt b6/f sVIII	12.106	rps11	4.024	PS II N	36	43.9024	46	56.0976	0	5.40058	9.63522
Dunaliasolanacea	Eudicot	82	2920.1	266.199	hypothetical chloroplast RF21	3.35517	Cyt b6/f sVI	12.106	rps11	3.986	NADH dehydrogenase subunit 6	36	43.9024	46	56.0976	0	5.42889	9.59737
Dunaliellasalina	Algae	82	3561.26	401.29	cell division protein	3.34818	hypothetical chloroplast RF12	11.623	rps18	4.139	PS II M	27	32.9268	55	67.0732	0	5.46678	9.34233
Durinskiabaltica	Protist	129	3343.84	163.164	RNAPolβ	3.25088	Cyt b6/f sVIII	12.149	rpL34	3.172	PS I I/ PS I sVIII	50	38.7597	79	61.2403	0	5.25164	9.32351
Duriozibethinus	Eudicot	83	2998.07	267.718	hypothetical chloroplast RF2	3.16983	Cyt b6/f sVIII	12.047	rpL32	3.795	Cyt b6/f sV	40	48.1928	43	51.8072	0	5.55695	9.83677
Dysosmaaurantiocaulis	Eudicot	83	2705.26	270.676	Ycf2	2.29757	rps7	12.091	rps11	4.024	PS II N	36	43.3735	46	55.4217	1	5.64394	9.55767
Dysosmadelavayi	Eudicot	83	2673.91	254.863	Ycf2	2.29757	rps7	12.091	rps11	4.024	PS II N	37	44.5783	46	55.4217	0	5.66154	9.53863
Dysosmadifformis	Eudicot	83	2704.34	270.714	Ycf2	2.29757	rps7	12.091	rps11	3.935	PS II N	36	43.3735	47	56.6265	0	5.64533	9.51383
Dysosmamajoensis	Eudicot	83	2704.25	270.604	Ycf2	2.29757	rps7	12.091	rps11	3.935	PS II N	36	43.3735	47	56.6265	0	5.64886	9.52006
Dysosmapleiantha	Eudicot	83	2704.46	270.767	Ycf2	2.29757	rps7	12.091	rps11	3.935	PS II N	36	43.3735	47	56.6265	0	5.64711	9.52223
Dysosmatsayuensis	Eudicot	83	2705.38	270.547	Ycf2	2.29757	rps7	12.091	rps11	4.024	PS II N	36	43.3735	46	55.4217	1	5.645	9.54176
Dysosmaversipellis	Eudicot	83	2704.32	270.604	Ycf2	2.29757	rps7	12.091	rps11	3.935	PS II N	36	43.3735	47	56.6265	0	5.64461	9.53781
Echinacanthuslofouensis	Eudicot	85	2366.37	215.402	Ycf1 protein	3.41724	Cyt b6/f sVI	11.974	rps11	4.024	PS II N	41	48.2353	44	51.7647	0	5.5871	10.0043
Echinaceaangustifolia	Eudicot	85	2953.93	268.115	Ycf2	3.16983	Cyt b6/f sVIII	12.047	rpL32	4.024	PS II N	39	45.8824	46	54.1176	0	5.48674	9.78904
Echinaceaatrorubens	Eudicot	85	2963.36	268.119	Ycf2	3.16983	Cyt b6/f sVIII	12.047	rpL32	4.024	PS II N	39	45.8824	46	54.1176	0	5.48674	9.79541
Echinacealaevigata	Eudicot	85	2945.23	268.115	Ycf2	3.16983	Cyt b6/f sVIII	12.047	rpL32	4.024	PS II N	39	45.8824	46	54.1176	0	5.4941	9.78746
Echinaceapallida	Eudicot	85	2955.47	268.119	Ycf2	3.16983	Cyt b6/f sVIII	12.047	rpL32	4.024	PS II N	39	45.8824	46	54.1176	0	5.47859	9.79446
Echinaceaparadoxa	Eudicot	85	2962.84	268.119	Ycf2	3.16983	Cyt b6/f sVIII	12.047	rpL32	4.024	PS II N	39	45.8824	46	54.1176	0	5.48674	9.79541
Echinaceapurpurea	Eudicot	85	2955.5	268.115	Ycf2	3.16983	Cyt b6/f sVIII	12.047	rpL32	4.024	PS II N	39	45.8824	46	54.1176	0	5.48413	9.79446
Echinaceasanguinea	Eudicot	85	2945.98	268.139	Ycf2	3.16983	Cyt b6/f sVIII	12.047	rpL32	4.024	PS II N	39	45.8824	46	54.1176	0	5.48544	9.78237
Echinaceaspeciosa	Eudicot	85	2963.32	268.115	Ycf2	3.16983	Cyt b6/f sVIII	12.047	rpL32	4.024	PS II N	39	45.8824	46	54.1176	0	5.48544	9.79383
Echinaceatennesseensis	Eudicot	85	2963.06	268.115	Ycf2	3.16983	Cyt b6/f sVIII	12.047	rpL32	4.024	PS II N	39	45.8824	46	54.1176	0	5.47859	9.79446
Echinochloacolona	Eudicot	87	2241.38	175.216	RNAPolβ	3.16983	Cyt b6/f sVIII	12.237	Ycf15	4.024	PS II N	39	44.8276	48	55.1724	0	5.35787	9.92738
Echinochloacrus-galli	Eudicot	122	2644.76	175.217	RNAPolβ	2.53608	hypothetical protein EC1Cp_p101	12.237	hypothetical protein EC1Cp_p074	3.961	hypothetical protein EC1Cp_p101	53	43.4426	69	56.5574	0	5.35015	9.8493
Echinochloaesculenta	Eudicot	83	2236.42	175.217	RNAPolβ	3.16983	Cyt b6/f sVIII	11.945	rpL36	4.024	PS II N	37	44.5783	46	55.4217	0	5.47962	9.88226
Echinochloafrumentacea	Eudicot	87	2241.35	175.247	RNAPolβ	3.16983	Cyt b6/f sVIII	12.237	Ycf15	4.024	PS II N	39	44.8276	48	55.1724	0	5.35787	9.92708
Echinochloaoryzicola	Eudicot	82	2203.87	177.018	RNAPolβ	3.16983	Cyt b6/f sVIII	11.945	rpL36	4.024	PS II N	35	42.6829	47	57.3171	0	5.41574	9.8714
Echinochloastagnina	Eudicot	82	2223.62	175.189	RNAPolβ	3.16983	Cyt b6/f sVIII	11.945	rpL36	4.024	PS II N	37	45.122	45	54.878	0	5.47827	9.83804
Echinochloaugandensis	Eudicot	82	2222.3	175.247	RNAPolβ	3.16983	Cyt b6/f sVIII	12.018	rps18	4.024	PS II N	37	45.122	45	54.878	0	5.49449	9.84684
Echitesumbellatus	Eudicot	85	2978.82	267.23	hypothetical chloroplast protein	3.16983	Cyt b6/f sVIII	12.047	rps11	4.024	PS II N	38	44.7059	47	55.2941	0	5.47768	9.74819
Ecliptaprostrata	Eudicot	87	2946.74	268.316	Ycf2	3.19686	Cyt b6/f sVIII	11.974	rps11	4.024	PS II N	38	43.6782	49	56.3218	0	5.52405	9.82882
Ectocarpussiliculosus	Algae	148	3797.75	146.155	RNAPolβ	3.281	PS I M	12.325	rpL34	3.923	Chloroplast hypothetical protein	54	36.4865	94	63.5135	0	5.23152	9.29823
Ehrhartabulbosa	Monocot	83	2238.79	174.47	RNAPolβ	3.16983	Cyt b6/f sVIII	11.989	rpL20	4.024	PS II N	39	46.988	44	53.012	0	5.55418	9.97602
Elaeagnusmacrophylla	Eudicot	85	3004.9	267.432	Ycf2	2.48593	InfA	12.047	rps11	4.024	PS II N	39	45.8824	46	54.1176	0	5.47818	9.68961
Elaeagnusmollis	Eudicot	85	3016.53	267.836	Ycf2	3.16983	Cyt b6/f sVIII	12.018	rps11	4.024	PS II N	38	44.7059	47	55.2941	0	5.48492	9.75136
Elaeisguineensis	Monocot	86	3005.97	268.595	Ycf2	3.19986	Cyt b6/f sVIII	12.062	rps11	3.846	NADH dehydrogenase subunit 6	40	46.5116	46	53.4884	0	5.49635	9.74809
Eleusineindica	Monocot	83	2232.4	174.728	RNAPolβ	3.16983	Cyt b6/f sVIII	11.945	rpL36	4.024	PS II N	37	44.5783	46	55.4217	0	5.48054	9.90515
Eleutherococcussenticosus	Eudicot	87	2977.57	248.763	Ycf2	3.16983	Cyt b6/f sVIII	12.047	rps11	4.024	PS II N	41	47.1264	46	52.8736	0	5.56924	9.84957
Elleanthussodiroi	Monocot	86	3013.58	270.676	Ycf2	3.16983	Cyt b6/f sVIII	11.857	rps11	4.101	NADH dehydrogenase subunit 6	37	43.0233	49	56.9767	0	5.52549	9.69118
Elliptochlorisbilobata	Algae	82	2646.16	174.515	RNAPolβ	3.291	PS I M	11.871	rps18	4.139	PS I sVIII	37	45.122	45	54.878	0	5.33868	9.90922
Elodeacanadensis	Monocot	85	2949.27	256.27	Ycf2	3.16983	Cyt b6/f sVIII	12.106	rps11	4.024	PS II N	40	47.0588	45	52.9412	0	5.51725	9.75487
Elytrophorusglobularis	Monocot	83	2238.57	175.432	RNAPolβ	3.16983	Cyt b6/f sVIII	11.945	rpL36	4.024	PS II N	37	44.5783	46	55.4217	0	5.45335	9.92009
Elytrophorusspicatus	Monocot	83	175.64	2237.03	RNAPolβ	3.16983	Cyt b6/f sVIII	11.945	rpL36	4.024	PS II N	38	45.7831	45	54.2169	0	5.48	9.98011
Emilianiahuxleyi	Protist	119	2968.18	142.493	RNAPolβ	3.2129	PS I M	12.793	rpL34	3.363	PS I sVIII	48	40.3361	71	59.6639	0	5.3484	9.27476
Emmenopteryshenryi	Eudicot	86	3006.82	266.787	Ycf2	3.16983	Cyt b6/f sVIII	12.047	rpL32	3.973	NADH dehydrogenase subunit 6	39	45.3488	47	54.6512	0	5.56895	9.80926
Encephalartoslehmannii	Gymnosperm	87	3087.78	289.06	Ycf2	3.14178	Cyt b6/f sVIII	11.945	rpL36	3.973	PS II K	43	49.4253	44	50.5747	0	5.40072	9.64832
Endarachnebinghamiae	Algae	143	3750.69	146.25	RNAPolβ	3.265	PS I M	12.749	rpL34	3.961	PS I sVIII	52	36.3636	91	63.6364	0	5.30933	9.24137
Enneapogonoblongus	Monocot	85	2253.19	173.793	RNAPolβ	3.16983	Cyt b6/f sVIII	12.003	rps18	4.024	PS II N	38	44.7059	47	55.2941	0	5.52284	9.92421
Entandrophragmacylindricum	Eudicot	85	2980.86	268.855	Ycf2	3.16983	Cyt b6/f sVIII	12.076	rps11	4.024	PS II N	38	44.7059	47	55.2941	0	5.53895	9.7737
Entolasiaimbricata	Monocot	82	2223.89	176.323	RNAPolβ	3.16983	Cyt b6/f sVIII	11.945	rpL36	4.024	PS II N	38	46.3415	44	53.6585	0	5.48603	9.87598
Entomoneissp	Algae	130	3352.19	161.736	RNAPolβ	3.26694	Cyt b6/f sVIII	12.457	rpL34	3.058	PS I sVIII	56	43.0769	74	56.9231	0	5.12773	9.36108
Entransiafimbriata	Algae	119	4104.31	357.854	hypothetical chloroplast RF1	3.43735	Cyt b6/f sVI	12.003	rps18	3.287	PS I sVIII	50	42.0168	68	57.1429	1	5.36328	9.36
Ephedraequisetina	Gymnosperm	72	2633.92	253.889	hypothetical protein	3.14178	Cyt b6/f sVIII	11.696	rpL20	3.846	PS II N	30	41.6667	42	58.3333	0	5.4437	9.62355
Ephedrafoeminea	Gymnosperm	73	2646.51	253.663	hypothetical protein	3.14178	Cyt b6/f sVIII	11.74	rpL20	3.846	PS II N	30	41.0959	43	58.9041	0	5.48183	9.66223
Epifagusvirginiana	Eudicot	25	1174.65	259.513	unknown	4.52058	rpL36	11.945	rps11	4.584	protease	2	8	23	92	0	5.2325	10.3846
Epimediumacuminatum	Eudicot	85	3012.71	276.264	conserved hypothetical protein ycf2	3.16983	Cyt b6/f sVIII	12.003	rps11	4.024	PS II N	35	41.1765	50	58.8235	0	5.60869	9.67768
Epimediumdolichostemon	Eudicot	83	2974.75	278.009	conserved hypothetical protein ycf2	3.16983	Cyt b6/f sVIII	12.003	rps11	4.024	PS II N	34	40.9639	49	59.0361	0	5.58565	9.5822
Epimediumkoreanum	Eudicot	82	2969.04	278.171	conserved hypothetical protein ycf2	3.16983	Cyt b6/f sVIII	12.003	rps11	4.024	PS II N	35	42.6829	47	57.3171	0	5.62697	9.63823
Epimediumlishihchenii	Eudicot	83	2975.47	278.237	conserved hypothetical protein ycf2	3.16983	Cyt b6/f sVIII	12.003	rps11	4.024	PS II N	35	42.1687	48	57.8313	0	5.61791	9.62687
Epimediumpseudowushanense	Eudicot	83	2974.26	278.009	conserved hypothetical protein ycf2	3.16983	Cyt b6/f sVIII	12.003	rps11	4.024	PS II N	35	42.1687	48	57.8313	0	5.61703	9.61037
Epimediumsagittatum	Eudicot	84	3002.62	278.009	conserved hypothetical protein ycf2	3.16983	Cyt b6/f sVIII	12.003	rps11	4.024	PS II N	35	41.6667	49	58.3333	0	5.5628	9.66073
Epipactismairei	Monocot	86	2980.89	269.985	hypothetical chloroplast RF21	3.16983	Cyt b6/f sVIII	12.018	rpL32	4.19	PS II M	36	41.8605	50	58.1395	0	5.54289	9.8185
Epipactisveratrifolia	Monocot	87	2995.51	268.511	hypothetical chloroplast RF21	3.16983	Cyt b6/f sVIII	12.018	rpL32	4.19	PS II M	38	43.6782	49	56.3218	0	5.59939	9.9029
Epipogiumaphyllum	Monocot	22	416.428	58.2604	acetyl-CoA carboxylase carboxyltransferase beta subunit	4.5777	rpL36	11.447	rpL36	4.368	clp protease proteolytic subunit	2	9.09091	20	90.9091	0	4.3805	10.0252
Epipogiumroseum	Monocot	18	332.976	59.1127	acetyl-CoA carboxylase carboxyltransferase beta subunit	4.65179	rpL36	11.842	rpL36	4.317	clp protease proteolytic subunit	2	11.1111	16	88.8889	0	4.9015	10.1088
Epipremnumaureum	Monocot	86	3080.29	300.61	photosystem I assembly protein Ycf2	3.16983	Cyt b6/f sVIII	11.842	rpL36	4.024	PS II N	38	44.186	48	55.814	0	5.51834	9.86948
Equisetumarvense	Pteridophyte	84	2746.23	285.126	hypothetical chloroplast RF21	3.34905	PS I M	11.798	rps18	3.096	PS I sVIII	33	39.2857	51	60.7143	0	5.10467	9.34471
Equisetumhyemale	Pteridophyte	83	2731.47	284.41	Ycf2	3.32099	PS I M	11.798	rps18	3.096	PS I sVIII	35	42.1687	48	57.8313	0	5.1624	9.37237
Eragrostisminor	Monocot	85	2260.93	173.829	RNAPolβ	3.16983	Cyt b6/f sVIII	11.945	rpL36	4.024	PS II N	38	44.7059	47	55.2941	0	5.49616	9.93894
Eragrostistef	Monocot	85	2262.44	174.028	RNAPolβ	3.18386	Cyt b6/f sVIII	11.945	rpL36	4.024	PS II N	38	44.7059	47	55.2941	0	5.50347	9.9504
Eragrostiswalteri	Monocot	83	2239.01	174.923	RNAPolβ	3.16983	Cyt b6/f sVIII	11.945	rpL36	4.024	PS II N	37	44.5783	46	55.4217	0	5.48638	9.9182
Eremochloaciliaris	Monocot	83	2239.24	174.174	RNAPolβ	3.16983	Cyt b6/f sVIII	12.106	rpL20	4.024	PS II N	37	44.5783	46	55.4217	0	5.40532	9.97322
Eremochloaeriopoda	Monocot	83	2239.11	174.175	RNAPolβ	3.16983	Cyt b6/f sVIII	12.106	rpL20	4.024	PS II N	37	44.5783	46	55.4217	0	5.4043	9.94333
Eremochloaophiuroides	Monocot	83	2233.54	175.218	RNAPolβ	3.16983	Cyt b6/f sVIII	12.106	rpL20	4.024	PS II N	38	45.7831	45	54.2169	0	5.50779	9.99604
Eremospathamacrocarpa	Monocot	86	3017.04	270.899	Ycf2	3.19986	Cyt b6/f sVIII	12.047	rpL32	3.846	NADH dehydrogenase subunit 6	38	44.186	48	55.814	0	5.42916	9.72015
Eriachnearmittii	Monocot	83	2235.7	172.99	RNAPolβ	3.15581	Cyt b6/f sVIII	12.047	rps18	4.024	PS II N	39	46.988	44	53.012	0	5.51908	9.90325
Eriachnemucronata	Monocot	83	2227.75	174.101	RNAPolβ	3.15581	Cyt b6/f sVIII	12.047	rps18	4.024	PS II N	37	44.5783	46	55.4217	0	5.48486	9.78811
Eriachnestipacea	Monocot	83	2235.86	172.932	RNAPolβ	3.15581	Cyt b6/f sVIII	12.047	rps18	4.024	PS II N	39	46.988	44	53.012	0	5.52038	9.90757
Eriobotryajaponica	Eudicot	84	2976.6	268.13	Ycf2	3.14275	PS II L	12.047	rps11	4.024	PS II N	37	44.0476	47	55.9524	0	5.51632	9.77679
Eriochloameyeriana	Monocot	83	2236.37	175.407	RNAPolβ	3.16983	Cyt b6/f sVIII	11.945	rpL36	4.024	PS II N	38	45.7831	45	54.2169	0	5.55279	9.94533
Eriochrysiscfcayennensis	Monocot	85	2263.83	176.935	RNAPolβ	3.16983	Cyt b6/f sVIII	12.076	rpL20	4.024	PS II N	36	42.3529	49	57.6471	0	5.43775	9.90553
Eriochrysislaxa	Monocot	85	2263.8	176.935	RNAPolβ	3.16983	Cyt b6/f sVIII	12.076	rpL20	4.024	PS II N	36	42.3529	49	57.6471	0	5.43775	9.90553
Eriocnemafulva	Eudicot	85	3060.92	269.213	Ycf2	3.16983	Cyt b6/f sVIII	11.945	rpL20	4.19	PS II M	39	45.8824	46	54.1176	0	5.5419	9.67404
Eriolarynxfasciculata	Eudicot	86	3025.28	266.211	Ycf2	3.38918	Cyt b6/f sVI	12.106	rps11	4.024	PS II N	38	44.186	48	55.814	0	5.45068	9.65923
Erodiumabsinthoides	Eudicot	90	2461.86	157.587	RNAPolβ	3.18386	Cyt b6/f sVIII	12.544	rpL32	4.024	PS II N	35	38.8889	55	61.1111	0	5.69923	9.76649
Erodiumcarvifolium	Eudicot	75	2037.79	157.241	RNAPolβ	3.16983	Cyt b6/f sVIII	12.032	rps18	4.024	PS II N	37	49.3333	38	50.6667	0	5.59032	9.76342
Erodiumchrysanthum	Eudicot	97	2587.4	157.523	RNAPolβ	3.18386	Cyt b6/f sVIII	12.544	rpL32	4.024	PS II N	38	39.1753	59	60.8247	0	5.74232	9.71558
Erodiumcrassifolium	Eudicot	76	2078.85	160.939	RNAPolβ	3.16983	Cyt b6/f sVIII	11.959	rps11	4.024	PS II N	38	50	38	50	0	5.56679	9.79879
Erodiumgruinum	Eudicot	72	1812.91	156.991	RNAPolβ	3.18386	Cyt b6/f sVIII	12.296	rps18	4.024	PS II N	31	43.0556	41	56.9444	0	5.61868	10.1189
Erodiummanescavi	Eudicot	75	2051.19	157.375	RNAPolβ	3.16983	Cyt b6/f sVIII	12.149	rps18	4.024	PS II N	37	49.3333	38	50.6667	0	5.59614	9.81766
Erodiumreichardii	Eudicot	74	2045.76	157.802	RNAPolβ	3.37516	Cyt b6/f sVI	12.062	rps18	4.024	PS II N	36	48.6486	38	51.3514	0	5.62289	9.83147
Erodiumrupestre	Eudicot	75	2050.84	157.18	RNAPolβ	3.16983	Cyt b6/f sVIII	12.076	rps18	4.024	PS II N	37	49.3333	38	50.6667	0	5.58276	9.79339
Erodiumtexanum	Eudicot	78	2094.47	158.602	RNAPolβ	3.16983	Cyt b6/f sVIII	11.696	rps11	4.024	PS II N	37	47.4359	41	52.5641	0	5.56154	9.72637
Erodiumtrifolium	Eudicot	75	2039.37	157.202	RNAPolβ	3.16983	Cyt b6/f sVIII	12.076	rps18	4.024	PS II N	37	49.3333	38	50.6667	0	5.64086	9.86534
Erycinapusilla	Monocot	73	2310.63	261.151	hypothetical chloroplast RF21	3.18386	Cyt b6/f sVIII	12.076	rpL20	4.19	PS II M	31	42.4658	42	57.5342	0	5.62865	9.92481
Erythranthelutea	Eudicot	84	2965.03	266.558	Ycf2	3.16983	Cyt b6/f sVIII	12.106	rps11	4.024	PS II N	40	47.619	44	52.381	0	5.57127	9.82518
Erythroniumsibiricum	Monocot	83	2578.89	250.923	hypothetical chloroplast RF21	3.16983	Cyt b6/f sVIII	11.989	rpL20	4.024	PS II N	41	49.3976	42	50.6024	0	5.588	9.80045
Erythropalumscandens	Eudicot	86	3018.19	273.064	hypothetical chloroplast RF2	3.16983	Cyt b6/f sVIII	12.164	rpL32	4.024	PS II N	37	43.0233	49	56.9767	0	5.64595	9.65118
Erythrotrichiacarnea	Algae	191	5405.2	171.024	RNAPolβ	3.1728	Cyt b6/f sVIII	12.881	rpL34	3.223	PS I sVIII	86	45.0262	104	54.4503	1	5.30457	9.10159
Erythroxylumnovogranatense	Eudicot	85	3037.33	272.07	hypothetical chloroplast RF2	3.16983	Cyt b6/f sVIII	11.974	rps11	4.024	PS II N	43	50.5882	42	49.4118	0	5.55172	9.67719
Eschenbachiablinii	Eudicot	87	2981.88	268.069	hypothetical chloroplast RF21	3.16983	Cyt b6/f sVIII	12.047	rpL32	4.024	PS II N	39	44.8276	48	55.1724	0	5.51403	9.89438
Ettliapseudoalveolaris	Algae	89	2658.18	212.152	RNAPolβ	3.4254	Cyt b6/f sVI	11.725	rpL36	4.24	PS II N	39	43.8202	50	56.1798	0	5.64254	9.4835
Eucalyptusaromaphloia	Eudicot	85	3003.75	268.261	hypothetical chloroplast RF21	3.16983	Cyt b6/f sVIII	12.047	rps11	4.024	PS II N	39	45.8824	46	54.1176	0	5.61854	9.65237
Eucalyptusbaxteri	Eudicot	85	3005.47	268.414	hypothetical chloroplast RF21	3.16983	Cyt b6/f sVIII	12.003	rpL20	4.024	PS II N	39	45.8824	46	54.1176	0	5.60792	9.66507
Eucalyptuscamaldulensis	Eudicot	85	3004.67	268.185	hypothetical chloroplast RF21	3.16983	Cyt b6/f sVIII	12.047	rps11	4.024	PS II N	39	45.8824	46	54.1176	0	5.61854	9.65587
Eucalyptuscladocalyx	Eudicot	85	3003.88	268.261	hypothetical chloroplast RF21	3.16983	Cyt b6/f sVIII	12.047	rps11	4.024	PS II N	39	45.8824	46	54.1176	0	5.62146	9.64887
Eucalyptuscloeziana	Eudicot	85	3003.71	268.414	hypothetical chloroplast RF21	3.16983	Cyt b6/f sVIII	12.047	rps11	4.024	PS II N	39	45.8824	46	54.1176	0	5.6099	9.66476
Eucalyptuscurtisii	Eudicot	85	3007.05	268.378	hypothetical chloroplast RF21	3.16983	Cyt b6/f sVIII	12.047	rps11	4.024	PS II N	39	45.8824	46	54.1176	0	5.60562	9.6705
Eucalyptusdeglupta	Eudicot	85	3004.89	268.279	hypothetical chloroplast RF21	3.16983	Cyt b6/f sVIII	12.047	rps11	4.024	PS II N	39	45.8824	46	54.1176	0	5.61854	9.67722
Eucalyptusdelegatensis	Eudicot	85	3005.12	268.38	hypothetical chloroplast RF21	3.16983	Cyt b6/f sVIII	12.047	rps11	4.024	PS II N	39	45.8824	46	54.1176	0	5.6099	9.66028
Eucalyptusdiversicolor	Eudicot	85	3004.08	268.286	hypothetical chloroplast RF21	3.16983	Cyt b6/f sVIII	12.047	rps11	4.024	PS II N	39	45.8824	46	54.1176	0	5.61982	9.65202
Eucalyptusdiversifolia	Eudicot	85	3003.08	268.387	hypothetical chloroplast RF21	3.16983	Cyt b6/f sVIII	12.003	rpL20	4.024	PS II N	39	45.8824	46	54.1176	0	5.60792	9.66285
Eucalyptuselata	Eudicot	85	3002.62	268.414	hypothetical chloroplast RF21	3.16983	Cyt b6/f sVIII	12.047	rps11	4.024	PS II N	38	44.7059	47	55.2941	0	5.58082	9.59811
Eucalyptuserythrocorys	Eudicot	85	3006.32	268.359	hypothetical chloroplast RF21	3.16983	Cyt b6/f sVIII	12.047	rps11	4.024	PS II N	38	44.7059	47	55.2941	0	5.58503	9.59536
Eucalyptusglobulus	Eudicot	90	3103.82	268.26	hypothetical chloroplast RF21	3.16983	Cyt b6/f sVIII	12.047	rps11	4.024	PS II N	41	45.5556	49	54.4444	0	5.5938	9.55655
Eucalyptusgrandis	Eudicot	74	2325.03	268.303	hypothetical chloroplast RF21	3.40321	Cyt b6/f sVI	12.047	rps11	4.024	PS II N	37	50	37	50	0	5.64081	9.82862
Eucalyptusguilfoylei	Eudicot	85	3009.09	268.33	hypothetical chloroplast RF21	3.16983	Cyt b6/f sVIII	12.047	rps11	4.024	PS II N	39	45.8824	46	54.1176	0	5.61649	9.66987
Eucalyptusmarginata	Eudicot	85	3005.07	268.318	hypothetical chloroplast RF21	3.16983	Cyt b6/f sVIII	12.047	rps11	4.024	PS II N	39	45.8824	46	54.1176	0	5.6131	9.66478
Eucalyptusmelliodora	Eudicot	85	3002.9	268.261	hypothetical chloroplast RF21	3.16983	Cyt b6/f sVIII	12.047	rps11	4.024	PS II N	39	45.8824	46	54.1176	0	5.62146	9.65207
Eucalyptusmicrocorys	Eudicot	85	3004.83	268.386	hypothetical chloroplast RF21	3.16983	Cyt b6/f sVIII	12.047	rps11	4.024	PS II N	38	44.7059	47	55.2941	0	5.58761	9.63455
Eucalyptusnitens	Eudicot	85	3004.1	268.261	hypothetical chloroplast RF21	3.16983	Cyt b6/f sVIII	12.047	rps11	4.024	PS II N	39	45.8824	46	54.1176	0	5.61854	9.65046
Eucalyptusobliqua	Eudicot	85	3003.22	268.38	hypothetical chloroplast RF21	3.16983	Cyt b6/f sVIII	12.047	rps11	4.024	PS II N	39	45.8824	46	54.1176	0	5.6099	9.66537
Eucalyptuspatens	Eudicot	85	3005.36	268.356	hypothetical chloroplast RF21	3.16983	Cyt b6/f sVIII	12.047	rps11	4.024	PS II N	37	43.5294	47	55.2941	1	5.55759	9.61432
Eucalyptuspolybractea	Eudicot	85	3003.64	268.261	hypothetical chloroplast RF21	3.16983	Cyt b6/f sVIII	12.047	rps11	4.024	PS II N	39	45.8824	46	54.1176	0	5.62146	9.64985
Eucalyptusradiata	Eudicot	85	3005.18	268.38	hypothetical chloroplast RF21	3.16983	Cyt b6/f sVIII	12.047	rps11	4.024	PS II N	39	45.8824	46	54.1176	0	5.6099	9.66093
Eucalyptusregnans	Eudicot	85	3002.52	268.414	hypothetical chloroplast RF21	3.16983	Cyt b6/f sVIII	12.047	rps11	4.024	PS II N	38	44.7059	47	55.2941	0	5.58447	9.6006
Eucalyptussaligna	Eudicot	85	2994.33	263.34	Ycf2	3.16983	Cyt b6/f sVIII	12.047	rps11	4.024	PS II N	39	45.8824	46	54.1176	0	5.61854	9.66959
Eucalyptussalmonophloia	Eudicot	85	3004.99	268.337	hypothetical chloroplast RF21	3.16983	Cyt b6/f sVIII	12.047	rps11	4.024	PS II N	39	45.8824	46	54.1176	0	5.627	9.66383
Eucalyptussieberi	Eudicot	85	3002.57	268.414	hypothetical chloroplast RF21	3.16983	Cyt b6/f sVIII	12.047	rps11	4.024	PS II N	38	44.7059	47	55.2941	0	5.58082	9.59653
Eucalyptusspathulata	Eudicot	85	3006.26	269.14	Ycf2	3.16983	Cyt b6/f sVIII	12.047	rps11	4.024	PS II N	38	44.7059	46	54.1176	1	5.59676	9.6613
Eucalyptustorquata	Eudicot	85	3005.38	268.259	hypothetical chloroplast RF21	3.16983	Cyt b6/f sVIII	12.047	rps11	4.024	PS II N	39	45.8824	46	54.1176	0	5.61723	9.65237
Eucalyptusumbra	Eudicot	85	3004.55	268.441	hypothetical chloroplast RF21	3.16983	Cyt b6/f sVIII	12.047	rps11	4.024	PS II N	39	45.8824	46	54.1176	0	5.6099	9.66317
Eucalyptusverrucata	Eudicot	85	3005.49	268.444	hypothetical chloroplast RF21	3.16983	Cyt b6/f sVIII	12.047	rps11	4.024	PS II N	39	45.8824	46	54.1176	0	5.6099	9.6473
Eucommiaulmoides	Eudicot	89	3226.38	265.492	hypothetical protein RF2	3.16983	Cyt b6/f sVIII	12.149	rpL32	4.024	PS II N	39	43.8202	50	56.1798	0	5.536	9.82704
Eugeissonatristis	Monocot	82	2827.32	271.69	hypothetical chloroplast RF21	3.19986	Cyt b6/f sVIII	12.018	rps11	4.024	PS II N	36	43.9024	46	56.0976	0	5.53344	9.78278
Eulaliaaurea	Monocot	83	2237.9	176.951	RNAPolβ	3.16983	Cyt b6/f sVIII	12.106	rpL20	4.024	PS II N	38	45.7831	45	54.2169	0	5.49911	9.98958
Eulaliasiamensis	Monocot	83	2216.66	175.384	RNAPolβ	3.16983	Cyt b6/f sVIII	12.106	rpL20	4.024	PS II N	37	44.5783	46	55.4217	0	5.52276	9.9478
Eulaliopsisbinata	Monocot	83	2236.73	174.885	RNAPolβ	3.16983	Cyt b6/f sVIII	12.106	rpL20	4.024	PS II N	37	44.5783	46	55.4217	0	5.47057	9.94526
Eulophiazollingeri	Monocot	76	2507.45	267.693	hypothetical chloroplast RF21	3.16983	Cyt b6/f sVIII	11.857	rps11	4.19	PS II M	32	42.1053	44	57.8947	0	5.44541	9.92441
Eunotianaegelii	Algae	160	4255.38	164.818	RNAPolβ	3.26294	Cyt b6/f sVIII	12.398	rpL34	3.172	PS I sVIII	65	40.625	95	59.375	0	5.23788	9.26847
Euonymushamiltonianus	Eudicot	86	3031.96	267.54	hypothetical chloroplast RF21	3.16983	Cyt b6/f sVIII	12.164	rpL32	4.024	PS II N	35	40.6977	51	59.3023	0	5.53411	9.59839
Euonymusjaponicus	Eudicot	85	2977.42	267.856	hypothetical chloroplast RF21	3.16983	Cyt b6/f sVIII	12.047	rpL32	4.024	PS II N	34	40	50	58.8235	1	5.56959	9.58356
Euonymusschensianus	Eudicot	85	2978.31	267.919	hypothetical chloroplast RF21	3.16983	Cyt b6/f sVIII	12.018	rps11	4.024	PS II N	33	38.8235	51	60	1	5.56558	9.52002
Euphorbiaesula	Eudicot	85	3046.22	269.663	Ycf2	3.16983	Cyt b6/f sVIII	12.106	rpL20	4.024	PS II N	42	49.4118	43	50.5882	0	5.5255	9.66395
Eupteleapleiosperma	Eudicot	85	2983.11	271.124	Ycf2	3.16983	Cyt b6/f sVIII	12.076	rps11	4.024	PS II N	40	47.0588	44	51.7647	1	5.57165	9.86275
Euryaleferox	Nymphaeales	84	2730.79	264.735	Ycf2	1.12046	Ycf1	12.106	rpL20	4.024	PS II N	40	47.619	44	52.381	0	5.41875	9.83709
Eurycorymbuscavaleriei	Eudicot	89	3055.43	268.457	Ycf2	3.18386	Cyt b6/f sVIII	12.003	rps11	3.973	NADH dehydrogenase subunit 6	37	41.573	52	58.427	0	5.29538	9.55763
Eustachysglauca	Monocot	85	2260.01	171.733	RNAPolβ	3.16983	Cyt b6/f sVIII	11.959	rps18	4.024	PS II N	38	44.7059	47	55.2941	0	5.53005	10.008
Eustrephuslatifolius	Monocot	83	3149.09	274.141	hypothetical protein ycf2	3.16983	Cyt b6/f sVIII	12.149	rps11	3.668	NADH dehydrogenase subunit 6	35	42.1687	48	57.8313	0	5.5908	9.67892
Eutremabotschantzevii	Eudicot	87	3033.62	269.176	Ycf2	3.15581	Cyt b6/f sVIII	12.091	rps11	3.935	NADH dehydrogenase subunit 6	39	44.8276	48	55.1724	0	5.67913	9.69515
Eutremahalophilum	Eudicot	87	3034.14	269.205	Ycf2	3.15581	Cyt b6/f sVIII	12.091	rps11	3.935	NADH dehydrogenase subunit 6	39	44.8276	48	55.1724	0	5.68108	9.69667
Eutremaheterophyllum	Eudicot	87	3032.68	269.342	Ycf2	3.15581	Cyt b6/f sVIII	12.091	rps11	3.935	NADH dehydrogenase subunit 6	38	43.6782	49	56.3218	0	5.64024	9.64757
Eutremasalsugineum	Eudicot	87	3036.14	270.138	Ycf2	3.15581	Cyt b6/f sVIII	12.091	rps11	3.935	NADH dehydrogenase subunit 6	39	44.8276	48	55.1724	0	5.68108	9.69302
Eutremayunnanense	Eudicot	87	3030.95	269.318	Ycf2	3.15581	Cyt b6/f sVIII	12.091	rps11	3.935	NADH dehydrogenase subunit 6	40	45.977	47	54.023	0	5.69648	9.73472
Eutreptiellagymnastica	Protist	63	1627.5	121.778	RNAPolβ	3.29301	PS I M	11.623	rpL20	4.037	PS II K	28	44.4444	35	55.5556	0	5.40086	9.65003
Exellodendronbarbatum	Eudicot	83	2981.84	269.092	Ycf2	3.16983	Cyt b6/f sVIII	12.047	rps11	4.024	PS II N	39	46.988	44	53.012	0	5.51049	9.81355
Exostigmanotobellidiastrum	Eudicot	85	2963.64	268.101	Ycf2	3.16983	Cyt b6/f sVIII	11.945	rps11	4.024	PS II N	39	45.8824	46	54.1176	0	5.50982	9.84913
Fagopyrumdibotrys	Eudicot	85	3163.22	245.8	hypothetical chloroplast RF21	3.16983	Cyt b6/f sVIII	11.901	rps11	4.024	PS II N	38	44.7059	47	55.2941	0	5.56213	9.83194
Fagopyrumesculentum	Eudicot	84	3144.55	245.976	hypothetical chloroplast RF21	3.16983	Cyt b6/f sVIII	11.901	rps11	4.024	PS II N	37	44.0476	47	55.9524	0	5.57159	9.74604
Fagopyrumluojishanense	Eudicot	86	3174.08	246.244	hypothetical chloroplast RF21	3.16983	Cyt b6/f sVIII	11.857	rps11	4.024	PS II N	38	44.186	48	55.814	0	5.60666	9.78808
Fagopyrumtataricum	Eudicot	83	3142.67	245.91	hypothetical chloroplast RF21	3.16983	Cyt b6/f sVIII	11.901	rps11	4.024	PS II N	38	45.7831	45	54.2169	0	5.57116	9.76402
Fagusengleriana	Eudicot	83	3005.26	268.624	Ycf2	3.16983	Cyt b6/f sVIII	12.047	rps11	4.024	PS II N	35	42.1687	48	57.8313	0	5.43223	9.50827
Faidherbiaalbida	Eudicot	90	3368.29	267.199	hypothetical chloroplast RF21	3.15581	Cyt b6/f sVIII	11.886	rps11	4.024	PS II N	42	46.6667	48	53.3333	0	5.46829	9.6116
Fargesiadenudata	Monocot	81	2025.25	171.533	RNAPolβ	2.56619	PS II K	11.945	rpL36	4.024	PS II N	34	41.9753	47	58.0247	0	5.53097	9.87072
Fargesianitida	Monocot	83	2245.13	174.418	RNAPolβ	3.16983	Cyt b6/f sVIII	11.945	rpL36	4.024	PS II N	38	45.7831	45	54.2169	0	5.52116	9.93589
Fargesiaspathacea	Monocot	83	2245.09	174.335	RNAPolβ	3.16983	Cyt b6/f sVIII	11.945	rpL36	4.024	PS II N	38	45.7831	45	54.2169	0	5.52116	9.93198
Fargesiayunnanensis	Monocot	83	2245.1	174.388	RNAPolβ	3.16983	Cyt b6/f sVIII	11.945	rpL36	4.024	PS II N	38	45.7831	45	54.2169	0	5.52116	9.93782
Fatsiajaponica	Eudicot	87	2983.17	249.507	hypothetical chloroplast RF21	3.37314	Cyt b6/f sVI	12.047	rps11	4.024	PS II N	40	45.977	47	54.023	0	5.5563	9.76528
Ferrocalamusrimosivaginus	Monocot	84	2244.84	161.104	RNAPolβ	3.16983	Cyt b6/f sVIII	11.945	rpL36	4.024	PS II N	37	44.0476	47	55.9524	0	5.50286	9.87632
Festucaaltissima	Monocot	86	2271.66	169.177	RNAPolβ	3.16983	Cyt b6/f sVIII	11.959	rpL20	4.024	PS II N	39	45.3488	47	54.6512	0	5.54882	9.91555
Festucaarundinacea	Monocot	83	2231.91	172.938	RNAPolβ	3.16983	Cyt b6/f sVIII	11.959	rpL20	4.024	PS II N	36	43.3735	47	56.6265	0	5.53689	9.84247
Festucaovina	Monocot	86	2272.62	168.941	RNAPolβ	3.16983	Cyt b6/f sVIII	11.959	rpL20	4.024	PS II N	38	44.186	48	55.814	0	5.527	9.86581
Festucapratensis	Monocot	86	2267.76	169.14	RNAPolβ	3.16983	Cyt b6/f sVIII	11.959	rpL20	4.024	PS II N	38	44.186	48	55.814	0	5.52553	9.93227
Ficuscarica	Eudicot	82	2947.65	269.473	hypothetical chloroplast RF21	3.16983	Cyt b6/f sVIII	12.018	rps11	4.024	PS II N	40	48.7805	42	51.2195	0	5.53217	9.75905
Ficusracemosa	Eudicot	84	3072.62	269.386	hypothetical chloroplast RF21	3.16983	Cyt b6/f sVIII	11.842	rps11	4.024	PS II N	36	42.8571	48	57.1429	0	5.56439	9.59392
Ficusreligiosa	Eudicot	85	3039.04	269.291	hypothetical chloroplast RF21	3.18386	Cyt b6/f sVIII	12.018	rps11	4.024	PS II N	38	44.7059	47	55.2941	0	5.57108	9.75066
Firmianamajor	Eudicot	85	2975.64	265.184	Ycf2	3.16983	Cyt b6/f sVIII	12.018	rps11	4.024	PS II N	41	48.2353	44	51.7647	0	5.50029	9.75593
Firmianapulcherrima	Eudicot	82	2941.24	265.03	Ycf2	3.16983	Cyt b6/f sVIII	12.018	rps11	4.024	PS II N	37	45.122	45	54.878	0	5.50076	9.63264
Fistuliferasolaris	Algae	135	3463.34	163.01	Ycf2	3.24891	Cyt b6/f sVIII	12.881	rpL34	3.058	PS I sVIII	56	41.4815	79	58.5185	0	5.28318	9.30239
Flacourtiaindica	Eudicot	86	3072.49	268.247	Ycf2	3.16983	Cyt b6/f sVIII	11.974	rps11	4.024	PS II N	39	45.3488	47	54.6512	0	5.48308	9.65198
Floscaldasiahypsophila	Eudicot	85	2962.78	268.313	Ycf2	3.16983	Cyt b6/f sVIII	11.974	rps11	4.024	PS II N	39	45.8824	46	54.1176	0	5.58192	9.83259
Floydiellaterrestris	Algae	74	3603.15	434.125	cell division protein	3.22991	hypothetical chloroplast RF12	11.828	rpL16	4.393	PS I J	29	39.1892	45	60.8108	0	5.55283	9.49809
Foeniculumvulgare	Eudicot	85	2974.89	247.783	hypothetical chloroplast RF2	3.16983	Cyt b6/f sVIII	12.018	rps11	4.024	PS II N	38	44.7059	47	55.2941	0	5.57111	9.7727
Forestieraisabelae	Eudicot	88	3019.72	253.281	hypothetical chloroplast RF2	3.16983	Cyt b6/f sVIII	12.047	rps11	4.024	PS II N	37	42.0455	51	57.9545	0	5.517	9.67322
Forsythiaintermedia	Eudicot	87	2973.41	253.017	hypothetical chloroplast RF2	3.16983	Cyt b6/f sVIII	12.047	rps11	4.024	PS II N	37	42.5287	50	57.4713	0	5.50508	9.68366
Forsythiasuspensa	Eudicot	86	2977.45	266.496	hypothetical chloroplast RF21	3.16983	Cyt b6/f sVIII	12.047	rps11	4.024	PS II N	37	43.0233	49	56.9767	0	5.50097	9.74198
Fragariaananassa	Eudicot	85	3021.07	267.371	hypothetical chloroplast RF21	3.19686	Cyt b6/f sVIII	12.047	rps11	4.024	PS II N	38	44.7059	47	55.2941	0	5.54908	9.72004
Fragariachiloensis	Eudicot	85	3021.04	267.371	hypothetical chloroplast RF21	3.19686	Cyt b6/f sVIII	12.047	rps11	4.024	PS II N	38	44.7059	47	55.2941	0	5.55042	9.72443
Fragariaiinumae	Eudicot	85	3021.71	267.459	hypothetical chloroplast RF21	3.19686	Cyt b6/f sVIII	12.047	rps11	4.024	PS II N	38	44.7059	47	55.2941	0	5.52103	9.72509
Fragariamandshurica	Eudicot	74	2298.58	267.371	hypothetical chloroplast RF21	3.19686	Cyt b6/f sVIII	12.047	rps11	4.024	PS II N	35	47.2973	39	52.7027	0	5.57443	9.66133
Fragarianipponica	Eudicot	84	2791.37	267.444	hypothetical chloroplast RF21	3.37314	Cyt b6/f sVI	12.047	rps11	4.024	PS II N	37	44.0476	47	55.9524	0	5.52395	9.61926
Fragariaorientalis	Eudicot	84	2774.59	267.371	hypothetical chloroplast RF21	3.37314	Cyt b6/f sVI	12.047	rps11	4.024	PS II N	37	44.0476	47	55.9524	0	5.53222	9.63449
Fragariapentaphylla	Eudicot	85	3023.02	267.371	hypothetical chloroplast RF21	3.37314	Cyt b6/f sVI	12.047	rps11	4.024	PS II N	37	43.5294	48	56.4706	0	5.52635	9.664
Fragariavesca	Eudicot	77	2354.28	267.371	hypothetical chloroplast RF21	3.19686	Cyt b6/f sVIII	12.047	rps11	4.024	PS II N	37	48.0519	40	51.9481	0	5.56176	9.72538
Fragariavirginiana	Eudicot	85	3021.06	267.371	hypothetical chloroplast RF21	3.19686	Cyt b6/f sVIII	12.047	rps11	4.024	PS II N	38	44.7059	47	55.2941	0	5.54908	9.72472
Francoasonchifolia	Eudicot	81	2197.05	159.18	RNAPolβ	3.16983	Cyt b6/f sVIII	11.945	rps11	4.024	PS II N	36	44.4444	45	55.5556	0	5.53086	9.71782
Frankliniaalatamaha	Eudicot	87	3024.66	268.841	Ycf2	3.16983	Cyt b6/f sVIII	12.047	rps11	4.024	PS II N	35	40.2299	52	59.7701	0	5.39811	9.611
Fraxinuschiisanensis	Eudicot	87	3001.77	266.578	hypothetical chloroplast RF21	3.16983	Cyt b6/f sVIII	12.047	rps11	4.024	PS II N	37	42.5287	50	57.4713	0	5.55768	9.68394
Fritillariacirrhosa	Monocot	84	2968.76	261.345	hypothetical chloroplast RF2	3.16983	Cyt b6/f sVIII	12.076	rpL20	4.024	PS II N	40	47.619	44	52.381	0	5.56325	9.74666
Fritillariaeduardii	Monocot	85	2895.1	260.952	hypothetical chloroplast RF21	3.16983	Cyt b6/f sVIII	12.032	rpL20	4.024	PS II N	40	47.0588	45	52.9412	0	5.56643	9.7704
Fritillariahupehensis	Monocot	82	2728	261.159	hypothetical chloroplast RF2	3.16983	Cyt b6/f sVIII	12.076	rpL20	4.024	PS II N	39	47.561	43	52.439	0	5.61282	9.80681
Fritillariakarelinii	Monocot	83	2751.62	261.265	hypothetical chloroplast RF2	3.16983	Cyt b6/f sVIII	11.989	rpL20	4.024	PS II N	40	48.1928	43	51.8072	0	5.53437	9.81016
Fritillariameleagroides	Monocot	85	2819.5	261.347	hypothetical chloroplast RF2	3.16983	Cyt b6/f sVIII	11.989	rpL20	4.024	PS II N	39	45.8824	46	54.1176	0	5.51964	9.6562
Fritillariapallidiflora	Monocot	83	2753.65	262.357	hypothetical chloroplast RF2	3.16983	Cyt b6/f sVIII	12.076	rpL20	4.024	PS II N	40	48.1928	43	51.8072	0	5.5877	9.77005
Fritillariapersica	Monocot	85	2968.8	259.339	hypothetical chloroplast RF21	3.16983	Cyt b6/f sVIII	12.032	rpL20	4.024	PS II N	40	47.0588	45	52.9412	0	5.55435	9.75322
Fritillariataipaiensis	Monocot	84	2963.78	261.415	hypothetical chloroplast RF2	3.16983	Cyt b6/f sVIII	12.076	rpL20	4.024	PS II N	40	47.619	44	52.381	0	5.56423	9.75098
Fritillariathunbergii	Monocot	85	3021.03	261.207	hypothetical chloroplast RF2	3.16983	Cyt b6/f sVIII	12.076	rpL20	4.024	PS II N	41	48.2353	44	51.7647	0	5.61837	9.78595
Fritillariatortifolia	Monocot	83	2751.25	261.496	hypothetical chloroplast RF2	3.19686	Cyt b6/f sVIII	11.989	rpL20	4.024	PS II N	40	48.1928	43	51.8072	0	5.58897	9.80988
Fritillariaussuriensis	Monocot	84	2992.8	260.498	Ycf2	3.16983	Cyt b6/f sVIII	11.989	rpL20	4.024	PS II N	40	47.619	44	52.381	0	5.63532	9.77964
Fritillariaverticillata	Monocot	83	2751.32	261.496	hypothetical chloroplast RF2	3.19686	Cyt b6/f sVIII	11.989	rpL20	4.024	PS II N	40	48.1928	43	51.8072	0	5.59218	9.8136
Fritillariawalujewii	Monocot	83	2750.09	260.741	hypothetical chloroplast RF2	3.16983	Cyt b6/f sVIII	12.076	rpL20	4.024	PS II N	40	48.1928	43	51.8072	0	5.588	9.80037
Fritillariayuminensis	Monocot	83	2751.34	261.491	hypothetical chloroplast RF2	3.22388	Cyt b6/f sVIII	12.076	rpL20	4.024	PS II N	40	48.1928	43	51.8072	0	5.58773	9.81735
Fucusvesiculosus	Algae	139	3613.88	147.135	RNAPolβ	3.28709	PS I M	12.618	rpL34	3.923	PS I sIX	46	33.0935	92	66.1871	1	5.27189	9.23529
Fusochlorisperforata	Algae	75	2566.67	268.089	hypothetical chloroplast RF21	3.41921	hypothetical chloroplast RF12	11.623	rpL20	4.139	PS II N	36	48	39	52	0	5.52539	9.53049
Galdieriasulphuraria	Algae	182	5053.28	172.123	RNAPolβ	3.15287	PS I M	11.637	PS II Cyt b559β	3.363	PS I sVIII	59	32.4176	123	67.5824	0	5.63373	8.99841
Galeopsistetrahit	Eudicot	88	3048.05	267.741	Ycf2	3.16983	Cyt b6/f sVIII	12.047	rpL32	4.024	PS II N	41	46.5909	47	53.4091	0	5.67215	9.82689
Galinsogaquadriradiata	Eudicot	87	2975.61	268.034	hypothetical chloroplast RF21	3.16983	Cyt b6/f sVIII	12.047	rpL32	4.024	PS II N	39	44.8276	48	55.1724	0	5.48836	9.84844
Galiumaparine	Eudicot	84	3042.51	267.592	Ycf2	3.19686	Cyt b6/f sVIII	11.974	rps11	4.024	PS II N	38	45.2381	46	54.7619	0	5.55926	9.73572
Galiummollugo	Eudicot	85	2965.57	267.438	Ycf2	3.19686	Cyt b6/f sVIII	11.974	rps11	4.024	PS II N	40	47.0588	45	52.9412	0	5.61872	9.82631
Gaoligongshaniamegalothyrsa	Monocot	83	2238.56	172.633	RNAPolβ	3.16983	Cyt b6/f sVIII	11.945	rpL36	4.024	PS II N	38	45.7831	45	54.2169	0	5.53724	9.92516
Garciniamangostana	Eudicot	83	2979.53	269.653	hypothetical chloroplast RF2	3.17384	Cyt b6/f sVIII	11.945	rps11	4.024	PS II N	39	46.988	44	53.012	0	5.50359	9.73009
Garnotiatenella	Monocot	81	2173.28	175.38	RNAPolβ	3.16983	Cyt b6/f sVIII	12.106	rpL20	4.024	PS II N	37	45.679	44	54.321	0	5.48741	9.97675
Garnotiathailandica	Monocot	82	2178.94	175.38	RNAPolβ	3.16983	Cyt b6/f sVIII	12.106	rpL20	4.024	PS II N	37	45.122	45	54.878	0	5.48741	9.93367
Gastridiumventricosum	Monocot	84	2240.4	168.674	RNAPolβ	3.16983	Cyt b6/f sVIII	11.945	rpL36	4.024	PS II N	39	46.4286	45	53.5714	0	5.52218	9.9528
Gastrochilusfuscopunctatus	Monocot	74	2545.14	267.495	Ycf2	3.20385	Cyt b6/f sVIII	11.871	rpL20	4.19	PS II M	30	40.5405	44	59.4595	0	5.64983	9.8693
Gastrochilusjaponicus	Monocot	74	2543.97	266.817	hypothetical chloroplast RF2	3.20385	Cyt b6/f sVIII	11.871	rpL20	4.19	PS II M	30	40.5405	44	59.4595	0	5.66293	9.88432
Gastrodiaelata	Monocot	20	797.539	247.487	hypothetical chloroplast RF21	3.92254	rsp19	11.711	rps11	4.355	clp protease proteolytic subunit	2	10	18	90	0	5.0605	10.1616
Gaulettiaelata	Eudicot	83	2984.74	270.024	Ycf2	3.16983	Cyt b6/f sVIII	12.018	rps11	4.024	PS II N	38	45.7831	45	54.2169	0	5.50087	9.77147
Gelidiumelegans	Algae	200	5458.37	170.81	RNAPolβ	3.17076	Cyt b6/f sVIII	12.237	rpL34	3.223	PS I sVIII	76	38	124	62	0	5.47303	9.0183
Gelidiumvagum	Algae	200	5475.85	170.421	RNAPolβ	3.17076	Cyt b6/f sVIII	12.793	rpL34	3.223	PS I sVIII	76	38	124	62	0	5.52305	9.10627
Gelidocalamustessellatus	Monocot	83	2239.63	172.5	RNAPolβ	3.16983	Cyt b6/f sVIII	11.945	rpL36	4.024	PS II N	38	45.7831	45	54.2169	0	5.52784	9.9362
Geminellaminor	Algae	81	2499.59	200.453	cell division protein	3.42217	PS I M	11.784	rps18	3.961	PS I sVIII	36	44.4444	45	55.5556	0	5.47203	9.45422
Genliseaaurea	Eudicot	80	2674.07	266.187	hypothetical chloroplast RF21	3.16983	Cyt b6/f sVIII	12.106	rps11	4.024	PS II N	28	35	52	65	0	5.59454	9.75146
Genliseafiliformis	Eudicot	75	2544.82	265.893	hypothetical chloroplast RF21	3.16983	Cyt b6/f sVIII	12.106	rps11	4.024	PS II N	30	40	45	60	0	5.67747	9.89836
Genliseamargaretae	Eudicot	59	2166.44	266.664	hypothetical chloroplast RF21	3.16983	Cyt b6/f sVIII	11.74	rpL36	4.024	PS II N	28	47.4576	31	52.5424	0	5.45889	9.87823
Genliseapygmaea	Eudicot	75	2538.05	266.058	hypothetical chloroplast RF21	3.16983	Cyt b6/f sVIII	12.106	rps11	4.024	PS II N	30	40	45	60	0	5.65187	9.94284
Genlisearepens	Eudicot	77	2558.17	266.092	hypothetical chloroplast RF21	3.16983	Cyt b6/f sVIII	12.106	rps11	4.024	PS II N	30	38.961	47	61.039	0	5.63827	9.91164
Genliseatuberosa	Eudicot	78	2560.1	266.156	hypothetical chloroplast RF21	3.16983	Cyt b6/f sVIII	12.106	rps11	4.024	PS II N	38	48.7179	50	64.1026	0	5.59136	9.83112
Genliseaviolacea	Eudicot	80	2598.59	267.31	Ycf2	3.16983	Cyt b6/f sVIII	12.018	rps11	4.024	PS II N	33	41.25	47	58.75	0	5.56345	9.9256
Gentianacaelestis	Eudicot	73	2324.26	263.997	hypothetical chloroplast RF21	3.16983	Cyt b6/f sVIII	12.047	rps11	4.024	PS II N	31	42.4658	42	57.5342	0	5.74026	9.84262
Gentianacrassicaulis	Eudicot	85	2981.01	265.669	hypothetical chloroplast RF21	3.16983	Cyt b6/f sVIII	12.047	rps11	3.91	NADH dehydrogenase subunit 6	37	43.5294	48	56.4706	0	5.58568	9.58667
Gentianahexaphylla	Eudicot	74	2322.59	263.973	hypothetical chloroplast RF21	3.16983	Cyt b6/f sVIII	12.047	rps11	3.961	hypothetical chloroplast RF19	31	41.8919	43	58.1081	0	5.64929	9.8276
Gentianamacrophylla	Eudicot	78	2521.51	265.577	hypothetical chloroplast RF21	3.16983	Cyt b6/f sVIII	12.047	rps11	3.91	NADH dehydrogenase subunit 6	37	47.4359	41	52.5641	0	5.63127	9.58227
Gentianaobconica	Eudicot	74	2324.6	264.021	hypothetical chloroplast RF21	3.16983	Cyt b6/f sVIII	12.047	rps11	3.961	hypothetical chloroplast RF19	32	43.2432	42	56.7568	0	5.62631	9.8214
Gentianaoreodoxa	Eudicot	73	2313.32	264.003	hypothetical chloroplast RF21	3.16983	Cyt b6/f sVIII	12.047	rps11	3.961	hypothetical chloroplast RF19	31	42.4658	42	57.5342	0	5.64929	9.82176
Gentianaornata	Eudicot	73	2322.35	264.019	hypothetical chloroplast RF21	3.16983	Cyt b6/f sVIII	12.047	rps11	4.024	PS II N	30	41.0959	43	58.9041	0	5.70557	9.79528
Gentianastipitata	Eudicot	85	2791.96	265.018	hypothetical chloroplast RF21	3.16983	Cyt b6/f sVIII	12.135	rps11	3.91	NADH dehydrogenase subunit 6	37	43.5294	48	56.4706	0	5.53932	9.5565
Gentianastraminea	Eudicot	85	2980.32	265.563	hypothetical chloroplast RF21	3.16983	Cyt b6/f sVIII	11.813	rps11	3.91	NADH dehydrogenase subunit 6	38	44.7059	47	55.2941	0	5.61474	9.64357
Gentianatibetica	Eudicot	85	2980.45	265.669	hypothetical chloroplast RF21	3.16983	Cyt b6/f sVIII	12.047	rps11	3.91	NADH dehydrogenase subunit 6	37	43.5294	48	56.4706	0	5.58568	9.58819
Gentianaveitchiorum	Eudicot	76	2372.54	264.007	hypothetical chloroplast RF21	3.16983	Cyt b6/f sVIII	12.047	rps11	3.961	hypothetical chloroplast RF19	33	43.4211	43	56.5789	0	5.55927	9.7993
Geraniumincanum	Eudicot	84	2315.28	161.615	RNAPolβ	3.37516	Cyt b6/f sVI	12.047	rps11	4.024	PS II N	38	45.2381	46	54.7619	0	5.66918	9.94104
Geraniummaderense	Eudicot	77	2195.78	161.062	RNAPolβ	3.19686	Cyt b6/f sVIII	12.208	rps18	4.024	PS II N	36	46.7532	41	53.2468	0	5.65556	9.57298
Geraniumpalmatum	Eudicot	77	2082.91	161.013	RNAPolβ	3.19686	Cyt b6/f sVIII	12.266	rps18	4.024	PS II N	35	45.4545	42	54.5455	0	5.72251	9.55143
Germainiacapitata	Eudicot	83	2230.55	168.302	RNAPolβ	3.16983	Cyt b6/f sVIII	12.106	rpL20	4.024	PS II N	36	43.3735	47	56.6265	0	5.46483	9.89564
Geumrupestre	Eudicot	87	2996.81	268.403	hypothetical chloroplast RF21	3.19686	Cyt b6/f sVIII	12.047	rps11	3.973	NADH dehydrogenase subunit 6	40	45.977	47	54.023	0	5.40243	9.68996
Ginkgobiloba	Gymnosperm	84	2504.51	289.687	hypothetical chloroplast RF2	3.08276	rpL23	12.018	rpL36	3.821	PS II K	40	47.619	44	52.381	0	5.34505	9.6928
Glehnialittoralis	Eudicot	85	2750.1	245.194	Ycf2	3.16983	Cyt b6/f sVIII	12.018	rps11	4.024	PS II N	39	45.8824	46	54.1176	0	5.58259	9.89311
Gloeochaetewittrockiana	Algae	169	3910.56	160.207	RNAPolβ	3.22983	Cyt b6/f sVIII	12.881	rpL34	3.363	PS I sVIII	65	38.4615	104	61.5385	0	5.33918	9.3316
Gloeotilopsissterilis	Algae	81	2505.46	194.665	cell division protein	3.41415	hypothetical chloroplast RF12	11.784	rps18	3.961	hypothetical chloroplast RF19	35	43.2099	46	56.7901	0	5.42326	9.45561
Gloriosasuperba	Monocot	84	2973.76	266.75	Ycf2	3.19789	Cyt b6/f sVIII	12.018	rpL20	4.024	PS II N	40	47.619	44	52.381	0	5.50132	9.8238
Glycinecanescens	Eudicot	82	2948.2	269.096	hypothetical chloroplast RF2	3.15581	Cyt b6/f sVIII	11.945	rpL20	4.024	PS II N	40	48.7805	42	51.2195	0	5.51523	9.80462
Glycinecyrtoloba	Eudicot	81	2735.32	268.904	hypothetical chloroplast RF21	3.15581	Cyt b6/f sVIII	11.945	rpL20	4.024	PS II N	40	49.3827	41	50.6173	0	5.52025	9.82807
Glycinedolichocarpa	Eudicot	82	2950.18	269.094	hypothetical chloroplast RF2	3.15581	Cyt b6/f sVIII	11.945	rps11	4.024	PS II N	40	48.7805	42	51.2195	0	5.51873	9.81962
Glycinefalcata	Eudicot	82	2948.13	269.094	hypothetical chloroplast RF2	3.15581	Cyt b6/f sVIII	11.945	rps11	4.024	PS II N	40	48.7805	42	51.2195	0	5.5343	9.79212
Glycinegracilis	Eudicot	83	2956.8	269.166	hypothetical chloroplast RF2	3.15581	Cyt b6/f sVIII	11.945	rps11	4.024	PS II N	41	49.3976	42	50.6024	0	5.55905	9.92
Glycinemax	Eudicot	83	2955.24	269.166	hypothetical chloroplast RF2	3.15581	Cyt b6/f sVIII	11.945	rps11	4.024	PS II N	41	49.3976	42	50.6024	0	5.55905	9.92976
Glycinesoja	Eudicot	83	2957.67	269.166	hypothetical chloroplast RF2	3.15581	Cyt b6/f sVIII	11.945	rps11	4.024	PS II N	41	49.3976	42	50.6024	0	5.55905	9.92136
Glycinestenophita	Eudicot	82	2950.73	269.141	hypothetical chloroplast RF2	3.15581	Cyt b6/f sVIII	11.945	rps11	4.024	PS II N	40	48.7805	42	51.2195	0	5.50995	9.79912
Glycinesyndetika	Eudicot	82	2948.58	269.196	hypothetical chloroplast RF2	3.15581	Cyt b6/f sVIII	11.945	rps11	4.024	PS II N	40	48.7805	42	51.2195	0	5.5181	9.80605
Glycinetomentella	Eudicot	82	2948.08	269.094	hypothetical chloroplast RF2	3.15581	Cyt b6/f sVIII	11.945	rps11	4.024	PS II N	40	48.7805	42	51.2195	0	5.50345	9.81095
Glycosmismauritiana	Eudicot	85	2985.75	267.796	Ycf2	3.16983	Cyt b6/f sVIII	12.076	rps11	4.024	PS II N	38	44.7059	47	55.2941	0	5.50905	9.78706
Glycosmispentaphylla	Eudicot	85	2981.64	267.442	Ycf2	3.16983	Cyt b6/f sVIII	12.076	rps11	4.024	PS II N	36	42.3529	49	57.6471	0	5.49483	9.73122
Glycyrrhizaglabra	Eudicot	76	2520.13	237.199	Ycf2	3.16983	Cyt b6/f sVIII	11.857	rps11	4.024	PS II N	39	51.3158	37	48.6842	0	5.58564	9.67881
Glycyrrhizalepidota	Eudicot	76	2519.11	237.2	Ycf2	3.16983	Cyt b6/f sVIII	11.857	rps11	4.024	PS II N	39	51.3158	37	48.6842	0	5.57897	9.67881
Glyptostrobuspensilis	Gymnosperm	83	2819.78	276.533	hypothetical protein Ycf1	3.13981	Cyt b6/f sVIII	12.003	rpL20	3.287	PS I sVIII	40	48.1928	43	51.8072	0	5.24763	9.51498
Gnetumgnemon	Gymnosperm	66	2414.65	260.681	hypothetical protein	3.19686	Cyt b6/f sVIII	11.915	rpL20	3.795	PS I sVIII	23	34.8485	43	65.1515	0	5.42865	9.55742
Gnetummontanum	Gymnosperm	65	2354.24	284.594	hypothetical protein Ycf1	3.19686	Cyt b6/f sVIII	11.871	rpL20	3.795	PS I sVIII	23	35.3846	42	64.6154	0	5.41209	9.47831
Gnetumparvifolium	Gymnosperm	65	2334.04	260.694	hypothetical protein	3.19686	Cyt b6/f sVIII	11.871	rpL20	3.795	PS I sVIII	23	35.3846	42	64.6154	0	5.4403	9.48112
Gnetumula	Gymnosperm	66	2403.82	273.459	hypothetical protein Ycf1	3.19686	Cyt b6/f sVIII	11.871	rpL20	3.795	PS I sVIII	23	34.8485	43	65.1515	0	5.4187	9.45609
Goniumpectorale	Algae	68	3258.66	420.121	RNAPolβ	3.38013	hypothetical protein	11.74	rps18	4.393	PS I sIX	30	44.1176	38	55.8824	0	5.65457	9.69834
Goodyerafumata	Monocot	87	3051.88	267.999	Ycf2	3.36812	Cyt b6/f sVI	11.871	rpL20	3.935	PS II Z	37	42.5287	50	57.4713	0	5.53219	9.73304
Goodyeraprocera	Monocot	80	2879.65	267.958	Ycf2	3.19686	Cyt b6/f sVIII	11.915	rpL20	3.897	NADH dehydrogenase subunit 6	36	45	44	55	0	5.52144	9.51427
Goodyera schlechtendaliana	Monocot	81	2574.79	265.969	hypothetical chloroplast RF21	3.19686	Cyt b6/f sVIII	11.857	rps18	3.935	LhbA	35	43.2099	46	56.7901	0	5.42037	9.62283
Goodyera velutina	Monocot	79	2600.62	254.223	hypothetical chloroplast RF2	3.19686	Cyt b6/f sVIII	11.945	rpL20	3.935	LhbA	34	43.038	45	56.962	0	5.52497	9.60173
Gordoniabrandegeei	Eudicot	87	3023.73	268.41	hypothetical chloroplast RF21	3.16983	Cyt b6/f sVIII	12.076	rps11	4.024	PS II N	36	41.3793	51	58.6207	0	5.42986	9.68516
Gordonialasianthus	Eudicot	87	3023.83	268.534	hypothetical chloroplast RF21	3.16983	Cyt b6/f sVIII	12.076	rps11	4.024	PS II N	36	41.3793	51	58.6207	0	5.428	9.67629
Gossypiumanomalum	Eudicot	86	2995.69	269.546	hypothetical chloroplast RF2	3.16983	Cyt b6/f sVIII	12.018	rps11	4.024	PS II N	40	46.5116	46	53.4884	0	5.4796	9.73257
Gossypiumarboreum	Eudicot	83	2963.7	269.208	hypothetical chloroplast RF2	3.16983	Cyt b6/f sVIII	12.018	rps11	4.024	PS II N	38	45.7831	45	54.2169	0	5.48524	9.73313
Gossypiumareysianum	Eudicot	83	2964.56	269.138	hypothetical chloroplast RF2	3.16983	Cyt b6/f sVIII	12.018	rps11	4.024	PS II N	38	45.7831	45	54.2169	0	5.49716	9.72402
Gossypiumaridum	Eudicot	84	2981.65	269.166	hypothetical chloroplast RF2	3.16983	Cyt b6/f sVIII	12.018	rps11	4.024	PS II N	38	45.2381	46	54.7619	0	5.49158	9.74815
Gossypiumarmourianum	Eudicot	84	2981.51	269.251	hypothetical chloroplast RF2	3.16983	Cyt b6/f sVIII	12.018	rps11	4.024	PS II N	38	45.2381	46	54.7619	0	5.49158	9.7465
Gossypiumaustrale	Eudicot	84	2981.89	269.222	hypothetical chloroplast RF2	3.16983	Cyt b6/f sVIII	12.018	rps11	4.024	PS II N	38	45.2381	46	54.7619	0	5.49561	9.74683
Gossypiumbarbadense	Eudicot	84	2980.48	269.233	hypothetical chloroplast RF2	3.16983	Cyt b6/f sVIII	12.018	rps11	4.024	PS II N	37	44.0476	47	55.9524	0	5.44746	9.73821
Gossypiumbickii	Eudicot	87	2998.77	269.208	hypothetical chloroplast RF2	2.92572	truncated hypothetical chloroplast RF1	12.018	rps11	4.024	PS II N	40	45.977	47	54.023	0	5.4837	9.70338
Gossypiumcapitisviridis	Eudicot	83	2963.6	269.546	hypothetical chloroplast RF2	3.16983	Cyt b6/f sVIII	12.018	rps11	4.024	PS II N	38	45.7831	45	54.2169	0	5.47389	9.7432
Gossypiumdarwinii	Eudicot	83	2965.85	269.143	hypothetical chloroplast RF2	3.16983	Cyt b6/f sVIII	12.018	rps11	4.024	PS II N	38	45.7831	45	54.2169	0	5.48524	9.73707
Gossypiumdavidsonii	Eudicot	84	2981.15	269.11	hypothetical chloroplast RF2	3.16983	Cyt b6/f sVIII	12.018	rps11	4.024	PS II N	38	45.2381	46	54.7619	0	5.48621	9.74972
Gossypiumgossypioides	Eudicot	83	2964.43	269.18	hypothetical chloroplast RF2	3.16983	Cyt b6/f sVIII	12.018	rps11	4.024	PS II N	38	45.7831	45	54.2169	0	5.49158	9.7354
Gossypiumharknessii	Eudicot	84	2981.54	269.191	hypothetical chloroplast RF2	3.16983	Cyt b6/f sVIII	12.018	rps11	4.024	PS II N	38	45.2381	46	54.7619	0	5.49158	9.74909
Gossypiumherbaceum	Eudicot	86	2995.33	269.166	hypothetical chloroplast RF2	3.16983	Cyt b6/f sVIII	12.018	rps11	4.024	PS II N	40	46.5116	46	53.4884	0	5.48082	9.73952
Gossypiumhirsutum	Eudicot	83	2966	269.143	hypothetical chloroplast RF2	3.16983	Cyt b6/f sVIII	12.018	rps11	4.024	PS II N	38	45.7831	45	54.2169	0	5.48524	9.73511
Gossypiumincanum	Eudicot	83	2964.19	269.168	hypothetical chloroplast RF2	3.16983	Cyt b6/f sVIII	12.018	rps11	4.024	PS II N	38	45.7831	45	54.2169	0	5.49482	9.74582
Gossypiumklotzschianum	Eudicot	84	2981.31	269.11	hypothetical chloroplast RF2	3.16983	Cyt b6/f sVIII	12.018	rps11	4.024	PS II N	38	45.2381	46	54.7619	0	5.48821	9.75733
Gossypiumlongicalyx	Eudicot	86	2995.6	269.184	hypothetical chloroplast RF2	3.16983	Cyt b6/f sVIII	12.018	rps11	4.024	PS II N	40	46.5116	46	53.4884	0	5.47575	9.72552
Gossypiummustelinum	Eudicot	83	2963.77	269.143	hypothetical chloroplast RF2	3.16983	Cyt b6/f sVIII	12.018	rps11	4.024	PS II N	38	45.7831	45	54.2169	0	5.48524	9.73218
Gossypiumnelsonii	Eudicot	84	2988.37	269.735	hypothetical chloroplast RF2	3.16983	Cyt b6/f sVIII	12.018	rps11	4.024	PS II N	38	45.2381	46	54.7619	0	5.49368	9.75322
Gossypiumpopulifolium	Eudicot	84	2981.53	269.208	hypothetical chloroplast RF2	3.16983	Cyt b6/f sVIII	12.018	rps11	4.024	PS II N	38	45.2381	46	54.7619	0	5.49561	9.75193
Gossypiumraimondii	Eudicot	83	2963.88	268.993	Ycf2	3.16983	Cyt b6/f sVIII	12.018	rps11	4.024	PS II N	38	45.7831	45	54.2169	0	5.49326	9.73113
Gossypiumrobinsonii	Eudicot	83	2965.12	269.075	hypothetical chloroplast RF2	3.19686	Cyt b6/f sVIII	12.018	rps11	4.024	PS II N	38	45.7831	45	54.2169	0	5.49292	9.73116
Gossypiumsomalense	Eudicot	83	2964.56	269.138	hypothetical chloroplast RF2	3.16983	Cyt b6/f sVIII	12.018	rps11	4.024	PS II N	38	45.7831	45	54.2169	0	5.49716	9.72402
Gossypiumstocksii	Eudicot	86	2995.39	268.994	hypothetical chloroplast RF21	3.16983	Cyt b6/f sVIII	12.018	rps11	4.024	PS II N	40	46.5116	46	53.4884	0	5.48295	9.73576
Gossypiumthurberi	Eudicot	85	2978.09	269.27	hypothetical chloroplast RF2	3.16983	Cyt b6/f sVIII	12.018	rps11	4.024	PS II N	40	47.0588	45	52.9412	0	5.47637	9.71984
Gossypiumtomentosum	Eudicot	83	2963.78	269.166	hypothetical chloroplast RF2	3.16983	Cyt b6/f sVIII	12.018	rps11	4.024	PS II N	38	45.7831	45	54.2169	0	5.48524	9.73671
Gossypiumtrilobum	Eudicot	84	2981.8	269.166	hypothetical chloroplast RF2	3.16983	Cyt b6/f sVIII	12.018	rps11	4.024	PS II N	38	45.2381	46	54.7619	0	5.49158	9.73889
Gossypiumturneri	Eudicot	83	2684.18	269.191	hypothetical chloroplast RF2	3.16983	Cyt b6/f sVIII	12.018	rps11	4.024	PS II N	39	46.988	44	53.012	0	5.48879	9.67589
Gracilariachangii	Algae	196	5350.41	170.309	glutamate synthase	3.23888	PS I M	12.749	rpL34	3.363	PS I sVIII	67	34.1837	129	65.8163	0	5.4696	9.08206
Gracilariachorda	Algae	201	5479.32	170.469	glutamate synthase	3.26989	Cyt b6/f sVIII	12.398	rpL34	3.363	PS I sVIII	65	32.3383	136	67.6617	0	5.35245	9.03119
Gracilariasalicornia	Algae	202	5478.74	170.269	glutamate synthase	2.7555	hypothetical protein	12.691	rpL34	3.465	PS I sVIII	69	34.1584	132	65.3465	1	5.33704	9.09569
Gracilariavermiculophylla	Algae	204	5479.43	169.754	glutamate synthase	3.2539	Cyt b6/f sVIII	12.793	rpL34	3.223	PS I sVIII	71	34.8039	133	65.1961	0	5.43225	9.06808
Gracilariopsislemaneiformis	Algae	203	5478.61	170.469	glutamate synthase	3.26989	Cyt b6/f sVIII	12.398	rpL34	3.363	PS I sVIII	67	33.0049	136	66.9951	0	5.38231	9.07562
Graffenriedamoritziana	Eudicot	84	3049.48	269.342	hypothetical chloroplast RF2	3.16983	Cyt b6/f sVIII	12.032	rpL20	4.024	PS II N	39	46.4286	45	53.5714	0	5.56149	9.63751
Grammatothecabergiana	Eudicot	93	3484.94	299.339	hypothetical chloroplast RF2	3.16983	Cyt b6/f sVIII	12.179	rps11	4.024	PS II N	43	46.2366	50	53.7634	0	5.62291	9.8091
Grangeriaborbonica	Eudicot	83	2983.9	270.081	Ycf2	3.16983	Cyt b6/f sVIII	12.047	rps11	4.024	PS II N	39	46.988	44	53.012	0	5.52074	9.83416
Grateloupiafilicina	Algae	233	5854.79	168.968	glutamate synthase	3.2689	PS I M	12.749	rpL34	3.363	PS I sVIII	89	38.1974	144	61.8026	0	5.48292	9.07969
Grateloupiataiwanensis	Algae	233	5636.91	169.137	glutamate synthase	3.2689	PS I M	12.793	rpL34	3.363	PS I sVIII	90	38.6266	143	61.3734	0	5.40131	9.14171
Gredgariamaugeana	Algae	202	5341.69	170.227	glutamate synthase	3.2699	Cyt b6/f sVIII	12.018	rpL34	3.643	PS I sVIII	61	30.198	141	69.802	0	5.37325	8.98918
Greslaniasp	Monocot	83	2243.6	177.398	RNAPolβ	3.16983	Cyt b6/f sVIII	11.989	rpL20	4.024	PS II N	38	45.7831	45	54.2169	0	5.48497	9.98173
Griffoniasimplicifolia	Eudicot	83	2948.97	268.893	hypothetical chloroplast RF21	3.16983	Cyt b6/f sVIII	12.018	rps11	3.808	NADH dehydrogenase subunit 6	40	48.1928	43	51.8072	0	5.56518	9.9133
Guaduaangustifolia	Monocot	85	2265.78	166.312	RNAPolβ	3.16983	Cyt b6/f sVIII	11.989	rpL20	4.024	PS II N	38	44.7059	47	55.2941	0	5.55703	9.99804
Guaduachacoensis	Monocot	85	2266.49	166.731	RNAPolβ	3.16983	Cyt b6/f sVIII	11.989	rpL20	4.024	PS II N	37	43.5294	48	56.4706	0	5.53205	9.94894
Guaduaweberbaueri	Monocot	81	2138.93	166.731	RNAPolβ	3.16983	Cyt b6/f sVIII	11.989	rpL20	4.024	PS II N	38	46.9136	43	53.0864	0	5.55763	9.97956
Guibourtialeonensis	Eudicot	80	2197.84	152.001	RNAPolβ	3.16983	Cyt b6/f sVIII	12.047	rps11	4.024	PS II N	38	47.5	42	52.5	0	5.55179	9.90533
Guillardiatheta	Algae	147	3572.69	145.045	RNAPolβ	3.21691	PS I M	12.749	rpL34	3.287	PS I sVIII	55	37.415	92	62.585	0	5.4044	9.25925
Guinardiastriata	Algae	138	3516.21	163.345	RNAPolβ	3.25095	PS I M	12.749	rpL34	3.172	PS I sVIII	61	44.2029	77	55.7971	0	5.16057	9.45451
Guizotiaabyssinica	Eudicot	85	2963.59	267.33	Ycf2	3.16983	Cyt b6/f sVIII	12.047	rpL20	4.024	PS II N	39	45.8824	46	54.1176	0	5.49515	9.80013
Gymnaconitumgymnandrum	Eudicot	83	2918.92	249.918	Ycf2	3.16983	Cyt b6/f sVIII	12.076	rps11	4.024	PS II N	39	46.988	44	53.012	0	5.57497	9.7737
Gymnocarposprzewalskii	Eudicot	81	2940.27	265.039	Ycf2	3.15581	Cyt b6/f sVIII	11.945	rps11	4.024	PS II N	38	46.9136	43	53.0864	0	5.58708	9.67553
Gymnochlorastellata	Algae	60	1802.15	188.739	RNAPolβ	3.63245	PS II T	11.696	rpL20	3.935	PS II N	23	38.3333	37	61.6667	0	5.405	9.63168
Gymnospermiummicrorrhynchum	Eudicot	84	2916.76	270.978	Ycf2	3.16983	Cyt b6/f sVIII	12.091	rps11	4.024	PS II N	35	41.6667	49	58.3333	0	5.59006	9.61186
Gyneriumsagittatum	Monocot	85	2264.82	173.972	RNAPolβ	3.16983	Cyt b6/f sVIII	11.945	rpL36	4.024	PS II N	38	44.7059	47	55.2941	0	5.51113	9.99462
Gynochthodesnanlingensis	Eudicot	90	2944.93	223.394	Ycf2	3.38918	Cyt b6/f sVI	12.047	rps11	4.19	PS II M	37	41.1111	53	58.8889	0	5.51084	9.74534
Gynostemmaburmanicum	Eudicot	87	3050.97	267.941	Ycf2	3.44225	Cyt b6/f sVI	12.047	rps11	4.024	PS II N	38	43.6782	49	56.3218	0	5.52111	9.70112
Gynostemmacardiospermum	Eudicot	87	3051.57	267.823	Ycf2	3.42822	Cyt b6/f sVI	12.149	rpL32	4.024	PS II N	38	43.6782	49	56.3218	0	5.51887	9.72373
Gynostemmacaulopterum	Eudicot	87	3047.38	267.899	Ycf2	3.42822	Cyt b6/f sVI	12.047	rps11	4.024	PS II N	37	42.5287	50	57.4713	0	5.47681	9.66202
Gynostemmacompressum	Eudicot	87	3046.94	267.922	Ycf2	3.42822	Cyt b6/f sVI	12.149	rpL32	4.024	PS II N	37	42.5287	50	57.4713	0	5.47578	9.66668
Gynostemmalaxiflorum	Eudicot	87	3051.3	267.833	Ycf2	3.42822	Cyt b6/f sVI	12.018	rpL32	4.024	PS II N	38	43.6782	49	56.3218	0	5.52755	9.72349
Gynostemmalongipes	Eudicot	87	3050.47	267.941	Ycf2	3.44225	Cyt b6/f sVI	12.047	rps11	4.024	PS II N	39	44.8276	48	55.1724	0	5.55431	9.73665
Gynostemmapentagynum	Eudicot	87	3047.24	268.035	Ycf2	3.42822	Cyt b6/f sVI	12.442	rpL32	4.024	PS II N	38	43.6782	49	56.3218	0	5.50216	9.71512
Gynostemmapentaphyllum	Eudicot	79	2190.29	157.525	RNAPolβ	3.18787	Cyt b6/f sVIII	12.047	rps11	4.024	PS II N	40	50.6329	39	49.3671	0	5.62275	9.95028
Gynostemmapubescens	Eudicot	87	3051	267.941	Ycf2	3.44225	Cyt b6/f sVI	12.047	rps11	4.024	PS II N	38	43.6782	49	56.3218	0	5.52111	9.69935
Habenariapantlingiana	Monocot	87	3034.6	267.154	Ycf2	3.16983	Cyt b6/f sVIII	11.857	rps11	3.935	PS II Z	39	44.8276	48	55.1724	0	5.41621	9.75863
Habenariaradiata	Monocot	86	2981.67	259.785	Ycf2	3.16983	Cyt b6/f sVIII	11.945	rps11	3.935	PS II Z	37	43.0233	49	56.9767	0	5.42678	9.69306
Haberlearhodopensis	Eudicot	86	2989.51	266.04	hypothetical chloroplast RF21	3.41724	Cyt b6/f sVI	12.047	rps11	4.024	PS II N	39	45.3488	47	54.6512	0	5.53685	9.71589
Haematococcuslacustris	Algae	143	4320.21	167.043	30S ribosomal protein S2	3.43637	Cyt b6/f sVI	12.486	hypothetical protein SG3EUKT975853.1	4.24	PS II N	33	23.0769	109	76.2238	1	5.57891	9.60885
Haematoxylumbrasiletto	Eudicot	83	2952.67	267.49	Ycf2	3.16983	Cyt b6/f sVIII	11.945	rps11	4.024	PS II N	37	44.5783	46	55.4217	0	5.44078	9.7185
Hafniomonaslaevis	Algae	82	3241.93	327.024	cell division protein	3.42423	hypothetical chloroplast RF12	11.828	rpL20	4.19	PS II M	31	37.8049	51	62.1951	0	5.57335	9.40982
Hakonechloamacra	Monocot	81	2204.59	172.966	RNAPolβ	3.16983	Cyt b6/f sVIII	11.945	rpL36	4.024	PS II N	38	46.9136	43	53.0864	0	5.50376	9.97891
Halopyrummucronatum	Monocot	85	2261.85	173.492	RNAPolβ	3.16983	Cyt b6/f sVIII	11.959	rps18	4.024	PS II N	38	44.7059	47	55.2941	0	5.50516	10.0074
Haloxylonammodendron	Eudicot	85	2925	239.962	hypothetical chloroplast RF21	3.16983	Cyt b6/f sVIII	11.886	rps11	4.024	PS II N	41	48.2353	44	51.7647	0	5.65795	9.769
Haloxylonpersicum	Eudicot	85	2924.29	239.962	hypothetical chloroplast RF21	3.16983	Cyt b6/f sVIII	11.886	rps11	4.024	PS II N	40	47.0588	45	52.9412	0	5.62423	9.72336
Hamamelismollis	Eudicot	87	3040.79	268.261	Ycf2	3.34706	Cyt b6/f sVI	12.076	rps11	4.024	PS II N	40	45.977	47	54.023	0	5.54658	9.64757
Hanabusayaasiatica	Eudicot	82	2903.8	272.21	Ycf2	3.16983	Cyt b6/f sVIII	12.135	rps11	4.024	PS II N	39	47.561	43	52.439	0	5.68838	9.71523
Hanguanamalayana	Monocot	86	3013.95	270.334	Ycf2	3.14178	Cyt b6/f sVIII	12.018	rps18	3.846	NADH dehydrogenase subunit 6	39	45.3488	47	54.6512	0	5.53464	9.7544
Hanseniaforbesii	Eudicot	85	2959.51	248.534	hypothetical chloroplast RF21	3.16983	Cyt b6/f sVIII	12.018	rps11	4.024	PS II N	37	43.5294	48	56.4706	0	5.57443	9.81502
Hanseniaforrestii	Eudicot	85	2971.15	248.558	hypothetical chloroplast RF21	3.16983	Cyt b6/f sVIII	12.018	rps11	4.024	PS II N	36	42.3529	49	57.6471	0	5.55669	9.78773
Hanseniaoviformis	Eudicot	85	2940.93	248.558	hypothetical chloroplast RF21	3.16983	Cyt b6/f sVIII	12.018	rps11	4.024	PS II N	35	41.1765	50	58.8235	0	5.4868	9.78144
Hanseniaweberbaueriana	Eudicot	85	2971.05	247.364	hypothetical chloroplast RF21	3.16983	Cyt b6/f sVIII	12.018	rps11	4.024	PS II N	38	44.7059	47	55.2941	0	5.60861	9.86306
Haplostachyshaplostachya	Eudicot	88	3042.38	267.191	hypothetical chloroplast RF21	3.16983	Cyt b6/f sVIII	12.047	rps11	4.024	PS II N	42	47.7273	46	52.2727	0	5.57905	9.88637
Hazeniacapsulata	Algae	89	3426.36	430.319	RNAPolβ	3.28199	PS I M	11.828	rpL20	4.19	PS II M	31	34.8315	58	65.1685	0	5.59465	9.43929
Helianthusannuus	Eudicot	55	2821.07	359.544	RNAPolβ	5.98306	hypothetical protein HannXRQ_CPg0580421	12.047	putative 50S ribosomal protein L32 protein	4.215	putative clpP, Ser active site protein	21	38.1818	34	61.8182	0	5.44224	9.70768
Helianthusargophyllus	Eudicot	82	2589.05	249.751	hypothetical chloroplast RF2	3.38519	Cyt b6/f sVI	12.047	rpL32	4.024	PS II N	38	46.3415	44	53.6585	0	5.48011	9.77655
Helianthusdebilis	Eudicot	85	2713.98	249.967	hypothetical chloroplast RF2	3.16983	Cyt b6/f sVIII	12.047	rpL32	4.024	PS II N	39	45.8824	46	54.1176	0	5.48482	9.81324
Helianthusdecapetalus	Eudicot	85	2924.34	248.792	hypothetical chloroplast RF21	3.16983	Cyt b6/f sVIII	12.047	rpL32	4.024	PS II N	39	45.8824	46	54.1176	0	5.49231	9.80402
Helianthusdivaricatus	Eudicot	85	2924.35	248.72	hypothetical chloroplast RF21	3.16983	Cyt b6/f sVIII	12.047	rpL32	4.024	PS II N	39	45.8824	46	54.1176	0	5.49231	9.8088
Helianthusgiganteus	Eudicot	85	2924.31	248.72	hypothetical chloroplast RF21	3.16983	Cyt b6/f sVIII	12.047	rpL32	4.024	PS II N	39	45.8824	46	54.1176	0	5.48969	9.80465
Helianthusgrosseserratus	Eudicot	85	2923.91	248.72	hypothetical chloroplast RF21	3.16983	Cyt b6/f sVIII	12.047	rpL32	4.024	PS II N	39	45.8824	46	54.1176	0	5.49231	9.80591
Helianthushirsutus	Eudicot	85	2924.13	248.72	hypothetical chloroplast RF21	3.16983	Cyt b6/f sVIII	12.047	rpL32	4.024	PS II N	39	45.8824	46	54.1176	0	5.49231	9.80307
Helianthusmaximiliani	Eudicot	85	2924.23	248.72	hypothetical chloroplast RF21	3.16983	Cyt b6/f sVIII	12.047	rpL32	4.024	PS II N	39	45.8824	46	54.1176	0	5.49231	9.8037
Helianthusstrumosus	Eudicot	85	2924.2	248.72	hypothetical chloroplast RF21	3.16983	Cyt b6/f sVIII	12.047	rpL32	4.024	PS II N	39	45.8824	46	54.1176	0	5.49231	9.8037
Helianthustuberosus	Eudicot	85	2924.2	248.72	hypothetical chloroplast RF21	3.16983	Cyt b6/f sVIII	12.047	rpL32	4.024	PS II N	39	45.8824	46	54.1176	0	5.49231	9.80307
Heliconiacollinsiana	Monocot	85	2985.72	269.163	hypothetical chloroplast RF21	3.16983	Cyt b6/f sVIII	12.062	rps11	3.846	NADH dehydrogenase subunit 6	40	47.0588	45	52.9412	0	5.522	9.78931
Helictochloahookeri	Monocot	83	2220.69	168.27	RNAPolβ	3.16983	Cyt b6/f sVIII	11.989	rpL20	4.024	PS II N	39	46.988	44	53.012	0	5.57646	9.891
Heloniopsistubiflora	Monocot	87	3021.49	268.093	Ycf2	3.16983	Cyt b6/f sVIII	12.032	rpL20	4.024	PS II N	39	44.8276	48	55.1724	0	5.44359	9.7141
Helwingiahimalaica	Eudicot	92	3072.74	267.998	Ycf2	3.16983	Cyt b6/f sVIII	12.076	rps11	3.923	putative pvs-trna-like protein	40	43.4783	52	56.5217	0	5.34868	9.56129
Hemisorghummekongense	Monocot	83	2237.27	175.081	RNAPolβ	3.16983	Cyt b6/f sVIII	12.106	rpL20	4.024	PS II N	37	44.5783	46	55.4217	0	5.50108	9.94557
Hemitomescongestum	Eudicot	23	480.688	70.1	acetyl-CoA carboxylase carboxyltransferase beta subunit	4.41851	rpL36	11.857	rps12	4.609	acetyl-CoA carboxylase carboxyltransferase β	2	8.69565	21	91.3043	0	4.6855	10.5584
Henrietteabarkeri	Eudicot	85	3067.08	269.344	Ycf2	3.16983	Cyt b6/f sVIII	12.018	rps18	4.024	PS II N	40	47.0588	45	52.9412	0	5.58615	9.73029
Herposiphoniaversicolor	Algae	203	5325.36	170.078	RNAPolβ	3.26294	PS I M	12.442	rpL34	3.287	PS I sVIII	65	32.0197	138	67.9803	0	5.29831	8.99217
Hesperaloecampanulata	Monocot	84	2976.85	267.564	Ycf2	3.16983	Cyt b6/f sVIII	12.091	rps11	4.024	PS II N	38	45.2381	46	54.7619	0	5.41705	9.71561
Hesperaloeparviflora	Monocot	84	2977.81	268.307	Ycf2	3.16983	Cyt b6/f sVIII	12.091	rps11	4.024	PS II N	38	45.2381	46	54.7619	0	5.42576	9.71913
Hesperelaeapalmeri	Monocot	85	2982.01	252.994	Ycf2	3.16983	Cyt b6/f sVIII	12.047	rps11	4.024	PS II N	37	43.5294	48	56.4706	0	5.51527	9.57756
Hesperismatronalis	Eudicot	86	2827.92	269.033	Ycf2	3.16983	Cyt b6/f sVIII	12.091	rps11	4.024	PS II N	38	44.186	48	55.814	0	5.57258	9.75279
Hesperissylvestris	Eudicot	85	3011.3	269.019	Ycf2	3.16983	Cyt b6/f sVIII	12.091	rps11	4.024	PS II N	38	44.7059	47	55.2941	0	5.57258	9.73198
Hesperocallisundulata	Monocot	83	2967.42	267.896	Ycf2	3.16983	Cyt b6/f sVIII	12.091	rps11	3.935	PS II N	38	45.7831	45	54.2169	0	5.44392	9.74053
Hesperocyparisglabra	Monocot	82	2847.23	289.844	hypothetical chloroplast RF2	3.13981	Cyt b6/f sVIII	12.266	rps18	3.287	PS I sVIII	42	51.2195	40	48.7805	0	5.24074	9.69402
Hesperoyuccawhipplei	Monocot	86	2999.67	268.336	Ycf2	3.16983	Cyt b6/f sVIII	12.062	rps11	4.024	PS II N	39	45.3488	47	54.6512	0	5.46213	9.75709
Heteropogoncontortus	Monocot	83	2234.87	172.979	RNAPolβ	3.16983	Cyt b6/f sVIII	12.076	rps18	4.024	PS II N	37	44.5783	46	55.4217	0	5.48224	9.95033
Heteropogontriticeus	Monocot	83	2239.32	177.04	RNAPolβ	3.16983	Cyt b6/f sVIII	12.076	rpL20	4.024	PS II N	36	43.3735	47	56.6265	0	5.45139	9.87755
Heterosigmaakashiwo	Protist	156	4159.26	143.651	RNAPolβ	3.12576	PS I M	12.442	rpL34	3.668	ferredoxin	57	36.5385	99	63.4615	0	5.15523	9.20226
Heterothalamusalienus	Eudicot	85	2963.62	268.113	Ycf2	3.16983	Cyt b6/f sVIII	11.945	rps11	4.024	PS II N	39	45.8824	46	54.1176	0	5.51405	9.8342
Heveabrasiliensis	Eudicot	84	2989.99	270.333	hypothetical chloroplast RF2	3.16983	Cyt b6/f sVIII	12.018	rps11	4.024	PS II N	42	50	42	50	0	5.65119	9.95755
Hibiscussyriacus	Eudicot	79	2397.62	268.51	Ycf2	3.16983	Cyt b6/f sVIII	12.018	rps11	4.024	PS II N	38	48.1013	41	51.8987	0	5.54471	9.77534
Hickeliamadagascariensis	Monocot	83	2235.71	170.425	RNAPolβ	3.16983	Cyt b6/f sVIII	11.989	rpL20	4.024	PS II N	38	45.7831	45	54.2169	0	5.52487	9.95342
Hierochloeodorata	Monocot	84	2239.95	168.032	RNAPolβ	3.16983	Cyt b6/f sVIII	11.959	rpL20	4.024	PS II N	38	45.2381	46	54.7619	0	5.533	9.91598
Hilariacenchroides	Monocot	85	2258.02	171.306	RNAPolβ	3.16983	Cyt b6/f sVIII	12.018	rpL36	4.024	PS II N	37	43.5294	48	56.4706	0	5.4987	9.93073
Hilariarigida	Monocot	83	2229.5	171.105	RNAPolβ	3.16983	Cyt b6/f sVIII	11.989	rpL20	4.024	PS II N	38	45.7831	45	54.2169	0	5.52771	9.97693
Hildaeapallens	Monocot	82	2227.52	179.172	RNAPolβ	3.16983	Cyt b6/f sVIII	11.945	rpL20	4.024	PS II N	38	46.3415	44	53.6585	0	5.53811	9.90159
Hildenbrandiarivularis	Algae	184	5116.71	172.273	RNAPolβ	3.28797	Cyt b6/f sVIII	12.544	rpL34	3.287	PS I sVIII	56	30.4348	128	69.5652	0	5.40775	9.12135
Hildenbrandiarubra	Algae	190	5224.7	171.498	RNAPolβ	3.24392	Cyt b6/f sVIII	12.749	rpL34	3.287	PS I sVIII	64	33.6842	126	66.3158	0	5.49409	9.14986
Hinterhuberaericoides	Eudicot	85	2956.57	268.189	Ycf2	3.16983	Cyt b6/f sVIII	11.901	rps11	4.024	PS II N	39	45.8824	46	54.1176	0	5.51392	9.8533
Hippobromalongiflora	Eudicot	89	3425.12	283.148	hypothetical chloroplast RF1	3.16983	Cyt b6/f sVIII	12.164	rpL32	4.024	PS II N	44	49.4382	45	50.5618	0	5.66114	9.69567
Hippophaerhamnoides	Eudicot	86	3038.53	269.316	hypothetical chloroplast RF21	3.16983	Cyt b6/f sVIII	12.047	rps11	4.024	PS II N	38	44.186	48	55.814	0	5.49903	9.73354
Hirtellaphysophora	Eudicot	83	2983.4	270.304	hypothetical chloroplast RF2	3.16983	Cyt b6/f sVIII	12.047	rps11	4.024	PS II N	39	46.988	44	53.012	0	5.52985	9.82545
Hirtellaracemosa	Eudicot	83	2983.57	270.304	hypothetical chloroplast RF2	3.16983	Cyt b6/f sVIII	12.047	rps11	4.024	PS II N	39	46.988	44	53.012	0	5.52985	9.82545
Hirtellasuffulta	Eudicot	83	2985.29	270.347	hypothetical chloroplast RF2	3.16983	Cyt b6/f sVIII	12.047	rps11	4.024	PS II N	38	45.7831	45	54.2169	0	5.50003	9.81051
Hirtellazanzibarica	Eudicot	83	2984.79	269.993	hypothetical chloroplast RF21	3.16983	Cyt b6/f sVIII	12.047	rps11	4.024	PS II N	39	46.988	44	53.012	0	5.53246	9.8275
Holcuslanatus	Monocot	84	2243.27	169.148	RNAPolβ	3.16983	Cyt b6/f sVIII	11.959	rpL20	4.024	PS II N	38	45.2381	46	54.7619	0	5.50389	9.89754
Homalosoruspycnocarpos	Pteridophyte	88	2995.23	241.367	conserved hypothetical chloroplast protein ycf2	3.10267	Cyt b6/f sVIII	11.974	rps18	3.643	PS II M	35	39.7727	53	60.2273	0	5.47586	9.66121
Homolepisaturensis	Monocot	82	2222	174.164	RNAPolβ	3.16983	Cyt b6/f sVIII	11.945	rpL36	4.024	PS II N	38	46.3415	44	53.6585	0	5.52724	9.89191
Homolepisisocalycia	Monocot	85	2265.58	174.167	RNAPolβ	3.16983	Cyt b6/f sVIII	11.945	rpL36	4.024	PS II N	38	44.7059	47	55.2941	0	5.52524	9.96381
Hordeumjubatum	Monocot	82	2224.44	169.789	RNAPolβ	3.16983	Cyt b6/f sVIII	11.959	rpL20	3.935	PS II Z	38	46.3415	44	53.6585	0	5.50974	9.97602
Hordeumvulgare	Monocot	83	2237.59	169.662	RNAPolβ	3.16983	Cyt b6/f sVIII	12.959	rpL21	4.024	PS II N	38	45.7831	45	54.2169	0	5.59105	9.99538
Hostaminor	Monocot	84	2977.28	268.515	Ycf2	3.16983	Cyt b6/f sVIII	12.091	rpL20	4.037	NADH dehydrogenase subunit 6	40	47.619	44	52.381	0	5.50398	9.82073
Hostaventricosa	Monocot	82	2960.02	268.487	Ycf2	3.16983	Cyt b6/f sVIII	12.091	rpL20	4.037	NADH dehydrogenase subunit 6	39	47.561	43	52.439	0	5.46559	9.74519
Humbertochloabambusiuscula	Monocot	83	2226.62	164.393	RNAPolβ	3.16983	Cyt b6/f sVIII	12.018	rpL36	4.024	PS II N	36	43.3735	47	56.6265	0	5.47375	9.86483
Humuluslupulus	Eudicot	83	2709.7	269.541	hypothetical chloroplast RF21	3.16983	Cyt b6/f sVIII	11.974	rps11	4.024	PS II N	36	43.3735	46	55.4217	1	5.42564	9.75702
Hungagerontogea	Eudicot	83	2980.94	269.177	hypothetical chloroplast RF21	3.16983	Cyt b6/f sVIII	12.047	rps11	4.024	PS II N	39	46.988	44	53.012	0	5.50613	9.8255
Huperzialucidula	Pteridophyte	86	2775.95	246.442	hypothetical chloroplast RF2	3.15079	Cyt b6/f sVIII	12.032	rps18	3.643	PS II M	41	47.6744	45	52.3256	0	5.4501	9.48893
Huperziaserrata	Pteridophyte	87	2863.19	246.422	hypothetical chloroplast RF2	3.15079	Cyt b6/f sVIII	12.032	rps18	3.643	PS II M	42	48.2759	45	51.7241	0	5.48829	9.54389
Hydnoravisseri	Magnoliids	17	677.713	197.867	hypothetical protein RF2	4.52965	rpL36	10.891	rps11	4.52	acetyl-CoA carboxylaseβ	1	5.88235	16	94.1176	0	4.52	9.83531
Hydrangealuteovenosa	Eudicot	88	3055.38	269.547	hypothetical chloroplast RF21	3.16983	Cyt b6/f sVIII	12.047	rps11	4.024	PS II N	38	43.1818	50	56.8182	0	5.53713	9.68514
Hydrangeapetiolaris	Eudicot	88	3053.06	269.418	hypothetical chloroplast RF21	3.19686	Cyt b6/f sVIII	12.047	rps11	4.024	PS II N	39	44.3182	48	54.5455	1	5.57608	9.7851
Hydrangeaserrata	Eudicot	88	3053.64	268.979	Ycf2	3.16983	Cyt b6/f sVIII	12.047	rps11	4.024	PS II N	38	43.1818	49	55.6818	1	5.54047	9.72112
Hydrastiscanadensis	Eudicot	83	2880.51	269.628	hypothetical chloroplast RF21	3.16983	Cyt b6/f sVIII	12.106	rps11	4.024	PS II N	37	44.5783	46	55.4217	0	5.53365	9.81267
Hydroceratriflora	Eudicot	89	3077.35	265.59	Ycf2	3.16983	Cyt b6/f sVIII	12.047	rps11	4.024	PS II N	37	41.573	52	58.427	0	5.5083	9.63581
Hydrocotylesibthorpioides	Eudicot	85	2946.47	245.8	hypothetical chloroplast RF21	3.37314	Cyt b6/f sVI	12.047	rps11	4.024	PS II N	40	47.0588	45	52.9412	0	5.53277	9.82082
Hydrocotyleverticillata	Eudicot	85	2945.1	245.929	hypothetical chloroplast RF21	3.16983	Cyt b6/f sVIII	12.047	rpL32	4.024	PS II N	40	47.0588	45	52.9412	0	5.4855	9.78936
Hydrodictyonreticulatum	Algae	133	4664.31	447.658	cell division protein	3.35714	putative chloroplast protein RF12	12.018	hypothetical protein	4.393	PS I sIX	34	25.5639	99	74.4361	0	5.39865	10.0773
Hymenaspleniumunilaterale	Pteridophyte	87	2946.51	240.478	conserved hypothetical chloroplast protein ycf2	3.06759	Cyt b6/f sVIII	11.711	rpL20	3.643	PS II M	38	43.6782	49	56.3218	0	5.49489	9.75782
Hyparrheniadiplandra	Monocot	83	2240.94	176.435	RNAPolβ	3.16983	Cyt b6/f sVIII	12.106	rpL20	4.024	PS II N	36	43.3735	47	56.6265	0	5.43175	9.92213
Hyparrheniarufa	Monocot	83	2239.14	176.699	RNAPolβ	3.16983	Cyt b6/f sVIII	12.106	rpL20	4.024	PS II N	37	44.5783	46	55.4217	0	5.47195	9.95002
Hyparrheniasubplumosa	Monocot	83	2233.68	174.038	RNAPolβ	3.16983	Cyt b6/f sVIII	12.018	rpL20	4.024	PS II N	38	45.7831	45	54.2169	0	5.50911	9.98569
Hypodematiumcrenatum	Pteridophyte	88	3001.72	240.903	conserved hypothetical chloroplast protein ycf2	2.94648	Cyt b6/f sVIII	11.915	rps18	3.643	PS II M	36	40.9091	51	57.9545	1	5.524	9.63847
Hypolytrumnemorum	Monocot	89	3331.39	255.452	Ycf2	3.23088	Cyt b6/f sVIII	12.091	rps11	3.846	NADH dehydrogenase subunit 6	42	47.191	47	52.809	0	5.50202	9.75281
Hypselatridens	Eudicot	90	3453.91	269.374	hypothetical chloroplast RF21	3.16983	Cyt b6/f sVIII	12.164	rpL32	4.024	PS II N	45	50	45	50	0	5.58089	9.71902
Hypseocharisbilobata	Eudicot	85	3159.64	293.525	hypothetical chloroplast RF19	3.16983	Cyt b6/f sVIII	12.047	rpL32	4.024	PS II N	39	45.8824	46	54.1176	0	5.67067	9.86989
Idesiapolycarpa	Eudicot	86	3070.07	269.774	hypothetical chloroplast RF21	3.16983	Cyt b6/f sVIII	12.018	rps11	4.024	PS II N	39	45.3488	47	54.6512	0	5.48669	9.63517
Ignatiustetrasporus	Algae	89	3657.83	396.758	RNAPolβ	3.40934	Cyt b6/f sVI	11.74	rpL20	3.287	PS I sVIII	37	41.573	52	58.427	0	5.47746	9.5821
Illiciumanisatum	Magnoliids	80	2598.79	269.907	hypothetical chloroplast RF21	3.32308	Cyt b6/f sVI	12.252	rpL32	4.024	PS II N	38	47.5	42	52.5	0	5.52271	9.67057
Illiciumfloridanum	Magnoliids	79	2586.64	268.533	Ycf2	3.32308	Cyt b6/f sVI	12.252	rpL32	4.024	PS II N	38	48.1013	40	50.6329	1	5.52518	9.7456
Illiciumhenryi	Magnoliids	79	2593.88	268.181	Ycf2	3.32308	Cyt b6/f sVI	12.164	rpL32	4.024	PS II N	36	45.5696	42	53.1646	1	5.52331	9.64514
Illiciumoligandrum	Magnoliids	83	2685.63	267.448	hypothetical chloroplast RF2	3.32308	Cyt b6/f sVI	12.252	rpL32	4.024	PS II N	39	46.988	44	53.012	0	5.5211	9.76964
Illiciumverum	Magnoliids	79	2595.39	267.875	hypothetical chloroplast RF2	3.32308	Cyt b6/f sVI	12.252	rpL32	4.024	PS II N	37	46.8354	42	53.1646	0	5.55478	9.66155
Impatienspiufanensis	Eudicot	89	3029.9	265.885	Ycf2	3.16983	Cyt b6/f sVIII	12.091	rps11	4.024	PS II N	41	46.0674	48	53.9326	0	5.70507	9.77808
Imperatacylindrica	Monocot	83	2235.85	174.849	RNAPolβ	3.16983	Cyt b6/f sVIII	12.106	rpL20	4.024	PS II N	38	45.7831	45	54.2169	0	5.50713	9.99153
Indigoferatinctoria	Eudicot	82	2888.64	253.567	hypothetical chloroplast RF21	3.15581	Cyt b6/f sVIII	11.886	rps11	4.024	PS II N	38	46.3415	44	53.6585	0	5.524	9.74795
Indocalamuslongiauritus	Monocot	82	2229.22	176.935	RNAPolβ	3.16983	Cyt b6/f sVIII	11.945	rpL36	4.024	PS II N	38	46.3415	44	53.6585	0	5.51613	9.90318
Indocalamussinicus	Monocot	83	2245.36	174.44	RNAPolβ	3.16983	Cyt b6/f sVIII	11.945	rpL36	4.024	PS II N	38	45.7831	45	54.2169	0	5.52318	9.94529
Indocalamuswilsonii	Monocot	83	2241.53	174.803	RNAPolβ	3.16983	Cyt b6/f sVIII	11.945	rpL36	4.024	PS II N	38	45.7831	45	54.2169	0	5.52116	9.92384
Indosasashibataeoides	Monocot	82	2231.26	174.579	RNAPolβ	3.16983	Cyt b6/f sVIII	11.945	rpL36	4.024	PS II N	38	46.3415	44	53.6585	0	5.52318	9.91682
Indosasasinica	Monocot	82	2226.52	174.326	RNAPolβ	3.16983	Cyt b6/f sVIII	11.945	rpL36	4.024	PS II N	38	46.3415	44	53.6585	0	5.5215	9.90618
Ingaleiocalycina	Eudicot	92	3389.98	266.724	Ycf2	3.13981	Cyt b6/f sVIII	11.945	rps11	4.024	PS II N	42	45.6522	50	54.3478	0	5.42736	9.62898
Interfilumterricola	Algae	81	2563.26	212.572	cell division protein	3.4362	PS I M	11.784	rps18	3.961	PS I sVIII	35	43.2099	46	56.7901	0	5.33497	9.43387
Iochromaaustrale	Eudicot	85	2969.96	266.211	Ycf2	3.16983	Cyt b6/f sVIII	12.106	rps11	4.024	PS II N	37	43.5294	48	56.4706	0	5.43281	9.66627
Iochromacardenasianum	Eudicot	84	2873.89	266.81	Ycf2	0.96927	NADH-plastoquinone oxidoreductase subunit 4	12.106	rps11	4.024	PS II N	35	41.6667	49	58.3333	0	5.40594	9.65033
Iochromacyaneum	Eudicot	82	2843.83	266.211	Ycf2	3.16983	Cyt b6/f sVIII	12.106	rps11	4.024	PS II N	36	43.9024	46	56.0976	0	5.42603	9.66641
Iochromaellipticum	Eudicot	84	2954.89	266.211	Ycf2	3.16983	Cyt b6/f sVIII	12.106	rps11	4.024	PS II N	37	44.0476	47	55.9524	0	5.49165	9.70866
Iochromalehmannii	Eudicot	82	2685.58	266.227	Ycf2	3.35517	Cyt b6/f sVI	12.106	rps11	4.024	PS II N	35	42.6829	47	57.3171	0	5.44074	9.61653
Iochromaloxense	Eudicot	83	2914.22	266.211	Ycf2	3.16983	Cyt b6/f sVIII	12.106	rps11	4.024	PS II N	36	43.3735	47	56.6265	0	5.40422	9.70957
Iochromanitidum	Eudicot	84	2926.33	266.211	Ycf2	3.16983	Cyt b6/f sVIII	12.106	rps11	4.024	PS II N	36	42.8571	48	57.1429	0	5.41122	9.66319
Iochromasalpoanum	Eudicot	84	2900.57	266.211	Ycf2	3.16983	Cyt b6/f sVIII	12.106	rps11	4.024	PS II N	36	42.8571	48	57.1429	0	5.45664	9.66748
Iochromastenanthum	Eudicot	83	2756.76	266.211	Ycf2	3.38918	Cyt b6/f sVI	12.106	rps11	4.024	PS II N	36	43.3735	47	56.6265	0	5.42581	9.71179
Iochromatingoanum	Eudicot	84	2931.25	266.193	Ycf2	3.16983	Cyt b6/f sVIII	12.106	rps11	4.024	PS II N	36	42.8571	48	57.1429	0	5.47008	9.67021
Iochromaumbellatum	Eudicot	84	2926.09	266.193	Ycf2	3.16983	Cyt b6/f sVIII	12.106	rps11	4.024	PS II N	36	42.8571	48	57.1429	0	5.40908	9.66775
Iodescirrhosa	Eudicot	89	2992.21	244.143	Ycf2	3.16983	Cyt b6/f sVIII	12.164	rpL20	4.024	PS II N	40	44.9438	49	55.0562	0	5.60843	9.80729
Ionopsidiumacaule	Eudicot	83	2990.94	269.95	hypothetical chloroplast RF21	3.15581	Cyt b6/f sVIII	12.091	rps11	4.024	PS II N	37	44.5783	46	55.4217	0	5.63127	9.62311
Ipomoeabatatas	Eudicot	93	2842.13	259.237	Ycf2	3.38918	Cyt b6/f sVI	12.047	rps11	3.846	NADH dehydrogenase subunit 6	40	43.0108	53	56.9892	0	5.44423	9.64321
Ipomoeahederacea	Eudicot	85	3220.05	258.236	Ycf2	3.16983	Cyt b6/f sVIII	12.047	rps11	3.846	NADH dehydrogenase subunit 6	39	45.8824	46	54.1176	0	5.50141	9.73513
Ipomoealacunosa	Eudicot	85	3229.98	258.162	Ycf2	3.16983	Cyt b6/f sVIII	12.047	rps11	3.846	NADH dehydrogenase subunit 6	39	45.8824	46	54.1176	0	5.51382	9.74078
Ipomoeanil	Eudicot	87	3245.86	258.236	Ycf2	3.16983	Cyt b6/f sVIII	12.047	rps11	3.846	NADH dehydrogenase subunit 6	39	44.8276	48	55.1724	0	5.50044	9.78877
Ipomoeapurpurea	Eudicot	87	3253.07	257.939	hypothetical chloroplast RF21	3.16983	Cyt b6/f sVIII	12.047	rps11	3.846	NADH dehydrogenase subunit 6	39	44.8276	48	55.1724	0	5.48967	9.78721
Ipomoeatrifida	Eudicot	86	3200.26	257.783	hypothetical chloroplast RF21	3.16983	Cyt b6/f sVIII	12.047	rps11	3.846	NADH dehydrogenase subunit 6	39	45.3488	47	54.6512	0	5.51315	9.75936
Ipomoeatriloba	Eudicot	85	3236.59	259.043	Ycf2	3.16983	Cyt b6/f sVIII	12.047	rps11	3.846	NADH dehydrogenase subunit 6	39	45.8824	46	54.1176	0	5.51708	9.73826
Irisgatesii	Monocot	86	2992.22	268.278	putative chloroplast RF21	3.16983	Cyt b6/f sVIII	12.018	rps11	3.948	NADH dehydrogenase subunit 6	38	44.186	48	55.814	0	5.56226	9.69492
Irissanguinea	Monocot	87	3033.36	269.34	Ycf2	3.16983	Cyt b6/f sVIII	11.989	rps11	3.948	NADH dehydrogenase subunit 6	38	43.6782	49	56.3218	0	5.54884	9.6709
Isachnealbens	Monocot	83	2239.98	174.398	RNAPolβ	3.17384	Cyt b6/f sVIII	11.886	rps11	4.024	PS II N	38	45.7831	45	54.2169	0	5.48266	9.89971
Isachnedistichophylla	Monocot	83	2236.29	174.598	RNAPolβ	3.17384	Cyt b6/f sVIII	11.886	rps11	4.024	PS II N	39	46.988	44	53.012	0	5.51536	9.94002
Isatistinctoria	Eudicot	87	3000.49	269.566	Ycf2	3.15581	YCF6	12.091	rps11	4.024	PS II N	39	44.8276	48	55.1724	0	5.73044	9.67196
Ischaemumafrum	Monocot	83	2238.04	176.693	RNAPolβ	3.16983	Cyt b6/f sVIII	12.106	rpL20	4.024	PS II N	38	45.7831	45	54.2169	0	5.49745	9.99416
Iseilemamacratherum	Monocot	83	2235.92	174.969	RNAPolβ	3.16983	Cyt b6/f sVIII	12.193	rpL20	4.024	PS II N	38	45.7831	45	54.2169	0	5.50168	10.0042
Isoetesflaccida	Pteridophyte	84	2675.51	254.078	hypothetical chloroplast RF2	3.01359	Cyt b6/f sVIII	11.74	rpL36	3.795	Cyt b6/f sV	37	44.0476	47	55.9524	0	5.32695	9.6846
Isotomahypocrateriformis	Eudicot	73	2857.26	284.516	hypothetical chloroplast RF1	3.16983	Cyt b6/f sVIII	12.047	rpL32	4.024	PS II N	31	42.4658	42	57.5342	0	5.70745	9.689
Iteachinensis	Eudicot	88	3065.17	270.096	hypothetical chloroplast RF21	3.34706	Cyt b6/f sVI	12.047	rps11	4.024	PS II N	42	47.7273	46	52.2727	0	5.60981	9.78211
Itoaorientalis	Eudicot	85	3062.3	268.826	hypothetical chloroplast RF21	3.16983	Cyt b6/f sVIII	12.018	rps11	4.024	PS II N	39	45.8824	46	54.1176	0	5.50949	9.69752
Jacobaeavulgaris	Eudicot	87	2902.75	260.501	hypothetical chloroplast RF21	3.16983	Cyt b6/f sVIII	12.047	rpL32	4.024	PS II N	39	44.8276	48	55.1724	0	5.5649	9.84165
Japonolirionosense	Monocot	87	3042.03	267.642	hypothetical chloroplast protein ycf2	3.16983	Cyt b6/f sVIII	12.062	rps11	4.024	PS II N	41	47.1264	46	52.8736	0	5.51985	9.75483
Jasminumnudiflorum	Eudicot	87	3129.3	230.609	Ycf2	3.16983	Cyt b6/f sVIII	12.047	rpL32	4.024	PS II N	37	42.5287	50	57.4713	0	5.57578	9.73394
Jasminumsambac	Eudicot	84	3118.44	236.243	YCF1 protein	3.15581	Cyt b6/f sVIII	12.047	rps11	4.024	PS II N	36	42.8571	48	57.1429	0	5.53319	9.73119
Jasminumtortuosum	Eudicot	83	3102.47	235.791	YCF1 protein	3.15581	Cyt b6/f sVIII	12.047	rps11	4.024	PS II N	36	43.3735	47	56.6265	0	5.52789	9.70619
Jatrophacurcas	Eudicot	84	3002.04	269.731	Ycf2	3.16983	Cyt b6/f sVIII	12.018	rps11	4.024	PS II N	41	48.8095	43	51.1905	0	5.62583	9.82247
Jenufaminuta	Algae	89	3580.16	387.734	cell division protein	3.30009	hypothetical chloroplast RF12	11.711	rpL20	4.342	PS II N	32	35.9551	57	64.0449	0	5.74622	9.42154
Jenufaperforata	Algae	88	3684.25	394.894	cell division protein	3.26397	hypothetical chloroplast RF12	11.813	rpL20	4.431	PS II M	30	34.0909	58	65.9091	0	5.65843	9.4605
Joinvilleaascendens	Monocot	78	2153.68	158.565	AOS86735.1	3.19686	Cyt b6/f sVIII	11.945	rpL36	4.024	PS II N	39	50	39	50	0	5.57787	9.97421
Juglanscathayensis	Eudicot	87	3045.95	268.811	hypothetical chloroplast RF21	2.03142	Ycf15	12.047	rps11	3.961	PS II M	36	41.3793	51	58.6207	0	5.37322	9.54665
Juglanscinerea	Eudicot	84	2969.68	268.683	hypothetical chloroplast RF21	3.16983	Cyt b6/f sVIII	12.047	rps11	3.961	PS II M	38	45.2381	46	54.7619	0	5.41487	9.75509
Juglansnigra	Eudicot	83	2955.99	268.754	hypothetical chloroplast RF21	3.16983	Cyt b6/f sVIII	12.047	rps11	3.961	PS II M	38	45.7831	45	54.2169	0	5.42366	9.71389
Juglansregia	Eudicot	85	2991.65	268.897	hypothetical chloroplast RF21	2.03142	Ycf15	12.047	rps11	3.961	PS II M	37	43.5294	48	56.4706	0	5.41322	9.6229
Juglanssigillata	Eudicot	87	3049.93	268.897	hypothetical chloroplast RF21	2.03142	Ycf15	12.047	rps11	3.961	PS II M	37	42.5287	50	57.4713	0	5.40668	9.58438
Juniperusbermudiana	Gymnosperm	82	2875.7	296.925	hypothetical chloroplast RF2	3.13981	Cyt b6/f sVIII	12.252	rps18	3.643	Cyt b6/f sVI	40	48.7805	42	51.2195	0	5.22315	9.55733
Juniperuscedrus	Gymnosperm	82	2890.78	293.796	hypothetical chloroplast RF2	3.13981	Cyt b6/f sVIII	12.149	rpL20	3.643	Cyt b6/f sVI	40	48.7805	42	51.2195	0	5.24447	9.55352
Juniperuscommunis	Gymnosperm	80	2831.88	287.436	hypothetical protein	3.13981	Cyt b6/f sVIII	12.208	rps18	3.643	Cyt b6/f sVI	39	48.75	41	51.25	0	5.25574	9.51517
Juniperusmicrosperma	Gymnosperm	82	2902.7	300.417	hypothetical chloroplast RF2	3.13981	Cyt b6/f sVIII	12.208	rps18	3.643	Cyt b6/f sVI	40	48.7805	42	51.2195	0	5.22585	9.55107
Juniperusscopulorum	Gymnosperm	82	2870.49	293.22	hypothetical chloroplast RF2	3.13981	Cyt b6/f sVIII	12.208	rps18	3.643	Cyt b6/f sVI	40	48.7805	42	51.2195	0	5.22617	9.56781
Juniperusvirginiana	Gymnosperm	82	2872.94	294.191	hypothetical chloroplast RF2	3.13981	Cyt b6/f sVIII	12.252	rps18	3.643	Cyt b6/f sVI	40	48.7805	42	51.2195	0	5.23188	9.5591
Kalopanaxseptemlobus	Eudicot	87	2922.3	247.834	hypothetical chloroplast RF21	3.37314	Cyt b6/f sVI	12.047	rps11	4.024	PS II N	40	45.977	47	54.023	0	5.55857	9.76085
Kappaphycusalvarezii	Algae	201	5480.52	170.392	ferredoxin-dependent glutamate synthase	3.22691	PS I M	12.749	rpL34	3.312	ferredoxin (2Fe-2S)	77	38.3085	124	61.6915	0	5.43187	9.14744
Kerriochloasiamensis	Monocot	82	2228.3	174.85	RNAPolβ	3.16983	Cyt b6/f sVIII	12.106	rpL20	4.024	PS II N	36	43.9024	46	56.0976	0	5.46097	9.86128
Keteleeriadavidiana	Gymnosperm	80	2388.7	252.849	hypothetical protein	3.15581	3.15581	11.945	rpL36	3.783	PS II N	35	43.75	44	55	1	5.36069	9.65491
Khayasenegalensis	Eudicot	85	2979.85	269.039	Ycf2	3.16983	Cyt b6/f sVIII	12.076	rps11	3.961	PS II M	39	45.8824	46	54.1176	0	5.63377	9.81111
Kingdoniauniflora	Eudicot	78	2717.67	246.632	Ycf2	3.18386	Cyt b6/f sVIII	12.091	rps11	4.024	PS II N	29	37.1795	49	62.8205	0	5.58407	9.78884
Kirchneriellaaperta	Algae	69	2887.03	366.898	cell division protein	3.39214	hypothetical chloroplast protein RF12	11.579	rpL20	4.164	PS II K	31	44.9275	38	55.0725	0	5.32442	9.63213
Klebsormidiumflaccidum	Algae	107	4316.69	485.476	hypothetical protein RF1	3.21789	Cyt b6/f sVIII	11.696	rps7	3.223	PS I sVIII	48	44.8598	59	55.1402	0	5.4685	9.50159
Klebsormidiumnitens	Algae	116	4545.07	482.349	hypothetical protein RF1	3.20183	Cyt b6/f sVIII	11.696	rps7	3.223	PS I sVIII	48	41.3793	68	58.6207	0	5.38035	9.3811
Koelreuteriapaniculata	Eudicot	85	2998.54	270.198	hypothetical chloroplast RF21	3.18386	Cyt b6/f sVIII	12.047	rps11	4.024	PS II N	37	43.5294	48	56.4706	0	5.50719	9.70154
Koliellacorcontica	Algae	88	2571.97	192.449	cell division protein	3.51427	PS I M	11.857	rpL32	3.859	PS II N	32	36.3636	56	63.6364	0	5.29888	9.26204
Koliellalongiseta	Algae	80	2697.96	238.836	RNAPolβ	3.35015	PS I M	11.696	rpL20	3.363	PS I sVIII	37	46.25	43	53.75	0	5.53995	9.56658
Kolkwitziaamabilis	Eudicot	81	2803.77	257.248	Ycf2	3.16983	Cyt b6/f sVIII	12.223	rps11	4.024	PS II N	35	43.2099	46	56.7901	0	5.53949	9.81841
Kostermanthusrobustus	Eudicot	81	2928.27	272.741	Ycf2	3.16983	Cyt b6/f sVIII	12.135	rps11	4.024	PS II N	39	48.1481	42	51.8519	0	5.48405	9.71833
Kryptoperidiniumfoliaceum	Protist	139	3572.21	163.552	RNAPolβ	3.25088	Cyt b6/f sVIII	12.149	rpL34	3.172	PS I sVIII	57	41.0072	81	58.2734	1	5.17747	9.36146
Kuetzingiacanaliculata	Algae	218	5413.73	170.014	ferredoxin-dependent glutamate synthase	3.28793	Cyt b6/f sVIII	12.442	rpL34	3.287	PS I sVIII	75	34.4037	143	65.5963	0	5.37821	9.10012
Kumanoaamericana	Algae	198	5506.02	170.106	ferredoxin-dependent glutamate synthase	3.1888	Cyt b6/f sVIII	12.384	rpL34	3.465	PS I sVIII	75	37.8788	123	62.1212	0	5.44688	9.03755
Kurunadebilis	Monocot	82	2230.03	173.145	RNAPolβ	3.16983	Cyt b6/f sVIII	11.945	rpL36	4.024	PS II N	38	46.3415	44	53.6585	0	5.52584	9.90323
Lactucasativa	Eudicot	84	2754.15	265.917	Ycf2	3.16983	Cyt b6/f sVIII	12.047	rpL32	4.024	PS II N	40	47.619	44	52.381	0	5.5807	9.88059
Lacunastrumgracillimum	Algae	84	3507.36	414.753	ferredoxin-dependent glutamate synthase	3.35714	hypothetical chloroplast protein RF12	11.798	rps14	4.329	10 kDa phosphoprotein of photosystem II	31	36.9048	53	63.0952	0	5.45635	9.6274
Laenneciasophiifolia	Eudicot	85	2962.79	268.097	hypothetical chloroplast RF21	3.16983	Cyt b6/f sVIII	12.325	rpL32	4.024	PS II N	38	44.7059	47	55.2941	0	5.49268	9.7876
Laestadiamuscicola	Eudicot	85	2963.2	268.098	hypothetical chloroplast RF21	3.16983	Cyt b6/f sVIII	11.974	rps11	4.024	PS II N	38	44.7059	47	55.2941	0	5.49637	9.77357
Lagenariasiceraria	Eudicot	86	2981.7	268.393	hypothetical chloroplast RF21	3.18787	Cyt b6/f sVIII	12.047	rps11	4.024	PS II N	41	47.6744	45	52.3256	0	5.52837	9.84847
Lagenophoracuchumatanica	Eudicot	85	2963.06	268.124	hypothetical chloroplast RF21	3.16983	Cyt b6/f sVIII	11.945	rps11	4.024	PS II N	39	45.8824	46	54.1176	0	5.58028	9.82687
Lagerstroemiafauriei	Eudicot	85	3083.51	271.544	Ycf2	3.15581	Cyt b6/f sVIII	11.959	rps11	4.024	PS II N	38	44.7059	47	55.2941	0	5.54339	9.69211
Lagerstroemiafloribunda	Eudicot	85	3072.27	271.514	Ycf2	3.16983	Cyt b6/f sVIII	11.959	rps11	4.024	PS II N	39	45.8824	46	54.1176	0	5.56923	9.74104
Lagerstroemiaguilinensis	Eudicot	85	3083.81	271.578	Ycf2	3.16983	Cyt b6/f sVIII	11.959	rps11	4.024	PS II N	38	44.7059	47	55.2941	0	5.54105	9.68432
Lagerstroemiaindica	Eudicot	85	2837.34	271.578	Ycf2	3.16983	Cyt b6/f sVIII	11.959	rps11	4.024	PS II N	38	44.7059	48	56.4706	0	5.53939	9.64088
Lagerstroemiaintermedia	Eudicot	85	3082.91	271.498	Ycf2	3.16983	Cyt b6/f sVIII	11.959	rps11	4.024	PS II N	38	44.7059	47	55.2941	0	5.55634	9.67281
Lagerstroemiaspeciosa	Eudicot	85	3083.1	271.659	Ycf2	3.16983	Cyt b6/f sVIII	11.959	rps11	4.024	PS II N	38	44.7059	47	55.2941	0	5.55634	9.67281
Lagerstroemiasubcostata	Eudicot	84	3021.04	271.544	Ycf2	3.15581	Cyt b6/f sVIII	11.959	rps11	4.024	PS II N	37	44.0476	46	54.7619	1	5.45195	9.74363
Lamarckiaaurea	Monocot	84	2241.79	169.573	RNAPolβ	3.16983	Cyt b6/f sVIII	11.959	rpL20	4.024	PS II N	39	46.4286	45	53.5714	0	5.51318	9.91836
Lambiaantarctica	Algae	81	2652.88	309.179	hypothetical protein	3.40514	hypothetical protein	12.149	rpL32	3.287	photosystem II reaction center protein Ycf12	37	45.679	44	54.321	0	5.43805	9.61039
Lamiumalbum	Eudicot	89	3034.68	262.989	Ycf2	1.88131	rps19	12.047	rps11	4.024	PS II N	40	44.9438	49	55.0562	0	5.57465	9.8369
Lamiumgaleobdolon	Eudicot	89	3041.97	264.172	Ycf2	1.65499	rps19	12.047	rps11	4.024	PS II N	38	42.6966	51	57.3034	0	5.58355	9.72849
Lanceahirsuta	Eudicot	83	2983.45	266.348	Ycf2	3.16983	Cyt b6/f sVIII	12.164	rpL32	4.024	PS II N	40	48.1928	43	51.8072	0	5.6195	9.8177
Lanceatibetica	Eudicot	85	2997.17	266.317	Ycf2	3.16983	Cyt b6/f sVIII	12.164	rpL32	4.024	PS II N	41	48.2353	44	51.7647	0	5.63437	9.75034
Laplaceafruticosa	Eudicot	87	3024.7	270.347	hypothetical chloroplast RF21	3.16983	Cyt b6/f sVIII	12.047	rps11	4.024	PS II N	36	41.3793	51	58.6207	0	5.45672	9.62378
Larixdecidua	Gymnosperm	72	2319.2	254.159	hypothetical protein	3.22787	Cyt b6/f sVIII	11.945	rpL36	3.783	PS II N	36	50	36	50	0	5.46808	9.73939
Larixsibirica	Gymnosperm	72	2321.42	253.665	hypothetical protein	3.22787	Cyt b6/f sVIII	11.945	rpL36	3.783	PS II N	35	48.6111	37	51.3889	0	5.41503	9.69581
Larreatridentata	Eudicot	81	2198.17	158.471	RNAPolβ	3.18386	Cyt b6/f sVIII	12.018	rps11	4.024	PS II N	36	44.4444	45	55.5556	0	5.64472	9.71722
Lasiacisnigra	Monocot	82	2221.33	174.429	RNAPolβ	3.16983	Cyt b6/f sVIII	11.945	rpL36	3.783	PS II N	38	46.3415	44	53.6585	0	5.50079	9.9285
Lathraeasquamaria	Eudicot	50	1722.44	264.435	hypothetical protein Ycf2	3.21788	Cyt b6/f sVIII	11.93	rps11	4.024	PS II N	15	30	35	70	0	5.1438	9.95843
Lathyrusclymenum	Eudicot	75	2460.91	218.645	hypothetical chloroplast RF21	3.16983	Cyt b6/f sVIII	11.725	rps11	3.973	NADH-plastoquinone oxidoreductase subunit 6	35	46.6667	40	53.3333	0	5.49023	9.56337
Lathyrusdavidii	Eudicot	74	2464.83	206.081	hypothetical chloroplast RF21	3.16983	Cyt b6/f sVIII	11.754	rps11	3.973	NADH-plastoquinone oxidoreductase subunit 6	36	48.6486	38	51.3514	0	5.49714	9.71068
Lathyrusgraminifolius	Eudicot	75	2480.19	220.937	hypothetical chloroplast RF21	3.16983	Cyt b6/f sVIII	11.55	rps11	3.973	NADH-plastoquinone oxidoreductase subunit 6	35	46.6667	40	53.3333	0	5.4776	9.61208
Lathyrusinconspicuus	Eudicot	74	2517.11	217.959	hypothetical chloroplast RF21	3.16983	Cyt b6/f sVIII	11.608	rps11	3.973	NADH-plastoquinone oxidoreductase subunit 6	35	47.2973	39	52.7027	0	5.45437	9.66438
Lathyrusjaponicus	Eudicot	75	2487.95	220.396	hypothetical chloroplast RF21	3.16983	Cyt b6/f sVIII	11.608	rps11	3.935	acetyl-CoA carboxylase carboxyltransferaseβ	36	48	39	52	0	5.50783	9.64756
Lathyruslittoralis	Eudicot	74	2485.99	219.088	hypothetical chloroplast RF21	3.16983	Cyt b6/f sVIII	11.55	rps11	3.935	acetyl-CoA carboxylase carboxyltransferaseβ	35	47.2973	39	52.7027	0	5.47357	9.57372
Lathyrusochroleucus	Eudicot	75	2484.89	218.795	hypothetical chloroplast RF21	3.41611	Cyt b6/f sVIII	11.608	rps11	3.935	acetyl-CoA carboxylase carboxyltransferaseβ	34	45.3333	40	53.3333	1	5.36426	9.58902
Lathyrusodoratus	Eudicot	73	2463.91	217.703	hypothetical chloroplast RF21	1.36369	rpL23	11.901	rps11	3.643	rpL23	37	50.6849	36	49.3151	0	5.45916	9.6105
Lathyruspalustris	Eudicot	75	2492.75	219.079	hypothetical chloroplast RF21	3.16983	Cyt b6/f sVIII	11.608	rps11	3.897	acetyl-CoA carboxylase carboxyltransferaseβ	35	46.6667	40	53.3333	0	5.45923	9.59012
Lathyruspubescens	Eudicot	74	2550.25	223.257	hypothetical chloroplast RF21	3.16983	Cyt b6/f sVIII	11.754	rps11	3.973	NADH-plastoquinone oxidoreductase subunit 6	36	48.6486	38	51.3514	0	5.48367	9.77492
Lathyrussativus	Eudicot	74	2527.62	219.637	hypothetical chloroplast RF21	3.16983	Cyt b6/f sVIII	11.725	rpL36	3.846	acetyl-CoA carboxylase carboxyltransferaseβ	36	48.6486	38	51.3514	0	5.51522	9.64592
Lathyrustingitanus	Eudicot	74	2472.41	209.522	hypothetical chloroplast RF21	3.16983	Cyt b6/f sVIII	11.711	rps11	3.859	acetyl-CoA carboxylase carboxyltransferaseβ	36	48.6486	38	51.3514	0	5.47739	9.57626
Lathyrusvenosus	Eudicot	75	2478.18	220.813	hypothetical chloroplast RF21	3.16983	Cyt b6/f sVIII	11.608	rps11	3.973	NADH-plastoquinone oxidoreductase subunit 6	35	46.6667	40	53.3333	0	5.47043	9.6106
Laurenciellamarilzae	Algae	204	5318.19	169.682	glutamate synthase	3.29795	Cyt b6/f sVIII	12.442	rpL34	3.363	PS I sVIII	65	31.8627	139	68.1373	0	5.25926	9.02124
Laurusnobilis	Magnoliids	80	2643.43	257.251	hypothetical chloroplast RF21	3.16983	Cyt b6/f sVIII	12.149	rpL20	4.024	PS II N	39	48.75	41	51.25	0	5.53503	9.64293
Lavandulaangustifolia	Eudicot	88	3047.31	267.211	hypothetical chloroplast RF2	3.15581	Cyt b6/f sVIII	12.047	rpL32	4.024	PS II N	36	40.9091	52	59.0909	0	5.58286	9.6715
Lecomtellamadagascariensis	Monocot	85	2253.82	173.907	RNAPolβ	3.16983	Cyt b6/f sVIII	11.945	rpL36	4.024	PS II N	38	44.7059	47	55.2941	0	5.50547	9.99589
Ledebouriellaseseloides	Eudicot	85	2759.78	245.007	Ycf2	3.16983	Cyt b6/f sVIII	12.018	rps11	4.024	PS II N	39	45.8824	46	54.1176	0	5.5999	9.88672
Leersiajaponica	Monocot	87	2279.27	172.11	RNAPolβ	3.16983	Cyt b6/f sVIII	11.989	rpL20	4.024	PS II N	38	43.6782	49	56.3218	0	5.55558	9.96047
Leersiatisserantii	Monocot	83	2232.75	171.239	RNAPolβ	3.16983	Cyt b6/f sVIII	11.989	rpL20	4.024	PS II N	38	45.7831	45	54.2169	0	5.52726	9.9476
Legenerevaldiviana	Eudicot	74	2899.39	280.572	hypothetical chloroplast RF1	3.15581	Cyt b6/f sVIII	12.047	rpL32	4.024	PS II N	28	37.8378	46	62.1622	0	5.81361	9.60246
Leitneriafloridana	Eudicot	87	3008.13	269.874	hypothetical chloroplast RF21	3.16983	Cyt b6/f sVIII	12.047	rps11	4.024	PS II N	37	42.5287	50	57.4713	0	5.51781	9.73978
Lemnaminor	Monocot	85	3179.09	271.199	Ycf2	3.16983	Cyt b6/f sVIII	12.106	rps11	4.024	PS II N	41	48.2353	44	51.7647	0	5.44941	9.81689
Lensculinaris	Eudicot	73	2210.77	213.744	hypothetical chloroplast RF21	3.16983	Cyt b6/f sVIII	11.901	rps11	4.024	PS II N	36	49.3151	37	50.6849	0	5.48831	9.64354
Leontopodiumleiolepis	Eudicot	85	2951.68	259.991	hypothetical chloroplast RF21	3.16983	Cyt b6/f sVIII	12.047	rpL32	4.024	PS II N	39	45.8824	46	54.1176	0	5.46023	9.82657
Lepidiummeyenii	Eudicot	87	2998.17	268.341	hypothetical protein	3.16983	Cyt b6/f sVIII	11.901	rps11	4.024	PS II N	40	45.977	47	54.023	0	5.6671	9.71579
Lepidiumvirginicum	Eudicot	89	3014.66	269.002	hypothetical chloroplast RF21	3.16983	Cyt b6/f sVIII	12.091	rps11	4.024	PS II N	37	41.573	52	58.427	0	5.58722	9.66729
Lepidodiniumchlorophorum	Protist	62	1788.24	155.252	RNAPolβ	3.52226	PS II Ycf12	11.637	rpL16	5.245	hypothetical protein	9	14.5161	53	85.4839	0	6.05633	9.69587
Lepidozamiaperoffskyana	Gymnosperm	87	3100.79	288.953	hypothetical protein	3.14178	Cyt b6/f sVIII	11.945	rpL36	3.973	PS II K	44	50.5747	42	48.2759	1	5.43852	9.75105
Lepisorusclathratus	Pteridophyte	88	3000.93	240.426	conserved hypothetical chloroplast protein ycf2	2.97651	Cyt b6/f sVIII	11.857	rps18	3.643	PS II M	41	46.5909	47	53.4091	0	5.54024	9.58694
Leptaspisbanksii	Monocot	75	2157.05	170.66	RNAPolβ	3.16983	Cyt b6/f sVIII	11.959	rps11	4.024	PS II N	33	44	42	56	0	5.60221	9.85229
Leptaspiszeylanica	Monocot	75	2162.34	171.518	RNAPolβ	3.16983	Cyt b6/f sVIII	11.959	rps11	4.024	PS II N	33	44	42	56	0	5.59645	9.87038
Leptochloapluriflora	Monocot	85	2256.9	174.541	RNAPolβ	3.16983	Cyt b6/f sVIII	11.959	rps11	4.024	PS II N	38	44.7059	47	55.2941	0	5.57471	10.0276
Leptochloavirgata	Monocot	83	2230.82	174.541	RNAPolβ	3.16983	Cyt b6/f sVIII	11.959	rps18	4.024	PS II N	38	45.7831	45	54.2169	0	5.57471	9.99182
Leptocylindrusdanicus	Algae	132	3406.36	158.259	RNAPolβ	3.24089	PS I M	12.457	rpL34	3.223	PS I sVIII	56	42.4242	76	57.5758	0	5.2775	9.35766
Leptosiraterrestris	Algae	88	3200.75	413.325	RNAPolβ	3.38605	PS I M	12.149	rpL32	4.139	PS II M	32	36.3636	56	63.6364	0	5.35131	9.57293
Lessertiafrutescens	Eudicot	76	2481.62	219.341	hypothetical chloroplast RF21	3.16983	Cyt b6/f sVIII	11.754	rps11	4.024	PS II N	39	51.3158	37	48.6842	0	5.48074	9.70522
Leucaenatrichandra	Eudicot	84	2984.75	266.978	Ycf2	3.16983	Cyt b6/f sVIII	11.945	rps11	4.024	PS II N	37	44.0476	47	55.9524	0	5.47284	9.74547
Leucothrinaxmorrisii	Monocot	86	3017.79	270.324	hypothetical chloroplast RF21	3.19986	Cyt b6/f sVIII	12.062	rps11	3.846	NADH-plastoquinone oxidoreductase subunit 6	40	46.5116	46	53.4884	0	5.49728	9.77509
Libidibiacoriaria	Eudicot	84	2967.36	267.529	hypothetical chloroplast RF21	3.16983	Cyt b6/f sVIII	11.945	rps11	4.024	PS II N	38	45.2381	46	54.7619	0	5.51797	9.79872
Licaniaalba	Eudicot	83	2981.89	270.017	hypothetical chloroplast RF21	3.16983	Cyt b6/f sVIII	12.047	rps11	4.024	PS II N	39	46.988	44	53.012	0	5.53346	9.81457
Licaniacanescens	Eudicot	83	2983.58	270.056	hypothetical chloroplast RF21	3.16983	Cyt b6/f sVIII	12.047	rps11	4.024	PS II N	39	46.988	44	53.012	0	5.53379	9.82655
Licaniaglabriflora	Eudicot	83	2984.4	270.189	hypothetical chloroplast RF21	3.16983	Cyt b6/f sVIII	12.047	rps11	4.024	PS II N	39	46.988	44	53.012	0	5.52826	9.84545
Licaniaheteromorpha	Eudicot	83	2982.51	270.118	hypothetical chloroplast RF21	3.16983	Cyt b6/f sVIII	12.018	rps11	4.024	PS II N	39	46.988	44	53.012	0	5.52821	9.82918
Licaniamacrophylla	Eudicot	83	2984.26	270.074	hypothetical chloroplast RF21	3.16983	Cyt b6/f sVIII	12.018	rps11	4.024	PS II N	39	46.988	44	53.012	0	5.52595	9.84118
Licaniamajuscula	Eudicot	83	2982.17	269.037	Ycf2	3.16983	Cyt b6/f sVIII	12.047	rps11	4.024	PS II N	38	45.7831	45	54.2169	0	5.49887	9.76433
Licaniamembranacea	Eudicot	83	2983.37	269.983	Ycf2	3.16983	Cyt b6/f sVIII	12.047	rps11	4.024	PS II N	39	46.988	44	53.012	0	5.53379	9.82686
Licaniamichauxii	Eudicot	83	2983.72	269.913	Ycf2	3.16983	Cyt b6/f sVIII	12.047	rps11	4.024	PS II N	39	46.988	44	53.012	0	5.515	9.8192
Licaniamicrantha	Eudicot	83	2983.25	269.983	Ycf2	3.16983	Cyt b6/f sVIII	12.047	rps11	4.024	PS II N	39	46.988	44	53.012	0	5.53054	9.82752
Licaniaminutiflora	Eudicot	83	2985.95	270.017	hypothetical chloroplast RF21	3.16983	Cyt b6/f sVIII	12.047	rps11	4.024	PS II N	39	46.988	44	53.012	0	5.53018	9.8342
Licaniaovalifolia	Eudicot	83	2983.29	269.983	Ycf2	3.16983	Cyt b6/f sVIII	12.047	rps11	4.024	PS II N	39	46.988	44	53.012	0	5.53118	9.82752
Licaniasprucei	Eudicot	83	2980.72	269.09	Ycf2	3.16983	Cyt b6/f sVIII	12.047	rps11	4.19	PS II M	39	46.988	44	53.012	0	5.54092	9.82782
Licaniatomentosa	Eudicot	83	2984.99	270.186	hypothetical chloroplast RF21	3.16983	Cyt b6/f sVIII	12.047	rps11	4.024	PS II N	39	46.988	44	53.012	0	5.53215	9.83582
Ligusticumtenuissimum	Eudicot	88	2984.5	245.893	Ycf2	3.16983	Cyt b6/f sVIII	12.018	rps11	4.024	PS II N	37	42.0455	51	57.9545	0	5.63659	9.91039
Liliumamabile	Monocot	84	2991.42	259.694	hypothetical protein RF2	3.16983	Cyt b6/f sVIII	12.076	rpL20	4.024	PS II N	40	47.619	44	52.381	0	5.62422	9.76859
Liliumbakerianum	Monocot	84	2966.3	261.409	hypothetical chloroplast RF21	3.16983	Cyt b6/f sVIII	12.003	rpL20	4.024	PS II N	41	48.8095	43	51.1905	0	5.58246	9.81023
Liliumbrownii	Monocot	84	2952.14	260.466	Ycf2	3.16983	Cyt b6/f sVIII	12.076	rpL20	4.024	PS II N	41	48.8095	43	51.1905	0	5.60041	9.84251
Liliumbulbiferum	Monocot	82	2920.63	259.66	hypothetical chloroplast RF21	3.16983	Cyt b6/f sVIII	12.076	rpL20	4.024	PS II N	40	48.7805	42	51.2195	0	5.59995	9.76769
Liliumcallosum	Monocot	84	2991.47	259.66	hypothetical chloroplast RF21	3.16983	Cyt b6/f sVIII	12.076	rpL20	4.024	PS II N	40	47.619	44	52.381	0	5.62422	9.77025
Liliumcernuum	Monocot	84	2967.89	259.694	hypothetical chloroplast RF21	3.16983	Cyt b6/f sVIII	12.076	rpL20	4.024	PS II N	40	47.619	44	52.381	0	5.581	9.76991
Liliumdistichum	Monocot	85	3017.72	261.417	Ycf2	3.16983	Cyt b6/f sVIII	12.076	rps11	4.024	PS II N	41	48.2353	44	51.7647	0	5.6838	9.74932
Liliumduchartrei	Monocot	83	2961.58	261.327	Ycf2	3.16983	Cyt b6/f sVIII	12.003	rps11	4.024	PS II N	40	48.1928	43	51.8072	0	5.59185	9.80544
Liliumfargesii	Monocot	85	3033.34	261.407	Ycf2	3.16983	Cyt b6/f sVIII	11.989	rps11	4.024	PS II N	39	45.8824	46	54.1176	0	5.57018	9.68226
Liliumhenryi	Monocot	83	2961.52	261.409	Ycf2	3.16983	Cyt b6/f sVIII	12.091	rpL20	4.024	PS II N	39	46.988	44	53.012	0	5.58903	9.76659
Liliumlancifolium	Monocot	85	3015.66	259.694	hypothetical chloroplast RF21	3.16983	Cyt b6/f sVIII	12.076	rpL20	4.024	PS II N	42	49.4118	43	50.5882	0	5.63519	9.82547
Liliumleucanthum	Monocot	85	3021.94	261.409	Ycf2	3.16983	Cyt b6/f sVIII	12.091	rpL20	4.024	PS II N	42	49.4118	43	50.5882	0	5.66395	9.82037
Liliumphiladelphicum	Monocot	84	2999.64	261.436	Ycf2	3.16983	Cyt b6/f sVIII	12.003	rpL20	4.024	PS II N	39	46.4286	45	53.5714	0	5.66356	9.72136
Liliumsp	Monocot	83	2984.43	260.617	Ycf2	3.34007	Cyt b6/f sVI	12.076	rpL20	4.024	PS II N	39	46.988	44	53.012	0	5.59708	9.68911
Liliumsuperbum	Monocot	83	2935.95	261.428	hypothetical chloroplast RF21	3.16983	Cyt b6/f sVIII	12.003	rpL20	4.024	PS II N	41	49.3976	42	50.6024	0	5.61907	9.74126
Liliumtaliense	Monocot	83	2961.76	261.443	hypothetical chloroplast RF21	3.16983	Cyt b6/f sVIII	12.003	rpL20	4.024	PS II N	39	46.988	44	53.012	0	5.56913	9.74698
Liliumtsingtauense	Monocot	84	3011.24	260.617	Ycf2	3.34007	PetL	12.076	rpL20	4.024	PS II N	40	47.619	44	52.381	0	5.5889	9.68877
Liliumwashingtonianum	Monocot	83	2882.72	261.528	hypothetical chloroplast RF21	3.16983	Cyt b6/f sVIII	12.003	rpL20	4.024	PS II N	40	48.1928	43	51.8072	0	5.60513	9.75777
Limnopoameeboldii	Monocot	83	2239.87	174.374	RNAPolβ	3.17384	Cyt b6/f sVIII	11.886	rps11	4.024	PS II N	37	44.5783	46	55.4217	0	5.4657	9.80617
Lindenbergiaphilippensis	Eudicot	85	2976.38	266.207	Ycf2	3.16983	Cyt b6/f sVIII	12.018	rps11	4.024	PS II N	40	47.0588	45	52.9412	0	5.52032	9.845
Linderaglauca	Magnoliids	81	2659.43	266.302	Ycf2	1.71204	PS II L	12.149	rpL20	4.024	PS II N	38	46.9136	43	53.0864	0	5.49621	9.67679
Linumusitatissimum	Eudicot	83	3112.66	243.011	hypothetical chloroplast RF21	3.18386	Cyt b6/f sVIII	12.193	rps11	3.935	acetyl-CoA carboxylase carboxyltransferaseβ	37	44.5783	46	55.4217	0	5.42151	9.69783
Liquidambarformosana	Eudicot	86	2983.11	269.397	hypothetical chloroplast RF21	3.16983	Cyt b6/f sVIII	12.047	rpL32	4.024	PS II N	37	43.0233	49	56.9767	0	5.4727	9.62141
Liriodendronchinense	Magnoliids	86	2986.32	268.398	hypothetical chloroplast RF21	3.16983	Cyt b6/f sVIII	12.018	rps11	4.024	PS II N	43	50	43	50	0	5.62819	9.74328
Liriodendrontulipifera	Magnoliids	86	2989.44	268.576	hypothetical chloroplast RF21	3.16983	Cyt b6/f sVIII	12.018	rps11	4.024	PS II N	43	50	43	50	0	5.56977	9.73672
Listerafugongensis	Monocot	86	2978.9	255.559	hypothetical chloroplast RF21	3.16983	Cyt b6/f sVIII	12.149	rpL32	4.101	NADH-plastoquinone oxidoreductase subunit 6	38	44.186	48	55.814	0	5.60789	9.7701
Litchichinensis	Eudicot	87	3042.07	268.335	hypothetical chloroplast RF21	3.18386	Cyt b6/f sVIII	12.076	rps11	4.024	PS II N	39	44.8276	48	55.1724	0	5.54264	9.72138
Lithachnepauciflora	Monocot	80	2123.71	164.303	RNAPolβ	3.16983	Cyt b6/f sVIII	11.989	rpL20	4.024	PS II N	36	45	44	55	0	5.53225	9.82143
Lithocarpusbalansae	Eudicot	87	3044.4	268.105	hypothetical chloroplast RF21	3.18787	Cyt b6/f sVIII	12.047	rps11	4.024	PS II N	41	47.1264	46	52.8736	0	5.59885	9.73596
Lithodesmiumundulatum	Algae	138	3434.01	168.794	RNAPolβ	3.17779	PS I M	12.398	rpL34	3.503	acyl carrier protein	53	38.4058	85	61.5942	0	5.13874	9.34553
Lithotomapetraea	Eudicot	90	3390.6	256.909	hypothetical chloroplast RF1	3.16983	Cyt b6/f sVIII	12.149	rpL32	4.024	PS II N	43	47.7778	47	52.2222	0	5.6063	9.61394
Littledaleaalaica	Monocot	81	2208.03	169.906	RNAPolβ	3.16983	Cyt b6/f sVIII	11.959	rpL20	4.024	PS II N	39	48.1481	42	51.8519	0	5.53854	9.9359
Littledaleaprzevalskyi	Monocot	84	2243.39	169.906	RNAPolβ	3.16983	Cyt b6/f sVIII	11.959	rpL20	4.024	PS II N	39	46.4286	45	53.5714	0	5.5441	9.96256
Littledalearacemosa	Monocot	82	2222.03	169.906	RNAPolβ	3.16983	Cyt b6/f sVIII	11.959	rpL20	4.024	PS II N	39	47.561	43	52.439	0	5.53854	9.97547
Llerasiacaucana	Eudicot	85	2966.52	268.438	hypothetical chloroplast RF21	3.16983	Cyt b6/f sVIII	12.047	rpL32	4.024	PS II N	39	45.8824	46	54.1176	0	5.52251	9.83959
Lobeliaaberdarica	Eudicot	90	3395.9	263.001	hypothetical chloroplast RF1	3.16983	Cyt b6/f sVIII	12.252	rpL32	4.024	PS II N	43	47.7778	47	52.2222	0	5.60063	9.60555
Lobeliaacrochila	Eudicot	90	3386.97	257.902	hypothetical chloroplast RF1	3.16983	Cyt b6/f sVIII	12.252	rpL32	4.024	PS II N	42	46.6667	48	53.3333	0	5.62217	9.56798
Lobeliaanceps	Eudicot	87	3325.54	278.359	hypothetical chloroplast RF1	3.15581	Cyt b6/f sVIII	12.164	rpL32	4.024	PS II N	40	45.977	45	51.7241	2	5.5573	9.72671
Lobeliabambuseti	Eudicot	90	3394.59	262.228	hypothetical chloroplast RF1	3.16983	Cyt b6/f sVIII	12.252	rpL32	4.024	PS II N	42	46.6667	48	53.3333	0	5.62719	9.56344
Lobeliabaumannii	Eudicot	88	3305.87	259.852	hypothetical chloroplast RF2	3.16983	Cyt b6/f sVIII	12.076	rps11	4.024	PS II N	45	51.1364	43	48.8636	0	5.69638	9.8
Lobeliabequaertii	Eudicot	90	3395.15	263.853	hypothetical chloroplast RF1	3.18386	Cyt b6/f sVIII	12.252	rpL32	4.024	PS II N	40	44.4444	50	55.5556	0	5.5596	9.4881
Lobeliaboninensis	Eudicot	89	3352.47	259.237	hypothetical chloroplast RF2	3.16983	Cyt b6/f sVIII	12.018	rps11	4.024	PS II N	42	47.191	47	52.809	0	5.63945	9.66094
Lobeliacardinalis	Eudicot	91	3459.61	290.171	hypothetical chloroplast RF1	3.16983	Cyt b6/f sVIII	12.047	rps11	4.024	PS II N	43	47.2527	48	52.7473	0	5.66174	9.64758
Lobeliachinensis	Eudicot	90	3395.26	260.729	hypothetical chloroplast RF1	3.16983	Cyt b6/f sVIII	12.164	rpL32	4.024	PS II N	43	47.7778	47	52.2222	0	5.58347	9.62426
Lobeliacolumnaris	Eudicot	90	3425.05	278.316	hypothetical chloroplast RF1	3.16983	Cyt b6/f sVIII	12.018	rps11	4.024	PS II N	41	45.5556	49	54.4444	0	5.60312	9.5598
Lobeliadavidii	Eudicot	89	3386.39	274.969	hypothetical chloroplast RF1	3.16983	Cyt b6/f sVIII	12.252	rpL32	4.024	PS II N	42	47.191	47	52.809	0	5.62307	9.59434
Lobeliadoniana	Eudicot	89	3381.42	272.862	hypothetical chloroplast RF1	3.16983	Cyt b6/f sVIII	12.252	rpL32	4.024	PS II N	42	47.191	47	52.809	0	5.61945	9.60496
Lobeliaerinus	Eudicot	89	3419.82	284.642	hypothetical chloroplast RF1	3.16983	Cyt b6/f sVIII	12.164	rpL32	4.024	PS II N	43	48.3146	46	51.6854	0	5.63481	9.70096
Lobeliagalpinii	Eudicot	90	3372.66	262.907	hypothetical chloroplast RF1	3.16983	Cyt b6/f sVIII	12.252	rpL32	4.024	PS II N	45	50	45	50	0	5.65056	9.73767
Lobeliagibberoa	Eudicot	90	3395.18	263.612	hypothetical chloroplast RF1	3.16983	Cyt b6/f sVIII	12.252	rpL32	4.024	PS II N	41	45.5556	49	54.4444	0	5.59429	9.552
Lobeliahartlaubii	Eudicot	88	3321.58	256.707	hypothetical chloroplast RF2	3.16983	Cyt b6/f sVIII	12.076	rps11	4.024	PS II N	43	48.8636	45	51.1364	0	5.63749	9.70051
Lobeliaholstii	Eudicot	89	3364.3	256.866	hypothetical chloroplast RF2	3.16983	Cyt b6/f sVIII	12.047	rps11	4.024	PS II N	42	47.191	47	52.809	0	5.59738	9.74474
Lobeliainflata	Eudicot	90	3469.35	287.58	hypothetical chloroplast RF1	3.16983	Cyt b6/f sVIII	12.164	rpL32	4.024	PS II N	47	52.2222	43	47.7778	0	5.66757	9.78565
Lobeliajasionoides	Eudicot	89	3393.66	269.308	hypothetical chloroplast RF1	3.14178	Cyt b6/f sVIII	12.237	rps11	4.024	PS II N	44	49.4382	45	50.5618	0	5.63593	9.66967
Lobeliakauaensis	Eudicot	89	3384.61	277.66	hypothetical chloroplast RF1	3.18386	Cyt b6/f sVIII	11.989	rpL32	4.024	PS II N	43	48.3146	46	51.6854	0	5.68672	9.69783
Lobelialaxa	Eudicot	93	3463.24	291.554	hypothetical chloroplast RF1	3.16983	Cyt b6/f sVIII	12.164	rpL32	4.024	PS II N	43	46.2366	50	53.7634	0	5.63602	9.597
Lobelialaxiflora	Eudicot	90	3458.87	285.348	hypothetical chloroplast RF1	3.16983	Cyt b6/f sVIII	12.164	rpL32	4.024	PS II N	45	50	45	50	0	5.69513	9.70638
Lobelialinearis	Eudicot	88	3386.67	274.163	hypothetical chloroplast RF2	3.16983	Cyt b6/f sVIII	11.959	rps11	4.024	PS II N	44	50	44	50	0	5.62293	9.81743
Lobelialongisepala	Eudicot	89	3357.44	262.237	hypothetical chloroplast RF1	3.16983	Cyt b6/f sVIII	12.252	rpL32	4.024	PS II N	42	47.191	46	51.6854	1	5.624	9.64563
Lobelialukwangulensis	Eudicot	90	3393.75	263.43	hypothetical chloroplast RF1	3.16983	Cyt b6/f sVIII	12.252	rpL32	4.024	PS II N	42	46.6667	47	52.2222	0	5.64021	9.59747
Lobeliamalowensis	Eudicot	87	3376.57	294.865	hypothetical chloroplast RF1	3.16983	Cyt b6/f sVIII	12.135	rps11	4.024	PS II N	43	49.4253	44	50.5747	0	5.61779	9.73873
Lobeliamelliana	Eudicot	90	3427.28	277.097	hypothetical chloroplast RF1	3.18386	Cyt b6/f sVIII	12.252	rpL32	4.024	PS II N	43	47.7778	47	52.2222	0	5.66119	9.60279
Lobeliamildbraedii	Eudicot	89	3352.9	260.389	hypothetical chloroplast RF1	3.16983	Cyt b6/f sVIII	12.252	rpL32	4.024	PS II N	42	47.191	47	52.809	0	5.62357	9.60894
Lobeliamorogoroensis	Eudicot	88	3315.31	259.294	hypothetical chloroplast RF1	3.16983	Cyt b6/f sVIII	12.164	rpL32	4.024	PS II N	44	50	44	50	0	5.68409	9.74757
Lobeliamuscoides	Eudicot	89	3377.8	267.32	hypothetical chloroplast RF1	3.14178	Cyt b6/f sVIII	12.237	rps11	4.024	PS II N	43	48.3146	46	51.6854	0	5.63937	9.59411
Lobelianiihauensis	Eudicot	89	3352.19	265.019	hypothetical chloroplast RF1	3.16983	Cyt b6/f sVIII	11.989	rpL32	4.024	PS II N	43	48.3146	46	51.6854	0	5.68528	9.66735
Lobeliaorganensis	Eudicot	90	3403.83	269.197	hypothetical chloroplast RF1	3.16983	Cyt b6/f sVIII	12.252	rpL32	4.024	PS II N	44	48.8889	46	51.1111	0	5.64691	9.63967
Lobeliapatula	Eudicot	87	3352.19	275.204	hypothetical chloroplast RF1	3.16983	Cyt b6/f sVIII	11.93	rps11	4.024	PS II N	45	51.7241	42	48.2759	0	5.61678	9.82214
Lobeliapetiolata	Eudicot	90	3406.24	267.727	hypothetical chloroplast RF1	3.16983	Cyt b6/f sVIII	12.252	rpL32	4.024	PS II N	42	46.6667	48	53.3333	0	5.62355	9.57277
Lobeliaphysaloides	Eudicot	93	3387.34	252.406	hypothetical chloroplast RF2	3.18386	Cyt b6/f sVIII	11.886	rps11	4.024	PS II N	47	50.5376	46	49.4624	0	5.55349	9.75
Lobeliapolyphylla	Eudicot	89	3403.34	284.65	hypothetical chloroplast RF1	3.16983	Cyt b6/f sVIII	12.164	rpL32	4.024	PS II N	43	48.3146	46	51.6854	0	5.63556	9.6578
Lobeliapuberula	Eudicot	89	3408.52	281.991	hypothetical chloroplast RF1	3.16983	Cyt b6/f sVIII	12.018	rps11	4.024	PS II N	43	48.3146	46	51.6854	0	5.69623	9.64667
Lobeliarhynchopetalum	Eudicot	90	3392.21	260.228	hypothetical chloroplast RF1	3.16983	Cyt b6/f sVIII	12.252	rpL32	4.024	PS II N	42	46.6667	48	53.3333	0	5.62217	9.57227
Lobeliaritabeaniana	Eudicot	89	3348.91	257.826	hypothetical chloroplast RF1	3.16983	Cyt b6/f sVIII	12.252	rpL32	4.024	PS II N	42	47.191	46	51.6854	1	5.6264	9.64117
Lobeliasancta	Eudicot	89	3348.48	257.314	hypothetical chloroplast RF1	3.16983	Cyt b6/f sVIII	12.252	rpL32	4.024	PS II N	42	47.191	46	51.6854	1	5.6264	9.63959
Lobeliaseguinii	Eudicot	89	3386.29	275.673	hypothetical chloroplast RF1	3.16983	Cyt b6/f sVIII	12.252	rpL32	4.024	PS II N	42	47.191	47	52.809	0	5.62064	9.59619
Lobeliasonderiana	Eudicot	89	3368.31	259.714	hypothetical chloroplast RF1	3.16983	Cyt b6/f sVIII	12.325	rpL32	3.986	ATP-dependent protease proteolytic subunit	43	48.3146	46	51.6854	0	5.62956	9.64887
Lobeliaspicata	Eudicot	91	3460.53	279.003	hypothetical chloroplast RF1	3.16983	Cyt b6/f sVIII	12.091	rps11	4.024	PS II N	43	47.2527	48	52.7473	0	5.65037	9.60346
Lobeliastricklandiae	Eudicot	90	3406.39	269.772	hypothetical chloroplast RF1	3.16983	Cyt b6/f sVIII	12.252	rpL32	4.024	PS II N	44	48.8889	46	51.1111	0	5.6485	9.67048
Lobeliastuhlmannii	Eudicot	90	3396.73	264.025	hypothetical chloroplast RF1	3.16983	Cyt b6/f sVIII	12.252	rpL32	4.024	PS II N	40	44.4444	50	55.5556	0	5.56533	9.49512
Lobeliatelekii	Eudicot	90	3388.56	259.122	hypothetical chloroplast RF1	3.16983	Cyt b6/f sVIII	12.252	rpL32	4.024	PS II N	43	47.7778	47	52.2222	0	5.65353	9.61766
Lobeliathapsoidea	Eudicot	90	3404.85	269.499	hypothetical chloroplast RF1	3.16983	Cyt b6/f sVIII	12.252	rpL32	4.024	PS II N	45	50	45	50	0	5.67742	9.69764
Lobeliathermalis	Eudicot	88	3338.81	268.398	hypothetical chloroplast RF1	3.19686	Cyt b6/f sVIII	12.047	rps11	4.024	PS II N	44	50	44	50	0	5.6553	9.81411
Lobeliathuliniana	Eudicot	90	3396.33	263.253	hypothetical chloroplast RF1	3.16983	Cyt b6/f sVIII	12.252	rpL32	4.024	PS II N	42	46.6667	48	53.3333	0	5.64993	9.59694
Lobeliaudzungwensis	Eudicot	89	3353.88	260.012	hypothetical chloroplast RF1	3.16983	Cyt b6/f sVIII	12.252	rpL32	4.024	PS II N	42	47.191	46	51.6854	1	5.61719	9.6307
Lobeliaurens	Eudicot	89	3389.64	275.178	hypothetical chloroplast RF1	3.16983	Cyt b6/f sVIII	12.047	rpL32	4.024	PS II N	42	47.191	47	52.809	0	5.65271	9.61174
Lobeliawollastonii	Eudicot	90	3396.9	264.351	hypothetical chloroplast RF1	3.16983	Cyt b6/f sVIII	12.252	rpL32	4.024	PS II N	41	45.5556	49	54.4444	0	5.59305	9.54008
Lobeliayuccoides	Eudicot	89	3349.08	263.35	hypothetical chloroplast RF1	3.16983	Cyt b6/f sVIII	12.018	rps11	4.024	PS II N	43	48.3146	46	51.6854	0	5.68677	9.65172
Lobosphaeraincisa	Algae	78	2660.9	292.09	RNAPolβ	3.35105	PS I M	11.959	rpL20	3.363	PS I sVIII	32	41.0256	46	58.9744	0	5.47534	9.57859
Lobularialibyca	Eudicot	86	3022.26	269.717	hypothetical chloroplast RF21	3.15581	Cyt b6/f sVIII	12.091	rps11	3.935	NADH-plastoquinone oxidoreductase subunit 6	39	45.3488	47	54.6512	0	5.67049	9.72174
Lobulariamaritima	Eudicot	88	2988.25	269.416	hypothetical chloroplast RF21	3.15581	Cyt b6/f sVIII	12.091	rps11	3.935	NADH-plastoquinone oxidoreductase subunit 6	39	44.3182	49	55.6818	0	5.61577	9.78761
Lodoiceamaldivica	Monocot	86	3009.03	269.142	hypothetical chloroplast RF21	3.19986	Cyt b6/f sVIII	12.062	rps11	3.846	NADH-plastoquinone oxidoreductase subunit 6	40	46.5116	46	53.4884	0	5.46628	9.79291
Loliummultiflorum	Monocot	86	2266.77	168.317	RNAPolβ	3.16983	Cyt b6/f sVIII	11.959	rpL20	4.024	PS II N	39	45.3488	47	54.6512	0	5.52846	9.97879
Loliumperenne	Monocot	83	2225.53	168.279	RNAPolβ	3.16983	Cyt b6/f sVIII	11.959	rpL20	4.024	PS II N	39	46.988	44	53.012	0	5.5229	9.92091
Lonicerajaponica	Eudicot	81	2826.13	256.969	hypothetical chloroplast RF21	3.16983	Cyt b6/f sVIII	12.179	rps11	4.19	PS II M	39	48.1481	42	51.8519	0	5.60336	9.91714
Lonicerastephanocarpa	Eudicot	82	2856.06	256.225	hypothetical chloroplast RF21	3.16983	Cyt b6/f sVIII	12.193	rps11	4.024	PS II N	39	47.561	43	52.439	0	5.57031	9.91123
Loniceratragophylla	Eudicot	82	2857.81	257.669	hypothetical chloroplast RF21	3.16983	Cyt b6/f sVIII	12.193	rps11	4.024	PS II N	39	47.561	43	52.439	0	5.62346	9.90572
Lophocladiakuetzingii	Algae	221	5485.17	170.821	RNAPolβ	3.16978	Cyt b6/f sVIII	12.442	rpL34	3.401	ferredoxin	71	32.1267	149	67.4208	1	5.33049	9.00391
Loropetalumsubcordatum	Eudicot	85	2980.49	264.965	hypothetical chloroplast RF21	2.75421	PS II L	12.076	rps11	4.024	PS II N	38	44.7059	47	55.2941	0	5.50582	9.74566
Lotharellaoceanica	Algae	60	1872.68	195.358	RNAPolβ	2.9105	PS II M	11.52	rpL16	3.783	PS II N	21	35	39	65	0	5.32481	9.48623
Lotharellavacuolata	Algae	59	1912.84	202.897	hypothetical chloroplast RF1	3.63245	PS II T	11.637	PS II F	3.706	PS II N	19	32.2034	40	67.7966	0	5.63711	9.45663
Lotusjaponicus	Eudicot	83	2923.29	270.691	hypothetical chloroplast RF21	3.16983	Cyt b6/f sVIII	11.945	rps11	4.024	PS II N	38	45.7831	45	54.2169	0	5.51413	9.72044
Loudetiasimplex	Monocot	82	2222.77	174.385	RNAPolβ	3.16983	Cyt b6/f sVIII	11.945	rpL36	4.024	PS II N	38	46.3415	44	53.6585	0	5.55282	9.91552
Loudetiopsiskerstingii	Monocot	83	2235.61	174.259	RNAPolβ	3.16983	Cyt b6/f sVIII	11.989	rpL20	4.024	PS II N	38	45.7831	45	54.2169	0	5.49613	9.94862
Ludisiadiscolor	Monocot	86	2826.04	265.217	hypothetical chloroplast RF21	3.36816	Cyt b6/f sVI	12.325	rpL32	3.935	LhbA	37	43.0233	49	56.9767	0	5.53668	9.75627
Lupinusalbus	Eudicot	83	2947.42	271.448	hypothetical chloroplast RF21	3.18386	Cyt b6/f sVIII	11.842	rps11	4.024	PS II N	38	45.7831	45	54.2169	0	5.53271	9.72811
Lupinusluteus	Eudicot	83	2953.95	270.9	hypothetical chloroplast RF21	3.19789	Cyt b6/f sVIII	11.886	rps11	4.024	PS II N	38	45.7831	45	54.2169	0	5.51037	9.72331
Lupinuswestianus	Eudicot	83	2946.82	270.819	hypothetical chloroplast RF21	3.16983	Cyt b6/f sVIII	11.886	rps11	4.024	PS II N	38	45.7831	45	54.2169	0	5.51705	9.7262
Luzuriagaradicans	Monocot	84	2979.34	268.081	hypothetical chloroplast RF21	3.18386	Cyt b6/f sVIII	12.062	rps11	4.024	PS II N	40	47.619	44	52.381	0	5.55555	9.81891
Lychniswilfordii	Eudicot	83	3021.64	236.57	hypothetical chloroplast RF21	3.16983	Cyt b6/f sVIII	11.945	rps11	4.024	PS II N	40	48.1928	43	51.8072	0	5.65393	9.86086
Lygeumspartum	Monocot	84	2243.78	173.523	RNAPolβ	3.16983	Cyt b6/f sVIII	11.945	rpL36	4.024	PS II N	36	42.8571	48	57.1429	0	5.56336	9.87496
Lygodiumjaponicum	Pteridophyte	90	3028.7	237.972	hypothetical chloroplast RF21	3.11265	Cyt b6/f sVIII	11.784	rps19	3.363	PS I sVIII	40	44.4444	50	55.5556	0	5.62102	9.55932
Lysimachiacoreana	Eudicot	87	3046.91	269.483	hypothetical chloroplast RF21	3.15581	Cyt b6/f sVIII	12.076	rps11	4.024	PS II N	38	43.6782	49	56.3218	0	5.53968	9.75953
Lysionotuspauciflorus	Eudicot	88	3030.08	265.956	hypothetical chloroplast RF21	3.41724	Cyt b6/f sVI	12.047	rps11	4.024	PS II N	36	40.9091	52	59.0909	0	5.52453	9.66179
Lysiphyllumhookeri	Eudicot	82	2910.1	269.039	hypothetical chloroplast RF21	3.16983	Cyt b6/f sVIII	11.959	rps11	4.024	PS II N	39	47.561	43	52.439	0	5.51177	9.88988
Maackiafloribunda	Eudicot	82	2943.99	269.896	hypothetical chloroplast RF21	3.18386	Cyt b6/f sVIII	11.945	rps11	3.973	NADH-plastoquinone oxidoreductase subunit 6	39	47.561	43	52.439	0	5.54803	9.78265
Macadamiaintegrifolia	Eudicot	88	3013.92	266.785	hypothetical chloroplast RF21	1.9932	putative chloroplast RF68	11.886	rps11	4.024	PS II N	39	44.3182	49	55.6818	0	5.66274	9.65657
Macadamiaternifolia	Eudicot	88	3012.61	266.785	hypothetical chloroplast RF21	1.9932	putative chloroplast RF68	11.945	rps11	4.024	PS II N	37	42.0455	51	57.9545	0	5.59741	9.594
Machilusbalansae	Magnoliids	80	2656.94	266.933	hypothetical chloroplast RF21	3.16983	Cyt b6/f sVIII	12.149	rpL20	3.846	NADH-plastoquinone oxidoreductase subunit 6	39	48.75	41	51.25	0	5.53338	9.66927
Machiluspauhoi	Magnoliids	81	2662.26	267.044	hypothetical chloroplast RF21	3.16983	Cyt b6/f sVIII	12.149	rpL20	4.024	PS II N	39	48.1481	42	51.8519	0	5.54774	9.71893
Machilusthunbergii	Magnoliids	81	2661.34	266.06	hypothetical chloroplast RF21	3.16983	Cyt b6/f sVIII	12.149	rpL20	4.024	PS II N	39	48.1481	42	51.8519	0	5.5409	9.72452
Machilusyunnanensis	Magnoliids	81	2661.65	266.936	hypothetical chloroplast RF21	3.16983	Cyt b6/f sVIII	12.149	rpL20	4.024	PS II N	39	48.1481	42	51.8519	0	5.54513	9.71857
Macleayamicrocarpa	Eudicot	85	2995.2	269.866	hypothetical chloroplast RF21	3.16983	Cyt b6/f sVIII	12.076	rps11	4.024	PS II N	38	44.7059	47	55.2941	0	5.482	9.66598
Macrothelypteristorresiana	Pteridophyte	88	2994.21	240.409	hypothetical chloroplast RF21	3.06365	Cyt b6/f sVIII	11.857	rps18	3.643	PS II M	33	37.5	55	62.5	0	5.44673	9.636
Macrozamiamountperriensis	Gymnosperm	87	3092	289.052	hypothetical chloroplast RF21	3.14178	Cyt b6/f sVIII	11.945	rpL36	3.973	PS II K	43	49.4253	44	50.5747	0	5.40963	9.63534
Magnistipulabutayei	Eudicot	83	2984.59	270.17	hypothetical chloroplast RF21	3.16983	Cyt b6/f sVIII	12.047	rps11	4.024	PS II N	39	46.988	44	53.012	0	5.52662	9.83048
Magnoliaalba	Magnoliids	86	2987.61	269.251	hypothetical chloroplast RF21	3.14275	PS II L	12.018	rps11	4.024	PS II N	39	45.3488	46	53.4884	1	5.55723	9.60283
Magnoliaaromatica	Magnoliids	86	2988.17	269.192	hypothetical chloroplast RF21	3.14275	PS II L	12.018	rps11	4.024	PS II N	37	43.0233	48	55.814	1	5.47189	9.57237
Magnoliabiondii	Magnoliids	84	2966.95	268.362	hypothetical chloroplast RF21	3.14275	PS II L	12.018	rps11	4.024	PS II N	38	45.2381	45	53.5714	1	5.50724	9.66489
Magnoliacathcartii	Magnoliids	86	2983.18	269.161	hypothetical chloroplast RF21	3.14275	PS II L	12.018	rps11	4.024	PS II N	39	45.3488	46	53.4884	1	5.55274	9.59965
Magnoliaconifera	Magnoliids	86	2984.74	269.192	hypothetical chloroplast RF21	3.14275	PS II L	12.018	rps11	4.024	PS II N	37	43.0233	48	55.814	1	5.47189	9.5739
Magnoliadandyi	Magnoliids	86	2988.24	269.192	hypothetical chloroplast RF21	3.14275	PS II L	12.018	rps11	4.024	PS II N	37	43.0233	48	55.814	1	5.47086	9.5745
Magnoliadealbata	Magnoliids	86	2982.7	269.178	hypothetical chloroplast RF21	3.14275	PS II L	12.018	rps11	4.024	PS II N	39	45.3488	46	53.4884	1	5.51077	9.61746
Magnoliadenudata	Magnoliids	86	2959.87	269.251	hypothetical chloroplast RF21	3.14275	PS II L	12.018	rps11	4.024	PS II N	38	44.186	45	52.3256	1	5.51158	9.65964
Magnoliaduclouxii	Magnoliids	86	2985.92	269.171	hypothetical chloroplast RF21	3.14275	PS II L	12.018	rps11	4.024	PS II N	37	43.0233	48	55.814	1	5.47189	9.56415
Magnoliaglaucifolia	Magnoliids	86	2986.74	269.192	hypothetical chloroplast RF21	3.14275	PS II L	12.018	rps11	4.024	PS II N	37	43.0233	48	55.814	1	5.47189	9.5739
Magnoliagrandiflora	Magnoliids	84	2966.05	269.01	hypothetical chloroplast RF21	3.14275	PS II L	12.018	rps11	4.024	PS II N	38	45.2381	46	54.7619	0	5.49434	9.65148
Magnoliainsignis	Magnoliids	86	2986.87	269.237	hypothetical chloroplast RF21	3.14275	PS II L	12.018	rps11	4.024	PS II N	39	45.3488	46	53.4884	1	5.55072	9.61202
Magnoliakobus	Magnoliids	86	2961.26	269.251	hypothetical chloroplast RF21	3.14275	PS II L	12.018	rps11	4.024	PS II N	38	44.186	47	54.6512	1	5.54037	9.57355
Magnoliakwangsiensis	Magnoliids	84	2963.88	269.178	hypothetical chloroplast RF21	3.14275	PS II L	12.018	rps11	4.024	PS II N	39	46.4286	44	52.381	1	5.52521	9.68118
Magnolialaevifolia	Magnoliids	86	2985.93	269.049	hypothetical chloroplast RF21	3.14275	PS II L	12.018	rps11	4.024	PS II N	39	45.3488	46	53.4884	1	5.55333	9.60628
Magnolialiliiflora	Magnoliids	86	2986.61	269.251	hypothetical chloroplast RF21	3.14275	PS II L	12.018	rps11	4.024	PS II N	39	45.3488	46	53.4884	1	5.55723	9.60252
Magnoliaofficinalis	Magnoliids	82	2932.58	269.178	hypothetical chloroplast RF21	3.14275	PS II L	12.018	rps11	4.024	PS II N	38	46.3415	43	52.439	1	5.49737	9.6517
Magnoliapyramidata	Magnoliids	86	2984.81	269.168	hypothetical chloroplast RF21	3.14275	PS II L	12.018	rps11	4.024	PS II N	39	45.3488	46	53.4884	1	5.53913	9.62191
Magnoliasalicifolia	Magnoliids	86	2986.19	269.217	hypothetical chloroplast RF21	3.14275	PS II L	12.018	rps11	4.024	PS II N	39	45.3488	46	53.4884	1	5.55233	9.60407
Magnoliasinica	Magnoliids	86	2984.31	269.248	hypothetical chloroplast RF21	3.14275	PS II L	12.018	rps11	4.024	PS II N	39	45.3488	46	53.4884	1	5.545	9.61076
Magnoliasprengeri	Magnoliids	86	2985.15	269.233	hypothetical chloroplast RF21	3.14275	PS II L	12.018	rps11	4.024	PS II N	39	45.3488	46	53.4884	1	5.553	9.60537
Magnoliatripetala	Magnoliids	87	3005.31	269.178	hypothetical chloroplast RF21	3.14275	PS II L	12.018	rps11	4.024	PS II N	41	47.1264	45	51.7241	1	5.59341	9.72331
Magnoliayunnanensis	Magnoliids	91	3021.93	269.137	hypothetical chloroplast RF21	3.32308	Cyt b6/f sVI	12.018	rps11	3.923	putative pvs-trna-like protein	43	47.2527	47	51.6484	1	5.51886	9.65604
Maianthemumbicolor	Monocot	86	2988.35	262.677	hypothetical chloroplast RF21	3.16983	Cyt b6/f sVIII	12.12	rps11	3.846	NADH-plastoquinone oxidoreductase subunit 6	38	44.186	48	55.814	0	5.47368	9.75058
Malusflorentina	Eudicot	83	2970.85	267.808	hypothetical chloroplast RF21	3.19686	Cyt b6/f sVIII	12.047	rps11	4.024	PS II N	37	44.5783	46	55.4217	0	5.51465	9.75574
Malusmicromalus	Eudicot	84	3015.39	267.864	hypothetical chloroplast RF21	3.19686	Cyt b6/f sVIII	12.047	rps11	4.024	PS II N	37	44.0476	47	55.9524	0	5.516	9.72947
Malusprunifolia	Eudicot	84	3015.07	267.864	hypothetical chloroplast RF21	3.19686	Cyt b6/f sVIII	12.047	rps11	4.024	PS II N	37	44.0476	47	55.9524	0	5.516	9.72666
Malustrilobata	Eudicot	82	2850.96	267.846	hypothetical chloroplast RF21	3.19686	Cyt b6/f sVIII	12.047	rps11	4.024	PS II N	36	43.9024	46	56.0976	0	5.47611	9.76398
Malustschonoskii	Eudicot	83	2973.01	267.846	hypothetical chloroplast RF21	3.19686	Cyt b6/f sVIII	12.047	rps11	4.024	PS II N	37	44.5783	46	55.4217	0	5.51281	9.77261
Manfredavirginica	Monocot	86	2992.06	268.067	hypothetical chloroplast RF21	3.16983	Cyt b6/f sVIII	11.93	rps11	4.024	PS II N	39	45.3488	47	54.6512	0	5.46574	9.76428
Mangiferaindica	Eudicot	83	2933.2	260.816	hypothetical chloroplast RF21	3.16983	Cyt b6/f sVIII	12.047	rps11	4.024	PS II N	41	49.3976	42	50.6024	0	5.6371	9.8656
Manihotesculenta	Eudicot	83	2725.46	271.669	hypothetical chloroplast RF21	3.16983	Cyt b6/f sVIII	12.018	rps11	4.024	PS II N	40	48.1928	43	51.8072	0	5.5636	9.9177
Mankyuachejuensis	Pteridophyte	87	2612.85	274.389	hypothetical chloroplast RF21	3.16983	Cyt b6/f sVIII	11.623	rpL36	3.795	PS II N	40	45.977	47	54.023	0	5.46505	9.43474
Maranthesgabunensis	Eudicot	83	2979.08	272.01	hypothetical chloroplast RF21	3.16983	Cyt b6/f sVIII	12.047	rps11	3.795	PS II N	38	45.7831	45	54.2169	0	5.48632	9.77736
Maranthesglabra	Eudicot	83	2977.91	271.435	hypothetical chloroplast RF21	3.16983	Cyt b6/f sVIII	12.047	rps11	3.795	PS II N	38	45.7831	45	54.2169	0	5.49066	9.77869
Marantheskerstingii	Eudicot	83	2975.72	271.425	hypothetical chloroplast RF21	3.16983	Cyt b6/f sVIII	12.047	rps11	3.795	PS II N	38	45.7831	45	54.2169	0	5.49066	9.79367
Marchantiapaleacea	Bryophyte	89	2722.72	259.914	unnamed protein product	3.26803	unnamed protein product	11.915	rps18	3.223	unnamed protein product	32	35.9551	57	64.0449	0	5.40313	9.42361
Marchantiapolymorpha	Bryophyte	90	2790.11	255.277	hypothetical protein ycf2	3.22491	ycf (ORF29)	11.915	rps18	3.223	PS I sVIII	33	36.6667	57	63.3333	0	5.32636	9.304
Marsileacrenata	Pteridophyte	89	2985.11	236.401	conserved hypothetical protein Ycf2	3.03356	Cyt b6/f sVIII	11.798	rps18	3.643	PS II M	43	48.3146	46	51.6854	0	5.56642	9.71472
Marvaniageminata	Algae	79	2354.48	155.104	RNAPolβ	3.31004	PS I M	11.798	rps18	3.961	PS I sVIII	36	45.5696	43	54.4304	0	5.45208	9.60337
Masdevalliacoccinea	Monocot	86	3007.66	268.375	hypothetical chloroplast RF21	3.16983	Cyt b6/f sVIII	11.857	rps11	4.101	NADH-plastoquinone oxidoreductase subunit 6	36	41.8605	50	58.1395	0	5.47367	9.70262
Masdevalliapicturata	Monocot	88	3076.27	268.448	hypothetical chloroplast RF21	2.65413	ribosomal protein S19	11.857	rps11	4.101	NADH-plastoquinone oxidoreductase subunit 6	37	42.0455	51	57.9545	0	5.48951	9.63271
Mastocarpuspapillatus	Algae	202	5470.96	170.289	RNAPolβ	3.15674	Cyt b6/f sVIII	12.881	rpL34	3.465	PS I sVIII	68	33.6634	133	65.8416	1	5.42974	9.04062
Matteucciastruthiopteris	Pteridophyte	88	2984.74	240.287	conserved hypothetical chloroplast protein ycf2	3.10065	Cyt b6/f sVIII	11.915	rps18	3.643	PS II M	34	38.6364	54	61.3636	0	5.49465	9.64717
Matthiolaincana	Eudicot	83	2970.97	268.198	hypothetical protein	3.16983	Cyt b6/f sVIII	12.091	rps11	4.024	PS II N	37	44.5783	46	55.4217	0	5.57043	9.59583
Mauritiaflexuosa	Monocot	86	3003.61	270.904	hypothetical protein	3.19686	Cyt b6/f sVIII	12.018	rps11	3.846	NADH-plastoquinone oxidoreductase subunit 6	40	46.5116	46	53.4884	0	5.4682	9.78052
Medicagofalcata	Eudicot	71	2049.41	157.137	RNAPolβ	3.42822	Cyt b6/f sVI	11.857	rps11	3.973	NADH-plastoquinone oxidoreductase subunit 6	32	45.0704	39	54.9296	0	5.41825	9.58641
Medicagohybrida	Eudicot	75	2479.75	223.339	hypothetical protein	3.15581	Cyt b6/f sVIII	11.857	rps11	3.935	acetyl-CoA carboxylase carboxyltransferase β	37	49.3333	38	50.6667	0	5.4367	9.60174
Medicagopapillosa	Eudicot	75	2444.89	210.989	hypothetical chloroplast RF19	3.15581	Cyt b6/f sVIII	11.857	rps11	3.884	acetyl-CoA carboxylase carboxyltransferase β	37	49.3333	38	50.6667	0	5.43532	9.63216
Megacarpaeadelavayi	Eudicot	85	3016.15	269.405	hypothetical protein	3.18982	hypothetical protein	12.091	rps11	3.935	acetyl-CoA carboxylase carboxyltransferase β	39	45.8824	46	54.1176	0	5.61118	9.78239
Megadeniapygmaea	Eudicot	87	2999.26	269.961	hypothetical protein	3.16983	Cyt b6/f sVIII	12.091	rps11	4.024	PS II N	39	44.8276	48	55.1724	0	5.69677	9.65525
Megaleranthissaniculifolia	Eudicot	85	2978.76	267.515	hypothetical protein	3.16983	Cyt b6/f sVIII	12.076	rps11	4.024	PS II N	37	43.5294	46	54.1176	2	5.49573	9.826
Megathyrsusmaximus	Monocot	83	2236.47	174.759	RNAPolβ	3.16983	Cyt b6/f sVIII	11.989	rpL20	4.024	PS II N	38	45.7831	45	54.2169	0	5.55011	9.93658
Melanocenchrisabyssinica	Monocot	83	2230.34	171.049	RNAPolβ	3.16983	Cyt b6/f sVIII	11.989	rpL20	4.024	PS II N	38	45.7831	45	54.2169	0	5.52295	9.98107
Melanothamnusharveyi	Algae	207	5277.66	168.615	RNAPolβ	3.28293	PS I M	12.618	rpL34	3.287	PS I sVIII	74	35.7488	133	64.2512	0	5.30134	9.04835
Melastomacandidum	Eudicot	85	3048.56	269.048	hypothetical protein	3.16983	Cyt b6/f sVIII	11.989	rpL20	4.024	PS II N	40	47.0588	45	52.9412	0	5.58207	9.61118
Melianthusvillosus	Eudicot	80	2746.42	270.163	hypothetical protein	3.16983	Cyt b6/f sVIII	11.974	rps11	4.024	PS II N	36	45	44	55	0	5.546	9.72873
Melicamutica	Monocot	83	2236.51	172.189	RNAPolβ	3.16983	Cyt b6/f sVIII	12.047	rpL20	4.024	PS II N	38	45.7831	45	54.2169	0	5.54103	9.96187
Melicasubulata	Monocot	83	2234.19	171.487	RNAPolβ	3.16983	Cyt b6/f sVIII	12.047	rpL20	4.024	PS II N	37	44.5783	45	54.2169	1	5.50932	9.9456
Meliosmaaffcuneifolia	Eudicot	85	2978.94	269.559	hypothetical protein	3.19686	Cyt b6/f sVIII	12.076	rps11	4.024	PS II N	41	48.2353	44	51.7647	0	5.58773	9.90695
Melliodendronxylocarpum	Eudicot	83	3006.34	268.867	hypothetical protein	3.16983	Cyt b6/f sVIII	12.076	rps11	4.024	PS II N	39	46.988	46	55.4217	0	5.47905	9.67365
Membranopteraplatyphylla	Algae	191	5197.23	170.256	RNAPolβ	3.17076	Cyt b6/f sVIII	12.164	rpL34	3.223	PS I sVIII	68	35.6021	123	64.3979	0	5.26701	9.06412
Membranopteratenuis	Algae	190	5191.63	170.328	RNAPolβ	3.17076	Cyt b6/f sVIII	12.252	rpL34	3.223	PS I sVIII	68	35.7895	122	64.2105	0	5.31766	9.09249
Membranopteraweeksiae	Algae	198	5319.18	170.341	RNAPolβ	3.17076	Cyt b6/f sVIII	12.252	rpL34	3.223	PS I sVIII	68	34.3434	130	65.6566	0	5.29443	9.08545
Menthalongifolia	Eudicot	87	3005.14	264.829	hypothetical chloroplast RF2	3.16983	Cyt b6/f sVIII	12.047	rpL32	4.024	PS II N	37	42.5287	50	57.4713	0	5.481	9.7295
Menthaspicata	Eudicot	87	3005.23	264.829	hypothetical chloroplast RF2	3.16983	Cyt b6/f sVIII	12.047	rpL32	4.024	PS II N	37	42.5287	50	57.4713	0	5.481	9.7228
Meriantherapulchra	Eudicot	85	3067.46	269.324	hypothetical chloroplast RF2	3.16983	Cyt b6/f sVIII	11.974	rps11	4.024	PS II N	38	44.7059	47	55.2941	0	5.51029	9.65983
Merrilliacaloxylon	Eudicot	85	2984.89	268.176	hypothetical chloroplast RF2	3.16983	Cyt b6/f sVIII	12.076	rps11	4.024	PS II N	38	44.7059	47	55.2941	0	5.49542	9.82094
Merxmuelleratsaratananensis	Monocot	82	2222.92	174.937	RNAPolβ	3.16983	Cyt b6/f sVIII	11.945	rpL36	4.024	PS II N	38	46.3415	44	53.6585	0	5.56674	9.9305
Mesembryanthemumcrystallinum	Eudicot	90	2986.79	235.001	hypothetical chloroplast RF2	3.16983	Cyt b6/f sVIII	11.974	rps11	4.024	PS II N	38	42.2222	52	57.7778	0	5.61621	9.7085
Mesostigmaviride	Algae	105	2850.48	138.049	RNAPolβ	3.31306	PS I M	11.813	rpL20	3.363	PS I sVIII	46	43.8095	59	56.1905	0	5.53274	9.2812
Mesotaeniumendlicherianum	Algae	87	2648.73	240.12	hypothetical chloroplast RF2	3.18583	Cyt b6/f sVIII	11.725	rpL16	3.223	PS I sVIII	44	50.5747	43	49.4253	0	5.37886	9.74526
Metanartheciumluteoviride	Monocot	84	2960.68	265.669	hypothetical chloroplast RF2	3.16983	Cyt b6/f sVIII	12.003	rpL20	4.024	PS II N	41	48.8095	43	51.1905	0	5.55517	9.80823
Metapanaxdelavayi	Eudicot	87	2927.16	247.917	hypothetical chloroplast RF2	3.37314	Cyt b6/f sVI	12.047	rps11	4.024	PS II N	40	45.977	47	54.023	0	5.57142	9.7444
Metasequoiaglyptostroboides	Gymnosperm	82	2811.6	271.838	hypothetical protein Ycf1	3.13981	Cyt b6/f sVIII	12.223	rps18	3.287	PS I sVIII	40	48.7805	42	51.2195	0	5.2411	9.5476
Metroxylonwarburgii	Monocot	86	3020.98	271.189	hypothetical chloroplast RF2	3.21389	Cyt b6/f sVIII	12.047	rpL32	3.846	NADH-plastoquinone oxidoreductase subunit 6	39	45.3488	47	54.6512	0	5.45664	9.73345
Micheliaodora	Magnoliids	86	2985.23	269.125	hypothetical chloroplast RF2	3.14275	PS II L	12.018	rps11	4.024	PS II N	39	45.3488	46	53.4884	1	5.55431	9.61835
Miconiadodecandra	Eudicot	85	3059.62	269.248	hypothetical chloroplast RF2	3.16983	Cyt b6/f sVIII	11.945	rpL20	4.024	PS II N	40	47.0588	45	52.9412	0	5.5365	9.71167
Micractiniumconductrix	Algae	78	2236.33	164.455	RNAPolβ	3.40017	PS I M	11.52	rpL16	3.935	PS II N	35	44.8718	43	55.1282	0	5.38066	9.54826
Micromelumminutum	Eudicot	86	2977.78	267.892	hypothetical chloroplast RF2	3.16983	Cyt b6/f sVIII	12.076	rps11	4.024	PS II N	38	44.186	48	55.814	0	5.51932	9.75033
Micromonassp	Algae	57	1472.04	134.287	RNAPolβ	3.29297	hypothetical protein	11.871	rpL20	4.05	PS II N	28	49.1228	29	50.8772	0	5.36389	9.73721
Microthamniokuetzingianum	Algae	75	2469.95	242.05	RNAPolβ	3.38211	PS I M	11.784	rpL20	4.037	PS II K	36	48	39	52	0	5.62111	9.60249
Mikaniamicrantha	Eudicot	86	2938.48	267.548	hypothetical chloroplast RF2	3.16983	Cyt b6/f sVIII	12.047	rpL20	4.024	PS II N	38	44.186	48	55.814	0	5.475	9.88008
Millabiflora	Monocot	85	2988.28	267.18	hypothetical chloroplast RF2	3.19686	Cyt b6/f sVIII	12.091	rps11	4.024	PS II N	39	45.8824	46	54.1176	0	5.56556	9.82946
Millettiapinnata	Eudicot	83	2968.7	268.781	hypothetical chloroplast RF2	3.15581	Cyt b6/f sVIII	11.842	rps11	4.024	PS II N	38	45.7831	45	54.2169	0	5.55158	9.62582
Miscanthusfloridulus	Monocot	109	2557.6	176.882	RNAPolβ	2.80428	rpL2	12.442	complete chloroplast genome	4.024	PS II N	43	39.4495	66	60.5505	0	5.5123	9.81033
Miscanthusgiganteus	Monocot	109	2550.09	176.898	RNAPolβ	2.80428	rpL2	12.442	complete chloroplast genome	4.024	PS II N	44	40.367	65	59.633	0	5.50623	9.84118
Miscanthusjunceus	Monocot	109	2556.01	175.267	RNAPolβ	2.80428	rpL2	12.442	complete chloroplast genome	4.024	PS II N	43	39.4495	66	60.5505	0	5.50077	9.81498
Miscanthussacchariflorus	Monocot	122	2636.09	176.882	RNAPolβ	2.53608	hypothetical protein MsaCp_p102	12.106	rpL20	3.961	hypothetical protein MsaCp_p102	51	41.8033	71	58.1967	0	5.4109	9.77625
Miscanthussinensis	Monocot	122	2633.92	176.783	RNAPolβ	2.53608	hypothetical protein MsaCp_p102	12.106	rpL20	3.961	hypothetical protein MsaCp_p102	51	41.8033	71	58.1967	0	5.40641	9.77338
Miscanthustransmorrisonensis	Monocot	109	2552.1	176.882	RNAPolβ	2.80428	rpL2	12.442	complete chloroplast genome	4.024	PS II N	44	40.367	65	59.633	0	5.51691	9.84345
Mitragynaspeciosa	Eudicot	85	3000.95	266.445	hypothetical chloroplast RF2	3.16983	Cyt b6/f sVIII	12.018	rps11	4.024	PS II N	38	44.7059	47	55.2941	0	5.54318	9.73136
Mnesitheahelferi	Monocot	83	2240.99	177.007	RNAPolβ	3.16983	Cyt b6/f sVIII	12.106	rpL20	4.024	PS II N	37	44.5783	46	55.4217	0	5.55562	9.94272
Moliniacaerulea	Monocot	81	2204.75	172.378	RNAPolβ	3.16983	Cyt b6/f sVIII	11.945	rpL36	4.024	PS II N	38	46.9136	43	53.0864	0	5.50911	9.97384
Momordicacharantia	Eudicot	85	2961.51	268.578	hypothetical chloroplast RF2	3.18787	Cyt b6/f sVIII	12.047	rps11	4.024	PS II N	41	48.2353	44	51.7647	0	5.46659	9.74441
Monachatherparadoxus	Monocot	83	2234.79	174.18	RNAPolβ	3.16983	Cyt b6/f sVIII	11.989	rpL20	4.024	PS II N	38	45.7831	45	54.2169	0	5.51016	9.934
Monomastixsp	Algae	82	2121.68	236.287	RNAPolβ	3.30395	PS I M	12.296	rpL20	4.05	PS II N	27	32.9268	55	67.0732	0	5.52307	9.487
Monomorphinaaenigmatica	Protist	62	1608.82	121.958	RNAPolβ	3.30309	PS I M	11.374	rpL20	4.24	PS II N	25	40.3226	37	59.6774	0	5.8212	9.65773
Monomorphinaparapyrum	Protist	64	1694.31	124.014	RNAPolβ	3.33711	PS I M	11.506	rpL20	3.923	PS II K	25	39.0625	39	60.9375	0	5.66712	9.583
Monopsisalba	Eudicot	90	3505.82	296.602	hypothetical chloroplast RF1	3.16983	Cyt b6/f sVIII	12.164	rpL32	4.024	PS II N	44	48.8889	46	51.1111	0	5.63495	9.7828
Monopsisflava	Eudicot	87	3461.15	291.315	hypothetical chloroplast RF1	3.16983	Cyt b6/f sVIII	12.164	rpL32	4.024	PS II N	44	50.5747	43	49.4253	0	5.63377	9.82549
Monoraphidiumneglectum	Algae	4	812.557	390.351	hypothetical protein MNEG_16745	51.0702	Photochlorophyllide reductase subunit N	9.999	30S ribosomal protein S3, chloroplastic	5.397	Photochlorophyllide reductase subunit N	1	25	3	75	0	5.397	9.54067
Monotropahypopitys	Eudicot	25	495.198	73.5571	AccD	4.5436	rpL36	11.798	rps11	4.533	Clp protease-Like protein	2	8	23	92	0	4.571	10.4977
Monotropauniflora	Eudicot	22	642.187	163.807	RNAPolβ	4.46762	rpL36	11.623	rps12	4.546	Clp protease-Like protein	4	18.1818	18	81.8182	0	4.7365	10.4932
Monotropsisodorata	Eudicot	20	384.861	51.6037	maturase K	4.43644	rps36	11.842	rps36	4.622	Clp protease-Like protein	2	10	18	90	0	4.673	10.2062
Monsoniaemarginata	Eudicot	82	2191.25	158.04	RNAPolβ	3.18386	Cyt b6/f sVIII	11.798	rps18	4.024	PS II N	37	45.122	45	54.878	0	5.45295	10.051
Monsoniamarlothii	Eudicot	75	2063.82	157.301	RNAPolβ	3.20189	Cyt b6/f sVIII	11.842	rps11	4.024	PS II N	36	48	39	52	0	5.48725	9.85149
Monsoniaspeciosa	Eudicot	76	2095.85	157.616	RNAPolβ	3.20189	Cyt b6/f sVIII	12.032	rps11	4.024	PS II N	35	46.0526	41	53.9474	0	5.56683	9.81132
Morellarubra	Eudicot	83	2859.09	269.23	hypothetical chloroplast RF21	3.16983	Cyt b6/f sVIII	12.047	rps11	4.024	PS II N	37	44.5783	46	55.4217	0	5.42827	9.74587
Morettiacanescens	Eudicot	86	3001.34	269.226	hypothetical chloroplast RF21	3.15581	Cyt b6/f sVIII	12.091	rps11	3.935	NADH-plastoquinone oxidoreductase subunit 6	36	41.8605	50	58.1395	0	5.62622	9.63946
Morindaofficinalis	Eudicot	91	3027.74	267.283	hypothetical chloroplast RF21	3.40124	Cyt b6/f sVI	11.974	rps11	3.961	NADH-plastoquinone oxidoreductase subunit 6	34	37.3626	57	62.6374	0	5.44097	9.63512
Moruscathayana	Eudicot	85	3030.83	269.856	hypothetical chloroplast RF21	3.16983	Cyt b6/f sVIII	11.974	rps11	4.024	PS II N	38	44.7059	47	55.2941	0	5.49892	9.73326
Morusindica	Eudicot	84	2992.36	269.856	hypothetical chloroplast RF21	3.16983	Cyt b6/f sVIII	11.974	rps11	4.024	PS II N	38	45.2381	46	54.7619	0	5.50163	9.77359
Morusmongolica	Eudicot	89	3009.96	269.856	hypothetical chloroplast RF21	3.16983	Cyt b6/f sVIII	11.974	rps11	3.923	putative pvs-trna-like protein	40	44.9438	49	55.0562	0	5.42303	9.80443
Morusnotabilis	Eudicot	83	2978.38	269.882	hypothetical chloroplast RF21	3.16983	Cyt b6/f sVIII	12.018	rps11	4.024	PS II N	38	45.7831	45	54.2169	0	5.50163	9.70089
Mukdeniarossii	Eudicot	85	2992.08	269.277	hypothetical chloroplast RF21	3.16983	Cyt b6/f sVIII	12.076	rps11	4.024	PS II N	39	45.8824	46	54.1176	0	5.54467	9.7965
Murrayakoenigii	Eudicot	85	2984.46	268.496	hypothetical chloroplast RF21	3.16983	Cyt b6/f sVIII	12.003	rps11	4.024	PS II N	37	43.5294	48	56.4706	0	5.47335	9.7351
Musabalbisiana	Monocot	90	3327.94	275.79	hypothetical chloroplast RF21	3.16983	Cyt b6/f sVIII	12.149	rps11	3.846	NADH-plastoquinone oxidoreductase subunit 6	43	47.7778	47	52.2222	0	5.54347	9.79889
Musaitinerans	Monocot	88	3275.02	275.933	hypothetical chloroplast RF21	3.16983	Cyt b6/f sVIII	12.149	rps11	3.846	NADH-plastoquinone oxidoreductase subunit 6	42	47.7273	46	52.2727	0	5.51481	9.7697
Musatextilis	Monocot	86	3024.12	272.03	hypothetical chloroplast RF21	3.16983	Cyt b6/f sVIII	12.149	rps11	3.846	NADH-plastoquinone oxidoreductase subunit 6	41	47.6744	45	52.3256	0	5.52541	9.81209
Musellalasiocarpa	Monocot	87	3000.5	275.091	hypothetical chloroplast RF21	3.16983	Cyt b6/f sVIII	12.062	rps11	3.846	NADH-plastoquinone oxidoreductase subunit 6	40	45.977	47	54.023	0	5.4562	9.68462
Mychonasteshomosphaera	Algae	69	2657.45	308.099	cell division protein	3.39716	hypothetical chloroplast protein RF12	11.681	rpL20	4.139	PS II M	34	49.2754	35	50.7246	0	5.3145	9.59857
Mychonastesjurisii	Algae	72	2719.14	316.827	cell division protein	3.36315	hypothetical chloroplast protein RF12	11.681	rpL20	3.961	PS II M	34	47.2222	38	52.7778	0	5.33238	9.59089
Myriophyllumspicatum	Eudicot	82	2925.15	270.084	hypothetical chloroplast RF21	3.16983	Cyt b6/f sVIII	12.325	rpL32	4.024	PS II N	36	43.9024	46	56.0976	0	5.54239	9.66674
Myrmeciaisraelensis	Algae	78	2640.51	241.48	RNAPolβ	3.37404	PS I M	11.769	rpL20	4.05	PS II N	34	43.5897	44	56.4103	0	5.51241	9.48802
Nageianagi	Gymnosperm	81	2836.4	295.654	hypothetical protein Ycf1	3.16591	PS I M	12.12	rps18	3.859	PS II N	41	50.6173	40	49.3827	0	5.40361	9.71045
Najasflexilis	Monocot	74	2494.04	214.507	hypothetical protein Ycf1	3.23388	Cyt b6/f sVIII	11.974	rps18	4.024	PS II N	31	41.8919	43	58.1081	0	5.55768	9.74549
Nandinadomestica	Eudicot	87	3017.09	269.612	hypothetical chloroplast RF21	3.16983	Cyt b6/f sVIII	12.12	rps11	4.024	PS II N	37	42.5287	50	57.4713	0	5.585	9.59256
Nannochloropsisgranulata	Protist	125	3251.94	151.739	RNAPolβ	3.23291	Cyt b6/f sVIII	12.442	rpL34	3.567	ferredoxin	44	35.2	81	64.8	0	5.38836	9.5164
Nannochloropsislimnetica	Protist	124	3234.56	151.757	RNAPolβ	3.23291	Cyt b6/f sVIII	12.442	rpL34	3.567	ferredoxin	42	33.871	82	66.129	0	5.35379	9.48407
Nannochloropsisoceanica	Protist	126	3225.68	151.973	RNAPolβ	3.23291	Cyt b6/f sVIII	12.501	rpL34	3.567	ferredoxin	45	35.7143	81	64.2857	0	5.381	9.52791
Nannochloropsisoculata	Protist	126	3266.9	151.617	RNAPolβ	3.23291	Cyt b6/f sVIII	12.442	rpL34	3.567	ferredoxin	46	36.5079	80	63.4921	0	5.42983	9.53304
Nannochloropsissalina	Protist	123	3188.24	151.802	RNAPolβ	3.23291	Cyt b6/f sVIII	12.384	rpL34	3.567	ferredoxin	41	33.3333	82	66.6667	0	5.417	9.49067
Nardusstricta	Monocot	84	2236.72	171.591	RNAPolβ	3.16983	Cyt b6/f sVIII	11.945	rpL36	4.024	PS II N	39	46.4286	45	53.5714	0	5.55151	9.91933
Nassellahyalina	Monocot	84	2247.68	173.782	RNAPolβ	3.16983	Cyt b6/f sVIII	11.959	rpL36	4.024	PS II N	39	46.4286	45	53.5714	0	5.59377	9.94464
Nasturtiumofficinale	Eudicot	87	3002.85	269.02	hypothetical chloroplast RF21	3.16983	Cyt b6/f sVIII	12.091	rps11	4.024	PS II N	41	47.1264	46	52.8736	0	5.70805	9.75572
Nelumbolutea	Eudicot	85	2992.63	270.601	hypothetical chloroplast RF21	3.16983	Cyt b6/f sVIII	12.076	rps11	4.024	PS II N	38	44.7059	47	55.2941	0	5.53529	9.71489
Nematopoalongipes	Monocot	83	2237.49	172.861	RNAPolβ	3.16983	Cyt b6/f sVIII	11.945	rpL36	4.024	PS II N	36	43.3735	47	56.6265	0	5.51567	9.81785
Neochlorisaquatica	Algae	67	2782.39	380.181	cell division protein	3.3852	hypothetical chloroplast protein RF12	11.623	rps14	4.393	PS I IX	30	44.7761	37	55.2239	0	5.52833	9.68465
Neocinnamomumdelavayi	Magnoliids	81	2659.73	266.952	hypothetical chloroplast RF21	3.16983	Cyt b6/f sVIII	12.252	rpL32	4.024	PS II N	40	49.3827	41	50.6173	0	5.56213	9.74639
Neocystisbrevis	Algae	84	2719.67	271.252	RNAPolβ	3.32407	PS I M	11.959	rps18	4.24	PS II N	33	39.2857	51	60.7143	0	5.60361	9.35937
Neodangemanniamicrocystis	Algae	92	3007.31	292.442	cell division protein	3.25196	PS I M	11.55	rpL36	3.287	PS I sVIII	34	36.9565	58	63.0435	0	5.36368	9.43705
Neofinetiafalcata	Monocot	74	2545.62	269.202	hypothetical chloroplast RF21	3.20385	Cyt b6/f sVIII	11.871	rpL20	4.19	PS II M	31	41.8919	43	58.1081	0	5.62974	9.93842
Neofinetiarichardsiana	Monocot	74	2545.58	269.202	hypothetical chloroplast RF21	3.20385	Cyt b6/f sVIII	11.871	rpL20	4.19	PS II M	31	41.8919	43	58.1081	0	5.62974	9.9364
Neohouzeauasp	Monocot	83	2240.22	174.746	RNAPolβ	3.16983	Cyt b6/f sVIII	11.989	rpL20	4.024	PS II N	38	45.7831	45	54.2169	0	5.52287	9.95213
Neojobertiacandolleana	Eudicot	85	3162.44	246.043	hypothetical chloroplast RF21	3.16983	Cyt b6/f sVIII	12.179	rps18	4.024	PS II N	39	45.8824	46	54.1176	0	5.47379	9.66291
Neololebaatra	Monocot	83	2237.67	173.062	RNAPolβ	3.16983	Cyt b6/f sVIII	11.989	rpL20	4.024	PS II N	38	45.7831	45	54.2169	0	5.52487	9.97393
Neotorulariakorolkowii	Eudicot	83	2968.79	269.179	hypothetical chloroplast RF21	3.16983	Cyt b6/f sVIII	12.091	rps11	4.024	PS II N	37	44.5783	46	55.4217	0	5.56635	9.59541
Neottiaacuminata	Monocot	29	960.733	264.948	hypothetical chloroplast RF21	4.45045	rpL36	11.901	rps11	4.38	Clp protease-Like protein	2	6.89655	27	93.1034	0	4.5645	10.323
Neottiacamtschatea	Monocot	38	1287.97	264.747	hypothetical chloroplast RF21	3.37211	Cyt b6/f sVI	12.018	rpL32	4.571	PS II I	6	15.7895	32	84.2105	0	5.3675	10.0928
Neottialisteroides	Monocot	35	1316.59	263.375	hypothetical chloroplast RF21	4.50349	rpL36	12.442	rpL32	4.571	acetyl-CoA carboxylase carboxyltransferase β	2	5.71429	33	94.2857	0	4.6155	10.2746
Neottianidusavis	Monocot	31	1207.49	261.867	hypothetical chloroplast RF21	4.44841	rpL36	11.901	rps11	4.444	acetyl-CoA carboxylase carboxyltransferase β	2	6.45161	29	93.5484	0	4.52	10.0884
Neottiaovata	Monocot	88	3009.15	263.231	hypothetical chloroplast RF21	3.16983	Cyt b6/f sVIII	12.018	rps18	4.101	NADH-plastoquinone oxidoreductase subunit 6	37	42.0455	51	57.9545	0	5.55414	9.7331
Neottiapinetorum	Monocot	85	2955.24	262.035	hypothetical chloroplast RF21	3.16983	Cyt b6/f sVIII	11.857	rps11	4.101	NADH-plastoquinone oxidoreductase subunit 6	37	43.5294	48	56.4706	0	5.5507	9.74967
Nephroselmisastigmatica	Algae	92	3313.3	616.335	cell division protein	3.39527	Cyt b6/f sVI	11.871	rpL20	3.935	hypothetical chloroplast protein RF12	49	53.2609	43	46.7391	0	5.30982	9.57914
Nephroselmisolivacea	Algae	155	4710.01	436.435	hypothetical chloroplast RF21	3.24885	hypothetical chloroplast RF6	12.501	rpL32	3.961	PS I sVIII	73	47.0968	82	52.9032	0	5.52104	9.22901
Nepseraaquatica	Eudicot	85	3060.4	268.86	hypothetical chloroplast RF21	3.16983	Cyt b6/f sVIII	11.974	rps11	4.024	PS II N	39	45.8824	46	54.1176	0	5.59608	9.65111
Neriumoleander	Eudicot	85	2981.86	266.677	hypothetical chloroplast RF21	3.13981	Cyt b6/f sVIII	12.047	rps11	4.024	PS II N	38	44.7059	47	55.2941	0	5.48047	9.73383
Nestegisapetala	Eudicot	88	3019.56	252.968	hypothetical chloroplast RF21	3.16983	Cyt b6/f sVIII	12.047	rps11	4.024	PS II N	37	42.0455	51	57.9545	0	5.50149	9.66861
Netriumdigitus	Algae	94	3086.91	230.892	cell division protein	3.16983	Cyt b6/f sVIII	11.711	rps7	3.223	PS I sVIII	47	50	47	50	0	5.39387	9.61364
Neyraudiareynaudiana	Monocot	85	2267.19	176.316	RNAPolβ	3.16983	Cyt b6/f sVIII	11.945	rpL36	4.024	PS II N	38	44.7059	48	56.4706	0	5.49776	9.94696
Nicotianaattenuata	Eudicot	84	2985.86	266.824	hypothetical chloroplast RF21	3.16983	Cyt b6/f sVIII	12.106	rps11	4.024	PS II N	38	45.2381	46	54.7619	0	5.43961	9.72104
Nicotianaotophora	Eudicot	108	3053.83	257.003	hypothetical chloroplast RF21	1.41363	hypothetical chloroplast RF68	12.106	rps11	4.024	PS II N	43	39.8148	65	60.1852	0	5.40026	9.55312
Nicotianasylvestris	Eudicot	111	3292.9	266.815	hypothetical chloroplast RF21	3.16983	Cyt b6/f sVIII	12.106	rps11	4.024	PS II N	44	39.6396	67	60.3604	0	5.55523	9.67545
Nicotianatabacum	Eudicot	98	3160.52	266.815	hypothetical chloroplast RF21	3.16983	Cyt b6/f sVIII	12.106	rps11	4.024	PS II N	43	43.8776	55	56.1224	0	5.52707	9.64898
Nicotianatomentosiformis	Eudicot	102	3182.05	266.868	hypothetical chloroplast RF21	3.18386	Cyt b6/f sVIII	12.106	rps11	4.024	PS II N	44	43.1373	58	56.8627	0	5.51814	9.76069
Nicotianaundulata	Eudicot	110	3275.86	266.747	hypothetical chloroplast RF21	3.16983	Cyt b6/f sVIII	12.106	rps11	3.986	NADH-plastoquinone oxidoreductase subunit 6	44	40	66	60	0	5.537	9.71667
Nolinaatopocarpa	Monocot	85	2983.81	262.745	hypothetical chloroplast RF21	3.16983	Cyt b6/f sVIII	12.018	rps11	3.846	NADH-plastoquinone oxidoreductase subunit 6	38	44.7059	47	55.2941	0	5.47439	9.73451
Noronhialowryi	Eudicot	88	3019.9	252.579	hypothetical chloroplast RF21	3.16983	Cyt b6/f sVIII	12.047	rps11	4.024	PS II N	37	42.0455	51	57.9545	0	5.50043	9.66894
Nothotsugalongibracteata	Gymnosperm	85	2168.05	138.825	RNAPolβ	3.51939	hypothetical chloroplast protein RF12	11.945	rpL36	3.783	PS II N	43	50.5882	42	49.4118	0	5.60516	10.0443
Nupharadvena	Eudicot	85	2983.92	265.335	hypothetical chloroplast RF21	3.16983	Cyt b6/f sVIII	12.135	rpL20	4.024	PS II N	39	45.8824	46	54.1176	0	5.48341	9.80909
Nupharlongifolia	Eudicot	85	2975.48	265.335	hypothetical chloroplast RF21	3.16983	Cyt b6/f sVIII	12.135	rpL20	4.024	PS II N	40	47.0588	45	52.9412	0	5.52095	9.85718
Nupharpumila	Nymphaeles	84	2963.49	265.36	hypothetical chloroplast RF21	3.16983	Cyt b6/f sVIII	12.135	rpL20	4.024	PS II N	41	48.8095	43	51.1905	0	5.55373	9.87781
Nyholmiellaobtusifolia	Bryophyte	81	2653.8	277.563	hypothetical chloroplast RF21	3.3441	hypothetical chloroplast protein RF12	11.857	rps18	3.223	PS I sVIII	32	39.5062	49	60.4938	0	5.33891	9.39649
Nymphaeaalba	Nymphaeles	89	3037.23	264.739	hypothetical chloroplast RF21	3.38515	Cyt b6/f sVI	12.106	rpL20	4.024	PS II N	39	43.8202	50	56.1798	0	5.41313	9.69008
Nymphaeaampla	Nymphaeles	89	3000.39	264.475	hypothetical chloroplast RF21	3.11363	hypothetical protein	12.106	rpL20	3.923	hypothetical protein	44	49.4382	45	50.5618	0	5.4243	9.83844
Nymphaeajamesoniana	Nymphaeles	89	2996.85	264.83	hypothetical chloroplast RF21	3.11363	hypothetical protein	12.076	rpL20	3.923	hypothetical protein	45	50.5618	44	49.4382	0	5.46116	9.87532
Nymphaeamexicana	Nymphaeles	89	3019.16	264.951	hypothetical chloroplast RF21	3.16983	Cyt b6/f sVIII	12.106	rpL20	3.923	hypothetical protein	44	49.4382	45	50.5618	0	5.45191	9.85073
Nypafruticans	Monocot	86	3009.84	269.912	hypothetical chloroplast RF21	3.19986	Cyt b6/f sVIII	12.062	rps11	4.024	PS II N	41	47.6744	45	52.3256	0	5.51841	9.85078
Oberoniajaponica	Monocot	74	2528.12	265.354	hypothetical chloroplast RF21	3.16983	Cyt b6/f sVIII	11.857	rps11	4.19	PS II M	28	37.8378	46	62.1622	0	5.45675	9.8085
Ocimumbasilicum	Eudicot	84	2955.89	266.031	hypothetical chloroplast RF21	3.16983	Cyt b6/f sVIII	12.047	rpL32	4.024	PS II N	37	44.0476	47	55.9524	0	5.50516	9.6903
Odontellasinensis	Algae	140	3359.21	170.975	RNAPolβ	3.08276	ORF25	12.457	rpL34	3.134	PS I sVIII	52	37.1429	88	62.8571	0	5.33612	9.40035
Oedocladiumcarolinianum	Algae	83	4198.22	455.986	cell division protein	3.47845	Cyt b6/f sVI	11.725	rpL36	4.393	PS I J	36	43.3735	47	56.6265	0	5.60031	9.67006
Oedogoniumcardiacum	Algae	99	4607.47	436.538	cell division protein	3.46442	Cyt b6/f sVI	11.725	rpL36	4.393	PS I J	34	34.3434	65	65.6566	0	5.57091	9.32582
Oenotheraargillicola	Eudicot	84	3075.7	286.951	hypothetical chloroplast RF1	3.16983	Cyt b6/f sVIII	12.354	rps18	3.961	PS II L	42	50	42	50	0	5.44336	9.85426
Oenotherabiennis	Eudicot	84	3050.86	282.011	hypothetical chloroplast RF1	3.16983	Cyt b6/f sVIII	12.296	rps18	3.961	PS II L	42	50	42	50	0	5.4676	9.85079
Oenotheraelatasubsphookeri	Eudicot	84	3071.63	291.461	hypothetical chloroplast RF1	3.16983	Cyt b6/f sVIII	12.296	rps18	3.961	PS II L	42	50	42	50	0	5.46457	9.85812
Oenotheraglazioviana	Eudicot	84	3067.76	286.106	hypothetical chloroplast RF1	3.16983	Cyt b6/f sVIII	12.223	rps18	3.961	PS II L	42	50	42	50	0	5.4576	9.84348
Oenotheragrandiflora	Eudicot	84	3076.59	289.219	hypothetical chloroplast RF1	3.16983	Cyt b6/f sVIII	12.223	rps18	3.961	PS II L	42	50	42	50	0	5.45517	9.83964
Oenotheraoakesiana	Eudicot	84	3038.58	278.693	hypothetical chloroplast RF1	3.16983	Cyt b6/f sVIII	12.354	rps18	3.961	PS II L	42	50	42	50	0	5.4939	9.85317
Oenotheraparviflora	Eudicot	84	3036.75	278.879	hypothetical chloroplast RF1	3.16983	Cyt b6/f sVIII	12.354	rps18	3.961	PS II L	42	50	42	50	0	5.49571	9.85317
Oenotheravillaricae	Eudicot	87	3186.36	283.729	hypothetical chloroplast RF1	3.16983	Cyt b6/f sVIII	12.296	rps18	3.961	PS II L	43	49.4253	44	50.5747	0	5.517	9.86645
Oldeaniaalpina	Monocot	83	2245.03	174.473	RNAPolβ	3.16983	Cyt b6/f sVIII	11.945	rpL36	4.024	PS II N	37	44.5783	46	55.4217	0	5.49908	9.86983
Oldeaniacfmadagascariensis	Monocot	83	2244.69	172.547	RNAPolβ	3.16983	Cyt b6/f sVIII	11.945	rpL36	4.024	PS II N	38	45.7831	45	54.2169	0	5.53489	9.93949
Oldeaniahumbertii	Monocot	83	2244.32	172.494	RNAPolβ	3.16983	Cyt b6/f sVIII	11.945	rpL36	4.024	PS II N	38	45.7831	45	54.2169	0	5.53221	9.9258
Oldeaniaibityensis	Monocot	83	2245.44	172.52	RNAPolβ	3.16983	Cyt b6/f sVIII	11.945	rpL36	4.024	PS II N	38	45.7831	45	54.2169	0	5.53421	9.94113
Oldeaniaitremoensis	Monocot	83	2244.25	172.508	RNAPolβ	3.16983	Cyt b6/f sVIII	11.945	rpL36	4.024	PS II N	38	45.7831	45	54.2169	0	5.52653	9.93884
Oleaeuropaea	Monocot	86	3008.46	266.476	hypothetical chloroplast RF21	3.16983	Cyt b6/f sVIII	12.047	rps11	4.024	PS II N	37	43.0233	49	56.9767	0	5.53524	9.62263
Oleaexasperata	Monocot	88	3018.75	252.973	hypothetical chloroplast RF21	3.16983	Cyt b6/f sVIII	12.047	rps11	4.024	PS II N	37	42.0455	51	57.9545	0	5.53438	9.65284
Oleawoodiana	Monocot	85	2982.52	252.973	hypothetical chloroplast RF21	3.16983	Cyt b6/f sVIII	12.047	rps11	4.024	PS II N	37	43.5294	48	56.4706	0	5.53951	9.56998
Oligostachyumshiuyingianum	Monocot	82	2226.62	174.326	RNAPolβ	3.16983	Cyt b6/f sVIII	11.945	rpL36	4.024	PS II N	38	46.3415	44	53.6585	0	5.52384	9.90218
Olimarabidopsispumila	Eudicot	85	2985.47	269.254	hypothetical chloroplast RF21	3.16983	Cyt b6/f sVIII	12.091	rps11	4.024	PS II N	39	45.8824	46	54.1176	0	5.64741	9.75826
Olmecareflexa	Monocot	83	2229.42	166.829	RNAPolβ	3.16983	Cyt b6/f sVIII	11.989	rpL20	4.024	PS II N	38	45.7831	45	54.2169	0	5.56376	9.95156
Oltmannsiellopsisviridis	Algae	93	2861.49	257.727	cell division protein	3.30124	Cyt b6/f sVI	11.74	rpL20	3.465	hypothetical chloroplast protein RF12	39	41.9355	54	58.0645	0	5.20415	9.36702
Olyralatifolia	Monocot	80	2128.98	172.375	RNAPolβ	3.16983	Cyt b6/f sVIII	11.989	rpL20	4.024	PS II N	38	47.5	42	52.5	0	5.57871	9.91014
OncidiumGower	Monocot	74	2329.16	260.611	conserved hypothetical protein ycf2	3.39618	Cyt b6/f sVI	11.945	rpL20	3.834	PS II M	29	39.1892	45	60.8108	0	5.56669	9.83411
Oncidiumsphacelatum	Monocot	75	2543.72	261.971	hypothetical chloroplast RF21	3.16983	Cyt b6/f sVIII	11.945	rpL20	4.19	PS II N	30	40	45	60	0	5.58287	9.84716
Oncinotistenuiloba	Monocot	85	2980.58	266.994	hypothetical chloroplast RF21	3.16983	Cyt b6/f sVIII	12.047	rps11	4.024	PS II N	37	43.5294	48	56.4706	0	5.48611	9.79117
Oncorachisramosa	Monocot	83	2235.55	173.511	RNAPolβ	3.18386	Cyt b6/f sVIII	11.945	rpL36	4.024	PS II N	38	45.7831	45	54.2169	0	5.51818	9.932
Oogamochlamysgigantea	Algae	81	3920.11	487.534	cell division protein	3.49247	Cyt b6/f sVI	11.637	rps18	4.037	PS I J	26	32.0988	55	67.9012	0	5.54069	9.54956
Ophidocladussimpliciusculus	Algae	203	5364.46	170.1	RNAPolβ	3.28589	Cyt b6/f sVIII	12.442	rpL34	3.681	ferredoxin	63	31.0345	140	68.9655	0	5.39854	9.08606
Ophioglossumcalifornicum	Algae	84	2679.26	268.302	hypothetical chloroplast RF21	3.17181	Cyt b6/f sVIII	11.623	rps11	3.643	PS II M	43	51.1905	41	48.8095	0	5.46212	9.61366
Opisthocentraclidemioides	Eudicot	85	3061.11	269.473	hypothetical chloroplast RF21	3.16983	Cyt b6/f sVIII	12.047	rps11	4.024	PS II N	40	47.0588	45	52.9412	0	5.5681	9.70609
Oplismenushirtellus	Eudicot	83	2234.94	174.513	RNAPolβ	3.16983	Cyt b6/f sVIII	11.945	rpL36	4.024	PS II N	38	45.7831	45	54.2169	0	5.49545	9.97036
Oresitropherupifraga	Eudicot	85	2992.06	269.232	hypothetical chloroplast RF21	3.16983	Cyt b6/f sVIII	12.076	rps11	4.024	PS II N	37	43.5294	48	56.4706	0	5.46427	9.7135
Oritrophiumperuvianum	Eudicot	85	2965.95	268.17	hypothetical chloroplast RF21	3.16983	Cyt b6/f sVIII	12.047	rpL32	4.024	PS II N	39	45.8824	46	54.1176	0	5.51374	9.85678
Orobancheaustrohispanica	Eudicot	29	744.935	205.04	hypothetical chloroplast RF21	3.90072	PS II M	12.076	rps18	4.418	acetyl-CoA carboxylase carboxyltransferase β	6	20.6897	23	79.3103	0	5.42583	10.2763
Orobanchecalifornica	Eudicot	41	1505.08	266.307	hypothetical chloroplast RF21	3.42526	PS II M	11.974	rps11	4.558	Clp protease-Like protein	9	21.9512	32	78.0488	0	5.43111	10.1381
Orobanchecrenata	Eudicot	69	1421.69	222.272	hypothetical chloroplast RF21	1.58385	rpL23	11.959	rps18	3.694	Cyt b6/f sV	16	23.1884	43	62.3188	0	4.92894	9.70237
Orobanchedensiflora	Eudicot	32	838.141	203.216	hypothetical chloroplast RF21	4.44644	rpL36	12.091	rps11	4.863	Clp protease-Like protein	8	25	24	75	0	5.415	10.2343
Orobanchegracilis	Eudicot	24	650.358	225.199	hypothetical chloroplast RF21	3.90072	PS II M	12.032	rps11	4.164	Cyt b6/f sV	3	12.5	21	87.5	0	5.17533	10.3264
Orobanchepancicii	Eudicot	32	818.943	202.18	hypothetical chloroplast RF21	4.22605	PS II L	12.062	rps11	3.935	PS II Z	11	34.375	21	65.625	0	5.39536	10.442
Oropetiumaristatum	Monocot	85	2258.49	173.469	hypothetical chloroplast RF21	3.16983	Cyt b6/f sVIII	11.945	rpL20	4.024	PS II N	37	43.5294	48	56.4706	0	5.47503	9.93315
Orthotrichumrogeri	Bryophyte	81	2665.76	277.201	hypothetical chloroplast RF21	3.3441	hypothetical chloroplast protein RF12	11.915	rps18	3.223	PS I sVIII	32	39.5062	49	60.4938	0	5.35941	9.42608
Orychophragmusdiffusus	Eudicot	85	3013.89	269.972	hypothetical chloroplast RF21	3.15581	Cyt b6/f sVIII	12.091	rps11	4.024	PS II N	39	45.8824	46	54.1176	0	5.65926	9.76554
Orychophragmushupehensis	Eudicot	85	3013.12	270.008	hypothetical chloroplast RF21	3.15581	Cyt b6/f sVIII	12.091	rps11	4.024	PS II N	38	44.7059	47	55.2941	0	5.62421	9.71202
Orychophragmustaibaiensis	Eudicot	85	3013.83	270.095	hypothetical chloroplast RF21	3.15581	Cyt b6/f sVIII	12.091	rps11	4.024	PS II N	39	45.8824	46	54.1176	0	5.65103	9.7805
Oryzaalta	Monocot	87	2282.12	173.637	RNAPolβ	3.16983	Cyt b6/f sVIII	11.989	rpL20	4.024	PS II N	38	43.6782	49	56.3218	0	5.52463	9.96227
Oryzaaustraliensis	Monocot	83	2241.37	173.115	RNAPolβ	3.16983	Cyt b6/f sVIII	11.989	rpL20	4.024	PS II N	37	44.5783	46	55.4217	0	5.52308	9.92676
Oryzabarthii	Monocot	82	2228.28	173.657	RNAPolβ	3.16983	Cyt b6/f sVIII	11.989	rpL20	4.024	PS II N	36	43.9024	46	56.0976	0	5.47783	9.79926
Oryzabrachyantha	Monocot	83	2237.95	173.148	RNAPolβ	3.16983	Cyt b6/f sVIII	11.989	rpL20	4.024	PS II N	37	44.5783	46	55.4217	0	5.51081	9.89941
Oryzacoarctata	Monocot	82	2217.31	173.814	RNAPolβ	3.16983	Cyt b6/f sVIII	11.989	rpL20	4.024	PS II N	34	41.4634	48	58.5366	0	5.48832	9.83775
Oryzaeichingeri	Monocot	87	2282.1	173.625	RNAPolβ	3.16983	Cyt b6/f sVIII	11.989	rpL20	4.024	PS II N	38	43.6782	49	56.3218	0	5.52197	9.96676
Oryzaglaberrima	Monocot	83	2231.04	168.921	RNAPolβ	3.16983	Cyt b6/f sVIII	11.989	rpL20	4.024	PS II N	38	45.7831	45	54.2169	0	5.56516	9.92811
Oryzaglumipatula	Monocot	83	2232.7	173.681	RNAPolβ	3.16983	Cyt b6/f sVIII	11.989	rpL20	4.024	PS II N	36	43.3735	47	56.6265	0	5.48578	9.77394
Oryzagrandiglumis	Monocot	87	2282.11	173.657	RNAPolβ	3.16983	Cyt b6/f sVIII	11.989	rpL20	4.024	PS II N	39	44.8276	48	55.1724	0	5.55685	9.9874
Oryzalatifolia	Monocot	87	2281.9	173.61	RNAPolβ	3.16983	Cyt b6/f sVIII	11.989	rpL20	4.024	PS II N	38	43.6782	49	56.3218	0	5.53534	9.96822
Oryzalongiglumis	Monocot	87	2269.51	173.903	RNAPolβ	3.16983	Cyt b6/f sVIII	11.989	rpL20	4.024	PS II N	38	43.6782	49	56.3218	0	5.57984	9.84645
Oryzalongistaminata	Monocot	83	2232.84	173.654	RNAPolβ	3.16983	Cyt b6/f sVIII	11.989	rpL20	4.024	PS II N	36	43.3735	47	56.6265	0	5.47644	9.77394
Oryzameridionalis	Monocot	75	2079.36	173.789	RNAPolβ	3.16983	Cyt b6/f sVIII	11.989	rpL20	4.024	PS II N	37	49.3333	38	50.6667	0	5.53549	9.82303
Oryzameyeriana	Monocot	86	2247.97	172.922	RNAPolβ	3.16983	Cyt b6/f sVIII	11.989	rpL20	4.024	PS II N	37	43.0233	49	56.9767	0	5.52946	9.87573
Oryzaminuta	Monocot	89	2262.98	127.327	RNAPolβ	3.44229	Cyt b6/f sVI	11.989	rpL20	4.024	PS II N	37	41.573	52	58.427	0	5.477	9.84596
Oryzanivara	Monocot	118	2569.76	173.741	RNAPolβ	2.53608	unnamed protein product	11.989	rpL20	3.961	unnamed protein product	47	39.8305	71	60.1695	0	5.54781	9.62358
Oryzaofficinalis	Monocot	83	2230.44	173.565	RNAPolβ	2.91748	rpL23	11.989	rpL20	4.024	PS II N	35	42.1687	48	57.8313	0	5.44426	9.85306
Oryzapunctata	Monocot	100	2367.34	173.757	RNAPolβ	2.53608	orf23	11.989	rpL20	3.961	unnamed protein product	42	42	58	58	0	5.4466	9.8141
Oryzarhizomatis	Monocot	87	2282.02	173.625	RNAPolβ	3.16983	Cyt b6/f sVIII	11.989	rpL20	4.024	PS II N	38	43.6782	49	56.3218	0	5.52332	9.95063
Oryzaridleyi	Monocot	87	2269.65	172.98	RNAPolβ	3.16983	Cyt b6/f sVIII	11.989	rpL20	4.024	PS II N	38	43.6782	49	56.3218	0	5.58418	9.87598
Oryzarufipogon	Monocot	77	2108.82	173.78	RNAPolβ	3.16983	Cyt b6/f sVIII	11.989	rpL20	4.024	PS II N	37	48.0519	40	51.9481	0	5.53708	9.8256
Oryzasativa	Monocot	100	2366.32	173.707	RNAPolβ	2.53608	orf23	11.989	rpL20	3.961	unnamed protein product	43	43	57	57	0	5.45837	9.82577
Oryzopsisasperifolia	Monocot	84	2248.69	173.796	RNAPolβ	3.16983	Cyt b6/f sVIII	12.032	rpL20	4.024	PS II N	38	45.2381	46	54.7619	0	5.54553	9.93091
Osmundariafimbriata	Algae	224	5497.92	170.411	glutamate synthase	3.25097	PS I M	12.544	rpL34	3.287	PS I sVIII	71	31.6964	152	67.8571	1	5.32604	9.11829
Osmundastrumcinnamomeum	Pteridophyte	85	2739.37	272.94	hypothetical chloroplast RF21	3.00862	Cyt b6/f sVIII	12.208	rpL36	3.223	PS I sVIII	36	42.3529	49	57.6471	0	5.44517	9.57596
Ostericumgrosseserratum	Eudicot	83	2686.09	247.804	hypothetical chloroplast RF21	3.16983	Cyt b6/f sVIII	12.208	rps11	4.024	PS II N	37	44.5783	46	55.4217	0	5.63246	9.89122
Ostreococcustauri	Algae	61	1703.31	144.87	ORF1260	3.291	hypothetical chloroplast protein RF12	11.871	rpL20	4.139	PS II N	27	44.2623	34	55.7377	0	5.49433	9.617
Ostryarehderiana	Eudicot	85	2995.74	267.817	hypothetical chloroplast RF21	2.03142	Ycf15	12.047	rps11	4.024	PS II N	36	42.3529	49	57.6471	0	5.38853	9.51745
Ostryatrichocarpa	Eudicot	85	2993.04	267.817	hypothetical chloroplast RF21	2.03142	Ycf15	12.047	rps11	4.024	PS II N	36	42.3529	49	57.6471	0	5.39206	9.52641
Osyrisalba	Eudicot	74	2553.4	268.908	hypothetical chloroplast RF21	3.16881	Cyt b6/f sVIII	11.901	rpL20	4.024	PS II N	32	43.2432	42	56.7568	0	5.73888	9.86457
Otachyriumversicolor	Monocot	83	2233.24	171.923	RNAPolβ	3.16983	Cyt b6/f sVIII	11.959	rpL20	4.024	PS II N	38	45.7831	45	54.2169	0	5.54389	9.942
Otateaacuminata	Monocot	83	2237.5	173.297	RNAPolβ	3.16983	Cyt b6/f sVIII	11.989	rpL20	4.024	PS II N	38	45.7831	45	54.2169	0	5.54424	9.95116
Otateaglauca	Monocot	84	2258.34	173.224	RNAPolβ	3.16983	Cyt b6/f sVIII	11.989	rpL20	4.024	PS II N	38	45.2381	48	57.1429	0	5.53489	9.95761
Oxychlorisscariosa	Monocot	85	2262.38	174.566	RNAPolβ	3.16983	Cyt b6/f sVIII	11.959	rps18	4.024	PS II N	38	44.7059	47	55.2941	0	5.5055	10.0146
Oxyriasinensis	Monocot	83	3136.76	246.188	hypothetical chloroplast RF21	3.16983	Cyt b6/f sVIII	12.018	rpL32	4.024	PS II N	38	45.7831	45	54.2169	0	5.69824	9.85504
Oziroebiflora	Monocot	86	2990.9	265.089	hypothetical chloroplast RF21	3.16983	Cyt b6/f sVIII	12.091	rps11	3.846	NADH-plastoquinone oxidoreductase subunit 6	37	43.0233	49	56.9767	0	5.48086	9.71508
Pabiasigniensis	Algae	80	2703.65	239.462	RNAPolβ	3.36615	PS I M	11.871	rpL20	3.363	PS I sVIII	35	43.75	45	56.25	0	5.52123	9.55987
Pachycladoncheesemanii	Eudicot	85	3015.56	269.197	hypothetical chloroplast RF21	3.16983	Cyt b6/f sVIII	12.091	rps11	4.024	PS II N	39	45.8824	46	54.1176	0	5.60026	9.76052
Pachycladonenysii	Eudicot	84	2995.69	269.377	hypothetical chloroplast RF21	3.16983	Cyt b6/f sVIII	12.091	rps11	4.024	PS II N	37	44.0476	47	55.9524	0	5.63446	9.71862
Pachyrhizuserosus	Eudicot	83	2967.74	270.316	hypothetical chloroplast RF21	3.15581	Cyt b6/f sVIII	12.003	rps11	4.024	PS II N	41	49.3976	42	50.6024	0	5.6532	9.7935
Pachysandraterminalis	Eudicot	88	3022.75	265.095	hypothetical chloroplast RF21	3.16983	Cyt b6/f sVIII	12.442	rpL32	4.024	PS II N	41	46.5909	47	53.4091	0	5.61727	9.80328
Paeoniabrownii	Eudicot	83	2910.82	251.026	hypothetical chloroplast RF21	3.43126	Cyt b6/f sVI	12.018	rps11	4.024	PS II N	38	45.7831	45	54.2169	0	5.54658	9.60238
Paeoniadelavayi	Eudicot	85	2936.81	250.815	hypothetical chloroplast RF21	3.16983	Cyt b6/f sVIII	12.018	rps11	4.024	PS II N	37	43.5294	48	56.4706	0	5.37557	9.43825
Paeonialudlowii	Eudicot	87	2957.63	250.788	hypothetical chloroplast RF21	3.16983	Cyt b6/f sVIII	12.018	rps11	4.024	PS II N	38	43.6782	49	56.3218	0	5.41595	9.47863
Paeoniaobovata	Eudicot	83	2907.71	250.227	hypothetical chloroplast RF21	3.41921	Cyt b6/f sVI	12.018	rps11	4.024	PS II N	37	44.5783	46	55.4217	0	5.48819	9.56143
Paeoniaostii	Eudicot	84	2925.37	250.828	hypothetical chloroplast RF21	3.16983	Cyt b6/f sVIII	12.018	rps11	4.024	PS II N	35	41.6667	49	58.3333	0	5.44897	9.4279
Paeoniarockii	Eudicot	83	2913.72	250.828	hypothetical chloroplast RF21	3.41921	Cyt b6/f sVI	12.018	rps11	4.024	PS II N	36	43.3735	47	56.6265	0	5.52006	9.50317
Paeoniasuffruticosa	Eudicot	83	2906.48	250.828	hypothetical chloroplast RF21	3.41921	Cyt b6/f sVI	12.018	rps11	4.024	PS II N	37	44.5783	46	55.4217	0	5.51741	9.55633
Paeoniaveitchii	Eudicot	84	2930.05	250.837	hypothetical chloroplast RF21	3.16983	Cyt b6/f sVIII	12.018	rps11	4.024	PS II N	36	42.8571	48	57.1429	0	5.48681	9.53642
Palmariapalmata	Algae	204	5631.68	169.075	glutamate synthase	3.1878	PS I M	12.793	rpL34	3.287	PS I M	93	45.5882	111	54.4118	0	5.28055	9.10374
Palmophyllumcrassum	Algae	86	2358.04	147.688	RNAPolβ	3.15377	Cyt b6/f sVIII	11.725	rpL36	3.706	PS II N	31	36.0465	55	63.9535	0	5.55303	9.33836
Panaxginseng	Eudicot	87	2977.91	247.038	hypothetical chloroplast RF21	3.16983	Cyt b6/f sVIII	12.047	rps11	4.024	PS II N	41	47.1264	46	52.8736	0	5.60356	9.84985
Panaxjaponicus	Eudicot	87	3023.47	247.007	hypothetical chloroplast RF21	3.16983	Cyt b6/f sVIII	12.047	rps11	4.024	PS II N	41	47.1264	46	52.8736	0	5.60505	9.7735
Panaxnotoginseng	Eudicot	87	2980.32	248.235	hypothetical chloroplast RF21	3.16983	Cyt b6/f sVIII	12.047	rps11	4.024	PS II N	41	47.1264	46	52.8736	0	5.59949	9.8575
Panaxquinquefolius	Eudicot	85	3004.24	247.096	hypothetical chloroplast RF21	3.16983	Cyt b6/f sVIII	12.047	rps11	4.024	PS II N	39	45.8824	46	54.1176	0	5.59518	9.75602
Panaxstipuleanatus	Eudicot	86	3005.77	246.359	hypothetical chloroplast RF21	3.16983	Cyt b6/f sVIII	12.047	rps11	4.024	PS II N	38	44.186	48	55.814	0	5.559	9.78077
Panaxtrifolius	Eudicot	86	2994.02	247.364	hypothetical chloroplast RF21	3.16983	Cyt b6/f sVIII	12.047	rps11	4.024	PS II N	38	44.186	48	55.814	0	5.56955	9.74485
Panaxvietnamensis	Eudicot	87	3013.24	246.379	hypothetical chloroplast RF21	3.16983	Cyt b6/f sVIII	12.047	rps11	4.024	PS II N	41	47.1264	46	52.8736	0	5.59793	9.77515
Panicumcapillare	Monocot	83	2236.03	175.61	RNAPolβ	3.16983	Cyt b6/f sVIII	11.945	rpL36	4.024	PS II N	38	45.7831	45	54.2169	0	5.48574	9.93136
Panicumlycopodioides	Monocot	82	2221.55	174.704	RNAPolβ	3.18386	Cyt b6/f sVIII	11.945	rpL36	4.024	PS II N	37	45.122	45	54.878	0	5.47468	9.87096
Panicummiliaceum	Monocot	87	2285.59	175.325	RNAPolβ	3.16983	Cyt b6/f sVIII	11.945	rpL36	4.024	PS II N	38	43.6782	49	56.3218	0	5.43332	9.90135
Panicumpygmaeum	Monocot	82	2224.47	176.326	RNAPolβ	3.16983	Cyt b6/f sVIII	11.945	rpL36	4.024	PS II N	38	46.3415	44	53.6585	0	5.48739	9.92948
[truncated: 892 more rows]
