# Supplementary material for: Decoding the Virtual 2D Map of the Chloroplast Proteomes
Source: Biol Proced Online. 2022 Dec 13;24:23. doi: 10.1186/s12575-022-00186-8 (PMC9749319; doi:10.1186/s12575-022-00186-8)
Supplement: Supplementary file 7 — Additional file 7: Supplementary file 6. Species-wise amino acid composition of chloroplast proteomes. [file 12575_2022_186_MOESM7_ESM.xlsx]

## Sheet: Sheet1
Supplementary file 6. Species-wise amino acid composition of chloroplast proteomes.
Species name	Classification	No of Sequences	Ala	Cys	Asp	Glu	Phe	Gly	His	Ile	Lys	Leu	Met	Asn	Pro	Gln	Arg	Ser	Thr	Val	Trp	Tyr	Xaa	B	J	Z	Total amino acids
Abeliophyllumdistichum	Eudicot	87	1387	293	1080	1377	1480	1798	627	2233	1408	2784	637	1275	1125	949	1630	2061	1338	1415	468	970					26335
Abelmoschusesculentus	Eudicot	87	1440	307	1093	1391	1497	1847	648	2309	1441	2801	612	1298	1094	949	1631	2037	1350	1421	465	998					26629
Abieskoreana	Gymnosperm	74	1187	227	920	1116	1011	1413	495	1695	1077	2007	477	931	903	738	1333	1480	1015	1132	339	701					20197
Abiessibirica	Gymnosperm	74	1195	229	927	1121	1018	1414	498	1699	1075	2014	477	933	907	741	1334	1484	1021	1135	340	700					20262
Acaciadealbata	Eudicot	91	1495	364	1245	1640	1708	1888	653	2651	1658	3118	704	1441	1177	1040	1726	2339	1426	1512	523	1115					29423
Acacialigulata	Eudicot	89	1480	361	1226	1623	1714	1855	656	2611	1703	3099	702	1448	1190	1030	1703	2291	1427	1504	537	1120					29280
Acanthoceraszachariasii	Alage	135	1885	245	1296	1803	1468	1985	483	3003	2298	3321	592	1837	1121	1192	1458	2028	1757	1751	359	1021					30903
Acerbuergerianum	Eudicot	88	1412	295	1068	1378	1564	1831	662	2236	1443	2811	618	1283	1112	942	1619	2074	1333	1456	456	958					26551
Acerdavidii	Eudicot	86	1408	291	1061	1339	1528	1816	657	2215	1419	2763	606	1258	1090	926	1594	2035	1305	1433	451	936					26131
Acergriseum	Eudicot	86	1409	290	1060	1341	1524	1813	655	2210	1409	2748	606	1254	1096	926	1600	2034	1298	1439	447	934					26093
Acermiaotaiense	Eudicot	89	1425	305	1085	1380	1562	1842	661	2264	1451	2830	628	1291	1127	949	1635	2080	1348	1459	459	967					26748
Acermorrisonense	Eudicot	86	1389	292	1060	1335	1530	1816	662	2219	1427	2755	604	1249	1091	923	1592	2035	1306	1444	450	936					26115
Acidosasapurpurea	Monocot	82	1243	214	717	1047	1099	1484	454	1620	1020	2123	470	781	851	660	1222	1425	1064	1166	345	716					19721
Acerpalmatum	Eudicot	89	1411	295	1067	1380	1573	1824	670	2247	1440	2809	621	1284	1108	943	1609	2075	1335	1445	458	956					26550
Acertruncatum	Eudicot	89	1426	305	1086	1381	1562	1840	664	2264	1450	2829	628	1289	1126	951	1632	2081	1346	1461	459	968					26748
Achlystriphylla	Eudicot	82	1284	291	958	1216	1298	1655	564	1994	1122	2468	573	1109	1022	824	1435	1863	1205	1333	402	861	2				23479
Achyrachaenamollis	Eudicot	83	1389	281	1006	1226	1388	1721	582	2075	1226	2610	591	1129	1034	866	1482	1878	1238	1347	427	909					24405
Acioaguianensis	Eudicot	83	1399	295	1068	1371	1535	1758	625	2303	1436	2764	598	1290	1051	924	1580	2025	1304	1373	459	970					26128
Acnistusarborescens	Eudicot	84	1342	287	1049	1344	1450	1715	596	2184	1390	2761	602	1266	1073	929	1550	2017	1314	1381	467	932					25649
AcnistusarborescensIochromacyaneum	Eudicot	83	1320	277	1045	1336	1425	1703	596	2135	1382	2692	584	1243	1062	916	1541	1979	1284	1365	468	922					25275
Acoelorraphewrightii	Monocot	86	1348	320	1097	1409	1497	1768	647	2307	1396	2702	631	1268	1083	932	1640	2106	1371	1440	447	996					26405
Aconitumangustius	Eudicot	82	1384	304	1063	1335	1401	1776	666	2188	1335	2668	634	1256	1105	899	1581	2000	1321	1404	462	936					25718
Aconitumaustrokoreense	Eudicot	85	1382	300	1085	1332	1410	1783	659	2190	1329	2689	623	1242	1106	898	1598	1971	1342	1417	466	948					25770
Aconitumcarmichaelii	Eudicot	84	1394	307	1106	1366	1455	1792	670	2225	1370	2740	631	1273	1126	915	1616	2024	1360	1438	470	967					26245
Aconitumchiisanense	Eudicot	85	1386	301	1090	1343	1415	1783	670	2187	1334	2698	625	1249	1117	900	1579	1971	1334	1425	466	945					25818
Aconitumciliare	Eudicot	85	1395	303	1096	1347	1429	1782	669	2209	1350	2716	626	1262	1125	911	1597	1999	1344	1422	475	953					26010
Aconitumcoreanum	Eudicot	86	1393	304	1101	1355	1436	1798	674	2215	1357	2714	631	1261	1130	907	1599	1990	1341	1436	474	956					26072
Aconitumfinetianum	Eudicot	82	1386	304	1064	1334	1401	1777	666	2189	1338	2670	637	1258	1107	899	1581	2002	1319	1402	462	937					25733
Aconitumkusnezoffii	Eudicot	85	1395	303	1096	1347	1429	1782	668	2208	1350	2716	626	1262	1125	911	1598	1999	1344	1423	475	953					26010
Aconitumlongecassidatum	Eudicot	87	1405	315	1092	1377	1461	1806	685	2241	1383	2754	644	1289	1141	917	1614	2031	1361	1438	477	972					26403
Aconitummonanthum	Eudicot	85	1388	301	1096	1347	1428	1792	671	2209	1349	2715	627	1262	1124	906	1596	1995	1341	1429	469	955					26000
Aconitumpseudolaeve	Eudicot	87	1405	315	1090	1376	1456	1806	685	2240	1382	2757	643	1289	1140	915	1610	2024	1357	1438	477	969					26374
Aconitumsinomontanum	Eudicot	82	1385	305	1064	1334	1403	1778	666	2188	1335	2666	633	1258	1106	895	1581	2003	1319	1408	461	935					25723
Acorusamericanus	Monocot	84	1404	290	1083	1348	1398	1747	611	2101	1316	2688	593	1163	1084	897	1570	1977	1319	1423	445	916					25373
Acoruscalamus	Monocot	84	1407	295	1088	1358	1405	1756	611	2109	1330	2691	607	1168	1087	899	1581	1986	1320	1429	447	920					25494
Acorusgramineus	Monocot	84	1393	289	1087	1338	1400	1746	610	2091	1320	2700	595	1160	1086	895	1586	1983	1323	1434	446	918					25400
Acrocomiaaculeata	Monocot	86	1352	323	1095	1405	1482	1775	648	2308	1380	2690	630	1265	1089	933	1636	2111	1361	1445	447	983					26358
Acrosoriumciliolatum	Monocot	206	2529	472	1967	2482	2318	2761	838	5783	3952	5100	967	3622	1530	1841	1882	3317	2358	2248	471	2127					48565
Actinidiaarguta	Eudicot	84	1328	260	912	1173	1343	1603	550	1946	1134	2477	550	1018	1006	805	1341	1751	1186	1284	405	868					22940
Actinidiachinensis	Eudicot	83	1385	274	1039	1348	1531	1677	584	2155	1509	2763	577	1186	1097	912	1506	1907	1302	1395	455	973					25575
Actinidiadeliciosa	Eudicot	83	1386	274	1042	1349	1531	1677	585	2158	1507	2764	579	1188	1096	913	1504	1908	1306	1392	455	973					25587
Actinidiaeriantha	Eudicot	84	1330	262	919	1172	1341	1603	551	1946	1137	2479	549	1019	1004	801	1333	1759	1188	1284	405	857					22939
Actinidiakolomikta	Eudicot	84	1330	266	922	1179	1342	1606	555	1955	1140	2489	551	1020	999	798	1352	1761	1182	1292	407	861					23007
Actinidiapolygama	Eudicot	83	1384	274	1022	1342	1531	1678	592	2155	1503	2767	577	1189	1090	911	1512	1894	1291	1394	455	966					25527
Actinidiatetramera	Eudicot	83	1372	284	1046	1352	1518	1669	588	2157	1511	2768	571	1207	1121	916	1498	1894	1293	1400	454	980					25599
Actinocyclussubtilis	Eudicot	138	1875	256	1280	1815	1520	2021	466	3028	2335	3427	605	1891	1131	1193	1444	2037	1785	1701	372	1106					31288
Adenantheramicrosperma	Eudicot	83	1377	311	1056	1355	1483	1753	620	2293	1403	2731	611	1267	1059	918	1573	2016	1289	1385	457	968					25925
Adenocalymmaacutissimum	Eudicot	86	1479	297	1198	1546	1578	1955	687	2316	1550	2917	651	1356	1238	966	1724	2196	1383	1456	471	959					27923
Adenocalymmaallamandiflorum	Eudicot	85	1457	314	1190	1556	1592	1827	658	2287	1569	2902	670	1326	1197	973	1702	2167	1376	1457	480	960					27660
Adenocalymmaaurantiacum	Eudicot	85	1470	306	1196	1565	1569	1839	658	2290	1580	2928	657	1312	1210	966	1729	2166	1385	1458	478	960					27722
Adenocalymmabiternatum	Eudicot	84	1447	309	1157	1521	1563	1796	651	2266	1536	2872	661	1320	1193	965	1677	2126	1345	1436	470	949					27260
Adenocalymmabracteatum	Eudicot	85	1469	303	1255	1569	1576	1863	658	2286	1603	2935	663	1317	1214	981	1732	2190	1412	1462	477	958					27923
Adenocalymmacristicalyx	Eudicot	85	1464	308	1208	1521	1583	1795	652	2282	1549	2909	670	1329	1191	955	1710	2171	1377	1459	490	958					27581
Adenocalymmadivaricatum	Eudicot	87	1496	310	1233	1592	1585	1844	666	2303	1607	2953	672	1325	1237	988	1763	2192	1406	1487	477	971					28107
Adenocalymmahatschbachii	Eudicot	85	1475	302	1188	1568	1581	1864	662	2293	1576	2946	657	1314	1207	974	1730	2172	1401	1462	478	963					27813
Adenocalymmamarginatum	Eudicot	85	1481	314	1175	1550	1578	1831	653	2281	1546	2947	655	1345	1210	958	1714	2157	1383	1461	471	977					27687
Adenocalymmanodosum	Eudicot	83	1451	309	1205	1569	1587	1808	651	2278	1518	2885	669	1318	1213	968	1680	2137	1356	1427	474	950					27453
Adenocalymmapedunculatum	Eudicot	85	1459	312	1217	1568	1575	1811	657	2297	1553	2935	663	1336	1211	966	1722	2182	1387	1468	479	956					27754
Adenocalymmaperegrinum	Eudicot	84	1479	318	1169	1615	1574	1822	650	2269	1564	2900	669	1345	1205	985	1690	2163	1366	1470	480	959					27692
Adenocalymmasubspicatum	Eudicot	84	1454	301	1172	1562	1559	1822	647	2279	1548	2882	661	1314	1205	963	1698	2147	1354	1446	474	954					27442
Adenocalymmatrifoliatum	Eudicot	85	1474	304	1197	1594	1581	1857	664	2302	1574	2939	656	1314	1214	970	1727	2189	1397	1465	478	962					27858
Adenolobusgaripensis	Eudicot	83	1356	300	1024	1350	1487	1749	609	2302	1387	2722	595	1269	1057	895	1580	2039	1275	1395	457	969					25817
Adenophoradivaricata	Eudicot	81	1439	272	1037	1503	1451	1619	533	2032	1625	2792	543	1179	1111	921	1577	1769	1251	1429	467	883					25433
Adenophoraerecta	Eudicot	82	1411	270	1043	1442	1447	1643	527	2043	1607	2829	552	1129	1102	932	1611	1748	1258	1410	468	878					25350
Adenophoraremotiflora	Eudicot	82	1405	273	1036	1412	1458	1636	527	2030	1609	2836	550	1137	1094	934	1631	1747	1258	1419	470	870					25332
Adenophorastricta	Eudicot	74	1310	233	892	1240	1263	1455	480	1766	1322	2403	473	1012	950	799	1341	1560	1107	1251	409	760					22026
Adiantumcapillusveneris	Pteridophyte	88	1682	341	1090	1403	1421	1897	555	1946	1346	2846	549	1204	1148	826	1731	2214	1374	1569	435	915					26492
Adiantumshastense	Pteridophyte	88	1763	322	1118	1463	1355	1964	578	1878	1226	2791	552	1153	1240	816	1840	2291	1354	1658	431	887					26680
Adinandraangustifolia	Pteridophyte	87	1406	289	1107	1366	1499	1792	633	2295	1418	2765	643	1297	1102	941	1621	2073	1334	1412	478	984					26455
Adinandramillettii	Eudicot	87	1404	289	1107	1365	1495	1793	633	2294	1418	2769	644	1296	1102	941	1621	2073	1337	1412	478	984					26455
Adoxamoschatellina	Eudicot	81	1295	267	972	1186	1281	1629	568	1940	1101	2495	547	1078	988	830	1420	1851	1189	1285	401	817					23140
Aegilopsbicornis	Monocot	82	1232	213	699	1034	1108	1455	437	1598	1011	2112	461	778	835	651	1180	1417	1051	1150	346	711					19479
Aegilopscylindrica	Monocot	77	1159	201	676	984	1066	1353	414	1518	911	2006	418	728	797	625	1107	1341	986	1079	333	680					18382
Aegilopsgeniculata	Monocot	79	1138	204	669	975	1064	1366	420	1510	935	1993	425	734	805	601	1113	1331	987	1081	338	675					18364
Aegilopskotschyi	Monocot	82	1232	213	699	1034	1108	1455	437	1598	1011	2112	461	778	835	651	1180	1417	1051	1150	346	711					19479
Aegilopslongissima	Monocot	82	1231	213	699	1034	1108	1455	437	1598	1011	2111	461	778	835	651	1180	1417	1052	1150	346	712					19479
Aegilopssearsii	Monocot	82	1232	213	699	1034	1107	1455	437	1598	1011	2112	461	778	835	651	1180	1417	1051	1150	346	712					19479
Aegilopssharonensis	Monocot	82	1232	213	699	1034	1107	1455	437	1598	1011	2112	461	778	835	651	1180	1417	1051	1150	346	712					19479
Aegilopsspeltoides	Monocot	77	1175	205	688	987	1063	1388	426	1540	933	2020	424	743	817	628	1133	1355	1003	1089	337	687					18641
Aegilopstauschii	Monocot	80	1196	208	702	1010	1089	1422	434	1576	961	2074	435	755	833	644	1170	1397	1025	1123	338	704					19096
Aesculuswangii	Eudicot	84	1363	293	1051	1331	1537	1782	636	2206	1408	2732	598	1258	1080	937	1569	2031	1306	1412	455	935					25920
Aethionemaarabicum	Eudicot	83	1353	307	1029	1356	1569	1738	604	2225	1464	2746	589	1258	1047	935	1545	2008	1319	1391	447	962					25892
Aethionemacordifolium	Eudicot	84	1361	309	1033	1356	1566	1753	609	2245	1479	2768	595	1276	1055	937	1566	2021	1328	1402	445	969					26073
Aethionemagrandiflorum	Eudicot	84	1364	312	1030	1365	1556	1748	605	2250	1476	2757	589	1281	1058	950	1566	2026	1326	1401	451	965					26076
Afrolicaniaelaeosperma	Eudicot	83	1400	295	1065	1371	1537	1765	630	2291	1437	2770	602	1291	1048	926	1587	2031	1306	1372	459	969					26152
Agapanthuscoddii	Monocot	86	1384	314	1085	1387	1500	1786	653	2308	1410	2716	622	1234	1079	921	1604	2074	1344	1407	452	975					26255
Agathisdammara	Gymnosperm	81	1453	270	1100	1561	1340	1601	510	2065	1434	2587	605	1066	1036	870	1405	1681	1246	1339	448	885					24502
Agaveamericana	Monocot	83	1330	294	1067	1345	1428	1720	633	2182	1336	2613	587	1209	1065	902	1564	1992	1296	1373	451	932					25319
Agaveattenuata	Monocot	86	1403	312	1095	1396	1490	1792	650	2284	1394	2717	626	1249	1098	932	1637	2070	1363	1432	463	966					26369
Ageratinaadenophora	Eudicot	87	1394	280	1004	1238	1372	1716	593	2053	1208	2618	601	1141	1031	875	1506	1900	1248	1360	427	900					24465
Agrostemmagithago	Eudicot	81	1381	296	1028	1300	1484	1713	577	2207	1399	2742	588	1237	1050	911	1471	1890	1314	1345	422	953					25308
Agrostisgigantea	Eudicot	84	1262	216	714	1031	1090	1487	449	1636	1039	2142	463	791	867	680	1229	1403	1083	1176	343	721					19822
Agrostisstolonifera	Eudicot	85	1262	216	713	1036	1098	1498	456	1641	1048	2146	467	796	872	680	1234	1408	1081	1186	344	726					19908
Ahnfeltiaplicata	Algae	205	3075	507	2235	2794	2086	3100	927	4885	3356	5210	1042	2813	1779	2047	2337	3604	2623	2861	512	1792					49585
Ailanthusaltissima	Eudicot	88	1439	312	1098	1445	1560	1834	661	2295	1453	2869	637	1333	1116	939	1636	2074	1364	1455	486	978					26984
Ajugareptans	Eudicot	84	1384	293	1063	1343	1501	1780	610	2176	1407	2775	611	1234	1105	916	1601	2021	1321	1422	460	944					25967
Akebiaquinata	Eudicot	85	1403	310	1102	1343	1436	1817	671	2224	1335	2701	629	1242	1103	927	1628	2073	1362	1446	455	951					26158
Akebiatrifoliata	Eudicot	85	1402	309	1103	1346	1432	1820	670	2225	1337	2707	628	1242	1102	928	1630	2073	1364	1446	455	947					26166
Albiziaodoratissima	Eudicot	92	1506	366	1235	1589	1717	1926	677	2664	1732	3125	713	1458	1195	1046	1741	2293	1446	1543	524	1120					29616
Albucakirkii	Monocot	85	1414	303	1072	1387	1490	1781	648	2260	1405	2719	616	1224	1090	932	1612	2045	1352	1409	456	967					26182
Aldrovandavesiculosa	Eudicot	82	1253	230	971	1291	1239	1543	536	1998	1420	2401	500	1126	958	870	1532	1682	1151	1217	386	829					23133
Aletrisfauriei	Gymnosperm	84	1354	309	1086	1360	1459	1747	637	2247	1367	2697	625	1220	1058	931	1549	2049	1320	1381	451	956					25803
Aletrisspicata	Gymnosperm	85	1376	312	1092	1374	1456	1787	662	2274	1382	2728	630	1228	1075	929	1582	2071	1321	1394	452	959					26084
Alliumcepa	Monocot	83	1375	300	1037	1358	1498	1745	643	2297	1396	2676	609	1223	1057	914	1536	2041	1315	1379	459	960					25818
Alliumfistulosum	Monocot	86	1384	307	1054	1392	1539	1772	644	2338	1442	2737	628	1259	1073	928	1571	2071	1334	1407	466	985					26331
Alliumobliquum	Monocot	89	1403	320	1068	1423	1572	1796	667	2383	1470	2777	643	1305	1088	947	1602	2115	1372	1436	473	999					26859
Alliumprattii	Monocot	85	1248	265	897	1215	1336	1587	578	2060	1263	2348	546	1123	948	822	1399	1780	1180	1295	408	874					23172
Alliumsativum	Monocot	89	1391	324	1066	1436	1593	1791	672	2414	1485	2797	652	1312	1099	954	1618	2119	1379	1431	473	1005					27011
Alliumvictorialis	Monocot	85	1389	309	1060	1378	1527	1775	645	2307	1418	2707	625	1259	1078	936	1570	2070	1329	1415	465	984					26246
Alloeochaetenamuliensis	Monocot	83	1239	222	708	1038	1109	1479	457	1628	1031	2144	462	788	862	670	1238	1398	1075	1169	344	720					19781
Alloeochaeteoreogena	Monocot	83	1240	222	712	1030	1103	1480	456	1627	1027	2142	466	788	863	670	1236	1397	1071	1169	345	718					19762
Alloeochaeteuluguruensis	Monocot	83	1237	222	708	1036	1103	1481	454	1626	1031	2146	463	794	859	670	1239	1396	1071	1171	344	721					19772
Allomaietavillosa	Eudicot	85	1353	317	1106	1429	1570	1788	655	2335	1528	2866	638	1348	1090	963	1593	2076	1318	1416	464	1003					26856
Allosyncarpiaternata	Eudicot	85	1381	322	1081	1393	1505	1789	636	2258	1424	2808	628	1268	1089	919	1604	2069	1338	1401	473	988					26374
Alloteropsisangusta	Monocot	84	1259	224	719	1033	1108	1493	452	1661	1055	2174	456	798	851	665	1231	1425	1076	1178	350	730					19938
Alloteropsiscimicina	Monocot	83	1255	224	716	1035	1107	1487	452	1636	1024	2154	459	789	852	665	1213	1407	1064	1167	348	725					19779
Alloteropsispaniculata	Monocot	83	1256	223	715	1033	1104	1487	455	1636	1024	2158	456	787	850	663	1214	1407	1068	1167	348	726					19777
Alloteropsissemialata	Monocot	83	1250	223	711	1036	1100	1485	451	1647	1022	2160	453	789	849	663	1224	1412	1062	1164	347	722					19770
Allotropavirgata	Monocot	23	207	51	155	237	168	232	92	383	417	353	86	248	135	130	363	255	180	187	35	179					4093
Alniphyllumeberhardtii	Eudicot	89	1366	289	1086	1349	1526	1770	623	2298	1455	2786	631	1305	1118	924	1614	1995	1319	1433	483	1010					26380
Alnuscordata	Eudicot	85	1378	301	1075	1376	1488	1739	609	2323	1410	2740	610	1294	1073	924	1554	1962	1297	1401	455	981					25990
Alnusglutinosa	Eudicot	85	1396	306	1083	1379	1488	1776	618	2340	1430	2759	610	1307	1091	927	1579	1974	1307	1420	458	994					26242
Alnusincana	Eudicot	85	1379	302	1076	1373	1485	1739	609	2322	1409	2743	609	1295	1075	923	1554	1961	1296	1403	455	981					25989
Alnusjaponica	Eudicot	85	1379	301	1073	1375	1482	1736	608	2321	1406	2743	612	1293	1076	925	1559	1967	1298	1399	455	980					25988
Alnusmaximowiczii	Eudicot	85	1378	302	1073	1377	1491	1739	610	2330	1406	2731	609	1292	1076	921	1550	1969	1299	1402	456	979					25990
Alnusnitida	Eudicot	85	1377	301	1073	1379	1488	1738	610	2320	1404	2747	609	1289	1076	926	1553	1961	1296	1400	455	983					25985
Alnusorientalis	Eudicot	85	1377	301	1073	1379	1488	1738	610	2320	1404	2747	609	1289	1076	926	1553	1961	1296	1400	455	983					25985
Alnusrubra	Eudicot	85	1375	301	1076	1373	1489	1737	610	2330	1405	2744	607	1294	1075	928	1558	1960	1297	1402	452	981					25994
Alnussubcordata	Eudicot	85	1379	301	1075	1374	1486	1740	610	2321	1411	2742	609	1294	1074	924	1555	1963	1296	1403	455	980					25992
Aloemaculata	Monocot	85	1403	316	1083	1415	1534	1794	664	2293	1408	2766	639	1285	1106	924	1657	2100	1366	1434	467	981					26635
Aloevera	Monocot	85	1394	314	1078	1408	1527	1788	665	2285	1399	2765	640	1281	1098	924	1655	2092	1363	1437	465	970					26548
Alopecurusarundinaceus	Monocot	83	1261	218	709	1035	1103	1482	443	1647	1032	2129	459	789	858	671	1228	1400	1071	1153	343	718					19749
Aloysiacitrodora	Eudicot	87	1423	290	1166	1509	1499	1775	608	2082	1406	2814	639	1204	1215	934	1673	1972	1299	1441	486	930					26365
Alpiniaoxyphylla	Monocot	92	1398	322	1108	1532	1622	1809	685	2463	1571	2922	656	1360	1148	965	1699	2228	1410	1496	481	1083					27958
Alseodaphnegracilis	Magnoliids	81	1328	276	930	1214	1290	1672	596	2014	1155	2406	566	1084	988	829	1438	1839	1229	1348	408	867					23477
Alseodaphnehuanglianshanensis	Magnoliids	81	1333	275	933	1215	1290	1669	596	2011	1155	2406	567	1081	988	831	1437	1835	1227	1350	409	865					23473
Alseodaphnesemecarpifolia	Magnoliids	81	1332	276	931	1218	1291	1670	594	2017	1152	2405	567	1081	988	828	1436	1837	1226	1349	408	867					23473
Alsophilaspinulosa	Pteridophyte	89	1611	296	1120	1462	1265	1831	596	2120	1348	2747	537	1264	1220	827	1754	2335	1390	1568	432	924					26647
Althaeaofficinalis	Eudicot	83	1405	300	1078	1367	1480	1806	630	2246	1378	2756	605	1268	1074	930	1566	2017	1310	1396	451	961					26024
Alveolatasp	Protist	81	1577	289	789	938	1062	1543	459	1079	1051	2478	430	757	963	855	1322	1696	1168	1576	356	682					21070
Alyssumdesertorum	Eudicot	86	1358	305	999	1307	1533	1727	600	2184	1363	2715	590	1204	1039	903	1509	1981	1321	1400	446	945					25429
Amanaanhuiensis	Monocot	83	1368	285	983	1227	1373	1704	598	2121	1196	2536	576	1154	1022	852	1460	1913	1238	1349	421	911					24287
Amanaedulis	Monocot	83	1369	287	992	1227	1373	1698	596	2131	1192	2527	577	1157	1018	851	1466	1915	1233	1348	420	906					24283
Amanaerythronioides	Monocot	83	1367	286	982	1224	1370	1706	596	2118	1194	2528	577	1158	1019	853	1457	1914	1231	1356	422	907					24265
Amanakuocangshanica	Monocot	83	1366	286	991	1226	1372	1704	597	2125	1193	2529	577	1159	1020	852	1462	1911	1236	1351	421	907					24285
Amanawanzhensis	Monocot	81	1344	280	974	1211	1369	1667	584	2086	1167	2512	569	1138	1002	849	1419	1896	1213	1334	418	900					23932
Amaranthushypochondriacus	Eudicot	73	1175	211	704	924	990	1418	414	1622	883	1945	428	785	774	655	1114	1336	969	1086	321	682					18436
Amborellatrichopoda	Unranked	84	1406	303	1117	1388	1429	1790	675	2207	1331	2679	648	1224	1132	904	1644	2134	1328	1406	454	946					26145
Ambrosiaartemisiifolia	Eudicot	87	1431	295	1063	1361	1502	1771	616	2198	1405	2781	638	1260	1110	936	1585	1992	1305	1400	459	980					26088
Ambrosiatrifida	Eudicot	86	1416	294	1061	1354	1497	1775	604	2183	1394	2789	635	1260	1103	936	1577	1986	1295	1405	457	982					26003
Amentotaxusargotaenia	Gymnosperm	83	1438	294	1073	1488	1379	1609	544	2177	1526	2647	589	1123	1048	893	1440	1719	1232	1344	446	943					24952
Amentotaxusformosana	Gymnosperm	83	1443	295	1072	1491	1379	1613	541	2182	1524	2641	586	1123	1053	891	1444	1714	1235	1344	445	940					24956
Ammophilabreviligulata	Monocot	84	1258	216	718	1038	1088	1487	449	1633	1036	2143	464	790	869	680	1234	1402	1084	1183	343	725					19840
Ammopiptanthusmongolicus	Eudicot	85	1374	325	1052	1370	1524	1757	625	2333	1418	2747	614	1287	1082	911	1534	2041	1315	1379	447	961					26096
Ammopiptanthusnanus	Eudicot	85	1368	325	1047	1340	1523	1750	625	2323	1412	2739	617	1275	1082	903	1515	2026	1306	1373	448	959					25956
Amomumcompactum	Monocot	87	1377	300	1067	1476	1487	1736	648	2335	1499	2733	618	1280	1093	919	1600	2062	1368	1435	452	1033					26518
Amomumkrervanh	Monocot	87	1388	309	1092	1515	1542	1772	658	2375	1504	2805	639	1308	1110	943	1657	2141	1389	1474	469	1037					27127
Ampelocalamusactinotrichus	Monocot	82	1245	221	713	1045	1105	1487	456	1619	1020	2119	473	780	850	662	1224	1421	1059	1166	347	718					19730
Ampelocalamuscalcareus	Monocot	83	1251	221	717	1050	1113	1495	469	1631	1018	2137	477	788	861	662	1229	1437	1062	1175	350	721					19864
Ampelocalamusnaibunensis	Monocot	82	1239	218	714	1044	1102	1484	453	1614	1017	2122	471	784	850	662	1219	1418	1064	1167	346	714					19702
Ampelodesmosmauritanicus	Monocot	83	1255	218	719	1038	1098	1486	450	1621	1026	2131	465	788	861	672	1233	1411	1074	1173	342	720					19781
Ampelopterisprolifera	Pteridophyte	88	1717	329	1138	1409	1391	1861	600	1934	1330	2692	506	1182	1226	846	1776	2344	1413	1648	407	889					26638
Amphicarpummuhlenbergianum	Monocot	83	1258	219	715	1039	1097	1488	446	1631	1031	2150	455	788	859	675	1235	1390	1066	1169	343	723					19777
Amphipogoncaricinus	Monocot	83	1249	219	709	1030	1100	1477	456	1621	1037	2159	463	775	868	675	1233	1397	1074	1174	345	723					19784
Amphipogonturbinatus	Monocot	83	1246	218	712	1023	1095	1478	454	1612	1018	2149	461	780	869	675	1231	1381	1075	1177	346	717					19717
Anacardiumoccidentale	Eudicot	84	1372	302	1051	1360	1526	1733	629	2193	1399	2710	602	1232	1057	926	1570	2010	1303	1408	446	929					25758
Ananascomosus	Monocot	86	1374	314	1107	1405	1473	1776	651	2288	1377	2715	636	1254	1090	941	1633	2068	1370	1445	456	1000					26373
Anaphalissinica	Eudicot	85	1412	286	1060	1340	1493	1768	598	2195	1373	2794	615	1274	1089	947	1577	2001	1289	1383	457	964					25915
Andrographispaniculata	Eudicot	87	1394	293	1043	1342	1547	1781	619	2209	1431	2782	617	1245	1107	953	1633	2049	1327	1422	468	954					26216
Andropogonabyssinicus	Monocot	83	1246	217	711	1040	1095	1491	450	1639	1023	2152	463	789	852	680	1241	1386	1071	1170	343	722					19781
Andropogonburmanicus	Monocot	83	1243	218	712	1057	1099	1490	448	1637	1028	2157	462	795	852	680	1246	1395	1080	1168	343	722					19832
Andropogonchinensis	Monocot	83	1247	217	712	1038	1100	1491	449	1636	1029	2157	463	791	853	680	1241	1390	1070	1169	343	717					19793
Andropogondistachyos	Monocot	83	1247	217	714	1040	1096	1490	451	1637	1024	2153	463	791	854	678	1242	1388	1070	1171	343	719					19788
Andropogonfastigiatus	Monocot	83	1251	215	712	1043	1102	1490	452	1636	1030	2148	463	790	852	682	1242	1392	1073	1171	342	720					19806
Andropogongerardii	Monocot	83	1248	216	713	1040	1105	1494	450	1638	1031	2149	461	793	851	680	1242	1392	1070	1173	342	718					19806
Androsacebulleyana	Eudicot	87	1414	296	1072	1397	1528	1784	623	2233	1466	2821	632	1315	1097	932	1572	2015	1322	1390	479	982	2				26372
Androsacepaxiana	Eudicot	86	1402	284	1039	1364	1492	1758	604	2209	1432	2772	616	1286	1075	916	1555	1956	1309	1392	463	966					25890
Anemarrhenaasphodeloides	Monocot	86	1406	309	1096	1398	1488	1791	656	2269	1393	2713	620	1226	1093	926	1646	2075	1358	1440	461	968					26332
Anemoclemaglaucifolium	Eudicot	94	1474	332	1168	1466	1556	1902	691	2420	1510	2855	677	1352	1184	982	1733	2152	1441	1503	494	1048					27940
Anemopaegmaacutifolium	Eudicot	98	1555	323	1282	1791	1668	1943	657	2489	1794	3105	698	1496	1303	1055	1909	2361	1463	1643	504	1051					30090
Anemopaegmaalbum	Eudicot	98	1557	320	1270	1689	1673	1942	651	2495	1809	3091	708	1497	1307	1045	1888	2345	1466	1597	500	1057					29907
Anemopaegmaarvense	Eudicot	98	1555	322	1277	1767	1668	1943	661	2488	1794	3105	698	1494	1304	1055	1900	2360	1463	1638	504	1052					30048
Anemopaegmachamberlaynii	Eudicot	98	1560	322	1266	1685	1675	1933	659	2495	1807	3084	710	1468	1303	1037	1881	2329	1472	1596	505	1058					29845
Anemopaegmafoetidum	Eudicot	98	1552	316	1268	1683	1665	1939	652	2475	1799	3097	701	1480	1303	1042	1896	2337	1467	1615	504	1057					29848
Anemopaegmaglaucum	Eudicot	98	1559	323	1280	1781	1665	1950	658	2489	1793	3111	700	1507	1302	1057	1908	2366	1463	1635	503	1051					30101
Anemopaegmaoligoneuron	Eudicot	98	1560	328	1254	1603	1647	1933	664	2477	1816	3058	713	1490	1309	1017	1920	2364	1474	1612	502	1055					29796
Anethumgraveolens	Eudicot	84	1372	272	1036	1298	1466	1739	610	2146	1374	2702	601	1218	1072	906	1544	1973	1324	1381	436	945					25415
Aneuramirabilis	Bryophyte	62	836	207	666	905	705	1096	308	1360	848	1487	361	767	637	530	1200	1194	838	843	217	541					15546
Aneurapinguis	Bryophyte	77	1198	240	871	1126	1078	1513	472	1847	1020	2095	506	926	880	689	1439	1647	1096	1165	357	749					20914
Angelesiasplendens	Eudicot	83	1402	295	1063	1374	1541	1763	629	2295	1437	2757	593	1292	1051	929	1590	2029	1293	1372	462	969					26136
Angelicaacutiloba	Eudicot	85	1327	256	942	1229	1356	1672	567	2049	1290	2548	570	1111	1013	839	1439	1790	1266	1349	408	908					23929
Angelicadahurica	Eudicot	85	1337	259	948	1218	1370	1681	564	2063	1289	2568	572	1122	1010	847	1434	1794	1275	1362	415	920					24048
Angelicagigas	Eudicot	85	1344	258	948	1233	1381	1687	569	2063	1291	2580	574	1129	1016	848	1447	1813	1277	1366	418	922					24164
Angiopterisangustifolia	Pteridophyte	88	1426	262	1017	1300	1362	1615	510	2198	1381	2765	553	1233	1038	972	1445	1852	1293	1402	431	921					24976
Angiopterisevecta	Pteridophyte	88	1401	253	949	1214	1274	1568	489	2062	1248	2583	537	1135	964	901	1333	1741	1221	1349	396	876					23494
Angophoracostata	Eudicot	85	1387	317	1080	1394	1499	1793	642	2259	1421	2798	628	1263	1094	916	1599	2069	1343	1400	472	986					26360
Angophorafloribunda	Eudicot	85	1387	317	1080	1395	1498	1793	641	2261	1420	2797	628	1264	1094	916	1599	2069	1343	1399	472	987					26360
Ankyrajudayi	Algae	69	1406	200	907	1272	1495	1427	461	1938	2178	2825	514	1817	950	1082	1215	1935	1483	1441	356	935					25837
Annesleafragrans	Pteridophyte	87	1386	288	1113	1383	1500	1794	632	2305	1420	2783	641	1299	1110	935	1612	2073	1330	1410	473	991					26478
Annonacherimola	Monocot	114	1873	377	1398	1918	1913	2365	782	2758	1988	3468	781	1394	1518	1175	2314	2567	1620	1919	592	1233					33953
Anoectochilusemeiensis	Monocot	81	1280	293	1027	1374	1559	1617	602	2225	1455	2680	629	1232	1009	874	1468	2013	1264	1320	459	926					25306
Anomochloamarantoidea	Monocot	85	1259	240	713	1003	1115	1451	453	1646	1012	2164	464	798	877	690	1198	1411	1053	1155	352	713					19767
Anthericumramosum	Monocot	82	1376	289	1123	1374	1478	1735	625	2281	1391	2703	606	1241	1088	908	1587	2029	1300	1395	448	943					25920
Anthocerosformosae	Bryophyte	92	1454	299	922	1453	1392	1664	523	2218	1524	2656	561	1219	1025	764	1306	2088	1328	1398	455	968					25217
Anthoxanthumodoratum	Monocot	83	1235	214	702	1017	1066	1444	444	1625	1035	2105	456	781	841	668	1200	1387	1070	1149	331	710					19480
Anthriscuscerefolium	Eudicot	85	1392	280	1032	1313	1489	1776	607	2183	1400	2748	605	1239	1089	911	1572	1978	1350	1405	446	993					25808
Apetahialongistigmata	Eudicot	89	1670	317	1262	1735	1680	1909	605	2391	1853	3231	643	1376	1207	1066	1909	2180	1475	1585	535	1055					29684
Aphyllanthesmonspeliensis	Monocot	85	1364	310	1068	1393	1515	1776	642	2304	1420	2688	615	1260	1080	905	1587	2042	1384	1391	462	973					26179
Aphyllorchismontana	Monocot	34	333	121	375	504	454	443	205	715	663	812	217	467	324	328	667	726	393	390	130	298		Amino acids are almost equally distributed			8565
Apiosamericana	Eudicot	82	1302	301	981	1251	1502	1644	580	2259	1369	2618	571	1213	1007	871	1388	1834	1264	1330	421	934					24640
Apludamutica	Monocot	85	1251	223	716	1034	1100	1498	449	1640	1035	2173	466	798	859	685	1247	1420	1074	1169	343	727					19907
Apophlaeasinclairii	Algae	189	2621	538	1762	2248	2088	2699	938	4595	3469	4963	937	2828	1586	2022	2057	3397	2678	2799	472	1860					46557
Apostasiaodorata	Monocot	86	1346	320	1054	1405	1568	1731	636	2330	1517	2756	641	1289	1076	934	1623	2084	1362	1379	470	998					26519
Apostasiashenzhenica	Monocot	82	1230	292	989	1291	1383	1547	594	2064	1426	2460	557	1174	984	887	1513	1866	1236	1250	419	882					24044
Apostasiawallichii	Monocot	71	1137	263	906	1215	1311	1410	553	1896	1299	2298	529	1099	898	813	1365	1756	1142	1153	399	794					22236
Apterospermaoblata	Eudicot	87	1383	291	1109	1368	1506	1789	638	2301	1446	2752	645	1300	1105	938	1594	2092	1331	1417	478	997					26480
Aquilariasinensis	Eudicot	87	1428	310	1094	1392	1560	1776	641	2233	1523	2853	624	1263	1105	957	1592	2052	1271	1386	479	1001					26540
Aquilariayunnanensis	Eudicot	87	1295	256	771	1048	1164	1597	500	1833	1006	2262	522	881	870	720	1194	1490	1086	1219	375	786					20875
Arabidopsisarenicola	Eudicot	85	1374	313	1033	1373	1589	1756	604	2261	1491	2758	595	1273	1046	937	1555	2017	1327	1409	446	974					26131
Arabidopsisarenosa	Eudicot	85	1376	311	1035	1369	1585	1754	606	2255	1495	2767	598	1274	1046	940	1555	2021	1328	1409	447	969					26140
Arabidopsiscebennensis	Eudicot	85	1372	311	1034	1371	1583	1754	607	2256	1490	2773	598	1276	1044	943	1549	2023	1330	1409	448	970					26141
Arabidopsiscroatica	Eudicot	85	1377	312	1035	1367	1588	1754	607	2262	1496	2768	594	1275	1046	936	1551	2024	1330	1405	445	967					26139
Arabidopsishalleri	Eudicot	85	1383	320	1048	1387	1618	1764	610	2297	1498	2809	607	1293	1058	946	1570	2050	1346	1415	453	976					26448
Arabidopsislyrata	Eudicot	85	1382	320	1046	1390	1621	1767	610	2298	1499	2800	607	1289	1058	948	1566	2048	1346	1416	454	981					26446
Arabidopsislyrata	Eudicot	85	1379	320	1046	1391	1621	1763	608	2297	1496	2796	604	1285	1056	943	1563	2042	1342	1416	454	979					26401
Arabidopsisneglecta	Eudicot	85	1376	311	1035	1369	1586	1754	605	2254	1495	2767	598	1273	1046	940	1556	2020	1330	1409	447	969					26140
Arabidopsispedemontana	Eudicot	85	1376	314	1032	1367	1585	1756	604	2252	1500	2772	598	1267	1045	933	1550	2023	1331	1410	448	970					26133
Arabidopsispetrogena	Eudicot	85	1376	311	1035	1369	1585	1754	605	2255	1495	2766	598	1274	1046	940	1557	2021	1328	1409	447	969					26140
Arabidopsissuecica	Eudicot	85	1377	317	1029	1373	1589	1757	607	2268	1490	2757	594	1278	1044	940	1552	2009	1340	1403	447	966					26137
Arabidopsisthaliana	Eudicot	87	1380	319	1033	1385	1595	1763	609	2277	1506	2788	599	1292	1054	950	1554	2014	1347	1405	449	972					26291
Arabidopsisumezawana	Eudicot	85	1377	312	1035	1372	1586	1754	604	2261	1492	2772	597	1276	1046	939	1556	2019	1328	1407	446	969					26148
Arabisflagellosa	Eudicot	87	1369	308	1045	1402	1623	1774	613	2307	1506	2848	602	1312	1071	942	1583	2042	1357	1403	456	975					26538
Arabishirsuta	Eudicot	86	1361	300	1031	1378	1582	1764	609	2266	1490	2802	589	1297	1058	934	1571	2011	1339	1391	449	968					26190
Arachishypogaea	Eudicot	83	1265	272	903	1210	1350	1640	565	2031	1197	2509	532	1123	995	836	1423	1784	1164	1244	411	826					23280
Araliaundulata	Eudicot	87	1378	290	1055	1347	1445	1789	608	2169	1392	2721	610	1230	1089	925	1555	2003	1367	1389	465	938					25765
Araucariaheterophylla	Gymnosperm	82	1460	275	1056	1504	1357	1602	518	2065	1424	2589	596	1079	1032	876	1442	1698	1249	1330	449	887					24488
Archibaccharisasperifolia	Eudicot	85	1422	292	1055	1333	1502	1779	603	2195	1389	2789	628	1267	1097	942	1581	1984	1307	1387	462	972					25986
Archidendronlucyi	Eudicot	92	1512	365	1214	1594	1709	1923	681	2672	1730	3125	716	1482	1178	1035	1757	2291	1447	1540	524	1121					29616
Ardisiapolysticta	Eudicot	87	1388	287	1088	1400	1532	1786	625	2257	1450	2827	635	1306	1085	926	1616	2047	1315	1414	479	981					26444
Arecavestiaria	Monocot	79	1230	278	908	1209	1291	1572	555	1997	1167	2341	553	1062	934	809	1390	1766	1182	1292	396	866					22798
Arengacaudata	Monocot	86	1343	327	1095	1410	1505	1755	644	2326	1413	2702	627	1275	1075	929	1619	2105	1364	1439	445	991					26389
Aristidapurpurea	Monocot	85	1257	227	712	1041	1090	1504	442	1640	1034	2174	464	804	869	679	1238	1419	1058	1178	343	736					19909
Aristidarufescens	Monocot	82	1238	218	706	1035	1091	1478	441	1624	1014	2147	461	790	851	670	1210	1393	1052	1163	343	722					19647
Aristidaternipes	Monocot	83	1241	220	710	1034	1088	1489	440	1631	1028	2158	460	796	860	676	1227	1398	1054	1176	344	724					19754
Aristolochiacontorta	Magnoliids	85	1427	315	1105	1364	1447	1820	647	2220	1371	2733	627	1228	1102	929	1602	2070	1340	1417	459	947					26170
Aristolochiadebilis	Magnoliids	85	1423	315	1109	1365	1446	1820	651	2212	1370	2737	633	1219	1099	920	1605	2060	1348	1416	456	950					26154
Arracaciaxanthorrhiza	Eudicot	71	1119	219	838	1063	1159	1372	485	1739	1100	2140	463	986	852	751	1210	1532	1053	1129	352	762					20324
Artemisiaannua	Eudicot	87	1414	289	1077	1333	1481	1775	615	2209	1393	2827	626	1292	1109	960	1575	2015	1302	1401	460	979					26132
Artemisiaargyi	Eudicot	84	1399	284	1066	1333	1478	1758	600	2198	1384	2801	627	1286	1097	947	1544	1995	1297	1376	461	978					25909
Artemisiacapillaris	Eudicot	88	1415	292	1070	1338	1499	1784	625	2234	1411	2860	633	1309	1118	967	1572	2036	1317	1418	460	989					26347
Artemisiafrigida	Eudicot	87	1412	288	1073	1337	1483	1777	613	2208	1392	2824	626	1293	1115	965	1568	2013	1309	1402	459	980					26137
Artemisiagmelinii	Eudicot	88	1417	293	1074	1340	1498	1789	622	2230	1404	2857	634	1305	1118	968	1577	2029	1319	1411	462	990					26337
Artemisiamontana	Eudicot	86	1408	286	1072	1335	1477	1762	610	2198	1384	2820	626	1285	1105	954	1556	2008	1298	1388	460	978					26010
Arthraxonhispidus	Monocot	82	1197	215	694	1019	1065	1428	436	1619	1012	2089	451	785	829	672	1212	1365	1052	1136	325	705					19306
Arthraxonlanceolatus	Monocot	82	1198	215	696	1020	1066	1428	437	1618	1014	2091	451	782	829	671	1212	1361	1052	1134	325	704					19304
Arthraxonmicrophyllus	Monocot	82	1200	214	694	1010	1067	1424	434	1615	1014	2091	452	783	828	665	1207	1362	1051	1138	324	707					19280
Arthraxonprionodes	Monocot	83	1241	220	709	1043	1101	1485	449	1641	1025	2151	459	797	854	680	1232	1388	1074	1165	341	722					19777
Arundinariafargesii	Monocot	83	1249	222	718	1049	1111	1501	462	1624	1021	2141	474	784	860	665	1238	1438	1065	1172	346	718					19858
Arundinariagigantea	Monocot	83	1251	218	719	1047	1099	1498	456	1627	1033	2136	471	783	860	666	1238	1423	1068	1178	346	721					19838
Arundinariatecta	Monocot	82	1227	217	715	1032	1072	1483	447	1592	1018	2089	463	769	851	660	1222	1386	1040	1172	333	705					19493
Arundinelladeppeana	Monocot	83	1252	219	711	1036	1105	1486	455	1631	1034	2140	459	784	853	674	1227	1395	1067	1177	342	722					19769
Arundodonax	Monocot	97	1293	241	744	1105	1198	1570	507	1711	1076	2318	496	862	940	716	1348	1566	1150	1229	355	753					21178
Arundoplinii	Monocot	97	1291	241	748	1108	1188	1570	505	1711	1073	2313	495	858	938	716	1338	1560	1150	1231	354	756					21144
Asarumminus	Magnoliids	7	124	15	57	107	102	115	49	146	71	186	37	88	59	72	101	142	71	110	17	58					1727
Asarumsieboldii	Magnoliids	100	1675	360	1335	1657	1731	2131	751	2684	1648	3309	774	1475	1306	1079	1927	2518	1616	1665	553	1220					31414
Asclepiasnivea	Eudicot	85	1425	294	1121	1426	1450	1802	597	2129	1441	2823	599	1269	1117	918	1617	2018	1314	1415	444	903	5				26127
Asclepiassyriaca	Eudicot	83	1362	274	1028	1318	1420	1737	583	2061	1386	2748	573	1182	1087	873	1567	1931	1265	1387	433	878					25093
Asparagopsistaxiformis	Algae	203	2812	485	2152	2557	2107	2919	986	5138	3377	5042	1027	3112	1712	2171	2080	3356	2596	2699	498	1902					48728
Asparagusofficinalis	Monocot	83	1345	273	942	1199	1311	1680	590	2014	1134	2467	568	1042	1020	813	1455	1815	1227	1316	396	874					23481
Asparagusschoberioides	Monocot	86	1395	305	1080	1389	1481	1780	654	2268	1399	2723	631	1243	1106	928	1631	2063	1358	1418	457	968					26277
Aspleniumpekinense	Pteridophyte	88	1701	350	1119	1364	1403	1849	591	1993	1413	2856	548	1270	1158	850	1684	2169	1358	1622	426	912					26636
Aspleniumprolongatum	Pteridophyte	87	1670	347	1098	1347	1397	1777	573	1939	1391	2838	538	1246	1118	842	1657	2166	1364	1583	425	906					26222
Astasialonga	Protist	46	241	150	441	537	772	469	144	1260	1473	975	198	947	292	206	431	650	410	414	80	571					10661
Asteraltaicus	Eudicot	84	1370	268	924	1214	1341	1688	539	2026	1257	2533	591	1130	1009	855	1444	1765	1218	1306	418	896					23792
Asterionellopsisglacialis	Algae	146	1952	288	1327	1877	1518	2047	503	2800	2264	3404	642	1792	1184	1214	1555	2014	1852	1869	371	1062					31535
Asterspathulifolius	Eudicot	87	1389	297	1021	1303	1488	1735	603	2170	1373	2781	627	1249	1079	918	1566	1974	1290	1364	456	972					25655
Astragalusmongholicus	Eudicot	76	1219	244	857	1135	1299	1483	490	1976	1191	2349	501	1098	893	777	1234	1619	1115	1224	371	834					21909
Astragalusnakaianus	Eudicot	75	1206	242	851	1123	1299	1476	491	1960	1193	2332	499	1081	890	771	1225	1617	1105	1215	370	833					21779
Astreblapectinata	Monocot	85	1274	217	718	1041	1105	1497	454	1652	1029	2157	465	804	873	681	1253	1418	1076	1180	348	725					19967
Astrosyneradiata	Algae	133	1632	297	1215	1658	1848	1895	688	3153	2794	3548	680	1954	1200	1094	1535	2135	1799	1588	421	1344					32478
Athyriumanisopterum	Pteridophyte	87	1753	318	1126	1436	1298	1882	607	1829	1268	2571	500	1164	1284	814	1784	2290	1409	1590	399	855					26177
Athyriumopacum	Pteridophyte	88	1772	327	1133	1432	1345	1919	613	1887	1277	2652	508	1187	1271	826	1814	2342	1440	1636	407	883					26671
Athyriumsheareri	Pteridophyte	88	1769	328	1134	1429	1338	1902	612	1912	1301	2658	513	1183	1263	836	1788	2360	1424	1613	412	874					26649
Athyriumsinense	Pteridophyte	88	1777	335	1142	1435	1337	1923	608	1887	1296	2650	505	1181	1277	832	1784	2343	1439	1629	409	877					26666
Atractylodeschinensis	Eudicot	88	1449	296	1055	1360	1522	1794	635	2223	1419	2828	638	1276	1102	943	1615	2014	1330	1431	464	997					26391
Atractylodeslancea	Eudicot	88	1449	296	1054	1360	1523	1793	637	2227	1426	2830	638	1279	1104	941	1617	2015	1331	1430	463	998					26411
Atropabelladonna	Eudicot	87	1402	302	1079	1423	1518	1837	623	2268	1448	2881	634	1339	1137	966	1621	2098	1370	1459	484	984					26873
Attheyalongicornis	Algae	134	1909	264	1296	1801	1429	1990	477	2693	2127	3275	621	1727	1133	1145	1460	1975	1724	1797	351	995					30189
Atunaracemosa	Eudicot	83	1386	290	1055	1372	1533	1745	622	2261	1412	2774	596	1281	1051	915	1563	2009	1298	1375	456	957					25951
Aureococcusanophagefferens	Algae	105	1691	222	1018	1307	1102	1723	368	1891	1453	2467	503	1088	953	907	1188	1507	1460	1626	279	729					23482
Aureoumbralagunensis	Algae	110	1708	246	1105	1432	1212	1804	407	2145	1593	2688	510	1290	1009	980	1253	1604	1513	1705	300	796					25300
Austroblechnummelanocaulon	Pteridophyte	88	1786	300	1149	1439	1313	1882	617	1895	1284	2585	510	1165	1343	832	1823	2381	1448	1647	409	876					26684
Auxenochlorellaprotothecoides	Algae	78	1310	180	853	1128	1192	1377	420	1689	1496	2246	400	1198	913	875	961	1387	1183	1261	308	735					21112
Avenasativa	Monocot	84	1255	218	708	1041	1093	1485	450	1639	1040	2146	462	799	873	671	1235	1403	1071	1175	343	723					19830
Avenasterilis	Monocot	84	1255	218	708	1041	1093	1485	450	1639	1040	2146	462	799	873	671	1235	1403	1071	1175	343	723					19830
Averrhoacarambola	Eudicot	83	1355	299	1074	1377	1512	1766	639	2303	1432	2739	616	1291	1073	919	1559	2024	1316	1373	453	971					26091
Axonopusfissifolius	Monocot	83	1251	221	714	1027	1107	1483	455	1640	1030	2140	462	780	856	671	1236	1397	1064	1156	345	714					19749
Axonopusramosus	Eudicot	82	1236	220	714	1030	1103	1473	455	1630	1017	2139	461	776	850	662	1220	1390	1060	1146	345	711					19638
Azadirachtaindica	Eudicot	86	1426	310	1068	1402	1544	1823	654	2269	1419	2811	614	1305	1091	927	1606	2059	1344	1453	463	963					26551
Aztecastermatudae	Eudicot	85	1426	291	1059	1335	1498	1778	603	2195	1389	2786	626	1270	1097	940	1582	1990	1311	1388	462	974					26000
Baccharisgenistelloides	Eudicot	84	1415	292	1054	1330	1498	1774	597	2178	1380	2785	628	1260	1089	946	1571	1989	1302	1387	460	975					25910
Baccharistricuneata	Eudicot	85	1421	293	1062	1329	1502	1777	600	2182	1389	2786	629	1259	1093	944	1576	1989	1307	1388	461	975					25962
Bambusaarnhemica	Monocot	83	1258	216	714	1019	1094	1470	455	1623	1026	2127	470	783	862	672	1240	1421	1061	1175	344	716					19746
Bambusabambos	Monocot	83	1258	216	722	1044	1095	1472	455	1624	1024	2133	470	784	863	672	1247	1424	1068	1174	344	724					19813
Bambusaemeiensis	Monocot	84	1259	218	729	1057	1112	1494	467	1628	1024	2167	477	792	873	670	1254	1456	1078	1175	346	726					20002
Bambusamultiplex	Monocot	85	1271	220	728	1054	1113	1502	469	1638	1031	2175	477	797	879	675	1268	1459	1083	1184	347	727					20097
Bambusaoldhamii	Monocot	82	1234	207	708	1019	1054	1451	440	1588	985	2066	458	760	842	646	1199	1372	1045	1144	337	693					19248
Bangiopsissubsimplex	Algae	194	2987	491	2014	2787	2243	2922	829	4719	3516	5132	983	2852	1726	2095	2270	3344	2600	2800	531	1920					48761
Banisteriopsiscaapi	Eudicot	80	1315	275	972	1234	1383	1684	586	2064	1154	2596	563	1120	1006	846	1423	1841	1182	1314	424	890					23872
Barbareaverna	Eudicot	87	1374	312	1041	1373	1570	1764	611	2267	1512	2801	603	1285	1050	949	1566	2026	1341	1420	447	970					26282
Barclayakunstleri	Nymphaeales	84	1360	281	966	1263	1278	1713	594	2019	1182	2439	587	1082	1032	812	1503	1829	1236	1386	419	896					23877
Barclayalongifolia	Nymphaeales	89	1405	316	1104	1389	1422	1794	670	2211	1319	2700	649	1229	1146	914	1659	2078	1349	1479	460	973					26266
Barklyasyringifolia	Eudicot	82	1344	286	1060	1349	1503	1702	610	2237	1403	2701	602	1240	1051	915	1527	1966	1259	1367	464	934					25520
Barnardiajaponica	Monocot	84	1393	309	1078	1380	1485	1775	642	2257	1392	2686	613	1218	1074	928	1610	2062	1349	1413	461	963					26088
Barringtoniafusicarpa	Eudicot	87	1409	293	1105	1387	1507	1785	629	2309	1422	2796	638	1297	1116	956	1616	2058	1331	1386	476	998					26514
Barringtoniaracemosa	Eudicot	87	1412	293	1111	1387	1506	1785	629	2311	1422	2796	638	1297	1116	956	1616	2060	1332	1385	476	998					26526
Bartheabarthei	Eudicot	82	1316	291	977	1230	1403	1695	616	2098	1203	2601	572	1145	1002	875	1431	1888	1203	1311	421	885					24163
Bathycoccusprasinos	Algae	53	894	104	516	715	599	896	258	684	645	1172	311	449	613	468	779	702	814	887	169	375	105				12155
Bauhiniaacuminata	Eudicot	83	1354	290	1099	1365	1469	1714	606	2297	1406	2739	597	1271	1084	908	1549	2043	1268	1404	463	947					25873
Bauhiniabinata	Eudicot	82	1332	285	1060	1337	1497	1697	599	2266	1406	2690	595	1233	1046	928	1540	1963	1257	1356	459	924					25470
Baxteriaaustralis	Monocot	86	1368	330	1096	1402	1489	1796	648	2295	1410	2717	629	1250	1084	948	1604	2084	1370	1421	441	975					26357
Berberisamurensis	Eudicot	94	1394	277	966	1192	1359	1691	585	2092	1204	2521	589	1078	1058	853	1543	1836	1264	1360	412	850					24124
Berberisbealei	Eudicot	104	1579	326	1194	1510	1640	1982	669	2402	1574	2946	697	1338	1253	993	1793	2169	1484	1585	509	1032					28675
Berberiskoreana	Eudicot	94	1386	275	970	1191	1358	1689	583	2081	1200	2511	588	1069	1062	851	1519	1824	1256	1360	412	845					24030
Berchemiaberchemiifolia	Eudicot	82	1339	285	992	1231	1384	1735	595	2077	1188	2579	561	1103	1016	849	1476	1885	1239	1341	421	894					24190
Bergbambostessellata	Monocot	82	1243	220	714	1045	1102	1488	454	1622	1019	2120	471	781	851	664	1226	1423	1059	1166	346	716					19730
Bergeniascopulosa	Eudicot	85	1414	311	1110	1378	1457	1803	642	2251	1401	2750	632	1265	1083	929	1588	2057	1358	1412	466	966					26273
Bertholletiaexcelsa	Eudicot	91	1412	309	1158	1462	1561	1832	649	2405	1506	2870	665	1349	1125	967	1621	2126	1371	1404	479	1033					27304
Bertoloniaacuminata	Eudicot	85	1361	316	1098	1430	1569	1785	661	2336	1491	2846	634	1344	1087	981	1594	2079	1322	1402	465	1003					26804
Beschorneriaseptentrionalis	Magnoliids	85	1392	310	1093	1385	1486	1784	649	2275	1386	2704	623	1239	1087	921	1628	2075	1356	1423	460	955					26231
Betulacordifolia	Eudicot	94	1407	322	1110	1445	1551	1812	644	2439	1485	2878	639	1366	1155	958	1635	2064	1360	1467	465	1037					27239
Betulanana	Eudicot	86	1392	312	1100	1428	1531	1798	633	2419	1469	2819	625	1351	1112	945	1604	2024	1336	1452	458	1025					26833
Betulaplatyphylla	Eudicot	85	1386	305	1080	1380	1488	1776	622	2361	1421	2765	612	1318	1095	932	1575	1977	1303	1421	451	1000					26268
Biddulphiabiddulphiana	Algae	132	1781	276	1241	1739	1538	1979	499	3037	2317	3314	605	1782	1161	1157	1487	1941	1754	1722	361	1102					30793
Biddulphiatridens	Algae	131	1822	269	1248	1723	1448	1948	480	2803	2193	3212	605	1696	1160	1096	1475	1871	1702	1700	350	1010					29811
Bigelowiellanatans	Protist	61	851	150	629	708	1017	1100	320	1427	1142	1712	333	1025	589	557	700	1233	891	999	244	642					16269
Bismarckianobilis	Monocot	86	1343	322	1091	1404	1498	1770	645	2293	1393	2707	631	1265	1089	932	1629	2112	1364	1448	446	984					26366
Blakeaschlimii	Eudicot	85	1354	315	1101	1440	1576	1779	657	2319	1510	2853	647	1347	1089	975	1587	2085	1324	1404	465	1001					26828
Blakiellabartsiifolia	Eudicot	85	1417	294	1056	1340	1502	1779	601	2195	1386	2783	632	1265	1095	945	1579	1992	1308	1388	462	980					25999
Bletillaochracea	Monocot	78	1173	262	954	1236	1228	1493	576	1814	1306	2232	503	1073	931	831	1457	1764	1117	1227	389	775					22341
Bletillastriata	Monocot	78	1159	267	953	1239	1222	1497	577	1845	1294	2250	507	1077	937	833	1474	1771	1122	1224	394	774					22416
Boeahygrometrica	Eudicot	85	1372	298	1088	1361	1508	1764	611	2227	1440	2827	647	1253	1075	940	1603	2113	1341	1418	465	970					26321
Boehmeriaspicata	Eudicot	100	1488	333	1148	1464	1685	1934	687	2537	1629	3024	673	1417	1181	1006	1688	2131	1502	1586	472	1089					28674
Boehmeriaumbrosa	Eudicot	101	1498	335	1154	1472	1680	1945	685	2543	1631	3041	677	1418	1182	1009	1715	2135	1513	1593	471	1100					28797
Boldiaerythrosiphon	Algae	187	2526	452	1885	2365	2054	2715	785	4830	3292	4626	904	2792	1532	1699	2000	3162	2251	2394	470	1758					44492
Bomareaedulis	Monocot	84	1399	304	1091	1379	1450	1799	647	2261	1365	2733	610	1251	1104	924	1607	2030	1352	1408	458	987					26159
Bombaxceiba	Eudicot	86	1415	303	1088	1389	1507	1818	642	2270	1403	2781	625	1275	1097	946	1598	2043	1340	1405	468	978					26391
Borassodendronmachadonis	Monocot	86	1349	328	1087	1409	1500	1773	649	2293	1407	2709	630	1258	1090	927	1634	2109	1363	1453	446	975					26389
Bostrychiamoritziana	Algae	214	2556	499	1910	2516	2326	2728	877	5049	3962	4964	974	3175	1537	1895	1871	3511	2462	2584	465	1951					47812
Bostrychiasimpliciuscula	Algae	202	2345	467	1791	2378	2268	2658	790	5194	4045	4780	879	3376	1451	1707	1774	3312	2365	2358	462	1958					46358
Bostrychiatenella	Algae	206	2451	494	1843	2440	2225	2704	846	4944	3835	4825	937	3200	1523	1800	1905	3335	2421	2588	469	1917					46702
Boswelliasacra	Eudicot	93	1419	302	1102	1394	1524	1824	655	2237	1401	2818	630	1308	1125	935	1671	2087	1364	1453	466	979					26694
Bothriochloaalta	Monocot	83	1248	219	712	1037	1100	1488	449	1630	1026	2150	460	789	854	677	1239	1393	1068	1172	342	718					19771
Botryococcusbraunii	Algae	80	1804	254	1039	1498	1480	2026	503	1576	1706	2946	507	1089	1402	1070	1542	2118	1461	1639	404	708					26772
Boulardialatisquama	Eudicot	49	384	158	413	509	676	571	294	1032	806	1170	262	649	379	372	762	895	510	495	170	470	5				10982
Boutelouacurtipendula	Monocot	85	1255	224	714	1039	1120	1504	461	1639	1040	2176	465	796	873	680	1250	1417	1078	1177	347	723					19978
Boutelouagracilis	Monocot	85	1254	226	722	1048	1128	1505	462	1647	1043	2162	471	793	878	678	1259	1422	1076	1170	347	724					20015
Boweniaserrulata	Gymnosperm	87	1555	321	1173	1530	1406	1843	651	2301	1345	2858	675	1269	1217	1001	1771	2120	1305	1470	496	975					27282
Brachiariafragrans	Monocot	82	1247	215	708	1041	1097	1480	445	1630	1014	2136	455	784	848	666	1219	1390	1062	1155	341	718					19651
Brachyelytrumaristosum	Monocot	86	1291	223	718	1030	1099	1508	458	1645	1070	2158	472	792	886	686	1268	1417	1086	1199	343	729					20078
Brachypodiumdistachyon	Monocot	82	1187	204	630	911	1036	1393	410	1514	943	1986	436	719	799	606	1128	1286	991	1085	332	652					18248
Brachypodiumhybridum	Monocot	82	1247	220	713	1022	1098	1482	440	1645	1021	2130	455	784	849	683	1221	1416	1060	1148	344	716					19694
Brachypodiumstacei	Monocot	82	1247	220	713	1022	1098	1482	440	1645	1021	2130	455	784	849	683	1221	1416	1060	1148	344	716					19694
Bracteacoccusaerius	Algae	68	1543	250	1003	1265	1484	1443	558	1823	2160	2695	581	1596	1017	1269	1386	2041	1472	1477	389	850					26302
Bracteacoccusgiganteus	Algae	78	1905	335	1262	1601	1691	1687	783	2211	2595	3057	719	1988	1248	1462	1739	2615	1804	1714	459	1186					32061
Bracteacoccusminor	Algae	69	1646	247	1070	1364	1514	1483	589	1834	2224	2708	628	1615	1018	1219	1519	2182	1483	1483	384	944					27154
Braheabrandegeei	Monocot	86	1344	324	1098	1410	1498	1767	648	2316	1397	2703	635	1257	1084	932	1631	2105	1367	1443	446	996					26401
Braseniaschreberi	Nymphaeales	89	1446	312	1109	1405	1411	1803	645	2201	1355	2737	646	1245	1153	949	1649	2108	1357	1469	452	981					26433
Brassaiopsishainla	Eudicot	87	1381	291	1027	1290	1408	1775	606	2106	1250	2632	600	1160	1066	880	1504	1948	1296	1371	442	906	1				24940
Brassicajuncea	Eudicot	85	1338	301	984	1268	1466	1708	579	2129	1274	2662	574	1181	1010	877	1471	1921	1276	1345	421	918					24703
Brassicanapus	Eudicot	87	1367	324	1049	1400	1611	1760	603	2297	1525	2823	605	1312	1070	948	1571	2053	1375	1422	451	979					26545
Brassicanigra	Eudicot	87	1366	322	1039	1409	1616	1771	612	2294	1516	2816	598	1317	1068	940	1579	2045	1378	1422	452	979					26539
Brassicarapa	Eudicot	87	1373	323	1048	1397	1611	1766	605	2297	1518	2825	607	1314	1067	951	1571	2051	1376	1424	452	979					26555
Brayahumilis	Eudicot	84	1328	300	959	1257	1458	1696	575	2110	1273	2651	567	1162	1001	871	1457	1907	1262	1353	417	890					24494
Bretschneiderasinensis	Eudicot	87	1408	320	1100	1383	1520	1790	661	2319	1438	2786	616	1327	1095	942	1604	2058	1336	1439	471	987					26600
Brighamiainsignis	Eudicot	90	1676	322	1287	1742	1662	1906	613	2402	1853	3274	627	1366	1228	1068	1919	2190	1486	1590	550	1068					29829
Brizamaxima	Monocot	84	1254	218	717	1033	1086	1491	453	1651	1041	2148	468	796	867	666	1228	1406	1078	1174	345	722					19842
Bromusvulgaris	Monocot	82	1247	219	711	1023	1088	1488	442	1633	1028	2124	455	792	863	666	1220	1405	1062	1161	344	723					19694
BroussonetiakazinokiBroussonetiapapyrifera	Eudicot	81	1311	292	1058	1354	1487	1706	608	2273	1383	2746	609	1299	1043	917	1519	1981	1291	1369	449	980					25675
Broussonetiapapyrifera	Eudicot	88	1365	313	1075	1401	1538	1782	631	2329	1447	2881	635	1360	1092	946	1601	2063	1342	1427	458	1006					26692
Bruinsmiapolysperma	Eudicot	85	1247	246	897	1100	1291	1543	548	1948	1110	2407	539	1072	960	774	1336	1729	1149	1232	422	828					22378
Bryopsishypnoides	Algae	69	1025	201	574	774	1038	1120	350	1392	1203	1775	356	829	685	735	815	1111	939	934	265	571	1				16693
Bryopsisplumosa	Algae	87	1314	267	906	1192	1606	1482	426	2071	1789	2600	451	1378	911	1193	1083	1638	1395	1179	398	961					24240
Bryopsissp	Algae	88	1128	239	805	1048	1520	1323	414	2057	1728	2446	417	1250	819	1071	967	1429	1196	1075	343	859					22134
Bryothamnionseaforthii	Algae	216	2566	516	2082	2586	2209	2826	856	5180	3792	5005	986	3149	1568	1893	2074	3659	2455	2615	477	1976					48470
Buergersiochloabambusoides	Monocot	83	1219	210	695	1016	1038	1445	451	1560	993	2041	453	752	851	650	1233	1375	1029	1145	330	688					19174
Bulboplastisapyrenoidosa	Algae	171	2382	428	1723	2239	1953	2486	792	4152	3267	4328	923	2484	1439	1779	1887	2906	2206	2365	469	1752					41960
Buniaserucago	Eudicot	85	1369	309	1041	1364	1566	1750	605	2271	1504	2774	582	1271	1050	922	1557	2009	1329	1412	447	958					26090
Buniasorientalis	Eudicot	85	1371	312	1030	1369	1560	1753	601	2266	1519	2775	587	1273	1045	919	1558	2009	1332	1421	447	966					26113
Bupleurumboissieuanum	Eudicot	84	1389	279	1011	1352	1529	1773	611	2191	1422	2757	602	1229	1106	909	1589	1989	1378	1390	453	953					25912
Bupleurumfalcatum	Eudicot	84	1392	279	1010	1352	1531	1772	613	2195	1421	2751	602	1227	1108	908	1591	1987	1371	1388	453	948					25899
Bupleurumlatissimum	Eudicot	83	1395	282	1017	1324	1501	1770	612	2172	1396	2719	595	1212	1099	909	1558	1978	1346	1376	449	957					25667
Burmanniachampionii	Eudicot	35	384	148	482	612	630	552	267	1049	931	1074	244	698	388	443	807	915	513	502	161	435					11235
Burmanniacoelestis	Monocot	84	1338	308	1096	1379	1560	1673	616	2371	1472	2744	583	1387	1028	965	1499	2058	1391	1343	437	993					26241
Burmanniacryptopetala	Monocot	38	540	151	557	692	659	676	277	1118	929	1185	267	741	476	485	789	967	585	554	165	450					12263
Burmanniadisticha	Monocot	85	1350	312	1148	1540	1664	1723	652	2541	1676	2915	624	1450	1084	1028	1593	2185	1416	1449	473	1065					27888
Burmannianepalensis	Monocot	29	382	133	526	615	681	491	264	1063	918	1053	227	701	376	458	715	954	488	424	159	453					11081
Burmanniaoblonga	Monocot	22	164	51	87	136	93	256	86	386	346	258	76	177	128	106	265	191	181	183	31	118					3319
Burmeisteraauriculata	Eudicot	87	1619	304	1265	1767	1639	1878	610	2376	1807	3177	635	1327	1208	1084	1880	2165	1482	1576	523	1036					29358
Burmeisteraborjensis	Eudicot	87	1607	302	1260	1707	1636	1862	613	2386	1769	3181	622	1325	1204	1070	1838	2150	1466	1563	523	1038					29122
Burmeisteraceratocarpa	Eudicot	87	1627	302	1242	1747	1637	1877	608	2374	1814	3185	630	1331	1210	1071	1858	2168	1476	1573	521	1042					29293
Burmeisteracrispiloba	Eudicot	87	1609	301	1271	1791	1640	1875	608	2381	1808	3176	625	1322	1222	1071	1867	2172	1483	1571	525	1034					29352
Burmeisteracyclostigmata	Eudicot	87	1602	303	1277	1754	1643	1872	613	2381	1796	3177	626	1326	1209	1082	1872	2172	1484	1574	521	1032					29316
Burmeisteracylindrocarpa	Eudicot	87	1612	304	1277	1744	1637	1869	609	2376	1770	3177	634	1324	1211	1081	1872	2162	1476	1569	523	1035					29262
Burmeisteradomingensis	Eudicot	87	1622	302	1256	1746	1648	1877	612	2364	1799	3185	631	1322	1215	1064	1869	2161	1476	1556	521	1036					29262
Burmeisterafuscoapicata	Eudicot	87	1623	303	1244	1754	1636	1869	612	2363	1796	3182	628	1322	1216	1068	1857	2160	1465	1577	521	1041					29237
Burmeisteraloejtnantii	Eudicot	87	1621	303	1271	1753	1638	1879	618	2375	1797	3179	634	1326	1209	1081	1868	2167	1475	1572	526	1036					29328
Burmeisteralutosa	Eudicot	87	1612	303	1249	1761	1632	1868	609	2369	1801	3194	629	1321	1209	1065	1856	2169	1474	1568	520	1039					29248
Burmeisteraoyacachensis	Eudicot	87	1609	302	1266	1717	1635	1862	613	2390	1769	3182	622	1325	1206	1070	1848	2154	1472	1563	523	1038					29166
Burmeisteraparviflora	Eudicot	87	1617	301	1250	1755	1639	1870	612	2370	1780	3171	627	1323	1212	1067	1858	2158	1456	1568	524	1033					29191
Burmeisterapirrensis	Eudicot	87	1614	302	1264	1756	1638	1869	610	2364	1783	3178	634	1319	1215	1074	1874	2158	1462	1575	521	1038					29248
Burmeisteraresupinata	Eudicot	87	1618	301	1272	1818	1636	1887	614	2381	1832	3176	634	1332	1213	1081	1886	2186	1497	1576	525	1034					29499
Burmeisterarubrosepala	Eudicot	87	1609	304	1269	1776	1640	1866	610	2388	1789	3177	626	1322	1208	1071	1863	2167	1476	1569	523	1035					29288
Burmeisterasmaragdi	Eudicot	87	1617	302	1272	1778	1642	1882	613	2386	1815	3179	634	1328	1211	1083	1870	2172	1491	1572	525	1036					29408
Burmeisterasodiroana	Eudicot	87	1609	303	1275	1789	1638	1872	610	2386	1802	3178	625	1326	1220	1067	1878	2172	1482	1569	523	1036					29360
Buxusmicrophylla	Eudicot	86	1389	332	1111	1418	1466	1819	661	2303	1398	2739	636	1313	1106	924	1676	2107	1364	1461	466	995					26684
Byrsonimacoccolobifolia	Eudicot	88	1374	300	1081	1402	1528	1798	644	2301	1416	2820	613	1315	1082	942	1579	2050	1304	1408	460	957	2				26376
Byrsonimacrassifolia	Eudicot	87	1374	297	1080	1397	1523	1792	641	2304	1421	2807	612	1318	1077	940	1581	2045	1303	1402	459	955					26328
Cabombacaroliniana	Nymphaeales	101	1530	342	1147	1493	1452	1887	676	2378	1462	2864	681	1329	1219	996	1757	2134	1420	1565	471	1038					27841
Cajanuscajan	Eudicot	80	1289	300	1021	1324	1597	1682	618	2405	1467	2733	591	1329	1016	928	1464	1936	1284	1366	448	1004					25802
Cakilearabica	Eudicot	85	1363	320	1042	1395	1608	1757	615	2292	1509	2800	600	1309	1060	944	1558	2033	1362	1413	454	981					26415
Calamuscaryotoides	Monocot	86	1352	317	1095	1402	1496	1773	663	2312	1401	2696	631	1251	1089	937	1606	2114	1374	1448	448	984					26389
Calanthedavidii	Monocot	88	1288	287	974	1279	1345	1644	601	2070	1331	2514	595	1140	973	849	1487	1869	1242	1291	413	885					24077
Calanthetriplicata	Monocot	88	1359	313	1084	1425	1537	1767	648	2259	1456	2741	660	1246	1086	926	1617	2113	1347	1428	463	962					26437
Calliarthrontuberculosum	Algae	201	2847	499	2118	2572	2193	2911	927	5263	3696	5216	1042	3288	1623	2139	2077	3431	2524	2641	486	1944					49437
Callitrisrhomboidea	Gymnosperm	81	1364	288	1095	1477	1480	1518	504	2149	1664	2691	580	1167	984	922	1352	1687	1121	1327	414	949					24733
Callitropsisnootkatensis	Gymnosperm	82	1429	284	1067	1484	1440	1534	527	2167	1626	2727	576	1145	1029	896	1401	1681	1162	1343	430	931					24879
Callitropsisvietnamensis	Gymnosperm	82	1428	285	1066	1509	1437	1535	524	2165	1625	2727	574	1143	1028	890	1399	1679	1162	1341	430	926					24873
Calocedrusformosana	Gymnosperm	82	1414	287	1079	1487	1432	1530	535	2166	1625	2736	591	1148	1027	899	1407	1706	1171	1326	431	930					24927
Caloglossabeccarii	Algae	201	2508	474	1853	2326	2254	2610	871	5308	3775	4841	932	3301	1482	1792	1751	3124	2328	2227	450	2074					46281
Caloglossaintermedia	Algae	209	2682	527	1950	2433	2279	2720	837	4810	3744	4860	940	2938	1495	1732	2009	3453	2294	2557	438	1995					46693
Caloglossamonosticha	Algae	200	2541	513	1863	2385	2231	2660	800	5060	3811	4859	919	3250	1487	1791	1820	3196	2269	2370	444	2041					46310
Calycanthuschinensis	Magnoliids	84	1389	303	1102	1356	1434	1782	664	2176	1317	2656	609	1212	1125	912	1636	2074	1338	1438	454	930					25907
Calycanthusfertilis	Magnoliids	88	1403	300	1108	1376	1461	1802	677	2195	1332	2696	624	1228	1138	933	1643	2105	1357	1446	465	943					26232
Camassiascilloides	Monocot	83	1369	310	1083	1369	1481	1792	638	2267	1377	2698	613	1251	1075	930	1591	2058	1341	1416	456	958					26073
Camelinasativa	Eudicot	84	1372	317	1032	1375	1605	1756	607	2274	1492	2792	599	1289	1047	948	1557	2030	1352	1410	448	962					26264
Camelliaazalea	Eudicot	87	1337	269	960	1237	1349	1696	576	2108	1287	2504	602	1152	1027	841	1463	1829	1240	1341	427	914					24159
Camelliachekiangoleosa	Eudicot	88	1377	290	1102	1373	1520	1759	633	2293	1417	2770	652	1287	1107	927	1565	2092	1320	1405	482	992					26363
Camelliacrapnelliana	Eudicot	89	1401	294	1104	1381	1518	1808	641	2326	1449	2787	654	1305	1127	941	1613	2099	1340	1433	482	1008					26711
Camelliacuspidata	Eudicot	89	1398	294	1101	1379	1519	1809	641	2322	1448	2788	653	1311	1129	940	1617	2096	1341	1433	482	1008					26709
Camelliadanzaiensis	Eudicot	87	1390	295	1101	1379	1505	1798	641	2315	1445	2774	647	1296	1126	938	1606	2087	1331	1428	479	1006					26587
Camelliaelongata	Eudicot	87	1388	292	1099	1368	1512	1787	641	2297	1446	2752	647	1302	1114	933	1603	2072	1330	1419	479	1001					26482
Camelliagrandibracteata	Eudicot	87	1337	269	964	1235	1348	1696	582	2108	1289	2511	601	1153	1023	841	1456	1829	1242	1339	428	916					24167
Camelliaimpressinervis	Eudicot	89	1400	296	1101	1383	1517	1805	641	2326	1452	2787	653	1307	1128	940	1611	2101	1339	1434	483	1009					26713
Camelliajaponica	Eudicot	89	1402	301	1109	1401	1545	1812	650	2326	1473	2800	666	1327	1120	948	1628	2112	1355	1440	487	1016					26918
Camellialeptophylla	Eudicot	87	1338	269	963	1238	1350	1697	579	2110	1285	2507	602	1153	1025	841	1459	1828	1241	1339	428	913					24165
Camelliamairei	Eudicot	87	1390	293	1102	1367	1515	1789	641	2298	1448	2747	649	1299	1115	934	1597	2074	1330	1418	479	1000					26485
Camelliaoleifera	Eudicot	87	1379	291	1106	1371	1507	1766	634	2275	1432	2744	652	1294	1104	922	1577	2065	1318	1397	479	989					26302
Camelliapetelotii	Eudicot	87	1339	269	964	1238	1348	1694	577	2112	1287	2508	599	1150	1027	842	1460	1827	1239	1343	428	914					24165
Camelliapitardii	Eudicot	89	1401	294	1102	1381	1516	1807	641	2325	1448	2788	653	1301	1129	940	1613	2097	1338	1437	482	1008					26701
Camelliapubicosta	Eudicot	87	1338	269	964	1237	1350	1695	580	2107	1286	2506	601	1152	1025	841	1459	1829	1239	1343	428	916					24165
Camelliareticulata	Eudicot	88	1349	278	1011	1292	1411	1725	602	2183	1344	2581	617	1212	1057	876	1515	1918	1269	1374	448	941					25003
Camelliasinensis	Eudicot	87	1390	295	1098	1380	1518	1792	644	2305	1438	2747	653	1303	1108	939	1594	2065	1320	1420	477	992					26478
Camelliaszechuanensis	Eudicot	87	1388	291	1099	1371	1508	1788	640	2295	1446	2756	650	1299	1114	933	1605	2071	1329	1419	479	1002					26483
Camelliataliensis	Eudicot	89	1401	296	1107	1377	1517	1806	638	2321	1446	2781	654	1305	1129	944	1613	2098	1337	1430	483	1004					26687
Camelliayunnanensis	Eudicot	89	1399	294	1104	1381	1518	1807	641	2327	1451	2789	653	1306	1125	941	1614	2101	1337	1434	482	1009					26713
Campanulapunctata	Eudicot	83	1461	268	1132	1533	1480	1662	519	2100	1652	2875	548	1149	1115	933	1661	1888	1319	1496	482	900					26173
Campanulatakesimana	Eudicot	83	1461	268	1138	1549	1480	1661	519	2106	1664	2875	548	1155	1115	939	1663	1889	1331	1496	482	900					26239
Camptothecaacuminata	Eudicot	82	1254	219	746	963	1084	1520	475	1726	885	2095	504	846	854	668	1191	1436	1054	1173	349	766					19808
Campynemalineare	Monocot	84	1346	291	1035	1327	1442	1752	643	2262	1341	2612	615	1250	1073	898	1538	2022	1316	1417	450	978					25608
Cannabissativa	Eudicot	86	1363	301	1068	1402	1528	1784	626	2299	1472	2845	629	1335	1112	967	1569	2051	1342	1462	465	998					26618
Capillipediumvenustum	Monocot	83	1252	219	711	1038	1101	1486	451	1629	1028	2150	461	789	854	677	1238	1392	1066	1174	342	718					19776
Capsellabursapastoris	Eudicot	89	1392	316	1045	1395	1621	1771	612	2287	1510	2812	597	1300	1083	955	1589	2038	1350	1422	454	971					26520
Capsellagrandiflora	Eudicot	85	1387	321	1047	1388	1629	1759	607	2297	1495	2799	602	1291	1058	949	1571	2029	1355	1417	452	966					26419
Capsellarubella	Eudicot	84	1377	318	1037	1367	1598	1740	598	2272	1473	2759	590	1267	1049	941	1557	2004	1337	1394	448	953					26079
Capsicumannuum	Eudicot	86	1398	300	1082	1386	1497	1820	616	2220	1423	2835	615	1308	1128	948	1592	2067	1368	1447	481	969					26500
Capsicumbaccatum	Eudicot	86	1395	297	1093	1383	1493	1815	618	2226	1426	2829	609	1307	1128	950	1586	2067	1373	1447	479	969					26490
Capsicumchacoense	Eudicot	87	1406	305	1088	1414	1523	1838	629	2250	1454	2873	625	1334	1142	954	1612	2103	1391	1467	483	989					26880
Capsicumchinense	Eudicot	86	1397	300	1076	1388	1495	1814	616	2220	1421	2835	614	1309	1129	949	1593	2065	1366	1446	479	970					26482
Capsicumeximium	Eudicot	87	1407	305	1090	1417	1524	1838	627	2251	1452	2882	624	1333	1145	957	1612	2106	1391	1466	483	990					26900
Capsicumfrutescens	Eudicot	86	1403	303	1089	1415	1522	1828	623	2241	1441	2873	624	1328	1136	950	1593	2098	1379	1451	485	984					26766
Capsicumgalapagoense	Eudicot	87	1407	305	1090	1416	1524	1838	627	2251	1452	2881	624	1335	1144	957	1612	2105	1391	1464	482	990					26895
Capsicumlycianthoides	Eudicot	83	1337	295	1038	1351	1452	1723	593	2166	1387	2759	601	1277	1071	933	1540	2021	1319	1387	463	937					25650
Capsicumtovarii	Eudicot	87	1408	305	1092	1417	1524	1840	627	2249	1453	2882	625	1332	1145	956	1611	2106	1390	1467	485	990					26904
Caraganakorshinskii	Eudicot	76	1210	259	879	1158	1295	1508	508	1980	1186	2327	503	1061	903	789	1256	1636	1131	1208	372	832					22001
Caraganakozlowii	Eudicot	76	1222	259	894	1152	1293	1509	507	1965	1175	2336	513	1051	902	792	1261	1625	1127	1212	372	835					22002
Caraganamicrophylla	Eudicot	76	1210	259	879	1158	1295	1508	508	1980	1186	2327	503	1061	903	789	1256	1636	1131	1208	372	832					22001
Carapaguianensis	Eudicot	86	1435	304	1081	1391	1523	1823	647	2265	1426	2811	619	1288	1115	912	1635	2036	1344	1458	464	956					26533
Cardamineamara	Eudicot	86	1376	314	1036	1361	1573	1746	605	2263	1488	2768	596	1264	1046	931	1554	2023	1335	1397	440	961	1		1		26079
Cardamineimpatiens	Eudicot	85	1377	321	1045	1382	1601	1763	615	2299	1499	2805	603	1286	1051	938	1568	2043	1343	1416	447	977					26379
Cardaminelimprichtiana	Eudicot	71	1098	184	563	825	923	1337	378	1461	768	1778	412	677	739	559	945	1123	920	1002	302	604					16598
Cardamineoligosperma	Eudicot	87	1379	320	1050	1375	1600	1750	600	2288	1487	2806	603	1280	1055	945	1552	2058	1342	1422	447	962					26321
Cardamineparviflora	Eudicot	87	1389	317	1046	1385	1597	1761	621	2294	1502	2820	611	1291	1052	943	1569	2054	1356	1423	449	973	2				26455
Cardamineresedifolia	Eudicot	85	1385	319	1043	1378	1607	1759	611	2309	1504	2804	609	1290	1058	939	1568	2047	1347	1421	445	977					26420
Cardiocrinumcathayanum	Monocot	81	1338	283	979	1209	1349	1676	587	2101	1183	2479	586	1120	1011	841	1469	1887	1215	1323	408	899					23943
Cardiocrinumcordatum	Monocot	82	1342	285	977	1226	1360	1685	594	2124	1196	2513	587	1134	1017	846	1474	1904	1229	1337	417	910					24157
Cardiocrinumgiganteum	Monocot	82	1342	287	977	1228	1365	1688	596	2126	1195	2515	590	1144	1017	846	1469	1907	1223	1334	421	907					24177
Carexneurocarpa	Monocot	81	1178	235	713	1014	1160	1439	441	1859	1068	2188	472	848	824	716	1129	1461	1048	1127	343	784					20047
Carexsiderosticta	Monocot	82	1180	240	717	1004	1170	1461	449	1846	1025	2183	480	843	833	705	1147	1479	1044	1130	348	779					20063
Caricapapaya	Eudicot	84	1393	300	1092	1366	1503	1774	626	2246	1380	2750	597	1292	1081	941	1580	2047	1328	1411	460	961					26128
Carissamacrocarpa	Eudicot	85	1402	297	1077	1365	1467	1814	609	2199	1360	2774	620	1284	1120	942	1615	2053	1327	1442	465	955					26187
Carludovicapalmata	Monocot	86	1400	313	1119	1416	1464	1778	656	2256	1387	2718	625	1228	1105	927	1635	2084	1362	1441	456	978					26348
Carmichaeliaaustralis	Eudicot	76	1210	239	867	1122	1290	1482	491	1986	1200	2353	509	1091	906	778	1217	1628	1116	1221	374	816					21896
Carnegieagigantea	Eudicot	67	1093	208	764	1017	1078	1290	474	1552	1153	1951	414	891	820	708	1214	1331	931	1049	338	686					18962
Carpinusbetulus	Eudicot	84	1390	301	1090	1372	1478	1769	613	2337	1415	2778	607	1304	1091	921	1576	1962	1308	1401	456	997					26166
Carpinuscordata	Eudicot	85	1390	300	1088	1367	1480	1776	619	2342	1418	2781	614	1307	1098	922	1582	1959	1311	1404	458	1001					26217
Carpinusputoensis	Eudicot	83	1356	291	1038	1319	1436	1716	589	2258	1367	2706	580	1261	1055	892	1547	1875	1259	1343	446	952					25286
Carpodetusserratus	Eudicot	89	1495	293	1190	1555	1529	1871	636	2293	1513	2857	634	1291	1174	982	1728	2101	1371	1488	475	1011					27487
Carteriacerasiformis	Algae	78	2186	299	1425	1703	2015	2387	631	2380	2895	3826	700	2079	1764	1540	1947	3181	2100	1885	397	1122					36462
Carthamustinctorius	Eudicot	84	1405	285	1031	1323	1493	1748	600	2193	1367	2767	608	1246	1080	910	1562	1970	1280	1408	454	983					25713
Carumcarvi	Eudicot	80	1122	183	621	795	875	1299	384	1374	782	1750	427	681	716	549	1020	1146	900	1018	296	593					16531
Caryopterismongholica	Eudicot	86	1388	292	1059	1354	1468	1763	611	2174	1437	2731	604	1245	1113	921	1614	2017	1315	1397	458	935					25896
Caryotamitis	Monocot	86	1341	323	1078	1404	1512	1771	657	2311	1419	2706	633	1274	1079	928	1623	2099	1357	1449	449	981					26394
Cassythafiliformis	Magnoliids	67	1044	209	746	997	1019	1285	493	1514	1042	1890	452	905	782	684	1170	1352	980	1055	317	675					18611
Castaneahenryi	Eudicot	83	1393	301	1061	1375	1500	1793	616	2294	1416	2765	602	1278	1096	932	1563	1974	1313	1407	454	982					26115
Castaneamollissima	Eudicot	83	1394	301	1060	1378	1496	1793	616	2295	1415	2764	603	1278	1096	932	1565	1973	1314	1412	453	983					26121
Castanopsisconcinna	Eudicot	82	1386	315	1086	1451	1553	1781	638	2383	1475	2800	672	1330	1088	935	1599	2059	1325	1411	459	1004					26750
Castanopsisechinocarpa	Eudicot	84	1377	304	1063	1407	1504	1762	619	2309	1421	2765	610	1283	1082	930	1566	1996	1318	1409	450	978					26153
Castanopsishainanensis	Eudicot	84	1379	308	1064	1403	1509	1762	618	2305	1417	2767	612	1283	1085	935	1569	1999	1321	1420	450	980					26186
Castillejaparamensis	Eudicot	84	1311	280	1011	1309	1390	1683	595	2079	1386	2632	571	1210	1051	900	1552	1949	1284	1358	428	875					24854
Catapodiumrigidum	Monocot	83	1260	218	718	1026	1093	1472	443	1640	1035	2144	465	791	866	673	1220	1400	1072	1157	343	716					19752
Catharanthusroseus	Eudicot	87	1396	294	1066	1362	1472	1814	622	2192	1361	2795	632	1290	1121	947	1604	2022	1345	1458	480	966					26239
Cathayaargyrophylla	Gymnosperm	74	1127	211	780	985	898	1323	449	1495	944	1788	450	755	814	645	1163	1262	929	1073	303	607					18001
Cattleyacrispata	Monocot	78	1162	257	961	1267	1265	1487	581	1853	1302	2276	518	1089	942	854	1457	1779	1149	1197	395	784	4				22579
Cattleyaliliputana	Monocot	78	1158	255	964	1264	1262	1485	582	1852	1304	2275	517	1088	943	853	1458	1782	1147	1195	395	789	7				22575
Caulerpacliftonii	Algae	111	1701	408	1088	1367	1819	1886	646	2272	1920	3020	512	1433	1318	1532	1476	2000	1393	1499	483	990					28763
Caulerpamanorensis	Algae	112	1582	414	1260	1675	2159	2185	608	2625	2417	3383	556	1712	1446	1542	1578	2298	1510	1628	482	1191					32251
Caulerparacemosa	Algae	91	1407	352	1074	1442	1852	1846	532	2214	1952	2962	503	1373	1265	1381	1325	1937	1318	1421	424	1001					27581
Cedrusdeodara	Eudicot	76	1197	227	916	1149	1022	1433	491	1663	1045	2039	484	906	907	728	1357	1466	1018	1146	342	681					20217
Cenchrusamericanus	Monocot	88	1231	215	684	1012	1103	1474	440	1612	1018	2158	459	784	868	647	1220	1404	1051	1148	340	702	3				19573
Cenchruspurpureus	Monocot	88	1264	227	721	1039	1109	1502	454	1661	1021	2195	467	795	892	682	1251	1440	1082	1190	349	721					20062
Centaureadiffusa	Eudicot	90	1426	297	1068	1351	1504	1766	617	2215	1377	2809	625	1262	1118	941	1587	2049	1316	1433	455	1000					26216
Centothecalappacea	Monocot	85	1257	225	716	1046	1120	1506	473	1649	1044	2177	458	793	874	675	1258	1429	1076	1182	346	724					20028
Centropodiaglauca	Monocot	85	1248	221	716	1051	1124	1498	465	1631	1041	2168	468	800	880	679	1261	1427	1086	1180	347	722					20013
Centropogongranulosus	Eudicot	89	1649	319	1303	1823	1665	1911	633	2419	1892	3218	643	1357	1224	1071	1906	2185	1536	1575	531	1041					29901
Centropogonnigricans	Eudicot	87	1610	302	1255	1756	1639	1872	611	2363	1801	3187	634	1324	1205	1087	1873	2165	1466	1573	521	1037					29281
Cephalantherahumilis	Monocot	73	1034	260	888	1224	1125	1366	497	1726	1292	2069	489	1040	874	792	1429	1652	1042	1157	322	734					21012
Cephalantheralongifolia	Monocot	86	1371	321	1078	1422	1534	1776	645	2219	1447	2742	654	1237	1091	941	1620	2122	1335	1430	467	947					26399
Cephalotaxusoliveri	Gymnosperm	82	1401	282	1151	1488	1409	1581	555	2241	1676	2719	583	1144	1032	903	1465	1748	1230	1365	429	951					25353
Cephalotaxussinensis	Gymnosperm	82	1402	288	1169	1520	1430	1575	553	2263	1665	2707	587	1160	1040	911	1448	1763	1213	1363	425	951					25433
Cephalotaxuswilsoniana	Gymnosperm	82	1406	286	1180	1559	1440	1597	553	2279	1757	2711	589	1168	1037	913	1458	1767	1232	1362	429	951					25674
Ceramiumjaponicum	Algae	199	2661	498	2069	2450	2138	2771	944	5382	3631	4987	1003	3355	1549	2072	1884	3165	2468	2445	477	2059					48008
Ceramiumsungminbooi	Algae	191	2617	498	2047	2415	2132	2737	919	5254	3507	4892	1006	3289	1548	1995	1869	3159	2386	2412	468	1991					47141
Cerataulinadaemon	Algae	132	1955	260	1282	1809	1460	2026	506	2757	2107	3307	613	1709	1172	1209	1469	1929	1871	1830	365	1028					30664
Ceratophyllumdemersum	Magnoliids	85	1405	289	1138	1376	1471	1791	658	2222	1392	2685	614	1219	1135	951	1637	2097	1351	1450	459	949					26289
Ceratozamiahildae	Gymnosperm	87	1574	322	1163	1521	1400	1851	665	2298	1359	2890	679	1264	1222	1002	1760	2076	1295	1468	492	950					27251
Cercidiphyllumjaponicum	Eudicot	84	1370	303	1109	1377	1431	1749	648	2221	1321	2737	628	1246	1078	915	1551	2027	1323	1391	457	950					25832
Cercisglabra	Eudicot	83	1361	305	1055	1357	1480	1743	623	2298	1397	2742	597	1292	1059	922	1558	2028	1296	1403	462	972					25950
Chaenomelesjaponica	Eudicot	83	1372	288	1030	1293	1423	1738	614	2141	1247	2626	595	1175	1042	884	1527	1928	1296	1395	428	930					24972
Chaetiumbromoides	Monocot	85	1272	220	712	1049	1103	1509	454	1646	1040	2165	458	804	870	676	1252	1414	1082	1184	348	729					19987
Chaetocerossimplex	Algae	131	1977	241	1305	1785	1403	1996	472	2510	2008	3266	607	1647	1148	1212	1414	1916	1843	1885	354	990					29979
Chaetosphaeridiumglobosum	Algae	98	1487	279	1012	1307	1577	1636	469	2377	1887	2945	549	1601	1004	1061	1179	1822	1334	1450	409	1004					26389
Chamaecyparisformosensis	Gymnosperm	83	1440	282	1060	1457	1438	1546	529	2121	1584	2709	588	1125	1023	896	1401	1668	1177	1337	430	911					24722
Chamaecyparishodginsii	Gymnosperm	83	1409	275	1022	1406	1401	1548	513	2100	1541	2656	583	1102	1020	873	1392	1635	1151	1323	420	898					24268
Chamaeropshumilis	Gymnosperm	86	1346	328	1097	1413	1498	1775	648	2315	1413	2708	632	1264	1083	928	1635	2104	1374	1447	446	998					26452
Champereiamanillana	Gymnosperm	73	1156	249	931	1178	1216	1485	577	1865	1286	2264	502	1149	912	852	1419	1646	1135	1177	385	813					22197
Characiochlorisacuminata	Algae	73	1867	257	936	1409	1464	1661	573	1879	1974	2858	506	1538	1081	1167	1755	2350	1580	1536	368	962					27721
Charavulgaris	Algae	105	1441	328	935	1303	1580	1546	571	2526	1665	2923	626	1332	980	1005	1238	1842	1279	1317	418	1045					25900
Chasechloaegregia	Monocot	82	1242	214	711	1027	1098	1480	450	1623	1007	2134	452	776	845	663	1213	1400	1065	1162	344	715					19621
Chasechloamadagascariensis	Monocot	81	1227	212	707	1024	1095	1471	442	1619	997	2136	446	778	835	667	1196	1374	1061	1147	341	715	1				19491
Chasmanthiumlaxum	Monocot	83	1256	219	714	1036	1099	1483	454	1626	1030	2138	458	777	860	675	1235	1398	1073	1173	346	719					19769
Cheilantheslindheimeri	Pteridophyte	88	1733	331	1111	1451	1426	1868	613	1937	1349	2780	554	1234	1195	821	1739	2282	1331	1629	437	879					26700
Chenopodiumalbum	Eudicot	84	1394	300	1076	1380	1554	1759	598	2273	1440	2790	607	1289	1103	930	1563	2044	1332	1375	463	954					26224
Chenopodiumquinoa	Eudicot	84	1398	298	1073	1389	1555	1761	606	2273	1446	2809	607	1284	1106	936	1572	2049	1331	1380	462	964					26299
Chikusichloaaquatica	Monocot	83	1263	217	722	1023	1106	1493	455	1615	1021	2139	468	776	855	674	1234	1400	1060	1180	346	714					19761
Chimonobambusatumidissinoda	Monocot	83	1249	221	718	1049	1110	1501	461	1624	1022	2142	474	784	860	664	1239	1438	1065	1173	346	718					19858
Chimonocalamuslongiusculus	Monocot	82	1237	218	714	1048	1096	1484	454	1614	1015	2127	469	781	849	663	1220	1413	1064	1171	345	718					19700
Chionanthusparkinsonii	Eudicot	88	1385	295	1088	1400	1483	1819	634	2251	1417	2794	642	1289	1124	947	1615	2082	1355	1439	465	977					26501
Chionanthusretusus	Eudicot	87	1376	292	1086	1382	1474	1811	629	2250	1402	2790	632	1277	1121	950	1627	2069	1341	1423	466	968					26366
Chionanthusrupicola	Eudicot	88	1384	298	1096	1400	1481	1813	633	2254	1427	2799	639	1283	1125	948	1624	2081	1351	1438	464	973					26511
Chionochloamacra	Monocot	85	1248	219	735	1045	1112	1509	468	1646	1036	2169	470	794	875	677	1253	1430	1083	1183	348	727					20027
Chiritaeburnea	Eudicot	88	1390	312	1090	1362	1512	1785	615	2296	1441	2808	651	1291	1091	926	1625	2131	1332	1437	463	971					26529
Chlamydomonasleiostraca	Algae	79	2215	255	1030	1414	1433	2174	529	1653	2022	2986	530	1424	1448	1189	1681	2252	1793	1799	397	946					29170
Chlamydomonasreinhardtii	Algae	69	1603	199	855	1168	1319	1568	503	1754	2062	2778	555	1678	1066	1104	1200	1797	1707	1509	336	915					25676
Chloranthusjaponicus	Eudicot	86	1399	310	1149	1456	1466	1834	692	2290	1352	2734	655	1272	1160	952	1666	2175	1406	1456	461	985					26870
Chloranthusspicatus	Eudicot	86	1404	313	1148	1445	1473	1838	686	2318	1357	2728	651	1275	1161	940	1659	2158	1400	1437	466	987					26844
Chlorellaheliozoae	Algae	78	1438	202	825	1215	1240	1472	439	1310	1330	2320	400	874	964	1007	1145	1442	1300	1468	317	656					21364
Chlorellamirabilis	Algae	77	1399	209	851	1156	1346	1443	421	1739	1525	2389	417	1206	918	1047	1067	1608	1260	1321	308	716					22346
Chlorellasorokiniana	Algae	79	1443	194	797	1184	1247	1472	405	1368	1268	2264	389	905	967	1040	1125	1446	1293	1481	321	621					21230
Chlorellavariabilis	Algae	80	1383	202	794	1152	1252	1453	407	1405	1338	2286	391	888	927	965	1113	1415	1234	1375	319	632					20931
Chlorellavulgaris	Algae	175	1775	347	1014	1658	2365	1742	548	1802	2465	3309	590	1340	1170	1261	1512	2180	1668	1829	370	849					29794
Chlorisbarbata	Monocot	85	1260	220	714	1034	1104	1501	452	1643	1030	2164	470	797	869	683	1241	1414	1069	1168	343	725					19901
Chloristruncata	Monocot	85	1260	221	715	1027	1103	1503	455	1645	1027	2160	470	793	869	680	1244	1411	1068	1168	343	725					19887
Chlorisvirgata	Monocot	85	1263	220	715	1030	1104	1501	453	1644	1033	2165	472	795	870	681	1242	1411	1065	1164	343	725					19896
Chlorodesmisfastigiata	Algae	85	1121	272	812	1163	1721	1322	440	1993	1884	2405	433	1299	925	1061	1129	1540	1136	1139	350	805					22950
Chlorogalumpomeridianum	Monocot	84	1382	305	1074	1360	1473	1792	633	2250	1372	2700	606	1226	1077	934	1603	2050	1342	1421	454	956	2				26012
Chlorokybusatmophyticus	Algae	114	1874	257	1143	1496	1350	1931	525	2202	1592	3018	653	1161	1204	1049	1487	1778	1464	1781	388	908					27261
Chlorotetraedronincus	Algae	69	1447	193	895	1328	1664	1435	460	1704	2346	2697	573	1733	988	1297	1210	1995	1400	1411	365	856					25997
Chondruscrispus	Algae	204	2784	513	2042	2553	2098	2904	945	5223	3608	5010	992	3161	1603	2080	2061	3379	2498	2646	479	1927					48506
Choreocolaxpolysiphoniae	Algae	71	755	189	645	887	768	984	290	2774	2177	1969	333	1611	540	743	697	1155	872	699	114	856					19058
Choricystisparasitica	Algae	79	1834	213	1005	1144	1166	1603	530	1316	990	2313	533	799	1186	975	1478	1336	1431	1620	364	717					22553
Christellaappendiculata	Pteridophyte	88	1718	329	1127	1409	1393	1902	596	1930	1322	2704	511	1190	1228	841	1766	2317	1407	1663	412	902					26667
Chromeravelia	Algae	78	1492	356	980	1231	1915	1559	635	1846	2173	3633	544	1469	1392	1191	1725	2163	1688	1636	727	1282					29637
Chromochloriszofingiensis	Algae	68	1400	221	903	1284	1532	1441	548	1849	2231	2788	565	1755	1076	1313	1254	1904	1493	1421	413	878					26269
Chroomonasplacoidea	Algae	147	2212	257	1460	2005	1378	2302	499	2614	2247	3335	689	1522	1241	1200	1658	2268	1895	2244	368	1045					32439
Chrysanthemumboreale	Eudicot	87	1410	288	1046	1298	1462	1756	605	2173	1318	2775	619	1220	1087	930	1532	1974	1294	1384	450	951					25572
Chrysanthemumindicum	Eudicot	83	1368	279	1020	1228	1391	1705	577	2064	1219	2672	588	1157	1040	880	1447	1889	1248	1347	434	911					24464
Chrysanthemummorifolium	Eudicot	85	1387	276	1015	1225	1383	1720	583	2069	1221	2674	596	1154	1043	888	1465	1895	1258	1356	436	905					24549
Chrysobalanusicaco	Eudicot	83	1404	298	1065	1369	1539	1761	629	2296	1436	2770	596	1288	1050	925	1586	2011	1297	1371	460	973					26124
Chrysochromulinaparva	Protist	112	1774	223	1084	1525	1233	1878	382	2024	1752	2777	533	1199	988	959	1278	1696	1524	1770	300	837					25736
Chrysopogongryllus	Monocot	83	1246	217	711	1044	1099	1489	450	1635	1027	2153	462	790	855	677	1242	1392	1071	1168	343	720					19791
Chrysopogonorientalis	Monocot	83	1241	218	713	1039	1092	1483	448	1633	1029	2153	460	788	854	678	1242	1383	1071	1167	343	718					19753
Chrysopogonserrulatus	Monocot	84	1244	220	722	1050	1108	1498	450	1660	1035	2165	464	795	866	681	1264	1406	1075	1179	347	723					19952
Chrysopogonzizanioides	Monocot	83	1248	217	713	1035	1098	1490	450	1634	1026	2153	462	791	855	676	1237	1394	1069	1169	343	719					19779
Chuniophoenixnana	Monocot	86	1349	321	1085	1398	1491	1767	646	2286	1402	2700	629	1261	1074	923	1619	2114	1359	1447	447	981					26299
Chusqueacircinata	Monocot	84	1260	218	718	1044	1110	1491	464	1628	1019	2169	476	795	870	674	1254	1456	1079	1169	348	718					19960
Chusquealiebmannii	Monocot	82	1239	214	707	1017	1086	1463	449	1609	1015	2119	465	773	852	669	1234	1417	1061	1168	343	704					19604
Chusqueaspectabilis	Monocot	83	1246	215	706	1004	1093	1471	458	1625	1023	2128	470	789	855	671	1234	1411	1064	1173	344	717					19697
Cibotiumbarometz	Gymnosperm	87	1522	249	909	1216	1066	1677	535	1740	1068	2213	484	979	1058	731	1441	1841	1225	1447	378	740					22519
Cicerarietinum	Eudicot	75	1216	243	893	1132	1293	1468	486	2006	1218	2308	480	1056	899	773	1233	1605	1092	1201	361	821					21784
Cicutavirosa	Eudicot	85	1393	284	1043	1330	1484	1791	624	2210	1410	2750	615	1248	1100	914	1586	2012	1359	1409	448	986					25996
Cinnamomumcamphora	Magnoliids	84	1361	290	954	1274	1337	1711	617	2066	1228	2503	590	1121	1035	854	1486	1902	1270	1389	418	896					24302
Cinnamomummicranthum	Magnoliids	79	1339	276	934	1216	1278	1659	592	1993	1140	2412	559	1072	984	829	1415	1831	1227	1335	401	859					23351
Cinnamomumverum	Magnoliids	81	1334	272	931	1218	1279	1672	594	2003	1168	2420	556	1070	995	827	1421	1832	1232	1351	403	866					23444
Circaeasteragrestis	Eudicot	85	1424	283	1019	1279	1416	1704	598	2057	1344	2734	603	1159	1102	925	1525	1879	1310	1347	444	872					25024
Cirsiumarvense	Eudicot	88	1443	298	1070	1359	1537	1809	624	2251	1422	2820	639	1292	1113	929	1618	2041	1315	1443	464	1017					26504
Cirsiumeriophorum	Eudicot	89	1439	297	1068	1363	1526	1812	622	2255	1419	2822	636	1288	1114	930	1611	2027	1320	1437	461	1014	3				26464
Cirsiumvulgare	Eudicot	88	1437	298	1070	1362	1536	1814	624	2253	1420	2827	637	1287	1113	935	1617	2040	1327	1442	463	1016					26518
Cistanchedeserticola	Eudicot	31	333	122	399	455	453	445	216	729	640	864	201	489	346	311	683	740	398	409	131	327					8691
Cistanchephelypaea	Eudicot	50	445	228	535	643	790	628	331	1080	829	1374	301	691	493	431	884	1103	605	617	216	548	6				12778
Cistanthelongiscapa	Eudicot	85	1389	294	1069	1381	1495	1768	615	2261	1428	2767	616	1258	1074	939	1598	1997	1317	1391	467	978	26				26128
Citrullusamarus	Eudicot	85	1387	292	1085	1385	1477	1786	620	2230	1368	2758	618	1283	1082	935	1589	2053	1321	1428	464	965					26126
Citrulluscolocynthis	Eudicot	86	1380	283	1064	1343	1440	1761	609	2190	1325	2698	603	1252	1068	918	1542	2005	1297	1387	457	948					25570
Citrulluslanatus	Eudicot	85	1371	286	1076	1376	1489	1759	618	2208	1356	2743	619	1276	1078	931	1548	2033	1323	1413	464	964					25931
Citrullusmucosospermus	Eudicot	85	1371	286	1076	1376	1489	1759	618	2208	1356	2743	619	1276	1078	931	1548	2033	1323	1413	464	964					25931
Citrullusrehmii	Eudicot	85	1369	287	1074	1376	1478	1745	606	2212	1343	2739	613	1266	1068	931	1555	2040	1314	1408	462	958					25844
Citrusaurantiifolia	Eudicot	93	1490	319	1071	1419	1567	1855	664	2219	1427	2890	657	1294	1143	946	1696	2099	1374	1487	459	989					27065
Citrusdepressa	Eudicot	87	1481	309	1061	1395	1541	1826	642	2205	1411	2832	637	1274	1119	923	1656	2039	1351	1469	455	962					26588
Citruslimon	Eudicot	93	1488	315	1072	1419	1572	1856	663	2218	1428	2897	659	1291	1146	943	1694	2097	1378	1485	461	986					27068
Citrusmaxima	Eudicot	89	1481	309	1060	1405	1545	1828	647	2209	1420	2855	641	1277	1124	927	1662	2045	1359	1470	457	969					26690
Citrusplatymamma	Eudicot	89	1470	310	1064	1383	1523	1810	643	2206	1404	2832	632	1259	1117	922	1654	2020	1338	1454	454	956					26451
Citrusreticulata	Eudicot	89	1476	315	1073	1408	1539	1831	648	2220	1434	2876	641	1287	1132	923	1677	2049	1361	1475	458	972					26795
Citrussinensis	Eudicot	87	1474	309	1054	1392	1546	1821	638	2197	1408	2818	637	1270	1118	917	1643	2033	1348	1462	459	960					26504
Clausenaexcavata	Eudicot	86	1451	307	1056	1364	1519	1806	626	2189	1372	2785	627	1257	1101	914	1631	2017	1319	1441	451	946					26179
Clematisterniflora	Eudicot	92	1464	317	1141	1408	1500	1859	678	2366	1463	2763	655	1311	1162	968	1706	2078	1381	1471	481	1006					27178
Clermontiafauriei	Eudicot	90	1702	328	1290	1741	1693	1949	616	2384	1935	3265	654	1404	1224	1074	1960	2167	1509	1597	544	1091					30127
Cliftonaeapectinata	Algae	214	2442	486	1968	2525	2242	2760	874	5279	3934	4955	953	3324	1522	1738	1953	3450	2388	2520	457	2067					47837
Closteriumbaillyanum	Algae	95	1723	309	1046	1300	1214	1740	624	1973	1385	2929	663	1183	1156	1108	1548	1787	1465	1734	490	947					26324
Cocciniagrandis	Eudicot	85	1406	296	1087	1410	1516	1802	630	2280	1423	2791	634	1311	1093	941	1585	2061	1360	1450	469	992					26537
Coccomyxasubellipsoidea	Algae	81	1969	206	937	1265	1069	1955	503	1291	1021	2475	485	809	1235	1041	1501	1668	1300	1644	363	610					23347
Coccophoralangsdorfii	Algae	139	1762	287	1294	1874	1636	2016	516	3205	2550	3395	615	1841	1130	1133	1485	2029	1777	1715	353	1124					31737
Cochleariaborzaeana	Eudicot	83	1358	305	1032	1373	1615	1743	609	2270	1492	2809	593	1286	1048	916	1543	2029	1335	1383	449	970					26158
Cochleariaislandica	Eudicot	83	1362	307	1032	1374	1618	1743	611	2268	1492	2805	595	1287	1045	917	1542	2024	1335	1385	447	968					26157
Cochleariapyrenaica	Eudicot	83	1361	305	1031	1374	1620	1743	611	2268	1490	2803	595	1290	1045	918	1542	2025	1335	1385	449	968					26158
Cochleariatridactylites	Eudicot	83	1350	298	1008	1335	1574	1727	601	2214	1391	2741	588	1221	1030	902	1511	1982	1312	1367	437	941					25530
Cocosnucifera	Monocot	85	1350	326	1094	1395	1484	1769	644	2305	1373	2684	625	1262	1085	939	1621	2111	1348	1440	444	987					26286
Codiumsimulans	Algae	78	1052	236	628	855	1268	1149	462	1851	1283	2163	370	1088	697	997	797	1173	1114	912	293	734					19122
Codiumsparenicola	Algae	85	1080	256	675	927	1428	1205	477	1976	1454	2295	397	1184	752	1114	849	1292	1168	974	325	790					20618
Codonopsislanceolata	Eudicot	31	637	130	300	405	659	615	217	750	410	1154	245	274	426	258	604	819	443	526	146	299					9317
Codonopsisminima	Eudicot	87	1623	310	1204	1667	1603	1876	633	2376	1835	3123	636	1345	1206	1024	1831	2147	1456	1566	526	1037					29024
Coeloseiracompressa	Eudicot	201	2771	516	1961	2482	2148	2826	943	5184	3818	5044	1006	3331	1578	2072	1983	3389	2481	2590	478	1945					48546
Coelachneafricana	Monocot	82	1250	217	697	1035	1113	1476	443	1626	1037	2151	458	790	841	677	1213	1396	1060	1159	342	721					19702
Coffeaarabica	Eudicot	85	1407	293	1075	1364	1508	1822	617	2258	1429	2795	613	1280	1105	954	1579	2015	1342	1429	465	967					26317
Coffeacanephora	Eudicot	86	1412	295	1080	1365	1504	1826	625	2271	1430	2805	613	1283	1104	960	1587	2034	1336	1439	464	970					26403
Coixlacrymajobi	Monocot	108	1294	251	764	1114	1197	1560	498	1746	1103	2290	499	855	949	717	1376	1542	1139	1240	383	764					21281
Colchicumautumnale	Monocot	86	1388	297	1125	1372	1494	1788	621	2256	1366	2777	608	1290	1099	948	1638	2088	1369	1440	452	1004	2	1			26423
Coleataeniaprionitis	Monocot	85	1261	225	720	1054	1110	1506	470	1652	1044	2194	460	795	884	672	1256	1429	1070	1180	347	723					20052
Coleochaetescutata	Algae	82	1346	235	903	1163	1236	1503	480	2252	1430	2574	542	1370	933	920	1074	1585	1161	1249	396	872					23224
Colobanthusapetalus	Eudicot	82	1365	315	1047	1328	1498	1704	594	2188	1431	2726	574	1233	1061	928	1549	1963	1313	1355	445	950					25567
Colobanthusquitensis	Eudicot	81	1361	314	1043	1320	1482	1689	590	2176	1426	2718	569	1226	1051	917	1532	1940	1306	1351	442	944					25397
Colocasiaesculenta	Monocot	86	1420	310	1081	1409	1503	1786	640	2222	1407	2730	602	1262	1097	934	1638	2124	1367	1451	445	979					26407
Colpothrinaxcookii	Monocot	86	1345	324	1101	1411	1497	1770	652	2318	1401	2702	632	1259	1087	931	1639	2111	1367	1452	447	999					26445
Commiphorawightii	Eudicot	86	1263	221	742	980	1087	1526	488	1714	888	2138	498	845	850	692	1204	1436	1055	1215	342	732					19916
Compsopogoncaeruleus	Algae	195	2590	444	2011	2531	2152	2736	737	5326	3559	4968	979	3271	1530	1753	2019	3300	2332	2443	480	2009					47170
Connorochloatenuis	Monocot	84	1252	219	717	1044	1099	1492	452	1640	1036	2129	464	798	866	666	1236	1409	1082	1175	341	729					19846
Conopholisamericana	Eudicot	25	259	108	294	374	429	361	175	752	671	757	168	512	274	248	495	596	358	334	117	342					7624
Conyzabonariensis	Eudicot	87	1432	300	1068	1337	1525	1797	614	2201	1408	2836	645	1270	1101	946	1590	2007	1327	1408	463	977					26252
Coptischinensis	Eudicot	82	1327	288	997	1235	1305	1685	600	2014	1167	2463	586	1118	1019	841	1469	1854	1219	1320	419	871					23797
Coptisquinquesecta	Eudicot	85	1414	320	1094	1333	1460	1800	648	2246	1395	2695	633	1295	1116	918	1604	2033	1338	1432	455	992					26221
Corallorhizabulbosa	Monocot	74	1147	265	934	1245	1238	1483	578	1867	1321	2243	505	1096	903	834	1463	1749	1117	1201	376	799					22364
Corallorhizamacrantha	Monocot	72	1146	258	933	1231	1232	1478	573	1850	1315	2223	502	1086	896	827	1452	1728	1105	1172	375	779					22161
Corallorhizamertensiana	Monocot	60	639	179	638	838	792	837	331	1276	1030	1471	348	785	586	550	1029	1205	723	744	197	519					14717
Corallorhizaodontorhiza	Monocot	73	1141	255	938	1226	1224	1467	570	1863	1325	2234	497	1103	903	825	1453	1725	1104	1188	375	781					22197
Corallorhizatrifida	Monocot	74	1159	258	939	1229	1229	1483	574	1850	1324	2237	510	1084	898	838	1454	1738	1125	1187	378	771					22265
Corallorhizawisteriana	Monocot	73	1147	257	940	1225	1235	1469	569	1861	1324	2233	499	1094	905	825	1459	1717	1103	1176	377	777					22192
Cordylineindivisa	Monocot	84	1379	303	1099	1440	1450	1738	625	2192	1431	2657	619	1194	1076	850	1597	2031	1357	1398	439	947					25822
Coreanomeconhylomeconoides	Eudicot	87	1409	313	1126	1406	1436	1808	669	2221	1376	2737	648	1278	1143	938	1640	2070	1352	1457	472	972					26471
Coriandrumsativum	Eudicot	78	1235	239	887	1131	1269	1561	525	1913	1196	2368	518	1037	931	795	1335	1647	1174	1254	388	851					22254
Cortaderiaselloana	Monocot	85	1252	220	732	1047	1113	1507	466	1647	1039	2173	466	795	879	678	1246	1436	1078	1178	348	725					20025
Corylusavellana	Eudicot	79	1302	271	993	1260	1364	1645	595	2143	1312	2545	558	1208	1019	860	1478	1775	1219	1286	415	915					24163
Coryluschinensis	Eudicot	80	1304	272	995	1264	1364	1647	596	2150	1321	2544	559	1208	1022	861	1487	1780	1220	1287	416	919					24216
Corylusfargesii	Eudicot	80	1304	272	995	1264	1364	1647	596	2150	1321	2544	559	1208	1022	861	1487	1780	1220	1287	416	919					24216
Corylusheterophylla	Eudicot	80	1316	272	996	1271	1379	1663	600	2156	1318	2572	569	1210	1030	866	1490	1785	1239	1310	420	926					24388
Corymbiaeximia	Eudicot	85	1386	315	1082	1400	1501	1791	639	2268	1422	2799	628	1268	1097	916	1599	2071	1338	1399	471	987					26377
Corymbiagummifera	Eudicot	85	1377	314	1070	1396	1499	1790	639	2260	1417	2800	625	1267	1090	916	1595	2076	1344	1401	473	983					26332
Corymbiahenryi	Eudicot	85	1388	315	1082	1400	1497	1791	643	2257	1420	2806	629	1267	1099	915	1599	2064	1337	1401	471	987					26368
Corymbiamaculata	Eudicot	85	1385	316	1084	1398	1500	1790	640	2262	1420	2799	628	1268	1095	918	1602	2072	1342	1402	471	983					26375
Corymbiatessellaris	Eudicot	85	1388	314	1080	1399	1500	1794	643	2258	1422	2808	630	1268	1098	915	1596	2068	1339	1399	471	986					26376
Corymbiatorelliana	Eudicot	84	1378	312	1075	1394	1494	1783	641	2252	1416	2800	623	1268	1092	915	1588	2051	1333	1395	468	981					26259
Corynocarpuslaevigata	Eudicot	83	1370	300	1069	1356	1430	1739	634	2228	1377	2679	589	1274	1067	911	1569	2004	1285	1409	455	956					25701
Coryphalecomtei	Monocot	86	1344	324	1100	1404	1504	1775	646	2305	1403	2710	631	1263	1085	927	1627	2108	1360	1447	447	987					26397
Coscinodiscusradiatus	Algae	139	1905	276	1306	1710	1506	2088	502	3134	2297	3406	639	1939	1171	1228	1505	2015	1829	1720	383	1117					31676
Cosmariumbotrytis	Algae	89	1673	298	929	1312	1472	1750	513	2025	1599	2903	573	1238	1155	1090	1419	1869	1356	1522	454	910					26060
Costariacostata	Algae	139	1888	285	1390	1981	1649	2097	499	2933	2548	3469	631	1753	1217	1131	1506	2111	1848	1952	364	1097					32349
Couepiacaryophylloides	Eudicot	83	1401	297	1061	1373	1537	1768	628	2291	1439	2769	603	1300	1050	923	1589	2029	1301	1380	460	971					26170
Couepiagrandiflora	Eudicot	83	1401	294	1061	1373	1534	1765	629	2289	1438	2768	606	1296	1051	923	1587	2024	1303	1381	458	970					26151
Couepiaguianensis	Eudicot	83	1402	294	1061	1372	1535	1765	628	2290	1436	2762	602	1291	1052	923	1584	2026	1300	1379	459	971					26132
Couepiaovalifolia	Eudicot	83	1404	293	1061	1373	1533	1766	629	2287	1440	2770	604	1292	1050	925	1585	2026	1302	1380	458	970	3				26151
Couepiaparaensis	Eudicot	83	1406	295	1063	1373	1535	1765	629	2290	1441	2770	602	1292	1049	923	1586	2025	1306	1378	457	969					26154
Couepiapolyandra	Eudicot	83	1407	294	1062	1374	1532	1765	628	2288	1435	2765	603	1293	1052	924	1587	2029	1300	1381	458	971					26148
Couepiarankiniae	Eudicot	83	1404	294	1061	1374	1533	1766	629	2292	1437	2766	603	1295	1052	924	1585	2028	1300	1379	458	971					26151
Couepiasandwithii	Eudicot	83	1404	294	1061	1374	1533	1766	629	2292	1437	2765	603	1295	1052	924	1585	2028	1300	1379	458	971	1				26151
Couepiasubcordata	Eudicot	83	1403	294	1064	1374	1533	1767	628	2294	1437	2768	602	1294	1050	924	1586	2028	1301	1377	458	969					26151
Cremastraappendiculata	Monocot	79	1239	277	944	1283	1307	1584	583	1951	1296	2384	554	1080	976	853	1495	1850	1202	1272	404	801					23335
Cressacretica	Eudicot	82	1256	235	763	977	1121	1487	472	1664	957	2160	494	783	845	699	1163	1431	1033	1149	349	698					19736
Crinipesabyssinicus	Monocot	83	1251	220	716	1034	1099	1481	454	1634	1025	2145	458	782	866	673	1243	1397	1070	1172	344	716					19780
Crinipeslongifolius	Monocot	83	1249	220	715	1035	1101	1481	455	1630	1026	2141	459	784	867	674	1239	1398	1071	1174	345	716					19780
Crithmummaritimum	Eudicot	88	1421	291	1065	1334	1500	1816	631	2238	1461	2789	621	1267	1102	934	1618	2022	1382	1428	450	994					26364
Crucihimalayawallichii	Eudicot	89	1380	316	1048	1384	1589	1777	621	2287	1525	2820	602	1300	1082	960	1579	2061	1358	1421	451	977					26538
Crudiaharmsiana	Eudicot	80	1237	259	837	1112	1244	1565	512	1928	1028	2250	528	965	904	749	1264	1634	1121	1230	386	785	1				21539
Cryptocaryachinensis	Magnoliids	81	1339	291	1075	1355	1448	1720	654	2147	1286	2632	606	1173	1067	904	1559	2071	1320	1407	449	935					25438
Cryptoglenaskujai	Protist	66	900	170	605	845	990	1057	305	1549	1426	1739	358	1050	579	479	778	1179	849	952	238	570					16618
Cryptomeriajaponica	Gymnosperm	82	1451	265	1041	1403	1390	1547	505	2065	1549	2664	570	1117	1029	881	1402	1671	1171	1313	429	908					24371
Cryptomonascurvata	Algae	146	2143	272	1408	1972	1414	2293	546	2690	2161	3311	673	1493	1215	1156	1685	2309	1871	2166	368	1009					32155
Cryptomonasparamecium	Algae	82	1235	229	820	1303	737	1333	426	1714	1763	2042	426	947	789	747	1047	1424	1332	1301	130	583					20328
Cucumishystrix	Eudicot	79	1237	219	712	973	1047	1510	456	1703	893	2053	483	838	849	651	1136	1403	1035	1163	338	731					19430
Cucumishytivus	Eudicot	74	1149	231	962	1184	1264	1480	536	1899	1273	2312	491	1123	920	820	1298	1718	1169	1203	383	824					22239
Cucumismelo	Eudicot	88	1402	315	1102	1399	1517	1810	631	2313	1467	2858	642	1320	1105	961	1606	2072	1358	1456	470	1015					26819
Cucumissativus	Eudicot	85	1381	290	1042	1312	1464	1771	594	2248	1394	2737	609	1265	1105	909	1515	2006	1353	1402	445	985					25827
Cucurbitamaxima	Eudicot	85	1369	288	1097	1355	1441	1752	623	2211	1360	2670	603	1270	1073	929	1553	1992	1280	1400	448	947					25661
Cucurbitamoschata	Eudicot	85	1376	295	1116	1368	1463	1760	619	2246	1351	2730	615	1280	1078	933	1532	2030	1291	1397	455	958					25893
Cucurbitapepo	Eudicot	84	1332	276	1044	1265	1374	1687	596	2074	1237	2549	581	1174	1019	893	1455	1920	1204	1340	431	904					24355
Cunninghamialanceolata	Gymnosperm	81	1427	283	1035	1441	1398	1537	528	2106	1574	2633	577	1103	1019	900	1388	1670	1153	1321	426	902					24421
Cupressuschengiana	Gymnosperm	82	1436	286	1077	1501	1440	1557	534	2175	1649	2738	578	1154	1038	908	1415	1690	1171	1345	428	939					25059
Cupressusgigantea	Gymnosperm	82	1438	286	1078	1500	1450	1557	534	2179	1649	2731	578	1152	1039	906	1421	1690	1169	1346	426	941					25070
Cupressusjiangeensis	Gymnosperm	82	1442	283	1071	1496	1449	1553	537	2171	1642	2741	575	1151	1034	906	1412	1689	1169	1341	429	943	4				25038
Cupressussempervirens	Gymnosperm	82	1443	289	1050	1490	1451	1545	527	2168	1650	2744	579	1147	1023	893	1406	1679	1160	1339	422	923					24928
Curcumaflaviflora	Monocot	86	1360	303	1065	1416	1484	1736	635	2320	1456	2727	615	1273	1079	916	1618	2078	1336	1426	453	1005					26301
Curcumaroscoeana	Monocot	86	1361	305	1066	1419	1479	1733	637	2321	1457	2734	619	1277	1080	917	1611	2083	1330	1434	454	1002					26319
Cuscutaexaltata	Eudicot	69	1118	219	765	1018	1147	1366	491	1582	1159	2076	417	939	830	738	1263	1436	1075	1099	342	679					19759
Cuscutagronovii	Eudicot	61	949	171	621	877	1019	1062	367	1286	1050	1843	367	844	675	656	956	1241	887	887	299	535					16592
Cuscutaobtusiflora	Eudicot	61	938	167	612	850	1006	1052	367	1252	1047	1802	353	823	671	651	956	1217	880	872	298	526					16340
Cuscutareflexa	Eudicot	68	1095	208	716	981	1064	1304	472	1538	1106	1968	400	910	777	690	1174	1346	1006	1036	315	657					18763
Cyamopsistetragonoloba	Eudicot	88	1324	310	1022	1351	1601	1708	629	2390	1495	2780	612	1330	1056	945	1523	2016	1328	1379	445	1009					26253
Cyaneafissa	Eudicot	90	1665	323	1274	1715	1693	1906	617	2373	1847	3273	623	1374	1217	1070	1892	2182	1460	1586	543	1062					29695
Cyanealeptostegia	Eudicot	90	1688	314	1265	1671	1683	1926	614	2365	1880	3278	632	1388	1223	1057	1909	2175	1488	1597	545	1047					29745
Cyanidioschyzonmerolae	Algae	207	3593	602	1678	2527	1711	2837	1196	3163	2638	4965	1315	1658	1698	2540	2301	2830	2175	3052	873	1507					44859
Cyanidiumcaldarium	Algae	197	2696	579	1828	2437	2363	2758	909	4567	3651	5054	921	2727	1569	1665	2098	3517	2252	2774	442	1713					46520
Cycaspanzhihuaensis	Gymnosperm	109	1604	345	1228	1593	1513	1918	706	2446	1444	3023	717	1357	1300	1069	1868	2315	1406	1533	514	1038					28937
Cycasrevoluta	Gymnosperm	109	1603	347	1228	1590	1512	1919	704	2443	1443	3023	721	1357	1299	1073	1867	2316	1407	1533	515	1040					28940
Cycastaitungensis	Gymnosperm	121	1630	367	1260	1628	1609	1963	725	2515	1512	3107	758	1383	1341	1090	1938	2399	1422	1562	525	1098	2				29834
Cyclocaryapaliurus	Eudicot	89	1404	311	1089	1416	1521	1804	639	2418	1492	2857	633	1338	1109	956	1616	2050	1337	1437	470	1019					26916
Cyclotellapseudostelligera	Algae	141	2010	272	1355	1866	1586	2134	520	2969	2306	3526	633	1858	1226	1246	1565	2189	1867	1891	402	1113					32534
Cylindrocystisbrebissonii	Algae	90	1445	281	853	1136	1510	1536	536	2134	1428	2791	551	1306	935	1094	1143	1713	1360	1468	415	899					24534
Cylindrothecaclosterium	Algae	161	2045	315	1468	2078	1710	2173	562	3279	2661	3887	703	2086	1261	1391	1729	2317	2046	2049	428	1264					35452
Cymbidiumaloifolium	Monocot	78	1153	262	959	1260	1258	1498	587	1877	1356	2278	519	1086	935	844	1458	1776	1141	1216	395	791					22649
Cymbidiumensifolium	Monocot	78	1155	262	973	1256	1269	1496	583	1871	1361	2274	525	1085	950	836	1482	1784	1135	1235	397	800					22729
Cymbidiumfaberi	Monocot	78	1159	259	961	1248	1263	1506	590	1876	1345	2272	522	1095	943	838	1457	1774	1142	1226	395	795					22666
Cymbidiumgoeringii	Monocot	79	1145	253	944	1210	1248	1488	581	1835	1365	2229	513	1057	931	840	1441	1760	1129	1214	391	777					22351
Cymbidiumkanran	Monocot	78	1170	265	967	1266	1269	1510	586	1904	1360	2276	528	1101	941	841	1474	1778	1146	1235	395	812					22824
Cymbidiumlancifolium	Monocot	75	1152	252	937	1242	1255	1491	570	1860	1341	2247	512	1089	925	830	1442	1748	1131	1207	393	793					22417
Cymbidiummacrorhizon	Monocot	75	1149	252	942	1244	1252	1489	572	1858	1348	2237	513	1087	924	826	1442	1743	1133	1207	395	792					22405
Cymbidiummannii	Monocot	78	1151	264	964	1265	1256	1506	586	1883	1365	2286	517	1080	938	839	1447	1762	1139	1220	395	794					22657
Cymbidiumsinense	Monocot	78	1157	260	962	1251	1255	1498	584	1876	1348	2267	520	1095	944	835	1466	1772	1141	1225	392	799					22647
Cymbidiumtortisepalum	Monocot	78	1158	260	962	1253	1255	1498	585	1872	1342	2267	521	1094	944	838	1466	1768	1141	1227	392	798					22641
Cymbidiumtracyanum	Monocot	78	1151	266	952	1251	1252	1496	584	1886	1347	2266	515	1103	941	839	1450	1760	1145	1226	396	806					22632
Cymbomonastetramitiformis	Algae	76	1306	169	743	984	975	1446	338	1489	1027	2009	470	782	839	693	940	1274	1049	1219	291	636	3				18682
Cymbopogonflexuosus	Monocot	83	1247	220	714	1036	1098	1485	452	1635	1032	2153	460	790	855	678	1236	1394	1070	1175	343	717					19790
Cynanchumauriculatum	Eudicot	87	1446	304	1175	1409	1490	1786	592	2167	1370	2837	621	1297	1124	939	1633	2042	1310	1445	448	937					26372
Cynanchumwilfordii	Eudicot	87	1446	313	1190	1429	1504	1793	597	2181	1377	2846	623	1302	1127	939	1634	2050	1320	1452	447	940					26510
Cynarabaetica	Eudicot	87	1425	296	1076	1362	1505	1787	622	2224	1399	2793	625	1275	1108	925	1608	2021	1308	1428	462	999					26248
Cynaracornigera	Eudicot	87	1423	295	1076	1364	1505	1789	623	2226	1397	2791	624	1276	1108	929	1607	2022	1311	1429	462	999					26256
Cynarahumilis	Eudicot	87	1425	295	1075	1362	1504	1789	623	2228	1398	2787	624	1276	1110	930	1606	2025	1306	1429	462	999					26253
Cynodondactylon	Monocot	83	1258	218	706	1032	1100	1483	452	1631	1027	2143	463	790	864	673	1234	1387	1070	1164	342	717					19754
Cynosuruscristatus	Monocot	83	1259	217	715	1030	1100	1475	441	1634	1038	2137	465	794	870	675	1217	1399	1074	1160	343	721					19764
Cyphiaangustiloba	Eudicot	106	1782	334	1357	1866	1847	2069	688	2719	2107	3491	715	1644	1336	1120	2031	2461	1625	1774	565	1246					32777
Cyphiabanksiana	Eudicot	95	1615	329	1265	1721	1634	1889	659	2524	1953	3223	656	1512	1230	1058	1881	2252	1519	1640	510	1152					30222
Cyphiabelfastica	Eudicot	102	1735	326	1318	1835	1811	2027	678	2663	1999	3368	714	1569	1320	1080	1953	2311	1586	1772	555	1198					31818
Cyphiacrenata	Eudicot	99	1604	347	1314	1750	1675	1953	649	2557	1970	3281	664	1547	1268	1086	1942	2239	1527	1682	523	1160					30738
Cyphiadentariifolia	Eudicot	98	1685	345	1320	1810	1724	1919	682	2589	2111	3377	660	1594	1256	1148	1958	2297	1561	1685	529	1161					31411
Cyphiaglandulifera	Eudicot	99	1622	347	1337	1739	1688	1944	649	2555	1906	3280	679	1529	1273	1083	1929	2223	1524	1682	519	1152					30660
Cyphiaphyteuma	Eudicot	96	1606	343	1269	1720	1655	1938	643	2534	1948	3212	653	1602	1243	1033	1902	2209	1557	1612	515	1131					30325
Cyphiaschlechteri	Eudicot	105	1625	328	1277	1669	1703	1925	658	2567	2026	3251	658	1523	1221	1052	1900	2255	1549	1664	517	1164					30532
Cyphiatortilis	Eudicot	104	1761	332	1309	1848	1810	2064	692	2681	2080	3431	707	1626	1319	1103	1996	2382	1621	1765	569	1230					32326
Cypripediumformosanum	Monocot	87	1384	327	1104	1474	1559	1797	669	2301	1495	2798	665	1298	1099	938	1643	2144	1357	1447	460	1004					26963
Cypripediumjaponicum	Monocot	85	1369	307	1068	1399	1468	1752	629	2220	1428	2670	633	1229	1072	898	1581	2048	1313	1397	444	947					25872
Cypripediummacranthos	Monocot	83	1383	306	1082	1362	1470	1772	645	2239	1362	2674	619	1235	1077	928	1592	2054	1352	1406	459	947					25964
Cyrtomiumdevexiscapulae	Bryophyte	89	1719	327	1136	1432	1393	1890	590	1996	1306	2771	533	1224	1228	856	1768	2314	1411	1680	432	899					26905
Cyrtomiumfalcatum	Bryophyte	88	1704	328	1128	1430	1376	1867	584	1962	1293	2740	524	1216	1204	852	1755	2283	1396	1659	428	886					26615
Cyrtomiumfortunei	Bryophyte	87	1642	300	1010	1290	1255	1766	544	1804	1186	2498	491	1082	1133	798	1611	2045	1314	1573	399	807					24548
Cystopterischinensis	Bryophyte	88	1713	322	1158	1431	1360	1878	622	1931	1287	2681	504	1184	1257	813	1772	2350	1433	1663	407	892					26658
Cytinushypocistis	Eudicot	15	114	32	56	86	69	141	51	284	258	196	53	133	68	62	182	135	107	93	22	73					2215
Dacrycarpusimbricatus	Gymnosperm	82	1514	300	1045	1459	1342	1594	537	2107	1450	2647	579	1110	1022	869	1532	1718	1232	1356	444	897					24754
Dactyladeniabellayana	Eudicot	83	1400	297	1060	1373	1538	1766	631	2305	1446	2769	597	1294	1050	923	1579	2030	1304	1364	457	972					26155
Dactyladeniabuchneri	Eudicot	83	1405	296	1059	1370	1537	1765	630	2292	1443	2768	594	1295	1053	923	1581	2027	1300	1372	457	971					26138
Dactyladeniafloretii	Eudicot	83	1401	296	1061	1372	1540	1766	631	2300	1445	2770	596	1292	1050	921	1577	2027	1304	1363	455	972					26139
Dactylisglomerata	Eudicot	84	1257	218	722	1031	1098	1486	445	1646	1044	2144	466	791	871	671	1226	1405	1076	1162	343	725					19827
Dactylocteniumaegyptium	Eudicot	85	1261	219	724	1041	1119	1508	461	1639	1037	2177	462	792	884	675	1266	1417	1078	1174	349	723					20006
Daiswachinensis	Monocot	85	1362	320	1123	1418	1510	1777	651	2300	1461	2714	636	1301	1098	931	1580	2077	1350	1440	446	974					26469
Daiswadunniana	Monocot	83	1354	315	1112	1425	1511	1752	645	2290	1435	2698	635	1288	1080	919	1548	2065	1328	1409	446	966					26221
Daiswaforrestii	Monocot	87	1379	321	1117	1438	1516	1786	662	2326	1476	2735	644	1307	1106	934	1601	2091	1362	1446	447	980					26674
Daiswayunnanensis	Monocot	85	1348	321	1155	1404	1499	1771	650	2285	1565	2701	636	1283	1094	925	1572	2063	1339	1430	447	972					26460
Dalbergiahainanensis	Eudicot	86	1352	315	1031	1374	1559	1760	610	2322	1457	2779	601	1311	1077	925	1577	2009	1310	1349	450	957					26125
Danielliapilosa	Eudicot	79	1213	232	680	964	1077	1496	454	1757	921	2027	485	852	831	658	1113	1393	1036	1165	336	727	1				19418
Danthoniacalifornica	Monocot	85	1265	219	722	1042	1106	1503	461	1649	1033	2167	467	804	868	684	1237	1424	1078	1177	348	725					19979
Danthoniopsisdinteri	Monocot	83	1251	220	715	1037	1108	1476	453	1640	1029	2137	456	789	860	673	1226	1406	1055	1171	342	721					19765
Daphnekiusiana	Eudicot	89	1471	329	1140	1519	1716	1881	682	2453	1667	3048	664	1349	1180	1021	1756	2161	1377	1496	500	1065					28475
Daphniphyllumoldhamii	Eudicot	88	1424	323	1134	1421	1463	1829	663	2270	1383	2773	655	1290	1121	930	1619	2065	1364	1454	463	976					26620
Dasiphorafruticosa	Eudicot	84	1387	302	1050	1377	1512	1797	625	2239	1400	2763	605	1291	1093	934	1575	1984	1346	1436	451	971					26138
Dasyabinghamiae	Algae	197	2500	464	1949	2426	2188	2710	815	5487	3891	5031	987	3552	1509	1874	1806	3216	2325	2262	462	2099					47553
Dasyanaccarioides	Algae	201	2466	458	2034	2479	2239	2739	814	5413	3977	5002	947	3486	1486	1784	1834	3338	2322	2331	464	2086					47699
Dasycloniumflaccidum	Algae	204	2488	492	1985	2474	2144	2739	799	5285	3770	4919	945	3323	1516	1743	1964	3417	2314	2447	462	1995					47221
Dasypogonbromeliifolius	Monocot	87	1371	325	1107	1397	1495	1792	648	2314	1407	2739	633	1243	1095	943	1597	2086	1363	1442	437	983					26417
Daturastramonium	Eudicot	87	1404	305	1077	1406	1506	1841	629	2249	1423	2848	625	1320	1130	949	1622	2088	1365	1442	475	981					26685
Daucuscarotasubsp.sativus	Eudicot	85	1392	278	1050	1315	1478	1794	613	2199	1403	2751	610	1234	1089	895	1573	2003	1352	1390	447	957					25823
Davidiainvolucrata	Eudicot	82	1248	219	750	971	1076	1517	473	1731	878	2100	497	849	852	668	1201	1446	1056	1185	348	761					19826
Decaisneainsignis	Eudicot	85	1392	313	1115	1332	1439	1815	659	2234	1334	2704	629	1242	1116	923	1624	2078	1358	1434	464	956					26161
Delissearhytidosperma	Eudicot	90	1680	322	1282	1724	1671	1903	614	2396	1832	3261	631	1368	1229	1076	1904	2189	1474	1605	549	1065					29775
Dendrobiumaphyllum	Monocot	72	1171	264	962	1279	1313	1464	580	1854	1285	2301	541	1063	906	843	1401	1819	1137	1190	398	773					22544
Dendrobiumbellatulum	Monocot	75	1214	271	983	1293	1311	1550	589	1911	1342	2360	546	1096	945	858	1474	1860	1167	1235	402	799					23206
Dendrobiumbrymerianum	Monocot	72	1172	263	967	1279	1300	1467	580	1860	1284	2309	541	1067	904	844	1406	1822	1136	1190	400	787					22578
Dendrobiumcandidum	Monocot	75	1214	271	983	1293	1311	1550	589	1911	1342	2360	546	1096	945	858	1474	1860	1167	1235	402	799					23206
Dendrobiumcatenatum	Monocot	77	1223	274	987	1300	1319	1566	594	1932	1353	2381	551	1111	954	865	1495	1879	1179	1255	402	805					23425
Dendrobiumchrysanthum	Monocot	72	1170	263	966	1275	1302	1465	578	1858	1284	2306	538	1071	906	844	1399	1819	1138	1194	400	781					22557
Dendrobiumchrysotoxum	Monocot	63	954	186	644	930	895	1152	400	1356	888	1632	384	738	650	618	1019	1188	843	940	290	562					16269
Dendrobiumcrepidatum	Monocot	72	1171	262	960	1279	1304	1462	579	1855	1278	2307	536	1073	900	844	1406	1819	1139	1193	399	781					22547
Dendrobiumdenneanum	Monocot	72	1172	264	958	1277	1303	1463	573	1857	1278	2309	537	1069	900	843	1397	1821	1132	1194	399	789					22535
Dendrobiumdevonianum	Monocot	72	1170	261	958	1276	1310	1467	568	1866	1287	2305	538	1064	904	838	1400	1815	1133	1186	399	790					22535
Dendrobiumellipsophyllum	Monocot	72	1171	263	965	1276	1305	1465	576	1858	1277	2302	539	1074	906	847	1403	1818	1133	1196	399	779					22552
Dendrobiumexile	Monocot	72	1172	262	960	1275	1304	1473	579	1847	1279	2317	535	1077	898	840	1408	1815	1138	1192	398	773					22542
Dendrobiumfalconeri	Monocot	72	1170	261	954	1282	1304	1465	570	1863	1289	2316	537	1063	907	840	1394	1821	1133	1186	400	783					22538
Dendrobiumfanjingshanense	Monocot	72	1167	262	966	1276	1307	1464	570	1858	1288	2312	535	1058	907	844	1397	1817	1137	1192	399	781					22537
Dendrobiumfimbriatum	Monocot	72	1171	263	961	1277	1307	1462	574	1859	1279	2303	534	1065	901	840	1400	1822	1133	1199	399	783					22532
Dendrobiumgratiosissimum	Monocot	72	1170	263	959	1279	1306	1462	567	1853	1288	2312	543	1063	904	847	1405	1818	1133	1191	398	783					22544
Dendrobiumhenryi	Monocot	72	1172	262	966	1277	1304	1463	575	1860	1281	2305	541	1070	903	844	1400	1823	1135	1192	399	784					22556
Dendrobiumhercoglossum	Monocot	72	1168	263	965	1274	1306	1465	569	1858	1282	2316	540	1064	907	841	1400	1819	1138	1185	400	781					22541
Dendrobiumhuoshanense	Monocot	76	1212	276	985	1300	1319	1566	596	1913	1349	2369	548	1105	956	864	1498	1868	1186	1254	406	802					23372
Dendrobiumjenkinsii	Monocot	72	1170	262	966	1273	1303	1462	574	1867	1279	2301	538	1074	903	846	1404	1817	1133	1190	399	778					22539
Dendrobiumlohohense	Monocot	72	1171	262	963	1272	1305	1464	574	1857	1278	2304	539	1071	903	844	1401	1816	1136	1192	399	783					22534
Dendrobiummoniliforme	Monocot	73	1185	271	970	1287	1300	1520	577	1883	1297	2329	552	1090	925	832	1433	1824	1148	1200	401	775					22799
Dendrobiumnobile	Monocot	77	1217	275	994	1302	1315	1566	597	1926	1351	2388	553	1107	963	872	1490	1872	1188	1258	405	803					23442
Dendrobiumofficinale	Monocot	76	1219	273	986	1297	1312	1563	592	1920	1352	2366	547	1101	954	863	1490	1866	1175	1248	402	803					23329
Dendrobiumparciflorum	Monocot	72	1175	259	962	1274	1313	1464	570	1855	1274	2314	534	1078	900	845	1410	1813	1132	1185	399	784					22540
Dendrobiumparishii	Monocot	72	1172	264	961	1279	1306	1467	578	1853	1284	2305	543	1068	905	842	1402	1811	1137	1193	398	785					22553
Dendrobiumpendulum	Monocot	76	1214	276	974	1300	1305	1559	593	1918	1335	2362	546	1105	945	859	1481	1862	1170	1244	406	796					23250
Dendrobiumprimulinum	Monocot	72	1170	264	959	1276	1312	1465	579	1855	1297	2297	541	1066	904	838	1398	1814	1137	1194	397	780					22543
Dendrobiumsalaccense	Monocot	72	1166	257	953	1273	1304	1459	569	1887	1277	2297	537	1081	897	841	1390	1810	1131	1192	398	789					22508
Dendrobiumspatella	Monocot	72	1172	261	966	1274	1311	1466	569	1860	1277	2312	537	1081	901	845	1404	1817	1131	1185	399	779					22547
Dendrobiumstrongylanthum	Monocot	77	1216	271	979	1303	1314	1563	594	1922	1346	2366	543	1114	953	861	1485	1852	1177	1255	403	797					23314
Dendrobiumwardianum	Monocot	71	1166	261	950	1262	1287	1459	558	1835	1276	2280	531	1048	902	836	1400	1803	1121	1177	388	775					22315
Dendrobiumwilsonii	Monocot	72	1170	263	967	1275	1305	1464	570	1856	1288	2312	538	1059	907	842	1398	1820	1135	1189	401	782					22541
Dendrobiumxichouense	Monocot	72	1168	263	961	1278	1307	1463	569	1859	1283	2311	536	1062	909	844	1400	1816	1136	1191	399	783					22538
Dendrocalamuslatiflorus	Monocot	85	1256	218	724	1051	1111	1484	461	1639	1036	2151	475	800	867	677	1240	1441	1076	1169	345	726					19947
Dendropanaxdentiger	Eudicot	87	1399	296	1081	1366	1466	1825	622	2207	1398	2769	613	1244	1116	940	1582	2020	1356	1408	455	975					26138
Dendropanaxmorbifer	Eudicot	87	1403	298	1096	1402	1506	1838	628	2235	1423	2818	624	1278	1121	940	1596	2059	1380	1418	465	993					26521
Dendroseneciobattiscombei	Eudicot	87	1423	300	1047	1341	1499	1776	609	2225	1381	2838	639	1302	1081	939	1598	2025	1314	1399	452	981					26169
Dendroseneciobrassiciformis	Eudicot	88	1428	301	1051	1345	1501	1781	609	2229	1391	2848	640	1306	1085	944	1607	2026	1318	1407	452	987					26256
Dendroseneciocheranganiensis	Eudicot	88	1428	301	1051	1344	1502	1781	609	2230	1389	2846	640	1306	1085	945	1607	2025	1319	1407	452	986					26253
Dendroseneciojohnstonii	Eudicot	88	1429	302	1051	1345	1500	1782	609	2232	1391	2846	640	1306	1084	946	1603	2026	1322	1407	452	986					26259
Dendroseneciokeniensis	Eudicot	88	1428	301	1051	1345	1502	1781	609	2230	1390	2847	640	1308	1085	944	1607	2026	1318	1407	452	987					26258
Dendroseneciokeniodendron	Eudicot	88	1428	301	1051	1345	1502	1781	609	2229	1391	2846	640	1307	1085	944	1607	2026	1318	1407	452	987					26256
Dendroseneciokilimanjari	Eudicot	88	1429	302	1051	1345	1500	1782	609	2232	1392	2846	640	1305	1084	946	1603	2025	1323	1407	452	986					26259
Dendroseneciomeruensis	Eudicot	88	1428	302	1050	1343	1497	1781	610	2228	1387	2842	640	1306	1080	945	1599	2025	1322	1407	451	983					26226
Deparialancea	Bryophyte	88	1765	332	1145	1432	1321	1917	625	1901	1252	2659	499	1190	1263	816	1808	2364	1436	1625	404	872					26626
Depariapycnosora	Bryophyte	88	1773	325	1146	1430	1323	1929	632	1910	1259	2655	501	1178	1276	808	1819	2368	1428	1624	403	860					26647
Depariaviridifrons	Bryophyte	88	1758	333	1141	1417	1330	1912	619	1926	1253	2653	511	1179	1278	813	1804	2324	1437	1608	407	869					26572
Derbesiasp	Algae	97	1296	318	1032	1343	1527	1454	543	2605	1893	2857	468	1581	954	1255	1230	1790	1339	1146	396	1159					26186
Deschampsiaantarctica	Monocot	86	1277	223	727	1054	1121	1509	462	1662	1042	2186	476	801	888	681	1252	1439	1085	1175	348	730					20138
Dialypetalumfloribundum	Eudicot	89	1654	312	1264	1733	1661	1895	626	2385	1828	3214	635	1354	1218	1087	1873	2181	1465	1577	542	1040					29544
Diandrolyrasp	Monocot	80	1200	207	694	1007	1023	1410	435	1548	977	2006	448	745	827	647	1189	1344	1012	1121	329	677					18846
Dianthuscaryophyllus	Eudicot	83	1357	308	1018	1336	1545	1705	574	2238	1478	2779	597	1259	1056	927	1481	1935	1366	1371	449	966	1				25746
Diarrhenaobovata	Monocot	83	1257	217	718	1039	1101	1491	449	1624	1034	2127	463	789	862	671	1237	1410	1077	1172	346	723					19807
Diastateamicrantha	Eudicot	89	1687	320	1261	1758	1673	1920	614	2322	1848	3258	634	1349	1258	1090	1896	2144	1489	1614	526	1043					29704
Dichaetariawightii	Monocot	83	1257	219	715	1033	1107	1485	455	1625	1020	2130	462	784	872	675	1237	1400	1070	1171	344	714					19775
Dichantheliumacuminatum	Monocot	83	1257	221	708	1042	1101	1493	447	1623	1028	2152	457	789	860	672	1240	1383	1067	1173	341	721					19775
Dichanthiumsericeum	Monocot	83	1249	217	712	1038	1100	1484	452	1630	1026	2151	462	787	854	678	1241	1396	1067	1179	343	717					19783
Dichrostachyscinerea	Eudicot	83	1366	313	1041	1343	1499	1752	611	2281	1421	2739	616	1280	1054	916	1565	2003	1293	1387	454	967					25901
Diclosteracuatus	Algae	87	1376	240	840	1091	1389	1493	441	1700	1591	2474	419	1097	937	1053	1116	1487	1286	1390	342	764					22526
Dictyomeniasonderi	Algae	201	2446	487	1959	2476	2188	2725	851	5154	3746	4889	952	3238	1488	1853	1908	3385	2394	2533	448	1884					47004
Dictyopterisdivaricata	Algae	139	1822	288	1321	1978	1742	2031	515	3048	2553	3611	604	1804	1211	1180	1510	2088	1852	1823	358	1069					32408
Didymospheniageminata	Algae	130	1867	251	1251	1755	1458	1989	456	2689	2200	3276	583	1666	1142	1131	1437	1964	1715	1790	349	1006					29975
Dieffenbachiaseguine	Monocot	86	1435	313	1075	1401	1488	1791	651	2227	1414	2730	611	1268	1106	933	1627	2112	1354	1450	446	981					26413
Digeneasimplex	Algae	207	2538	479	2030	2533	2148	2812	838	5086	3675	4956	954	3091	1557	1835	2036	3520	2403	2546	461	1955					47453
Digitalislanata	Monocot	85	1420	288	1072	1364	1470	1795	618	2188	1383	2788	620	1239	1124	917	1632	2074	1322	1429	470	932					26145
Digitariaexilis	Monocot	85	1262	225	718	1033	1106	1511	461	1657	1046	2192	465	809	876	681	1247	1433	1077	1184	346	717	5				20051
Dimeriaornithopoda	Monocot	83	1247	219	716	1038	1099	1487	450	1634	1040	2157	463	798	852	682	1236	1391	1063	1178	342	716					19808
Dimocarpuslongan	Eudicot	87	1450	303	1069	1386	1556	1831	652	2279	1474	2798	620	1303	1098	955	1631	2059	1348	1451	458	970					26691
Dionaeamuscipula	Eudicot	68	1115	195	914	1258	1094	1361	445	1571	1250	2032	422	891	847	739	1327	1439	947	1047	340	671					19905
Dioonspinulosum	Gymnosperm	87	1555	317	1180	1535	1401	1848	656	2301	1324	2866	679	1258	1214	1002	1765	2089	1310	1469	491	958					27218
Dioscoreaalata	Monocot	86	1343	309	1063	1395	1477	1754	625	2313	1387	2721	637	1267	1044	947	1606	2056	1340	1414	453	995					26146
Dioscoreacollettii	Monocot	87	1365	316	1068	1401	1488	1763	629	2320	1379	2731	638	1258	1062	947	1601	2081	1351	1417	454	989					26258
Dioscoreaelephantipes	Monocot	86	1348	312	1061	1396	1465	1763	634	2317	1390	2735	633	1269	1050	945	1595	2063	1336	1406	452	984					26154
Dioscoreapolystachya	Monocot	86	1337	315	1065	1398	1477	1760	624	2313	1392	2731	643	1263	1040	949	1611	2065	1340	1417	455	995					26190
Dioscorearotundata	Monocot	84	1339	309	1058	1390	1476	1754	622	2303	1384	2713	633	1266	1045	943	1600	2052	1341	1413	454	987	1				26083
Dioscoreavillosa	Monocot	84	1352	305	1062	1390	1480	1748	624	2307	1374	2714	626	1257	1062	935	1597	2073	1346	1416	454	985					26107
Dioscoreazingiberensis	Monocot	86	1350	305	1066	1394	1482	1755	627	2314	1383	2719	632	1259	1065	938	1587	2071	1348	1413	455	989					26152
Diospyrosblancoi	Eudicot	85	1393	287	1108	1358	1475	1782	636	2261	1411	2754	636	1297	1096	941	1603	2047	1307	1395	471	968					26226
Diospyrosdumetorum	Eudicot	87	1396	291	1109	1375	1488	1800	645	2278	1431	2778	646	1305	1114	946	1618	2052	1319	1402	479	989					26461
Diospyrosglaucifolia	Eudicot	87	1388	291	1116	1374	1495	1801	640	2272	1431	2781	648	1305	1112	949	1612	2049	1326	1405	480	990					26465
Diospyroskaki	Eudicot	87	1393	288	1113	1378	1494	1798	637	2271	1427	2779	649	1301	1113	953	1612	2048	1334	1409	479	988					26464
Diospyroslotus	Eudicot	87	1388	291	1117	1375	1496	1800	640	2273	1431	2781	648	1306	1112	949	1612	2048	1325	1405	480	989					26466
Diospyrosoleifera	Eudicot	87	1394	289	1115	1377	1492	1799	635	2277	1431	2783	647	1298	1113	955	1612	2045	1332	1402	479	987					26462
Diospyrosstrigosa	Eudicot	87	1394	289	1104	1379	1486	1802	643	2281	1426	2781	644	1305	1110	951	1621	2054	1325	1401	480	986					26462
Dipeltafloribunda	Eudicot	82	1382	285	1026	1249	1399	1728	590	2062	1285	2704	573	1145	1077	892	1569	1898	1266	1397	444	893					24864
Diphylleiacymosa	Eudicot	83	1338	283	991	1213	1332	1703	606	2027	1122	2474	577	1089	1055	851	1434	1897	1221	1349	427	868					23857
Diphylleiagrayi	Eudicot	83	1339	282	988	1215	1333	1701	605	2023	1123	2472	579	1082	1052	852	1439	1897	1226	1348	427	872					23855
Diphylleiasinensis	Eudicot	83	1335	283	990	1214	1333	1700	603	2024	1122	2476	576	1088	1050	857	1437	1893	1222	1350	426	871					23850
Diplaziopsiscavaleriana	Pteridophyte	87	1714	337	1112	1394	1356	1866	590	1878	1271	2652	508	1202	1220	800	1755	2294	1409	1624	400	890					26272
Diplaziopsisjavanica	Pteridophyte	88	1726	341	1129	1410	1370	1875	602	1931	1314	2702	519	1227	1228	821	1787	2308	1419	1647	415	909					26680
Diplaziumbellum	Pteridophyte	88	1748	330	1116	1407	1354	1895	599	1936	1322	2680	517	1207	1249	835	1780	2328	1425	1618	416	889					26651
Diplaziumdilatatum	Pteridophyte	88	1782	328	1123	1413	1321	1945	610	1896	1254	2656	505	1175	1262	818	1820	2385	1434	1631	414	872					26644
Diplaziumdushanense	Pteridophyte	88	1760	333	1108	1418	1355	1908	609	1904	1291	2692	521	1197	1251	824	1792	2320	1427	1646	411	877					26644
Diplaziumstriatum	Pteridophyte	88	1778	325	1125	1415	1314	1937	615	1900	1256	2673	512	1189	1267	823	1820	2369	1430	1620	410	872					26650
Diplaziumunilobum	Pteridophyte	83	1630	288	982	1245	1146	1734	546	1633	1094	2327	450	992	1127	735	1629	2007	1282	1461	361	753	1				23423
Diplopanaxstachyanthus	Eudicot	87	1376	289	1086	1355	1415	1786	629	2253	1358	2734	620	1254	1090	939	1584	2005	1348	1402	459	975					25957
Diplopterygiumglaucum	Pteridophyte	40	455	78	221	305	356	501	130	530	268	670	188	242	317	166	375	493	353	387	127	224					6386
Diplostephiumalveolatum	Eudicot	85	1415	293	1053	1335	1497	1779	602	2193	1380	2794	629	1270	1099	944	1585	1989	1308	1387	461	975					25988
Diplostephiumantioquense	Eudicot	85	1414	293	1053	1334	1499	1778	603	2195	1382	2790	629	1269	1099	945	1582	1989	1311	1386	461	976					25988
Diplostephiumapiculatum	Eudicot	85	1416	293	1053	1335	1497	1777	602	2194	1381	2794	628	1270	1099	944	1583	1990	1310	1387	461	974					25988
Diplostephiumazureum	Eudicot	85	1426	294	1060	1333	1502	1778	602	2194	1392	2787	630	1267	1097	940	1581	1989	1307	1386	459	974					25998
Diplostephiumbarclayanum	Eudicot	85	1424	292	1055	1334	1504	1780	603	2188	1391	2786	631	1267	1097	945	1582	1988	1308	1385	462	980					26002
Diplostephiumcajamarquillense	Eudicot	85	1416	294	1055	1337	1497	1780	604	2191	1383	2789	634	1271	1098	942	1583	1992	1311	1389	462	976					26004
Diplostephiumcallilepis	Eudicot	85	1422	295	1060	1332	1497	1777	605	2194	1388	2789	630	1270	1096	944	1578	1994	1306	1388	461	974					26000
Diplostephiumcamargoanum	Eudicot	85	1415	293	1053	1333	1498	1780	603	2191	1380	2793	628	1269	1099	946	1583	1988	1311	1388	461	976					25988
Diplostephiumcayambense	Eudicot	85	1410	292	1050	1332	1495	1773	598	2182	1373	2789	628	1265	1096	946	1578	1985	1305	1385	461	975	1				25919
Diplostephiumcinerascens	Eudicot	85	1415	292	1052	1336	1497	1778	603	2192	1380	2793	630	1269	1099	945	1582	1989	1311	1387	462	976					25988
Diplostephiumcinereum	Eudicot	85	1420	293	1062	1336	1498	1779	603	2190	1387	2792	631	1270	1097	941	1579	1993	1309	1387	461	974					26002
Diplostephiumcolombianum	Eudicot	85	1417	293	1058	1334	1494	1776	602	2197	1376	2793	629	1269	1101	945	1581	1989	1310	1389	460	977					25990
Diplostephiumcoriaceum	Eudicot	85	1415	292	1052	1337	1496	1779	604	2192	1382	2796	629	1270	1099	941	1582	1984	1308	1390	460	979					25987
Diplostephiumcostaricense	Eudicot	85	1415	293	1053	1335	1497	1779	602	2194	1380	2794	629	1270	1099	944	1584	1989	1308	1387	461	975					25988
Diplostephiumcrypteriophyllum	Eudicot	85	1424	292	1060	1334	1507	1777	604	2193	1388	2785	628	1268	1097	944	1576	1991	1309	1387	462	974					26000
Diplostephiumempetrifolium	Eudicot	85	1423	292	1060	1334	1492	1778	605	2194	1388	2797	629	1269	1096	944	1579	1992	1306	1387	460	975					26000
Diplostephiumericoides	Eudicot	85	1424	293	1059	1331	1507	1779	606	2186	1389	2789	630	1264	1098	942	1579	1986	1310	1388	461	978					25999
Diplostephiumeriophorum	Eudicot	85	1417	293	1059	1334	1497	1777	604	2196	1383	2793	628	1269	1096	945	1582	1990	1311	1390	461	975					26000
Diplostephiumespinosae	Eudicot	85	1424	293	1057	1331	1503	1780	606	2192	1388	2790	627	1264	1097	942	1582	1986	1308	1385	461	980					25996
Diplostephiumfloribundum	Eudicot	85	1415	292	1052	1337	1498	1778	602	2191	1380	2792	630	1269	1099	944	1584	1989	1311	1387	462	976					25988
Diplostephiumfoliosissimum	Eudicot	85	1420	295	1057	1337	1498	1777	605	2188	1385	2786	631	1268	1098	946	1577	1991	1307	1389	461	974					25990
Diplostephiumfrontinense	Eudicot	85	1418	293	1058	1334	1494	1777	604	2194	1382	2794	628	1267	1096	944	1582	1990	1312	1390	460	976					25993
Diplostephiumglandulosum	Eudicot	85	1417	294	1055	1336	1503	1781	604	2192	1382	2783	634	1271	1097	942	1584	1992	1313	1388	462	974					26004
Diplostephiumglutinosum	Eudicot	85	1414	292	1058	1335	1497	1778	604	2192	1379	2793	632	1269	1097	948	1580	1991	1310	1392	461	978					26000
Diplostephiumgnidioides	Eudicot	85	1422	295	1061	1335	1497	1775	604	2191	1384	2790	630	1272	1096	945	1580	1993	1307	1388	461	974					26000
Diplostephiumgoodspeedii	Eudicot	85	1422	295	1060	1334	1498	1777	605	2193	1386	2788	630	1270	1096	944	1578	1994	1306	1389	461	974					26000
Diplostephiumgynoxyoides	Eudicot	85	1422	295	1060	1335	1496	1776	604	2192	1385	2790	630	1272	1096	944	1580	1993	1307	1388	461	974					26000
Diplostephiumhaenkei	Eudicot	85	1422	295	1060	1335	1497	1776	603	2196	1386	2789	630	1272	1095	944	1579	1994	1305	1387	461	974					26000
Diplostephiumhartwegii	Eudicot	85	1424	293	1061	1328	1506	1778	608	2191	1391	2787	627	1266	1096	942	1578	1987	1311	1386	461	980					26001
Diplostephiumheterophyllum	Eudicot	85	1415	292	1053	1336	1497	1779	602	2193	1381	2795	629	1269	1099	943	1583	1988	1310	1387	461	976					25988
Diplostephiumhippophae	Eudicot	85	1422	294	1056	1330	1494	1775	603	2183	1378	2778	628	1265	1092	941	1577	1989	1306	1386	462	972					25931
Diplostephiumhuertasii	Eudicot	85	1416	293	1054	1335	1494	1777	602	2193	1380	2795	629	1270	1098	944	1583	1989	1310	1388	461	977					25988
Diplostephiuminesianum	Eudicot	85	1418	293	1058	1336	1494	1778	602	2198	1382	2792	631	1275	1099	945	1580	1988	1308	1391	461	975					26004
Diplostephiumjaramilloi	Eudicot	85	1414	293	1053	1335	1495	1779	602	2193	1380	2795	629	1271	1098	943	1582	1990	1310	1389	461	976					25988
Diplostephiumjelskii	Eudicot	85	1417	294	1055	1337	1499	1781	604	2191	1383	2787	634	1271	1098	942	1583	1991	1311	1388	462	976					26004
Diplostephiumjenesanum	Eudicot	84	1409	293	1051	1329	1492	1775	597	2180	1369	2789	626	1264	1095	946	1576	1983	1304	1384	460	976					25898
Diplostephiumjuajibioyi	Eudicot	85	1415	293	1053	1335	1498	1779	602	2195	1380	2793	628	1270	1099	944	1584	1989	1308	1387	461	975					25988
Diplostephiumjuniperinum	Eudicot	85	1422	292	1061	1334	1492	1778	605	2194	1388	2797	629	1269	1096	945	1578	1992	1306	1387	460	975					26000
Diplostephiumlacunosum	Eudicot	85	1415	292	1054	1336	1496	1778	602	2188	1380	2794	630	1268	1099	945	1582	1989	1311	1391	462	976					25988
Diplostephiumlechleri	Eudicot	85	1422	295	1060	1335	1497	1776	604	2194	1386	2789	630	1272	1095	944	1578	1993	1307	1388	461	974					26000
Diplostephiummeyenii	Eudicot	85	1422	293	1063	1335	1497	1778	603	2189	1384	2791	631	1271	1096	942	1581	1993	1308	1388	461	974					26000
Diplostephiummutiscuanum	Eudicot	85	1416	293	1053	1333	1497	1780	602	2191	1380	2794	628	1270	1099	946	1583	1988	1310	1388	461	976					25988
Diplostephiumoblanceolatum	Eudicot	85	1417	294	1055	1337	1498	1781	604	2190	1384	2786	636	1269	1096	942	1584	1993	1311	1389	462	976					26004
Diplostephiumoblongifolium	Eudicot	85	1416	293	1053	1333	1497	1780	602	2192	1380	2794	628	1270	1099	946	1583	1989	1310	1388	461	976					25990
Diplostephiumobtusum	Eudicot	85	1415	292	1053	1336	1498	1777	602	2194	1379	2792	630	1269	1099	945	1583	1989	1309	1387	462	976	1				25988
Diplostephiumochraceum	Eudicot	85	1414	289	1044	1327	1482	1775	599	2173	1371	2765	627	1258	1091	939	1577	1981	1304	1379	458	968					25821
Diplostephiumoxapampanum	Eudicot	85	1421	292	1057	1334	1487	1773	604	2183	1383	2774	632	1263	1089	940	1575	1989	1300	1381	457	968					25902
Diplostephiumphylicoides	Eudicot	85	1414	289	1050	1335	1486	1775	600	2179	1377	2776	631	1262	1094	941	1579	1985	1305	1384	458	970					25890
Diplostephiumpulchrum	Eudicot	85	1421	292	1057	1334	1487	1771	603	2186	1381	2772	631	1266	1092	940	1577	1990	1299	1381	457	967					25904
Diplostephiumrevolutum	Eudicot	85	1415	289	1050	1335	1486	1775	599	2183	1375	2776	631	1265	1094	940	1580	1984	1305	1380	458	970					25890
Diplostephiumrhododendroides	Eudicot	85	1414	289	1049	1332	1486	1776	600	2183	1377	2777	630	1264	1094	942	1581	1985	1303	1381	457	970					25890
Diplostephiumrhomboidale	Eudicot	85	1414	287	1049	1332	1485	1776	601	2183	1377	2778	630	1263	1094	941	1582	1988	1303	1380	457	970					25890
Diplostephiumromeroi	Eudicot	85	1415	290	1051	1336	1487	1777	602	2185	1377	2777	629	1263	1094	938	1580	1982	1303	1384	457	971					25898
Diplostephiumrosmarinifolium	Eudicot	85	1414	289	1050	1335	1486	1775	600	2180	1378	2776	631	1262	1093	940	1579	1985	1306	1383	458	970					25890
Diplostephiumrupestre	Eudicot	85	1416	290	1054	1334	1487	1774	603	2187	1383	2775	629	1258	1091	941	1579	1986	1306	1382	457	970					25902
Diplostephiumsagasteguii	Eudicot	85	1422	288	1049	1326	1492	1776	600	2173	1381	2758	628	1256	1089	940	1572	1982	1303	1379	457	970					25841
Diplostephiumschultzii	Eudicot	85	1414	290	1049	1334	1488	1776	600	2184	1377	2777	630	1264	1092	940	1582	1985	1302	1380	457	969					25890
Diplostephiumserratifolium	Eudicot	85	1422	290	1055	1333	1496	1776	601	2184	1385	2765	631	1261	1093	940	1580	1987	1301	1376	457	969					25902
Diplostephiumspinulosum	Eudicot	85	1424	290	1057	1330	1492	1776	602	2184	1383	2770	631	1260	1092	941	1579	1984	1303	1377	457	970					25902
Diplostephiumtachirense	Eudicot	85	1414	290	1049	1334	1486	1776	600	2184	1377	2775	630	1265	1092	939	1580	1987	1304	1381	457	970					25890
Diplostephiumtenuifolium	Eudicot	85	1416	289	1050	1335	1484	1774	600	2177	1377	2779	631	1262	1094	940	1581	1984	1306	1382	458	971					25890
Diplostephiumvenezuelense	Eudicot	85	1413	289	1050	1335	1489	1775	600	2183	1377	2773	632	1263	1094	940	1580	1984	1305	1380	458	970					25890
Diplostephiumviolaceum	Eudicot	85	1415	290	1049	1332	1487	1776	600	2184	1378	2775	630	1262	1094	942	1580	1985	1304	1380	457	970					25890
Dipterocladiaarabiensis	Algae	201	2533	453	1994	2415	2190	2707	860	5391	3784	4864	1001	3414	1506	1889	1780	3074	2319	2305	463	2046					46988
Dipteroniadyeriana	Eudicot	87	1432	301	1079	1370	1561	1828	657	2246	1441	2794	621	1276	1116	938	1615	2063	1329	1454	462	952					26535
Dipteroniasinensis	Eudicot	88	1426	294	1078	1394	1576	1849	668	2273	1455	2829	626	1284	1106	947	1623	2094	1340	1484	460	966					26772
Dipterosiphoniaaustralica	Algae	205	2475	473	1964	2490	2169	2720	831	5111	3747	4881	939	3223	1489	1821	1943	3487	2462	2553	445	1930					47153
Distichlisbajaensis	Monocot	82	1235	212	697	1007	1092	1448	437	1595	989	2091	457	758	842	661	1181	1363	1029	1149	341	702					19286
Distichlisspicata	Monocot	85	1268	221	714	1054	1112	1488	448	1626	1012	2146	471	788	863	676	1215	1414	1052	1178	344	727					19817
Dodonaeaviscosa	Eudicot	88	1414	300	1047	1402	1566	1813	641	2258	1481	2831	625	1319	1087	945	1628	2087	1338	1440	474	967					26663
Dolichandracynanchoides	Eudicot	85	1483	309	1188	1563	1581	1832	641	2279	1609	2927	651	1357	1207	983	1666	2151	1380	1484	475	974					27740
Downingiacuspidata	Eudicot	73	1399	232	951	1254	1241	1512	527	1678	1409	2435	458	1032	1024	898	1536	1559	1209	1242	440	768					22804
Downingiaelegans	Eudicot	74	1400	217	967	1248	1231	1500	520	1706	1429	2495	461	1046	1013	869	1566	1591	1216	1249	422	785					22931
Drabanemorosa	Eudicot	86	1355	309	1026	1370	1570	1753	605	2238	1498	2791	605	1285	1060	934	1562	2013	1356	1412	450	957					26149
Drabaoreades	Eudicot	84	1371	317	1042	1370	1613	1766	605	2275	1503	2792	601	1272	1056	934	1561	2030	1354	1411	449	953					26275
Dracocephalumpalmatum	Eudicot	87	1369	297	1054	1388	1553	1789	623	2250	1459	2851	650	1301	1137	948	1600	2081	1335	1446	468	969					26568
Dregeochloapumilla	Monocot	83	1252	220	714	1029	1099	1467	444	1622	1008	2135	461	778	861	674	1203	1389	1049	1176	346	713					19640
Drepanostachyumfalcatum	Monocot	85	1261	223	723	1056	1114	1521	469	1639	1035	2169	478	799	876	673	1264	1457	1080	1186	346	720					20089
Drimysgranadensis	Magnoliids	87	1409	317	1135	1408	1446	1820	668	2288	1356	2707	655	1262	1152	946	1650	2096	1362	1420	455	965					26517
Droseraerythrorhiza	Eudicot	86	1109	195	711	1011	979	1331	414	1470	1070	1882	416	698	766	708	1165	1271	981	1041	309	614					18141
Droseraregia	Eudicot	73	1161	236	948	1268	1253	1459	533	1875	1368	2283	468	1079	926	831	1437	1627	1113	1164	399	814					22242
Droserarotundifolia	Eudicot	90	1073	199	668	945	920	1338	434	1539	1214	1889	411	779	828	738	1226	1297	942	1020	299	642					18401
Dryopterisdecipiens	Pteridophyte	88	1579	306	1074	1349	1276	1763	559	1813	1197	2546	499	1121	1149	785	1630	2158	1304	1552	395	833					24888
Dunaliabrachyacantha	Eudicot	84	1334	288	1046	1346	1455	1715	595	2179	1393	2759	605	1267	1077	928	1551	2024	1312	1386	466	935					25661
Dunaliaobovata	Eudicot	82	1297	272	966	1217	1323	1646	561	2008	1162	2552	564	1099	1000	849	1428	1873	1213	1312	426	858					23626
Dunaliasolanacea	Eudicot	82	1323	289	1051	1350	1470	1690	596	2181	1377	2775	602	1273	1063	925	1521	2025	1306	1387	462	933					25599
Dunaliellasalina	Algae	83	1688	262	1225	1608	1651	1882	558	2171	2631	3068	554	2145	1333	1331	1620	2626	1817	1660	378	1161					31369
Durinskiabaltica	Protist	129	1864	252	1192	1753	1414	1945	449	2618	2068	3276	585	1644	1134	1174	1429	2009	1746	1786	361	999					29698
Duriozibethinus	Eudicot	83	1374	303	1166	1437	1518	1778	607	2244	1430	2749	606	1308	1065	930	1550	1998	1325	1403	451	1024					26266
Dysosmaaurantiocaulis	Eudicot	83	1336	284	986	1215	1335	1701	602	2025	1123	2477	574	1089	1052	855	1435	1895	1225	1349	429	869					23856
Dysosmadelavayi	Eudicot	83	1329	310	894	1216	1355	1692	585	2036	1091	2328	546	998	992	832	1483	1950	1232	1356	428	905					23558
Dysosmadifformis	Eudicot	83	1332	285	987	1215	1330	1702	603	2027	1124	2482	576	1089	1053	852	1434	1887	1226	1343	428	871					23846
Dysosmamajoensis	Eudicot	83	1338	285	985	1215	1333	1701	603	2027	1121	2484	576	1089	1052	855	1434	1883	1225	1343	427	870					23846
Dysosmapleiantha	Eudicot	83	1334	284	987	1215	1331	1704	603	2028	1124	2482	576	1089	1052	852	1436	1885	1225	1339	428	872					23846
Dysosmatsayuensis	Eudicot	83	1338	285	988	1215	1333	1703	603	2030	1125	2477	575	1090	1052	857	1431	1894	1223	1349	426	868					23862
Dysosmaversipellis	Eudicot	83	1337	285	986	1213	1333	1702	604	2025	1122	2485	576	1089	1052	856	1432	1881	1225	1344	427	872					23846
Echinacanthuslofouensis	Eudicot	85	1254	229	788	1034	1187	1543	467	1795	1107	2215	509	921	871	722	1285	1538	1088	1198	364	768					20883
Echinaceaangustifolia	Eudicot	85	1417	287	1065	1344	1486	1769	603	2192	1377	2775	629	1279	1086	938	1567	1997	1286	1386	460	976					25919
Echinaceaatrorubens	Eudicot	85	1421	289	1068	1348	1492	1770	605	2194	1380	2789	629	1282	1084	940	1578	2008	1290	1393	460	979					25999
Echinacealaevigata	Eudicot	85	1416	286	1060	1338	1481	1766	602	2181	1373	2767	625	1271	1082	936	1561	1997	1282	1387	461	974					25846
Echinaceapallida	Eudicot	85	1419	287	1064	1344	1489	1770	605	2186	1374	2778	627	1275	1081	938	1573	2003	1289	1390	461	978					25931
Echinaceaparadoxa	Eudicot	85	1421	288	1068	1347	1492	1770	605	2192	1379	2789	629	1282	1084	941	1577	2007	1291	1392	461	979					25994
Echinaceapurpurea	Eudicot	85	1406	286	1061	1341	1488	1764	608	2188	1375	2789	627	1277	1084	939	1570	2009	1283	1392	460	979					25926
Echinaceasanguinea	Eudicot	85	1416	286	1062	1337	1486	1770	603	2183	1373	2762	626	1273	1080	933	1561	1995	1286	1386	460	975					25853
Echinaceaspeciosa	Eudicot	85	1417	288	1068	1346	1494	1769	605	2192	1383	2788	629	1279	1087	943	1575	2012	1289	1393	462	978					25997
Echinaceatennesseensis	Eudicot	85	1418	288	1067	1349	1493	1769	605	2192	1382	2788	629	1280	1086	942	1575	2010	1287	1393	462	979					25994
Echinochloacolona	Monocot	87	1249	216	709	1046	1121	1491	436	1633	992	2201	456	784	863	674	1212	1453	1046	1182	353	719					19836
Echinochloacrus-galli	Monocot	122	1395	282	847	1202	1353	1690	532	1899	1216	2556	547	910	1045	773	1478	1730	1256	1353	418	837					23319
Echinochloaesculenta	Monocot	83	1251	218	713	1045	1095	1490	447	1632	1033	2149	452	787	854	671	1233	1398	1066	1175	345	723					19777
Echinochloafrumentacea	Monocot	87	1249	216	709	1046	1121	1491	436	1633	993	2202	456	785	862	675	1211	1453	1046	1181	353	718					19836
Echinochloaoryzicola	Monocot	82	1230	215	695	1035	1096	1470	435	1588	984	2159	446	777	844	664	1195	1417	1040	1160	347	706					19503
Echinochloastagnina	Monocot	82	1244	217	710	1042	1097	1478	444	1622	1019	2139	450	783	845	666	1219	1398	1059	1165	346	719					19662
Echinochloaugandensis	Monocot	82	1246	217	707	1040	1096	1475	444	1624	1021	2136	451	780	844	667	1215	1397	1057	1164	347	721					19649
Echitesumbellatus	Eudicot	85	1390	301	1085	1365	1487	1813	611	2194	1361	2783	621	1288	1113	932	1614	2040	1325	1439	459	949	2				26172
Ecliptaprostrata	Eudicot	87	1412	288	1027	1318	1482	1758	619	2192	1385	2806	621	1260	1096	934	1574	1963	1286	1408	459	963					25851
Ectocarpussiliculosus	Algae	148	1932	292	1446	2031	1750	2202	545	3081	2704	3631	681	1827	1264	1107	1560	2166	1868	1962	379	1142					33570
Ehrhartabulbosa	Monocot	83	1257	217	722	1030	1114	1497	450	1620	1035	2145	470	778	853	677	1232	1402	1068	1169	341	722					19799
Elaeagnusmacrophylla	Eudicot	85	1386	295	1029	1405	1541	1795	633	2277	1456	2795	619	1307	1079	929	1545	2004	1339	1417	478	1000					26329
Elaeagnusmollis	Eudicot	85	1370	304	1035	1400	1553	1790	647	2297	1473	2790	614	1326	1082	938	1541	2012	1349	1415	479	1003					26418
Elaeisguineensis	Monocot	86	1353	321	1091	1399	1483	1775	648	2311	1385	2692	625	1264	1098	936	1634	2113	1356	1442	443	995					26364
Eleusineindica	Monocot	83	1257	216	709	1029	1102	1482	453	1643	1017	2137	462	790	860	675	1230	1388	1068	1161	344	717					19740
Eleutherococcussenticosus	Eudicot	87	1398	294	1080	1366	1476	1822	627	2200	1417	2769	611	1247	1109	942	1578	2020	1355	1412	465	967					26155
Elleanthussodiroi	Monocot	86	1361	324	1101	1428	1511	1775	643	2238	1452	2762	645	1225	1081	937	1632	2122	1343	1432	460	947					26419
Elliptochlorisbilobata	Algae	82	1630	228	924	1483	1275	1734	477	1477	1245	2471	515	814	1149	974	1569	1597	1319	1560	392	657					23490
Elodeacanadensis	Monocot	85	1376	287	1049	1392	1415	1756	628	2211	1364	2735	613	1278	1107	919	1566	2051	1333	1409	453	964	17				25923
Elytrophorusglobularis	Monocot	83	1260	219	716	1035	1105	1483	448	1640	1031	2149	455	782	865	672	1240	1399	1062	1165	346	720					19792
Elytrophorusspicatus	Monocot	83	1260	219	715	1035	1103	1480	450	1640	1030	2148	455	782	864	672	1240	1395	1064	1161	345	719					19777
Emilianiahuxleyi	Protist	119	1912	223	1118	1579	1259	1959	393	2013	1680	2906	524	1255	1040	1052	1331	1767	1609	1867	315	832					26634
Emmenopteryshenryi	Eudicot	86	1393	300	1080	1380	1497	1819	631	2244	1390	2796	622	1284	1110	961	1602	2062	1346	1450	467	969					26403
Encephalartoslehmannii	Gymnosperm	87	1557	314	1168	1520	1395	1856	655	2292	1326	2854	683	1266	1217	1003	1743	2091	1303	1465	492	953					27153
Endarachnebinghamiae	Algae	143	1904	287	1456	1995	1718	2170	529	3002	2613	3583	672	1770	1249	1125	1575	2169	1839	2003	379	1123					33161
Enneapogonoblongus	Monocot	85	1252	226	722	1042	1101	1500	463	1637	1037	2174	468	793	880	677	1245	1421	1067	1165	347	712					19929
Entandrophragmacylindricum	Eudicot	85	1439	301	1076	1359	1499	1802	637	2240	1392	2779	610	1273	1100	907	1612	2004	1315	1430	462	945					26182
Entolasiaimbricata	Monocot	82	1248	217	709	1042	1093	1475	445	1632	1022	2150	450	784	850	670	1209	1387	1066	1155	345	718					19667
Entomoneissp	Algae	130	1952	253	1257	1804	1424	1972	448	2490	2052	3256	610	1647	1151	1185	1402	1890	1815	1860	348	998					29814
Entransiafimbriata	Algae	119	2035	452	1399	1792	1928	2203	811	3061	2347	4136	882	1773	1568	1549	1828	2426	1856	1965	643	1317					35971
Ephedraequisetina	Gymnosperm	72	1148	308	871	1297	1490	1297	524	1924	1687	2390	461	1138	940	958	1294	1530	1138	1232	439	756					22822
Ephedrafoeminea	Gymnosperm	73	1155	307	865	1304	1484	1304	529	1936	1697	2397	462	1136	945	962	1314	1545	1145	1245	440	761					22933
Epifagusvirginiana	Eudicot	25	327	128	395	503	584	507	240	958	870	988	187	694	366	324	677	832	464	430	147	441					10062
Epimediumacuminatum	Eudicot	85	1425	299	1131	1433	1538	1793	642	2207	1471	2778	610	1189	1162	951	1633	2061	1326	1407	458	924					26438
Epimediumdolichostemon	Eudicot	83	1408	297	1114	1424	1533	1756	628	2175	1448	2752	607	1175	1141	945	1590	2046	1299	1384	459	915					26096
Epimediumkoreanum	Eudicot	82	1413	297	1118	1418	1528	1752	624	2175	1443	2747	601	1174	1143	939	1591	2038	1298	1379	463	908					26049
Epimediumlishihchenii	Eudicot	83	1404	294	1122	1427	1535	1753	627	2176	1448	2748	608	1171	1143	943	1593	2038	1302	1391	458	916					26097
Epimediumpseudowushanense	Eudicot	83	1405	297	1119	1427	1532	1752	627	2177	1446	2754	604	1171	1141	943	1591	2045	1302	1384	458	915					26090
Epimediumsagittatum	Eudicot	84	1418	300	1144	1420	1535	1791	636	2191	1468	2759	610	1192	1169	942	1613	2061	1320	1395	464	925					26353
Epipactismairei	Monocot	86	1353	313	1072	1406	1496	1761	644	2188	1424	2736	641	1220	1089	922	1618	2101	1322	1417	465	942					26130
Epipactisveratrifolia	Monocot	87	1361	319	1058	1403	1518	1774	643	2218	1423	2757	654	1220	1089	924	1626	2105	1329	1427	466	945					26259
Epipogiumaphyllum	Monocot	22	143	55	119	169	161	240	84	501	342	302	81	272	108	89	239	222	157	138	27	161					3610
Epipogiumroseum	Monocot	18	103	44	96	116	144	176	71	375	308	242	67	207	82	67	170	189	122	129	21	144					2873
Epipremnumaureum	Monocot	86	1429	336	1083	1413	1588	1757	638	2326	1526	2800	601	1274	1140	946	1713	2065	1348	1448	444	1056					26931
Equisetumarvense	Pteridophyte	84	1325	255	980	1243	1488	1512	461	2137	1440	2668	523	1241	931	893	1290	1790	1200	1375	415	900					24067
Equisetumhyemale	Pteridophyte	83	1325	259	974	1238	1494	1493	464	2145	1453	2659	519	1223	925	863	1259	1750	1194	1357	423	904					23921
Eragrostisminor	Monocot	85	1252	226	727	1045	1112	1502	463	1647	1038	2171	466	796	875	678	1248	1423	1076	1174	347	724					19990
Eragrostistef	Monocot	85	1254	226	726	1044	1114	1500	461	1645	1046	2175	465	798	876	681	1246	1427	1076	1174	347	723					20004
Eragrostiswalteri	Monocot	83	1248	221	710	1035	1108	1479	457	1631	1032	2139	460	787	863	677	1235	1408	1063	1176	345	718					19792
Eremochloaciliaris	Monocot	83	1242	219	713	1032	1109	1487	451	1636	1034	2151	464	796	851	677	1235	1393	1075	1163	342	721					19791
Eremochloaeriopoda	Monocot	83	1242	219	714	1033	1107	1486	451	1638	1034	2155	465	797	852	677	1232	1392	1073	1162	341	721					19791
Eremochloaophiuroides	Monocot	83	1248	221	710	1030	1100	1484	450	1632	1025	2149	461	797	854	677	1234	1389	1064	1163	342	717					19747
Eremospathamacrocarpa	Monocot	86	1348	327	1112	1411	1491	1777	660	2306	1391	2704	638	1264	1094	937	1632	2109	1370	1447	449	986					26453
Eriachnearmittii	Monocot	83	1251	220	701	1045	1105	1476	443	1626	1045	2149	465	802	865	669	1218	1395	1070	1165	341	718					19769
Eriachnemucronata	Monocot	83	1240	218	695	1040	1102	1484	445	1610	1038	2142	459	797	860	674	1226	1384	1064	1163	339	716					19696
Eriachnestipacea	Monocot	83	1251	219	700	1045	1104	1477	443	1627	1045	2150	465	802	865	669	1218	1397	1070	1164	341	719					19771
Eriobotryajaponica	Eudicot	84	1396	299	1088	1366	1474	1770	626	2258	1396	2749	620	1267	1070	935	1587	2020	1342	1426	450	980					26119
Eriochloameyeriana	Monocot	83	1250	220	711	1039	1098	1494	451	1633	1032	2148	455	796	861	671	1225	1389	1069	1174	343	722					19781
Eriochrysiscfcayennensis	Monocot	85	1250	219	722	1053	1118	1502	452	1663	1039	2169	467	800	867	677	1262	1414	1076	1187	347	723					20007
Eriochrysislaxa	Monocot	85	1250	219	722	1053	1118	1502	452	1663	1039	2168	467	800	867	677	1262	1415	1076	1187	347	723					20007
Eriocnemafulva	Eudicot	85	1359	317	1097	1443	1569	1790	648	2348	1512	2832	630	1330	1083	973	1587	2080	1317	1413	463	998		1			26790
Eriolarynxfasciculata	Eudicot	86	1393	294	1087	1393	1518	1796	621	2237	1430	2850	625	1306	1114	951	1592	2076	1361	1441	489	965					26539
Erodiumabsinthoides	Eudicot	90	1461	283	729	1136	1320	1661	541	1560	1087	2406	505	805	1014	813	1461	1611	1062	1262	390	680					21787
Erodiumcarvifolium	Eudicot	75	1212	210	668	924	1007	1403	437	1485	858	1997	421	701	791	626	1092	1274	934	1103	322	630					18095
Erodiumchrysanthum	Eudicot	97	1479	316	771	1271	1355	1711	581	1670	1158	2534	488	847	1025	831	1557	1703	1106	1305	441	691					22840
Erodiumcrassifolium	Eudicot	76	1235	211	682	947	1047	1437	432	1493	911	2036	448	720	822	639	1086	1306	927	1126	323	639					18467
Erodiumgruinum	Eudicot	72	1136	159	573	898	863	1260	426	1162	876	1715	369	580	726	602	1079	1133	826	984	283	455					16105
Erodiummanescavi	Eudicot	75	1210	212	674	920	1018	1412	433	1487	880	2013	428	703	796	639	1104	1283	934	1113	319	632					18210
Erodiumreichardii	Eudicot	74	1204	209	667	923	1019	1407	428	1484	881	1994	423	708	793	633	1117	1277	929	1114	317	628					18155
Erodiumrupestre	Eudicot	75	1213	212	673	925	1016	1410	434	1492	873	2002	425	708	802	641	1107	1276	934	1120	319	627					18209
Erodiumtexanum	Eudicot	78	1208	216	701	934	1035	1458	445	1491	927	2028	433	718	833	643	1131	1321	953	1160	329	636					18600
Erodiumtrifolium	Eudicot	75	1214	207	668	916	1014	1410	428	1469	879	2005	428	703	799	630	1102	1271	921	1104	318	624					18110
Erycinapusilla	Monocot	73	1083	228	866	1074	1134	1429	542	1681	1128	2029	481	944	857	759	1311	1583	1027	1114	350	674					20294
Erythranthelutea	Eudicot	84	1389	296	1055	1367	1480	1746	605	2230	1415	2784	624	1250	1089	924	1587	2051	1323	1390	453	957					26015
Erythroniumsibiricum	Monocot	83	1326	267	904	1144	1259	1643	555	2009	1086	2370	546	1048	961	792	1369	1760	1189	1299	394	849					22770
Erythropalumscandens	Eudicot	86	1384	310	1101	1392	1496	1793	641	2262	1441	2782	637	1290	1096	923	1597	2082	1347	1430	476	988					26468
Erythrotrichiacarnea	Algae	191	3007	494	2145	2835	2194	3002	856	4305	3413	4890	1002	2750	1694	1887	2184	3528	2651	3041	507	1660					48045
Erythroxylumnovogranatense	Eudicot	85	1326	324	1112	1423	1562	1751	642	2323	1468	2826	659	1345	1077	954	1546	2073	1341	1393	458	981					26584
Eschenbachiablinii	Eudicot	87	1432	296	1075	1335	1496	1783	611	2200	1396	2814	633	1268	1106	954	1609	2006	1316	1396	461	976					26163
Ettliapseudoalveolaris	Algae	89	1349	249	906	1279	1379	1488	439	1817	1684	2486	434	1301	995	1114	1156	1581	1308	1401	313	750					23429
Eucalyptusaromaphloia	Eudicot	85	1384	316	1086	1396	1498	1794	640	2255	1417	2790	628	1261	1086	917	1602	2067	1353	1400	476	976					26342
Eucalyptusbaxteri	Eudicot	85	1382	316	1082	1398	1493	1794	640	2257	1415	2795	630	1265	1087	917	1603	2066	1354	1403	476	982					26355
Eucalyptuscamaldulensis	Eudicot	85	1383	315	1087	1400	1501	1793	638	2251	1414	2788	629	1263	1087	917	1606	2069	1352	1404	477	974					26348
Eucalyptuscladocalyx	Eudicot	85	1387	315	1083	1395	1499	1792	642	2255	1414	2795	625	1264	1086	921	1600	2070	1350	1403	473	977					26346
Eucalyptuscloeziana	Eudicot	85	1382	316	1081	1398	1496	1791	638	2259	1411	2789	627	1267	1088	917	1605	2066	1351	1405	476	977					26340
Eucalyptuscurtisii	Eudicot	85	1386	317	1086	1398	1502	1796	640	2252	1423	2793	632	1262	1085	920	1604	2059	1350	1406	476	979					26366
Eucalyptusdeglupta	Eudicot	85	1384	314	1084	1394	1498	1795	640	2254	1415	2794	627	1264	1088	919	1604	2068	1349	1402	477	980					26350
Eucalyptusdelegatensis	Eudicot	85	1383	316	1083	1400	1495	1794	638	2256	1413	2797	630	1267	1086	916	1602	2065	1354	1402	476	980					26353
Eucalyptusdiversicolor	Eudicot	85	1385	315	1082	1396	1502	1793	636	2256	1411	2792	628	1269	1089	922	1597	2066	1349	1404	475	979					26346
Eucalyptusdiversifolia	Eudicot	85	1382	316	1083	1394	1492	1792	638	2257	1412	2792	629	1264	1085	916	1602	2066	1353	1404	476	982					26335
Eucalyptuselata	Eudicot	85	1381	320	1080	1397	1492	1790	640	2255	1414	2794	628	1259	1088	916	1601	2057	1356	1403	478	979					26328
Eucalyptuserythrocorys	Eudicot	85	1391	313	1088	1394	1505	1794	636	2253	1416	2795	632	1267	1086	919	1606	2066	1349	1400	474	979					26363
Eucalyptusglobulus	Eudicot	90	1396	331	1111	1464	1549	1838	656	2309	1467	2875	652	1326	1120	944	1656	2139	1402	1440	493	1021	2		1		27192
Eucalyptusgrandis	Eudicot	75	1171	232	822	1048	1216	1420	513	1726	984	2229	508	923	842	720	1198	1587	1056	1110	397	739					20441
Eucalyptusguilfoylei	Eudicot	85	1389	317	1080	1399	1496	1796	634	2257	1416	2795	630	1275	1093	924	1605	2070	1351	1403	474	986					26390
Eucalyptusmarginata	Eudicot	85	1386	316	1083	1399	1492	1795	639	2253	1421	2798	627	1267	1092	914	1604	2065	1349	1401	476	978					26355
Eucalyptusmelliodora	Eudicot	85	1387	315	1084	1396	1498	1793	641	2259	1413	2790	626	1263	1086	920	1600	2067	1350	1401	472	977					26338
Eucalyptusmicrocorys	Eudicot	85	1381	315	1086	1394	1491	1791	639	2257	1411	2796	629	1266	1089	926	1604	2070	1352	1401	475	978					26351
Eucalyptusnitens	Eudicot	85	1384	316	1086	1397	1498	1794	639	2256	1415	2789	629	1262	1085	918	1604	2065	1354	1401	476	976					26344
Eucalyptusobliqua	Eudicot	85	1382	315	1080	1400	1495	1791	639	2259	1408	2796	627	1264	1086	918	1603	2068	1352	1402	475	977					26337
Eucalyptuspatens	Eudicot	85	1388	316	1084	1398	1499	1793	639	2259	1419	2793	627	1267	1087	918	1603	2061	1347	1400	476	979					26353
Eucalyptuspolybractea	Eudicot	85	1387	314	1084	1396	1499	1793	642	2255	1413	2792	625	1263	1085	922	1600	2069	1351	1404	473	977					26344
Eucalyptusradiata	Eudicot	85	1383	315	1083	1400	1496	1794	640	2257	1411	2797	629	1265	1086	918	1602	2066	1354	1401	476	980					26353
Eucalyptusregnans	Eudicot	85	1382	319	1080	1396	1494	1791	640	2258	1413	2793	627	1260	1086	916	1602	2057	1355	1404	478	977					26328
Eucalyptussaligna	Eudicot	85	1385	312	1081	1390	1497	1790	639	2248	1405	2785	627	1259	1081	917	1599	2054	1349	1399	466	979					26262
Eucalyptussalmonophloia	Eudicot	85	1384	314	1083	1397	1500	1787	638	2257	1414	2790	628	1263	1091	919	1609	2076	1343	1402	476	977					26348
Eucalyptussieberi	Eudicot	85	1381	319	1080	1397	1494	1791	640	2255	1414	2793	627	1259	1088	916	1600	2057	1356	1404	478	979					26328
Eucalyptusspathulata	Eudicot	85	1385	317	1084	1395	1501	1793	637	2260	1412	2790	626	1265	1091	921	1607	2064	1352	1407	476	979					26362
Eucalyptustorquata	Eudicot	85	1388	317	1086	1396	1497	1794	636	2262	1417	2787	628	1262	1088	919	1604	2068	1352	1398	476	981					26356
Eucalyptusumbra	Eudicot	85	1384	316	1084	1395	1493	1795	638	2258	1415	2793	628	1265	1087	919	1604	2064	1353	1402	475	981					26349
Eucalyptusverrucata	Eudicot	85	1380	316	1082	1396	1495	1796	639	2256	1414	2799	629	1267	1090	917	1601	2064	1351	1401	478	983					26354
Eucommiaulmoides	Eudicot	89	1502	327	1100	1567	1561	1898	696	2274	1557	3036	672	1326	1240	1004	1842	2134	1427	1497	535	1024					28219
Eugeissonatristis	Monocot	82	1271	314	1041	1337	1392	1658	631	2117	1355	2488	587	1190	1025	884	1565	1976	1282	1348	412	906					24779
Eugeniauniflora	Monocot	84	1380	313	1065	1389	1500	1764	625	2257	1410	2773	621	1276	1079	923	1598	2027	1330	1396	464	983					26173
Euglenaarchaeoplastidiata	Monocot	67	851	164	571	835	927	1049	284	1489	1383	1651	359	1003	531	504	749	1202	845	915	229	512					16053
Euglenaformisproxima	Monocot	63	725	151	497	647	1015	963	281	1268	1082	1636	317	755	493	456	709	1186	742	914	216	502					14555
Euglenagracilis	Monocot	67	847	212	634	812	1370	1074	331	1504	1485	1816	366	1044	597	489	816	1224	817	1033	237	665					17373
Euglenariaanabaena	Monocot	67	896	168	599	868	960	1069	316	1555	1475	1749	339	1047	606	553	764	1154	918	967	246	547	2				16798
Euglenaviridis	Protist	75	885	192	657	941	1108	1095	328	1669	1536	1881	374	1182	581	561	776	1269	916	1029	231	658					17869
Eulaliaaurea	Monocot	83	1251	220	714	1040	1097	1489	451	1636	1030	2154	461	788	854	678	1238	1388	1069	1165	343	719					19785
Eulaliasiamensis	Monocot	83	1231	219	704	1025	1092	1475	442	1621	1024	2138	459	776	847	668	1225	1372	1067	1159	344	707					19595
Eulaliopsisbinata	Monocot	83	1249	218	710	1036	1099	1487	449	1641	1028	2146	461	795	859	677	1237	1389	1064	1171	343	717					19776
Eulophiazollingeri	Monocot	76	1117	248	918	1202	1214	1461	562	1845	1314	2173	505	1078	903	821	1417	1704	1093	1203	375	776					21929
Eunotianaegelii	Algae	160	2156	316	1605	2310	1814	2343	580	3670	2764	4006	692	2348	1347	1458	1778	2428	2130	2040	436	1326					37547
Euonymushamiltonianus	Eudicot	86	1394	305	1052	1429	1541	1787	642	2242	1495	2880	618	1273	1079	927	1616	2058	1340	1454	456	982					26570
Euonymusjaponicus	Eudicot	85	1379	305	1035	1413	1490	1751	646	2201	1465	2822	613	1231	1058	914	1580	2035	1326	1433	447	961					26105
Euonymusschensianus	Eudicot	85	1378	302	1041	1407	1494	1751	645	2204	1468	2827	615	1231	1060	918	1580	2022	1321	1429	448	964	1				26106
Euphorbiaesula	Eudicot	86	1369	307	1090	1436	1616	1766	648	2330	1494	2828	605	1339	1084	953	1559	2073	1352	1394	461	968					26672
Eupteleapleiosperma	Eudicot	85	1396	309	1131	1365	1415	1814	669	2237	1315	2674	627	1237	1136	918	1644	2104	1370	1444	461	965					26231
Euryaleferox	Nymphaeles	84	1364	279	996	1270	1274	1721	589	2020	1210	2450	592	1143	1022	816	1499	1831	1306	1382	418	890					24072
Eurycorymbuscavaleriei	Eudicot	89	1416	309	1053	1405	1574	1829	653	2251	1471	2843	631	1308	1113	954	1644	2067	1349	1478	464	979					26791
Eustachysglauca	Monocot	85	1261	220	711	1039	1114	1506	461	1649	1039	2174	470	794	880	679	1258	1422	1071	1169	347	720					19984
Eustrephuslatifolius	Monocot	83	1453	333	1149	1566	1602	1800	636	2269	1623	2922	632	1268	1149	959	1776	2057	1349	1474	478	1007					27502
Eutremabotschantzevii	Eudicot	87	1378	322	1058	1400	1605	1767	625	2319	1513	2838	602	1300	1075	948	1572	2043	1369	1410	455	972					26571
Eutremahalophilum	Eudicot	87	1379	321	1055	1401	1602	1768	624	2316	1515	2841	601	1303	1075	947	1571	2040	1371	1411	459	974					26574
Eutremaheterophyllum	Eudicot	87	1373	324	1049	1397	1596	1772	625	2307	1515	2840	605	1305	1076	951	1582	2044	1359	1414	458	969					26561
Eutremasalsugineum	Eudicot	87	1379	322	1057	1400	1606	1765	624	2316	1521	2849	602	1300	1074	947	1574	2043	1371	1411	456	973					26590
Eutremayunnanense	Eudicot	87	1380	324	1048	1398	1598	1766	622	2298	1511	2839	610	1304	1076	953	1580	2038	1358	1411	457	972					26543
Eutreptiellagymnastica	Algae	63	1006	147	577	715	779	1042	308	1097	871	1554	336	711	532	533	753	1005	771	1037	223	493					14490
Exellodendronbarbatum	Eudicot	83	1401	291	1065	1370	1534	1762	627	2294	1436	2766	602	1294	1050	926	1579	2024	1294	1376	464	972					26127
Exostigmanotobellidiastrum	Eudicot	85	1426	293	1056	1335	1506	1779	605	2195	1394	2786	628	1270	1096	940	1581	1989	1302	1385	461	975					26002
Fagopyrumdibotrys	Eudicot	85	1449	290	1138	1520	1604	1831	618	2338	1600	2938	661	1289	1189	956	1751	2040	1413	1493	481	1047					27646
Fagopyrumesculentum	Eudicot	84	1447	299	1129	1484	1618	1828	613	2331	1578	2925	645	1282	1178	945	1745	2025	1399	1489	483	1042	1				27486
Fagopyrumluojishanense	Eudicot	86	1452	293	1144	1518	1602	1841	622	2353	1614	2939	651	1294	1187	946	1767	2082	1405	1508	489	1043					27750
Fagopyrumtataricum	Eudicot	83	1448	295	1132	1512	1609	1815	614	2326	1580	2922	652	1285	1176	947	1727	2029	1395	1476	480	1045					27465
Fagusengleriana	Eudicot	83	1376	302	1066	1417	1522	1798	632	2317	1405	2790	609	1305	1098	935	1567	2018	1328	1425	459	988					26357
Faidherbiaalbida	Eudicot	90	1502	367	1207	1570	1723	1909	658	2624	1720	3147	707	1474	1165	1054	1733	2287	1436	1547	515	1108					29453
Fargesiadenudata	Monocot	81	1164	199	657	947	965	1383	424	1460	891	1896	424	699	792	619	1162	1284	948	1079	312	636					17941
Fargesianitida	Monocot	83	1249	222	718	1049	1111	1500	462	1624	1021	2141	474	783	861	665	1239	1439	1064	1172	346	718					19858
Fargesiaspathacea	Monocot	83	1248	222	718	1050	1111	1500	461	1624	1021	2141	474	784	859	665	1239	1438	1066	1172	346	718					19857
Fargesiayunnanensis	Monocot	83	1249	221	718	1049	1110	1501	461	1624	1021	2143	474	784	860	664	1240	1437	1065	1173	346	718					19858
Fatsiajaponica	Eudicot	87	1396	297	1086	1366	1474	1824	627	2208	1422	2766	617	1252	1105	940	1581	2029	1356	1412	473	968					26199
Ferrocalamusrimosivaginus	Monocot	84	1250	219	712	1024	1112	1505	467	1631	1023	2158	473	787	869	666	1235	1442	1067	1174	347	707					19868
Festucaaltissima	Monocot	86	1282	221	723	1052	1118	1506	466	1654	1040	2188	475	799	884	667	1251	1436	1084	1175	347	728					20096
Festucaarundinacea	Monocot	83	1240	223	714	1030	1102	1480	455	1621	1029	2116	482	803	873	644	1221	1413	1063	1154	345	725					19733
Festucaovina	Monocot	86	1275	223	724	1051	1123	1512	459	1660	1048	2189	468	803	883	673	1252	1431	1089	1173	343	727					20106
Festucapratensis	Monocot	86	1270	223	719	1042	1116	1501	465	1646	1043	2190	481	805	881	672	1247	1440	1073	1166	346	729					20055
Ficuscarica	Eudicot	82	1333	295	1062	1360	1498	1706	601	2269	1391	2783	611	1310	1057	922	1520	1991	1286	1382	453	983					25813
Ficusracemosa	Eudicot	84	1368	310	1095	1415	1571	1775	627	2363	1484	2880	668	1368	1095	942	1585	2077	1335	1448	464	1024					26894
Ficusreligiosa	Eudicot	85	1372	310	1076	1392	1534	1770	628	2332	1456	2859	631	1351	1092	944	1590	2052	1319	1432	459	1016					26615
Firmianamajor	Eudicot	85	1423	302	1082	1354	1478	1811	634	2268	1410	2759	618	1266	1073	937	1573	2013	1315	1384	456	976					26132
Firmianapulcherrima	Eudicot	82	1408	301	1074	1340	1477	1781	630	2236	1383	2725	603	1252	1062	922	1556	2009	1291	1360	450	966					25826
Fistuliferasolaris	Algae	135	1943	253	1318	1854	1464	2004	460	2675	2199	3330	597	1744	1141	1169	1487	1996	1783	1896	355	1060	51		1		30780
Flacourtiaindica	Eudicot	86	1381	307	1077	1434	1561	1816	650	2352	1509	2891	638	1347	1099	937	1598	2070	1348	1430	472	998					26915
Floscaldasiahypsophila	Eudicot	85	1417	295	1063	1330	1494	1781	602	2196	1385	2792	630	1268	1098	942	1580	1988	1311	1387	461	978					25998
Floydiellaterrestris	Algae	74	1764	237	1007	1933	2087	1700	524	1670	3437	3461	587	1750	1184	1241	1694	2780	1615	1612	406	817					31506
Foeniculumvulgare	Eudicot	85	1388	278	1073	1354	1512	1771	620	2208	1420	2784	616	1266	1094	924	1572	2032	1371	1406	447	972					26108
Forestieraisabelae	Eudicot	88	1388	291	1092	1396	1482	1817	635	2251	1425	2797	645	1277	1129	949	1622	2087	1349	1431	468	973					26504
Forsythiaintermedia	Eudicot	87	1379	290	1079	1367	1464	1793	619	2209	1394	2751	630	1258	1122	937	1604	2050	1329	1406	460	962					26103
Forsythiasuspensa	Eudicot	86	1372	286	1074	1363	1476	1792	623	2224	1399	2763	628	1267	1116	942	1609	2047	1319	1408	463	956					26127
Fragariaananassa	Eudicot	85	1391	304	1067	1403	1532	1816	640	2261	1428	2811	620	1299	1112	943	1594	2020	1372	1451	453	989					26506
Fragariachiloensis	Eudicot	85	1391	304	1066	1403	1532	1816	638	2262	1428	2811	620	1301	1112	942	1594	2021	1371	1451	453	990					26506
Fragariaiinumae	Eudicot	85	1389	303	1065	1402	1532	1812	637	2270	1431	2805	620	1302	1108	943	1590	2020	1372	1454	456	995	4				26510
Fragariamandshurica	Eudicot	74	1195	235	786	1049	1144	1522	490	1741	953	2167	482	916	867	717	1202	1492	1084	1178	356	743	1				20320
Fragarianipponica	Eudicot	84	1341	287	971	1284	1420	1737	592	2079	1232	2624	587	1146	1061	860	1479	1862	1285	1374	423	913					24557
Fragariaorientalis	Eudicot	74	1338	289	961	1280	1412	1728	592	2057	1229	2604	591	1140	1053	855	1475	1832	1288	1357	425	898					24404
Fragariapentaphylla	Eudicot	85	1392	304	1064	1405	1534	1816	638	2270	1430	2812	620	1295	1114	946	1594	2025	1371	1452	453	989					26524
Fragariavesca	Eudicot	77	1226	239	810	1064	1175	1536	503	1780	975	2225	489	933	895	738	1239	1530	1087	1212	363	774					20793
Fragariavirginiana	Eudicot	85	1390	304	1066	1403	1532	1816	640	2261	1428	2811	620	1300	1111	943	1594	2020	1372	1451	453	990	1				26506
Francoasonchifolia	Eudicot	81	1239	226	717	986	1025	1501	467	1740	888	2059	490	830	843	661	1166	1414	1043	1138	338	724					19495
Frankliniaalatamaha	Eudicot	87	1386	296	1093	1378	1504	1804	637	2290	1432	2771	643	1305	1111	943	1616	2063	1334	1420	483	998					26507
Fraxinuschiisanensis	Eudicot	87	1379	289	1081	1380	1490	1811	633	2245	1393	2775	630	1277	1124	947	1624	2061	1343	1422	465	971					26340
Fritillariacirrhosa	Monocot	84	1371	305	1073	1351	1475	1744	631	2305	1427	2695	635	1295	1064	919	1549	2036	1328	1390	449	990					26032
Fritillariaeduardii	Monocot	85	1365	294	1026	1312	1446	1729	614	2247	1327	2645	621	1233	1056	897	1532	2007	1301	1381	440	952					25425
Fritillariahupehensis	Monocot	82	1321	283	969	1201	1348	1676	591	2128	1196	2512	584	1141	1008	846	1457	1894	1230	1308	415	898					24006
Fritillariakarelinii	Monocot	83	1335	285	965	1218	1362	1687	598	2133	1207	2540	592	1150	1011	854	1468	1908	1243	1330	419	906					24211
Fritillariameleagroides	Monocot	85	1351	289	1008	1265	1401	1711	612	2178	1243	2603	607	1179	1038	864	1496	1953	1276	1354	427	935					24790
Fritillariapallidiflora	Monocot	83	1338	283	990	1219	1357	1691	597	2140	1205	2529	590	1151	1018	855	1469	1909	1239	1329	418	907					24234
Fritillariapersica	Monocot	85	1376	303	1061	1342	1474	1740	632	2306	1414	2698	632	1303	1068	920	1558	2039	1332	1392	452	990					26032
Fritillariataipaiensis	Monocot	84	1371	299	1069	1349	1474	1739	630	2305	1420	2693	628	1293	1064	919	1547	2032	1327	1391	450	988					25988
Fritillariathunbergii	Monocot	85	1380	310	1084	1383	1509	1767	638	2340	1460	2739	641	1317	1083	923	1583	2073	1356	1415	458	1015					26474
Fritillariatortifolia	Monocot	83	1334	283	978	1218	1354	1690	597	2141	1202	2527	589	1151	1020	859	1467	1907	1240	1331	418	907					24213
Fritillariaussuriensis	Monocot	84	1381	308	1072	1367	1495	1753	633	2307	1437	2709	639	1300	1070	920	1580	2055	1342	1402	452	1007					26229
Fritillariaverticillata	Monocot	83	1335	282	978	1218	1353	1690	597	2142	1203	2531	589	1151	1019	859	1466	1906	1239	1331	418	907					24214
Fritillariawalujewii	Monocot	83	1338	283	978	1217	1355	1688	594	2140	1201	2525	593	1150	1017	854	1469	1900	1236	1332	418	911					24199
Fritillariayuminensis	Monocot	83	1336	283	977	1215	1351	1690	598	2138	1204	2535	591	1153	1020	859	1466	1904	1238	1330	418	908					24214
Fucusvesiculosus	Algae	139	1775	291	1323	1882	1655	2005	506	3149	2576	3412	612	1891	1163	1135	1434	2031	1784	1754	353	1132	2				31865
Fusochlorisperforata	Algae	75	1486	207	874	1283	1411	1538	385	1598	1576	2439	441	1126	1001	1018	1126	1668	1292	1376	315	639					22799
Galdieriasulphuraria	Algae	182	2503	422	1825	2612	2069	2615	773	4972	3628	4711	884	2997	1478	1569	1872	2899	2152	2240	433	1797					44451
Galeopsistetrahit	Eudicot	88	1421	300	1084	1395	1531	1819	639	2244	1447	2843	645	1287	1152	968	1639	2102	1370	1437	474	957					26754
Galinsogaquadriradiata	Eudicot	87	1426	293	1069	1345	1494	1776	619	2215	1402	2791	638	1274	1105	940	1585	2006	1294	1411	458	971					26112
Galiumaparine	Eudicot	84	1404	309	1065	1404	1583	1811	606	2248	1517	2905	604	1304	1071	952	1592	2045	1384	1423	470	976					26673
Galiummollugo	Eudicot	85	1395	303	1045	1368	1542	1796	604	2184	1411	2842	601	1229	1049	929	1558	2010	1360	1411	458	943	6				26044
Gaoligongshaniamegalothyrsa	Monocot	83	1245	218	714	1041	1105	1504	460	1623	1018	2140	471	783	863	663	1232	1432	1066	1168	346	715					19807
Garciniamangostana	Eudicot	83	1362	301	1061	1390	1539	1761	620	2297	1450	2796	607	1315	1059	930	1532	2007	1300	1382	449	960					26118
Garnotiatenella	Monocot	81	1196	219	692	1003	1070	1432	436	1605	1010	2078	452	773	829	669	1194	1356	1040	1127	324	701					19206
Garnotiathailandica	Monocot	82	1198	219	692	1008	1069	1436	438	1615	1016	2082	456	778	832	669	1194	1358	1041	1130	325	701					19257
Gastridiumventricosum	Monocot	84	1261	214	717	1032	1089	1490	450	1635	1036	2140	462	789	866	680	1232	1410	1078	1174	343	724					19822
Gastrochilusfuscopunctatus	Monocot	74	1143	241	948	1247	1231	1462	579	1861	1328	2232	502	1082	902	829	1440	1725	1111	1198	390	786					22237
Gastrochilusjaponicus	Monocot	74	1147	243	941	1247	1231	1459	585	1850	1335	2233	504	1078	900	827	1442	1728	1111	1200	386	782					22229
Gastrodiaelata	Monocot	20	157	76	262	315	428	266	95	803	737	726	125	554	170	185	357	464	275	242	76	409					6722
Gaulettiaelata	Eudicot	83	1401	293	1066	1372	1539	1764	629	2282	1438	2768	600	1294	1052	926	1590	2030	1311	1372	459	969					26155
Gelidiumelegans	Algae	200	2800	505	2119	2542	2074	2892	918	4988	3519	4993	991	3019	1614	2053	2092	3473	2557	2657	482	1960					48248
Gelidiumvagum	Algae	200	2777	495	2122	2538	2079	2867	903	5077	3619	5029	998	3043	1614	2025	2078	3447	2531	2642	483	1987					48354
Gelidocalamustessellatus	Monocot	83	1248	218	717	1046	1105	1496	461	1625	1021	2139	470	783	863	663	1231	1430	1066	1166	347	716					19811
Geminellaminor	Algae	81	1212	200	817	1198	1482	1433	385	1892	1685	2372	407	1327	872	872	967	1423	1127	1187	303	780					21941
Genliseaaurea	Eudicot	80	1230	280	942	1201	1336	1568	606	1885	1328	2429	527	1151	980	900	1507	1833	1237	1249	408	824					23421
Genliseafiliformis	Eudicot	75	1195	251	909	1160	1236	1515	579	1793	1266	2325	496	1120	970	842	1440	1676	1174	1215	390	764	1				22317
Genliseamargaretae	Eudicot	59	1046	210	774	984	1145	1273	481	1481	1039	2049	416	900	833	716	1174	1437	981	1023	343	678					18983
Genliseapygmaea	Eudicot	75	1177	249	900	1167	1237	1520	578	1789	1264	2326	489	1109	960	849	1436	1678	1172	1208	385	762					22255
Genlisearepens	Eudicot	77	1191	255	908	1177	1243	1526	581	1805	1286	2341	494	1117	965	851	1446	1691	1181	1217	386	770					22431
Genliseatuberosa	Eudicot	78	1190	249	907	1177	1250	1516	588	1792	1294	2315	500	1107	956	858	1444	1712	1200	1216	388	778	1				22438
Genliseaviolacea	Eudicot	80	1185	251	955	1200	1269	1540	598	1836	1298	2333	508	1134	957	865	1471	1783	1194	1225	394	778	3				22777
Gentianacaelestis	Eudicot	73	1121	230	826	1061	1121	1469	535	1648	1048	2127	448	978	896	755	1328	1600	1051	1148	360	710					20460
Gentianacrassicaulis	Eudicot	85	1345	305	1045	1308	1520	1794	626	2239	1389	2808	588	1273	1119	925	1591	2078	1352	1429	470	964					26168
Gentianahexaphylla	Eudicot	74	1116	229	825	1060	1123	1465	531	1654	1048	2125	444	976	892	756	1330	1602	1048	1147	359	711					20441
Gentianamacrophylla	Eudicot	78	1207	255	868	1109	1280	1564	534	1916	1144	2366	496	1042	945	791	1328	1707	1146	1254	406	821					22179
Gentianaobconica	Eudicot	74	1118	228	825	1062	1127	1465	532	1660	1044	2132	444	978	891	757	1327	1608	1047	1147	358	711					20461
Gentianaoreodoxa	Eudicot	73	1115	229	824	1059	1114	1459	531	1648	1044	2116	440	972	889	753	1325	1597	1045	1143	358	703					20364
Gentianaornata	Eudicot	73	1119	230	825	1059	1119	1469	537	1648	1049	2126	447	973	894	755	1329	1597	1049	1148	359	710					20442
Gentianastipitata	Eudicot	85	1332	291	983	1214	1422	1759	613	2095	1184	2634	569	1152	1065	860	1490	1966	1264	1363	444	895					24595
Gentianastraminea	Eudicot	85	1345	304	1045	1307	1517	1795	626	2232	1391	2805	589	1273	1118	924	1593	2081	1352	1429	470	966					26162
Gentianatibetica	Eudicot	85	1346	305	1045	1307	1520	1794	626	2239	1389	2803	588	1273	1120	926	1590	2078	1352	1429	470	964					26164
Gentianaveitchiorum	Eudicot	76	1136	245	840	1083	1163	1480	538	1711	1050	2198	463	994	901	767	1337	1645	1081	1165	369	716					20882
Geraniumincanum	Eudicot	84	1234	234	789	1191	1155	1557	477	1637	1064	2159	500	844	858	706	1273	1430	1048	1216	355	708					20435
Geraniummaderense	Eudicot	77	1226	234	757	1054	1110	1452	446	1588	1021	2115	452	771	847	676	1124	1369	1000	1165	335	691					19433
Geraniumpalmatum	Eudicot	77	1191	224	667	917	1065	1419	431	1544	919	2007	440	747	806	634	1089	1296	973	1120	323	657					18469
Germainiacapitata	Monocot	83	1248	218	705	1016	1097	1488	449	1633	1028	2148	461	791	852	679	1237	1387	1066	1167	344	711					19725
Geumrupestre	Magnoliids	87	1391	300	1059	1377	1512	1793	627	2277	1427	2807	615	1288	1113	927	1576	2025	1328	1426	453	979					26300
Ginkgobiloba	Gymnosperm	84	1383	271	908	1225	1132	1574	550	1862	1025	2190	558	997	994	802	1422	1669	1108	1272	389	785					22116
Glehnialittoralis	Eudicot	85	1339	261	945	1232	1377	1690	572	2062	1301	2583	575	1131	1014	849	1448	1812	1283	1366	416	922					24178
Gloeochaetewittrockiana	Algae	169	2122	388	1291	1825	1900	2291	570	3136	2555	3803	664	1773	1319	1288	1621	2365	1918	2138	437	1240					34644
Gloeotilopsissterilis	Algae	81	1238	200	823	1191	1510	1422	384	1872	1703	2401	407	1299	851	871	988	1442	1130	1166	307	774					21979
Gloriosasuperba	Monocot	84	1382	295	1076	1376	1476	1778	619	2237	1355	2750	605	1256	1081	918	1616	2028	1350	1440	451	999	2				26090
Glycinecanescens	Eudicot	82	1312	309	1017	1315	1578	1692	616	2353	1470	2728	588	1309	1037	935	1476	1958	1305	1353	435	999					25785
Glycinecyrtoloba	Eudicot	81	1283	292	955	1212	1448	1648	594	2173	1247	2551	564	1161	985	856	1374	1829	1233	1287	406	917					24015
Glycinedolichocarpa	Eudicot	82	1313	307	1016	1315	1581	1691	615	2353	1470	2731	589	1312	1036	938	1481	1958	1304	1355	435	999					25799
Glycinefalcata	Eudicot	82	1310	309	1016	1317	1576	1692	613	2343	1466	2737	590	1310	1039	934	1482	1954	1308	1352	436	998					25782
Glycinegracilis	Eudicot	83	1314	304	1006	1330	1585	1698	619	2354	1480	2722	593	1302	1031	939	1492	1972	1311	1364	439	998					25853
Glycinemax	Eudicot	83	1314	304	1005	1327	1585	1698	619	2353	1479	2721	593	1302	1031	938	1492	1970	1308	1363	439	998					25839
Glycinesoja	Eudicot	83	1315	306	1006	1330	1585	1698	619	2355	1480	2724	594	1302	1031	939	1493	1972	1310	1368	439	996					25862
Glycinestenophita	Eudicot	82	1317	303	1009	1326	1591	1696	617	2353	1476	2723	595	1312	1027	929	1482	1956	1304	1345	432	1005					25798
Glycinesyndetika	Eudicot	82	1310	306	1017	1317	1578	1692	615	2350	1472	2728	590	1310	1036	934	1478	1954	1307	1354	437	999					25784
Glycinetomentella	Eudicot	82	1317	308	1017	1317	1578	1689	614	2353	1471	2728	588	1307	1036	935	1477	1958	1301	1354	435	1000					25783
Glycosmismauritiana	Eudicot	85	1456	305	1065	1369	1516	1810	643	2189	1378	2788	616	1257	1100	901	1647	2026	1323	1441	448	952					26230
Glycosmispentaphylla	Eudicot	85	1453	309	1065	1359	1517	1808	640	2185	1371	2773	613	1259	1100	900	1646	2032	1328	1436	448	954					26196
Glycyrrhizaglabra	Eudicot	76	1213	262	872	1190	1315	1499	499	1969	1214	2326	514	1092	905	801	1260	1659	1134	1213	377	818	1				22133
Glycyrrhizalepidota	Eudicot	76	1217	258	872	1191	1317	1501	499	1969	1213	2326	512	1088	903	800	1258	1655	1136	1215	377	818					22125
Glyptostrobuspensilis	Gymnosperm	83	1456	283	1060	1420	1433	1581	523	2121	1540	2678	589	1118	1035	883	1429	1678	1197	1311	429	909					24673
Gnetumgnemon	Gymnosperm	66	1105	244	795	1155	1386	1193	447	1638	1568	2223	385	1012	852	894	1273	1432	1065	1171	404	687					20929
Gnetummontanum	Gymnosperm	65	1077	242	768	1102	1355	1141	441	1593	1542	2130	391	1033	832	856	1241	1406	1045	1126	405	664					20390
Gnetumparvifolium	Gymnosperm	65	1107	246	747	1092	1352	1163	444	1583	1444	2135	397	1001	836	854	1211	1409	1050	1130	402	662					20265
Gnetumula	Gymnosperm	66	1145	244	779	1176	1356	1188	469	1622	1534	2201	405	1032	847	875	1283	1396	1054	1158	407	670					20841
Goniumpectorale	Algae	68	1610	249	968	1242	1526	1559	531	2174	2623	3099	562	2085	1050	1283	1288	2081	1766	1484	357	1065					28602
Goodyerafumata	Monocot	87	1362	314	1064	1450	1586	1769	635	2275	1556	2809	661	1267	1095	936	1614	2137	1348	1415	468	955					26716
Goodyeraprocera	Monocot	80	1256	318	1030	1411	1523	1612	586	2117	1454	2667	621	1187	1016	911	1500	2050	1269	1297	445	897					25167
Goodyeraschlechtendaliana	Monocot	81	1256	318	1030	1411	1523	1612	586	2117	1454	2667	621	1187	1016	911	1500	2050	1269	1297	445	897					25167
Goodyeravelutina	Monocot	79	1204	267	900	1242	1358	1498	539	2004	1213	2419	560	1051	927	804	1361	1875	1158	1227	396	810					22813
Gordoniabrandegeei	Eudicot	87	1386	296	1096	1370	1504	1802	637	2287	1439	2770	647	1302	1109	945	1614	2062	1328	1420	484	998					26496
Gordonialasianthus	Eudicot	87	1385	296	1092	1374	1501	1807	638	2293	1436	2775	645	1305	1108	945	1612	2062	1334	1415	483	996					26502
Gossypiumanomalum	Eudicot	86	1427	304	1087	1382	1486	1819	639	2252	1405	2789	609	1277	1082	939	1601	2028	1336	1396	460	983					26301
Gossypiumarboreum	Eudicot	83	1419	298	1082	1366	1482	1805	631	2231	1386	2748	602	1258	1075	931	1577	2008	1317	1395	455	965					26031
Gossypiumareysianum	Eudicot	83	1420	294	1083	1362	1483	1806	629	2235	1387	2749	601	1261	1078	935	1578	2006	1316	1389	456	968					26036
Gossypiumaridum	Eudicot	84	1436	298	1084	1373	1486	1813	637	2243	1401	2766	605	1262	1080	936	1591	2015	1324	1401	457	977					26185
Gossypiumarmourianum	Eudicot	84	1434	299	1088	1370	1483	1813	636	2240	1400	2771	603	1264	1082	934	1595	2011	1327	1399	458	976					26183
Gossypiumaustrale	Eudicot	84	1436	299	1083	1371	1489	1803	630	2249	1403	2764	606	1270	1079	934	1595	2010	1324	1398	456	980					26179
Gossypiumbarbadense	Eudicot	84	1419	299	1077	1372	1497	1814	636	2236	1395	2765	615	1274	1087	938	1588	2013	1329	1404	457	960					26175
Gossypiumbickii	Eudicot	87	1426	304	1087	1382	1491	1818	634	2260	1410	2796	611	1280	1085	942	1598	2023	1333	1402	459	985					26326
Gossypiumcapitisviridis	Eudicot	83	1417	297	1080	1364	1478	1803	630	2234	1383	2756	599	1263	1069	929	1580	2015	1320	1389	455	968					26029
Gossypiumdarwinii	Eudicot	83	1421	297	1081	1366	1487	1809	629	2226	1385	2749	603	1262	1076	933	1577	2011	1323	1396	457	964					26052
Gossypiumdavidsonii	Eudicot	84	1436	298	1084	1372	1485	1812	636	2245	1398	2768	606	1264	1082	934	1590	2016	1326	1399	457	975					26183
Gossypiumgossypioides	Eudicot	83	1423	295	1078	1368	1484	1808	632	2232	1388	2754	599	1258	1072	933	1574	2007	1318	1392	455	968					26038
Gossypiumharknessii	Eudicot	84	1437	298	1087	1372	1483	1813	636	2240	1401	2771	604	1264	1083	934	1595	2013	1323	1399	457	975					26185
Gossypiumherbaceum	Eudicot	86	1436	300	1086	1382	1493	1820	641	2247	1407	2786	607	1273	1087	941	1596	2023	1332	1400	461	982					26300
Gossypiumhirsutum	Eudicot	83	1422	297	1081	1366	1485	1809	631	2229	1385	2750	603	1263	1076	933	1576	2011	1319	1397	457	964					26054
Gossypiumincanum	Eudicot	83	1420	294	1082	1362	1487	1803	627	2232	1386	2746	601	1260	1075	935	1581	2005	1320	1391	456	967					26030
Gossypiumklotzschianum	Eudicot	84	1437	298	1085	1371	1485	1810	636	2244	1400	2768	606	1263	1083	933	1592	2016	1326	1398	457	975					26183
Gossypiumlongicalyx	Eudicot	86	1429	302	1086	1383	1492	1821	641	2248	1402	2789	607	1277	1089	939	1593	2023	1336	1404	460	983					26304
Gossypiummustelinum	Eudicot	83	1419	297	1081	1366	1483	1805	631	2228	1386	2747	601	1263	1075	932	1576	2009	1318	1398	456	962					26033
Gossypiumnelsonii	Eudicot	84	1419	301	1077	1371	1483	1813	639	2265	1412	2769	610	1287	1082	938	1592	2017	1324	1401	457	979					26236
Gossypiumpopulifolium	Eudicot	84	1433	299	1083	1369	1485	1808	631	2250	1402	2768	606	1270	1079	934	1594	2010	1324	1398	456	980					26179
Gossypiumraimondii	Eudicot	83	1424	298	1081	1365	1482	1804	630	2228	1386	2753	599	1259	1073	930	1577	2006	1317	1399	452	971					26034
Gossypiumrobinsonii	Eudicot	83	1419	298	1078	1364	1477	1802	628	2237	1388	2762	599	1264	1072	933	1576	2003	1315	1397	454	974					26040
Gossypiumsomalense	Eudicot	83	1420	294	1083	1362	1483	1806	629	2235	1387	2749	601	1261	1076	935	1578	2006	1318	1389	456	968					26036
Gossypiumstocksii	Eudicot	86	1430	299	1086	1383	1494	1817	637	2252	1406	2779	611	1274	1088	943	1599	2019	1335	1398	461	983					26294
Gossypiumthurberi	Eudicot	85	1418	301	1082	1378	1487	1811	635	2234	1392	2770	608	1267	1079	939	1578	2013	1326	1396	458	977					26149
Gossypiumtomentosum	Eudicot	83	1421	297	1081	1365	1483	1805	633	2229	1386	2748	601	1259	1076	933	1576	2007	1319	1396	456	962					26033
Gossypiumtrilobum	Eudicot	84	1434	298	1084	1373	1489	1812	637	2240	1400	2766	605	1265	1080	934	1593	2017	1327	1399	458	974					26185
Gossypiumturneri	Eudicot	83	1346	272	940	1229	1335	1671	570	2032	1244	2518	558	1106	976	845	1397	1769	1219	1288	414	889					23618
Gracilariachangii	Algae	196	2631	490	2004	2411	2126	2716	881	5134	3613	4966	980	3049	1582	1924	1970	3326	2380	2490	465	1990					47128
Gracilariachorda	Algae	201	2740	489	2082	2493	2101	2833	901	5345	3732	5052	1019	3133	1626	2046	1979	3225	2458	2490	486	2039					48269
Gracilariasalicornia	Algae	202	2765	521	2048	2426	2149	2801	943	5138	3589	5061	1021	3082	1626	2086	2031	3309	2502	2603	490	2071					48262
Gracilariavermiculophylla	Algae	204	2768	498	2077	2513	2164	2823	896	5052	3639	5091	1030	2980	1632	1987	2079	3435	2556	2607	483	2014					48324
Gracilariopsislemaneiformis	Algae	203	2733	492	2063	2487	2098	2823	910	5339	3729	5039	1021	3140	1627	2039	1994	3218	2447	2492	488	2059					48238
Graffenriedamoritziana	Eudicot	84	1355	309	1092	1428	1568	1769	651	2315	1501	2850	634	1339	1090	964	1581	2063	1307	1402	468	991					26677
Grammatothecabergiana	Eudicot	93	1694	314	1345	1796	1742	1938	654	2435	1859	3255	659	1451	1316	1178	1913	2180	1482	1679	521	1056					30467
Grangeriaborbonica	Eudicot	83	1396	294	1064	1374	1536	1763	629	2291	1438	2777	599	1301	1052	926	1577	2028	1304	1376	460	966					26151
Grateloupiafilicina	Algae	233	3015	545	2295	2748	2298	3011	1005	5206	3814	5409	1114	3191	1744	2195	2283	3692	2709	2823	523	2042					51662
Grateloupiataiwanensis	Algae	233	2949	519	2166	2642	2265	2941	967	5072	3608	5218	1109	3019	1687	2078	2193	3477	2632	2761	505	1957					49765
Gredgariamaugeana	Algae	202	2433	486	1907	2446	2217	2704	845	5232	3837	4877	955	3309	1478	1847	1868	3422	2315	2502	448	1895					47023
GreslaniaspMcPherson	Monocot	83	1250	215	722	1043	1104	1475	453	1625	1041	2123	474	786	859	672	1246	1427	1063	1172	347	726					19823
Griffoniasimplicifolia	Eudicot	83	1360	296	1046	1354	1492	1742	617	2286	1400	2721	599	1259	1063	920	1563	2029	1292	1371	467	967					25844
Guaduaangustifolia	Monocot	83	1270	221	720	1033	1113	1503	469	1645	1032	2163	478	799	879	673	1266	1467	1070	1187	345	716					20049
Guaduachacoensis	Monocot	85	1272	221	721	1033	1115	1506	466	1639	1038	2174	478	790	880	674	1270	1458	1069	1188	346	715					20053
Guaduaweberbaueri	Monocot	81	1218	213	691	996	1026	1413	440	1553	988	2015	447	749	835	651	1205	1339	1009	1133	327	673					18921
Guibourtialeonensis	Eudicot	81	1234	228	694	964	1074	1514	454	1772	917	2025	487	840	835	671	1145	1412	1021	1153	340	720					19500
Guillardiatheta	Algae	147	2096	266	1428	1903	1435	2126	517	2786	2171	3398	651	1739	1152	1199	1572	2013	1855	2064	352	1068					31791
Guinardiastriata	Algae	138	2047	256	1377	1903	1442	2083	482	2668	2134	3344	642	1693	1211	1201	1504	2007	1872	1963	372	1072					31273
Guizotiaabyssinica	Eudicot	85	1421	290	1060	1358	1501	1767	613	2211	1388	2773	621	1268	1098	934	1581	1989	1298	1388	458	977					25994
Gymnaconitumgymnandrum	Eudicot	83	1374	303	1072	1338	1397	1772	650	2177	1351	2670	624	1244	1092	887	1580	1982	1329	1392	458	946					25638
Gymnocarposprzewalskii	Eudicot	81	1399	298	1049	1332	1507	1711	600	2226	1417	2821	594	1256	1031	928	1532	1955	1332	1371	458	955					25772
Gymnochlorastellata	Algae	60	772	152	607	682	998	999	272	1473	1127	1717	319	1030	555	539	727	1214	837	935	222	648					15825
Gymnospermiummicrorrhynchum	Eudicot	84	1365	311	1047	1347	1461	1703	633	2196	1352	2668	617	1239	1088	909	1596	1989	1319	1394	446	904					25584
Gyneriumsagittatum	Monocot	85	1262	221	722	1051	1110	1510	470	1639	1031	2179	460	796	878	673	1262	1437	1079	1188	345	722					20035
Gynochthodesnanlingensis	Eudicot	90	1408	292	1029	1321	1445	1799	627	2163	1341	2745	617	1252	1091	922	1633	2024	1319	1456	451	948					25883
Gynostemmaburmanicum	Eudicot	87	1385	314	1091	1399	1527	1803	645	2307	1465	2830	636	1304	1100	942	1609	2074	1369	1462	473	1006					26741
Gynostemmacardiospermum	Eudicot	87	1379	316	1091	1400	1535	1801	646	2309	1471	2827	626	1305	1100	941	1604	2074	1371	1473	472	1005					26746
Gynostemmacaulopterum	Eudicot	87	1381	314	1094	1401	1527	1795	649	2295	1467	2826	634	1292	1091	944	1607	2078	1372	1462	471	1005					26705
Gynostemmacompressum	Eudicot	87	1381	310	1095	1398	1528	1797	651	2297	1469	2826	633	1292	1092	943	1608	2079	1371	1461	471	1001					26703
Gynostemmalaxiflorum	Eudicot	87	1383	316	1091	1400	1534	1800	648	2305	1473	2828	627	1307	1101	942	1603	2075	1368	1472	472	1001					26746
Gynostemmalongipes	Eudicot	87	1385	313	1093	1399	1529	1804	644	2314	1461	2828	633	1304	1100	947	1607	2072	1370	1461	473	1002					26739
Gynostemmapentagynum	Eudicot	87	1386	314	1094	1394	1537	1797	646	2310	1469	2824	632	1301	1091	943	1594	2072	1371	1457	472	1004					26708
Gynostemmapentaphyllum	Eudicot	79	1222	230	707	962	1051	1513	462	1716	888	2050	490	820	839	650	1151	1407	1043	1165	337	734					19437
Gynostemmapubescens	Eudicot	87	1384	313	1090	1398	1528	1805	644	2306	1461	2835	636	1305	1100	945	1608	2070	1372	1461	474	1006					26741
Habenariapantlingiana	Monocot	87	1367	316	1083	1426	1574	1768	643	2342	1485	2768	669	1269	1083	907	1598	2076	1354	1397	465	974					26564
Habenariaradiata	Monocot	86	1353	310	1057	1396	1533	1747	644	2325	1467	2707	656	1241	1057	886	1560	2059	1332	1367	456	963					26116
Haberlearhodopensis	Eudicot	86	1400	295	1088	1361	1497	1760	610	2251	1426	2813	640	1269	1090	918	1587	2074	1331	1394	465	961					26230
Haematococcuslacustris	Algae	143	2407	385	1183	1874	1876	2976	672	2404	3164	3975	700	1941	2298	1485	2327	2806	2240	1934	518	1312					38477
Haematoxylumbrasiletto	Eudicot	83	1370	311	1049	1341	1495	1751	627	2277	1406	2729	615	1262	1057	910	1553	2028	1296	1410	454	961					25902
Hafniomonaslaevis	Algae	82	1900	256	1107	1382	1362	1651	604	1795	2035	2940	588	1456	1193	1345	1663	2169	1930	1729	389	1103					28597
Hakonechloamacra	Monocot	81	1232	213	704	1016	1095	1460	451	1599	1005	2128	453	779	856	660	1203	1382	1060	1139	342	714					19491
Halopyrummucronatum	Monocot	85	1262	221	722	1041	1113	1507	467	1638	1037	2169	466	791	880	673	1260	1434	1074	1182	347	721					20005
Haloxylonammodendron	Eudicot	85	1355	292	1058	1345	1508	1731	590	2224	1413	2715	606	1231	1076	944	1509	1940	1300	1368	465	958					25628
Haloxylonpersicum	Eudicot	85	1356	291	1058	1345	1509	1730	589	2226	1413	2714	605	1231	1075	944	1510	1941	1299	1367	462	958					25623
Hamamelismollis	Eudicot	87	1433	319	1119	1417	1485	1826	662	2275	1384	2794	651	1303	1130	943	1620	2084	1375	1451	466	977					26714
Hanabusayaasiatica	Eudicot	83	1430	277	1048	1468	1449	1627	534	2041	1619	2813	551	1154	1091	924	1608	1751	1250	1394	464	876					25369
Hanguanamalayana	Monocot	86	1393	314	1101	1390	1514	1768	626	2334	1435	2715	617	1274	1085	925	1619	2066	1357	1406	459	1011					26409
Hanseniaforbesii	Eudicot	85	1396	282	1063	1327	1480	1785	621	2207	1402	2749	617	1235	1097	929	1582	2020	1359	1393	452	984					25980
Hanseniaforrestii	Eudicot	85	1407	286	1060	1333	1485	1798	624	2215	1411	2760	617	1241	1097	932	1591	2025	1366	1397	452	989					26086
Hanseniaoviformis	Eudicot	85	1390	282	1047	1326	1475	1773	626	2204	1390	2735	610	1229	1087	920	1571	1995	1354	1388	448	968					25818
Hanseniaweberbaueriana	Eudicot	85	1404	286	1051	1329	1494	1799	624	2211	1403	2758	621	1246	1098	939	1587	2016	1372	1404	452	989					26083
Haplostachyshaplostachya	Eudicot	89	1413	303	1052	1402	1528	1828	632	2234	1448	2862	652	1286	1146	958	1621	2085	1374	1446	470	968	14		1		26723
Hazeniacapsulata	Algae	89	1627	299	1011	1446	2115	1696	532	2014	2739	3347	465	1858	1227	1403	1337	2311	1713	1616	383	918					30057
Helianthusannuus	Eudicot	55	1366	277	1036	1305	1399	1683	579	2091	1329	2653	581	1220	1062	893	1482	1914	1206	1313	439	939					24767
Helianthusargophyllus	Eudicot	82	1335	252	895	1180	1282	1596	524	1943	1200	2428	573	1084	970	818	1374	1664	1158	1255	396	850					22777
Helianthusdebilis	Eudicot	85	1394	268	988	1202	1336	1696	571	2022	1180	2588	583	1106	1029	850	1432	1827	1216	1324	419	893					23924
Helianthusdecapetalus	Eudicot	85	1422	284	1037	1327	1459	1758	593	2180	1381	2765	623	1264	1091	917	1552	1945	1285	1374	447	970					25674
Helianthusdivaricatus	Eudicot	85	1423	284	1038	1325	1462	1759	593	2178	1381	2763	624	1263	1091	918	1553	1945	1285	1373	447	969					25674
Helianthusgiganteus	Eudicot	85	1423	284	1037	1325	1462	1760	593	2178	1378	2762	624	1265	1091	919	1554	1945	1284	1374	447	969					25674
Helianthusgrosseserratus	Eudicot	85	1423	284	1037	1325	1461	1760	593	2180	1379	2763	623	1264	1091	918	1553	1944	1284	1373	447	969					25671
Helianthushirsutus	Eudicot	85	1423	284	1039	1325	1460	1760	593	2180	1379	2764	623	1264	1091	918	1553	1945	1285	1373	447	968					25674
Helianthusmaximiliani	Eudicot	85	1423	284	1038	1325	1461	1760	593	2179	1379	2763	624	1264	1091	918	1553	1945	1285	1373	447	969					25674
Helianthusstrumosus	Eudicot	85	1423	284	1038	1325	1460	1760	593	2179	1379	2764	624	1264	1091	918	1553	1945	1285	1373	447	969					25674
Helianthustuberosus	Eudicot	85	1423	284	1038	1325	1460	1760	593	2178	1379	2764	625	1265	1091	919	1552	1945	1284	1373	447	969					25674
Heliconiacollinsiana	Monocot	85	1389	303	1089	1396	1452	1773	649	2249	1367	2699	623	1250	1095	922	1638	2086	1344	1440	450	986					26200
HelicosporidiumspexSimuliumjonesii	Algae	26	378	87	316	462	661	427	167	995	1054	1106	149	798	343	289	371	706	461	346	90	491					9697
Helictochloahookeri	Monocot	83	1258	218	719	1023	1087	1478	452	1624	1025	2135	466	774	856	658	1208	1381	1068	1166	342	713					19651
Heloniopsistubiflora	Monocot	87	1355	314	1107	1396	1502	1776	649	2315	1425	2710	637	1294	1101	931	1627	2105	1351	1437	452	998					26482
Helwingiahimalaica	Eudicot	92	1419	308	1102	1387	1518	1848	650	2303	1395	2873	653	1316	1168	972	1619	2126	1406	1461	473	1000					26997
Hemisorghummekongense	Monocot	83	1246	217	712	1037	1100	1490	449	1632	1032	2150	462	790	855	673	1240	1394	1067	1173	343	718					19780
Hemitomescongestum	Eudicot	23	225	51	147	249	167	248	94	396	454	384	88	222	139	143	343	230	176	178	37	167					4138
Henrietteabarkeri	Eudicot	85	1360	311	1085	1438	1575	1787	656	2337	1501	2850	638	1351	1097	975	1590	2084	1328	1414	466	998					26841
Herposiphoniaversicolor	Algae	203	2441	462	2013	2448	2218	2710	826	5224	3818	4785	950	3263	1496	1800	1877	3370	2321	2499	448	1907					46876
Hesperaloecampanulata	Monocot	84	1381	309	1090	1378	1478	1783	639	2263	1367	2698	616	1238	1084	934	1615	2062	1351	1418	460	961					26125
Hesperaloeparviflora	Monocot	84	1382	308	1090	1376	1480	1788	640	2264	1372	2706	612	1240	1084	930	1613	2069	1350	1418	459	959					26140
Hesperelaeapalmeri	Eudicot	85	1377	291	1077	1389	1477	1790	627	2221	1386	2776	638	1269	1110	939	1576	2063	1330	1412	463	966					26177
Hesperismatronalis	Eudicot	86	1351	298	984	1256	1476	1732	583	2150	1278	2687	565	1163	1028	893	1501	1932	1284	1372	424	910					24867
Hesperissylvestris	Eudicot	85	1378	317	1041	1375	1604	1768	608	2279	1507	2811	590	1295	1067	948	1574	2021	1355	1428	454	963					26383
Hesperocallisundulata	Monocot	83	1379	312	1080	1363	1478	1781	637	2255	1377	2693	611	1227	1074	927	1611	2055	1344	1422	456	962					26044
Hesperocyparisglabra	Monocot	82	1429	287	1063	1479	1428	1538	519	2174	1637	2728	575	1143	1025	890	1405	1691	1156	1334	434	929					24864
Hesperoyuccawhipplei	Monocot	86	1398	310	1094	1389	1490	1792	648	2272	1390	2718	628	1250	1092	931	1634	2077	1359	1424	461	965					26322
Heteropogoncontortus	Monocot	83	1246	216	714	1029	1100	1487	452	1635	1028	2146	461	785	852	678	1236	1392	1071	1171	343	717					19759
Heteropogontriticeus	Monocot	83	1245	218	711	1044	1097	1490	449	1636	1030	2147	462	790	854	677	1244	1394	1076	1170	343	719					19796
Heterosigmaakashiwo	Protist	156	2288	307	1521	2261	1975	2436	556	3218	2778	3862	698	2096	1373	1346	1763	2332	2052	2262	452	1233					36809
Heterothalamusalienus	Eudicot	85	1421	293	1061	1335	1494	1779	602	2196	1386	2793	633	1267	1099	941	1581	1993	1305	1385	462	978					26004
Heveabrasiliensis	Eudicot	84	1356	299	1096	1384	1547	1761	629	2329	1448	2750	613	1294	1051	927	1558	2023	1319	1403	452	960					26199
Hibiscussyriacus	Eudicot	79	1268	241	833	1063	1191	1565	527	1823	986	2253	499	961	896	751	1274	1580	1097	1212	370	789					21179
Hickeliamadagascariensis	Monocot	83	1247	214	717	1027	1099	1470	457	1621	1025	2121	472	783	855	673	1242	1431	1068	1176	346	718					19762
Hierochloeodorata	Monocot	84	1256	218	715	1032	1088	1485	453	1637	1044	2145	468	787	865	675	1222	1407	1079	1177	344	720					19817
Hilariacenchroides	Monocot	85	1257	223	716	1030	1115	1507	458	1638	1036	2175	466	796	879	672	1259	1422	1071	1178	349	721					19968
Hilariarigida	Monocot	83	1256	222	707	1019	1103	1481	448	1628	1025	2141	464	787	863	674	1227	1387	1060	1166	344	715					19717
Hildaeapallens	Monocot	82	1240	222	709	1048	1096	1472	459	1627	1027	2145	458	777	850	666	1217	1389	1067	1151	346	719					19685
Hildenbrandiarivularis	Algae	184	2710	535	1849	2221	1963	2741	971	4282	3180	4858	949	2556	1588	2044	2119	3197	2552	2801	472	1719					45307
Hildenbrandiarubra	Algae	190	2795	516	1921	2281	1970	2804	967	4589	3231	4897	1003	2649	1625	2072	2082	3338	2555	2750	470	1791					46306
Hinterhuberaericoides	Magnoliids	85	1411	295	1054	1332	1497	1767	607	2202	1381	2771	625	1269	1094	937	1574	1984	1300	1384	461	985	3				25933
Hippobromalongiflora	Magnoliids	89	1681	317	1295	1739	1695	1920	629	2399	2000	3275	621	1353	1215	1088	1896	2186	1486	1557	525	1054					29931
Hippophaerhamnoides	Magnoliids	86	1404	301	1053	1404	1555	1805	647	2322	1483	2822	627	1340	1086	933	1555	2047	1346	1419	473	1010					26632
Hirtellamacrosepala	Magnoliids	83	1405	295	1061	1377	1535	1766	627	2296	1434	2771	599	1299	1049	926	1589	2023	1300	1375	459	972	1				26159
Hirtellaphysophora	Magnoliids	83	1401	294	1061	1375	1537	1767	628	2292	1435	2768	601	1296	1050	924	1583	2022	1299	1377	461	972					26143
Hirtellaracemosa	Magnoliids	83	1401	294	1061	1375	1540	1767	627	2292	1433	2766	601	1296	1049	925	1585	2022	1299	1377	461	972					26143
Hirtellasuffulta	Magnoliids	83	1402	294	1060	1377	1536	1768	628	2292	1437	2771	600	1297	1049	924	1590	2024	1301	1377	460	972					26159
Hirtellazanzibarica	Magnoliids	83	1402	298	1061	1371	1540	1765	624	2309	1445	2762	597	1303	1045	918	1582	2030	1298	1369	459	977					26155
Holcuslanatus	Monocot	84	1257	219	722	1033	1098	1490	446	1644	1035	2145	469	791	867	677	1235	1403	1081	1164	343	722					19841
Homalosoruspycnocarpos	Pteridophyte	88	1756	337	1135	1419	1363	1899	603	1908	1278	2677	515	1219	1253	811	1802	2318	1420	1635	413	906					26667
Homolepisaturensis	Monocot	82	1242	220	714	1035	1098	1472	449	1634	1025	2133	453	782	847	672	1214	1384	1063	1151	343	713					19644
Homolepisisocalycia	Monocot	85	1260	224	723	1048	1113	1509	465	1653	1046	2181	458	796	875	680	1255	1421	1083	1178	345	723					20036
Hordeumjubatum	Monocot	82	1247	215	709	1034	1092	1476	444	1621	1021	2118	457	794	856	666	1223	1407	1068	1161	341	724					19674
Hordeumvulgare	Monocot	83	1254	212	707	1037	1101	1491	447	1627	1044	2129	464	798	862	668	1227	1411	1074	1171	343	725					19792
Hostaminor	Monocot	84	1395	303	1084	1367	1485	1780	652	2261	1373	2697	619	1239	1082	927	1606	2064	1363	1411	463	960					26131
Hostaventricosa	Monocot	82	1380	307	1082	1360	1480	1776	641	2249	1360	2686	608	1227	1075	927	1592	2056	1348	1408	462	958					25982
Humbertochloabambusiuscula	Monocot	83	1266	215	705	1001	1104	1488	448	1619	1020	2142	473	789	856	677	1227	1387	1058	1175	345	707					19702
Humuluslupulus	Eudicot	83	1291	283	959	1215	1329	1656	581	2063	1186	2568	573	1144	1007	858	1422	1873	1205	1320	417	890					23840
Hungagerontogea	Eudicot	83	1401	295	1067	1372	1536	1759	625	2290	1435	2762	594	1290	1053	929	1589	2026	1292	1377	459	969					26120
Huperzialucidula	Pteridophyte	90	1457	282	991	1449	1299	1646	532	1998	1403	2446	537	1178	1121	881	1303	1850	1322	1480	431	907					24513
Huperziaserrata	Pteridophyte	89	1505	293	1008	1458	1345	1718	551	2072	1425	2529	558	1204	1171	901	1348	1938	1361	1521	446	949					25301
Hydnoravisseri	Magnoliids	17	116	72	224	304	342	173	105	724	788	543	74	554	124	136	221	333	275	189	43	351					5691
Hydrangealuteovenosa	Eudicot	88	1415	305	1110	1419	1495	1822	656	2293	1418	2827	647	1319	1122	962	1629	2114	1363	1437	468	994					26815
Hydrangeapetiolaris	Eudicot	88	1408	306	1112	1421	1493	1822	652	2303	1427	2827	640	1320	1119	963	1618	2105	1367	1437	469	988					26797
Hydrangeaserrata	Eudicot	82	1417	307	1103	1414	1496	1819	658	2289	1419	2826	649	1313	1114	960	1629	2116	1375	1435	467	994					26800
Hydrastiscanadensis	Eudicot	83	1356	281	1099	1327	1393	1737	646	2113	1330	2567	590	1211	1093	904	1610	1963	1295	1389	453	920					25277
Hydroceratriflora	Eudicot	89	1425	307	1068	1409	1554	1788	629	2351	1527	2870	651	1332	1107	956	1642	2105	1342	1418	485	985					26951
Hydrocotylesibthorpioides	Eudicot	85	1402	301	1056	1339	1492	1778	595	2206	1408	2759	610	1262	1075	917	1562	2000	1326	1380	451	956					25875
Hydrocotyleverticillata	Eudicot	85	1406	299	1066	1338	1482	1786	595	2217	1403	2753	607	1258	1084	916	1558	2002	1315	1393	450	951					25879
Hydrodictyonreticulatum	Algae	133	2849	604	1133	2187	2820	2030	710	2434	3790	4426	793	2321	1609	1593	2716	3677	1716	1623	432	1260					40723
Hymenaspleniumunilaterale	Pteridophyte	87	1684	334	1124	1392	1334	1819	592	1951	1324	2674	525	1228	1179	843	1719	2236	1334	1578	421	876					26167
Hyparrheniadiplandra	Monocot	83	1247	217	711	1044	1100	1490	450	1630	1026	2156	464	792	853	678	1245	1395	1072	1173	344	721					19808
Hyparrheniarufa	Monocot	83	1248	218	711	1044	1098	1491	450	1627	1023	2152	463	789	849	679	1246	1397	1072	1175	343	720					19795
Hyparrheniasubplumosa	Monocot	83	1250	219	711	1036	1097	1489	451	1628	1021	2146	463	787	851	675	1236	1393	1071	1170	342	717					19753
Hypodematiumcrenatum	Pteridophyte	88	1719	318	1099	1416	1416	1848	597	1986	1383	2743	524	1252	1163	848	1721	2276	1384	1611	423	914	1				26642
Hypolytrumnemorum	Monocot	90	1388	318	1258	1645	1695	1747	605	2539	1928	3022	652	1362	1170	1077	1776	2119	1432	1516	538	1121					28908
Hypselatridens	Eudicot	90	1650	332	1335	1752	1720	1910	619	2358	1882	3261	654	1398	1243	1081	1925	2278	1528	1602	544	1095					30167
Hypseocharisbilobata	Eudicot	85	1609	296	1064	1523	1601	1828	615	2194	1724	3036	665	1126	1206	964	1807	1965	1367	1490	497	1035					27612
Idesiapolycarpa	Eudicot	85	1377	312	1104	1432	1571	1801	646	2346	1502	2859	642	1337	1095	940	1594	2085	1352	1437	469	992					26893
Ignatiustetrasporus	Algae	89	1719	347	1255	1764	1875	1800	602	2360	2312	3181	550	2096	1520	1629	1737	2757	1690	1599	428	940					32161
Illiciumanisatum	Magnoliids	80	1299	269	924	1199	1242	1640	594	1957	1109	2333	573	1052	980	798	1432	1761	1168	1298	406	850					22884
Illiciumfloridanum	Magnoliids	79	1296	267	928	1207	1233	1631	593	1949	1110	2317	565	1043	973	793	1412	1773	1162	1283	409	840					22784
Illiciumhenryi	Magnoliids	79	1299	270	923	1199	1233	1638	596	1962	1110	2329	571	1045	977	799	1420	1772	1167	1292	407	842					22851
Illiciumoligandrum	Magnoliids	83	1348	280	945	1233	1273	1706	610	2028	1149	2428	595	1077	1008	818	1474	1839	1230	1335	417	878					23671
Illiciumverum	Magnoliids	79	1301	268	925	1196	1238	1636	597	1966	1103	2329	572	1048	983	798	1423	1768	1168	1293	407	843					22862
Impatienspiufanensis	Eudicot	89	1385	291	1042	1365	1523	1806	614	2328	1494	2851	640	1326	1103	945	1591	2047	1330	1404	478	992					26555
Imperatacylindrica	Monocot	83	1246	219	711	1038	1095	1488	448	1636	1028	2151	460	792	852	678	1240	1390	1069	1166	342	718					19767
Indigoferatinctoria	Eudicot	82	1320	314	1016	1313	1484	1690	600	2257	1406	2675	591	1243	1027	881	1493	1969	1297	1356	444	945					25321
Indocalamuslongiauritus	Monocot	82	1242	216	718	1050	1099	1487	453	1616	1018	2123	471	782	851	663	1221	1418	1062	1168	344	715					19717
Indocalamussinicus	Monocot	83	1247	219	717	1049	1109	1500	460	1629	1023	2140	473	784	859	661	1240	1442	1065	1172	348	721					19858
Indocalamuswilsonii	Monocot	83	1248	219	720	1046	1107	1498	464	1629	1022	2141	471	785	860	661	1232	1434	1062	1167	346	716					19828
Indosasashibataeoides	Monocot	82	1244	217	715	1046	1102	1487	454	1620	1018	2124	470	782	851	660	1227	1424	1062	1165	346	718					19732
Indosasasinica	Monocot	82	1242	214	716	1045	1097	1484	454	1618	1017	2121	468	779	849	660	1221	1421	1062	1165	345	715					19693
Ingaleiocalycina	Eudicot	92	1516	373	1228	1597	1721	1937	679	2660	1693	3145	708	1478	1202	1065	1738	2277	1446	1556	531	1103					29653
Interfilumterricola	Algae	81	1278	196	853	1219	1514	1463	388	1918	1757	2426	427	1327	894	889	1024	1485	1138	1210	304	796					22506
Iochromaaustrale	Eudicot	85	1348	291	1060	1372	1478	1738	606	2213	1412	2809	615	1298	1088	939	1564	2048	1334	1401	473	951					26038
Iochromacardenasianum	Eudicot	84	1300	291	1025	1351	1409	1673	597	2101	1364	2674	591	1289	1056	921	1549	1981	1276	1358	452	921					25179
Iochromacyaneum	Eudicot	82	1296	281	1033	1319	1396	1669	583	2120	1356	2676	571	1239	1042	909	1523	1971	1267	1349	448	896					24944
Iochromaellipticum	Eudicot	84	1342	291	1057	1366	1461	1728	605	2200	1412	2794	608	1296	1082	937	1561	2037	1333	1389	467	943					25909
Iochromalehmannii	Eudicot	82	1296	277	964	1217	1324	1651	569	2019	1164	2546	571	1093	997	844	1426	1875	1215	1312	425	857					23642
Iochromaloxense	Eudicot	83	1335	285	1049	1342	1443	1709	595	2179	1387	2742	602	1259	1069	928	1548	2005	1312	1370	463	931					25553
Iochromanitidum	Eudicot	84	1334	287	1050	1346	1453	1716	596	2184	1391	2761	604	1267	1077	926	1549	2021	1312	1386	468	933					25661
Iochromasalpoanum	Eudicot	84	1313	284	1039	1337	1421	1691	591	2177	1391	2732	598	1259	1066	922	1543	2008	1298	1367	460	930					25427
Iochromastenanthum	Eudicot	83	1325	280	987	1251	1344	1702	583	2061	1213	2607	579	1145	1025	862	1480	1910	1251	1343	431	886					24265
Iochromatingoanum	Eudicot	84	1309	286	1052	1362	1436	1709	601	2193	1406	2769	603	1281	1074	932	1553	2031	1311	1382	458	944					25692
Iochromaumbellatum	Eudicot	84	1312	289	1049	1360	1456	1694	599	2176	1401	2743	593	1292	1076	935	1555	2025	1311	1383	465	925					25639
Iodescirrhosa	Eudicot	89	1360	299	1087	1363	1492	1794	619	2247	1383	2795	634	1287	1087	921	1593	2075	1367	1439	437	993					26272
Ionopsidiumacaule	Eudicot	83	1364	308	1027	1373	1606	1737	618	2283	1503	2801	591	1278	1049	919	1559	2030	1336	1387	450	965	4				26188
Ipomoeabatatas	Eudicot	93	1421	304	1008	1288	1490	1731	607	2054	1256	2705	598	1107	1058	905	1524	1998	1290	1391	428	867					25030
Ipomoeahederacea	Eudicot	85	1497	331	1147	1603	1669	1798	649	2367	1672	2936	634	1373	1138	1069	1703	2229	1488	1450	469	971					28193
Ipomoealacunosa	Eudicot	85	1508	330	1155	1611	1676	1807	648	2366	1689	2930	637	1388	1149	1066	1702	2230	1507	1451	473	965					28288
Ipomoeanil	Eudicot	87	1509	331	1163	1624	1674	1804	659	2369	1694	2955	637	1391	1149	1072	1717	2252	1510	1471	469	973					28423
Ipomoeapurpurea	Eudicot	87	1508	330	1159	1637	1674	1809	659	2370	1719	2954	641	1394	1153	1077	1709	2251	1529	1473	469	973					28488
Ipomoeatrifida	Eudicot	86	1484	327	1149	1606	1667	1759	644	2334	1674	2909	633	1371	1136	1061	1683	2217	1495	1443	468	950					28010
Ipomoeatriloba	Eudicot	85	1510	331	1161	1619	1676	1807	649	2368	1704	2931	637	1390	1149	1070	1703	2237	1515	1454	471	965					28347
Irisgatesii	Monocot	87	1395	306	1092	1392	1517	1794	662	2255	1392	2698	638	1253	1094	923	1601	2073	1328	1429	456	960					26258
Irissanguinea	Monocot	87	1404	317	1095	1410	1539	1819	660	2294	1415	2746	646	1281	1114	939	1616	2080	1347	1441	462	985					26610
Isachnealbens	Monocot	83	1248	225	701	1040	1118	1479	446	1645	1032	2152	459	800	854	672	1232	1395	1069	1167	344	719					19797
Isachnedistichophylla	Monocot	83	1243	225	697	1043	1111	1480	449	1637	1033	2146	458	797	857	666	1229	1396	1074	1163	343	720					19767
Isatistinctoria	Eudicot	87	1370	315	1030	1386	1581	1762	611	2259	1513	2810	598	1287	1054	946	1565	2012	1351	1425	445	967					26287
Ischaemumafrum	Monocot	83	1246	219	710	1044	1096	1488	450	1635	1031	2155	462	790	855	675	1237	1389	1073	1165	344	720					19784
Iseilemamacratherum	Monocot	83	1252	220	713	1032	1097	1490	450	1636	1029	2150	461	793	854	680	1235	1387	1068	1166	342	717					19772
Isoetesflaccida	Pteridophyte	84	1449	263	959	1334	1254	1621	560	2026	1235	2324	521	1115	1165	762	1405	1821	1198	1346	402	877					23637
Isotomahypocrateriformis	Eudicot	73	1396	250	1075	1551	1334	1562	537	1847	1730	2594	516	1226	1014	966	1693	1817	1250	1274	436	841					24909
Iteachinensis	Eudicot	88	1422	320	1119	1433	1491	1819	672	2310	1423	2824	638	1331	1108	949	1609	2085	1391	1465	477	1009					26895
Itoaorientalis	Eudicot	85	1373	312	1086	1436	1574	1798	650	2335	1507	2864	632	1322	1091	932	1581	2078	1351	1425	471	1000					26818
Jacobaeavulgaris	Eudicot	87	1392	283	1016	1293	1485	1718	595	2147	1360	2770	626	1265	1049	905	1538	1982	1283	1370	442	952					25471
Japonolirionosense	Monocot	87	1398	315	1118	1443	1479	1822	671	2268	1386	2726	651	1275	1125	927	1653	2153	1392	1460	458	992	4				26716
Jasminumnudiflorum	Eudicot	87	1413	290	1143	1521	1575	1791	639	2220	1668	2912	590	1280	1212	935	1755	2133	1402	1447	486	961					27373
Jasminumsambac	Eudicot	84	1400	298	1156	1559	1571	1764	621	2272	1677	2891	590	1251	1195	916	1785	2048	1358	1409	479	976					27216
Jasminumtortuosum	Eudicot	83	1397	287	1157	1538	1577	1760	612	2263	1646	2863	588	1267	1189	937	1751	2036	1360	1418	477	968					27091
Jatrophacurcas	Eudicot	84	1371	304	1101	1391	1549	1763	626	2295	1431	2784	616	1302	1065	929	1558	2062	1334	1409	465	962					26317
Jenufaminuta	Algae	89	1528	352	1268	1554	1732	1742	715	2219	2773	3221	650	1809	1285	1257	1544	2380	1738	1792	360	1332					31251
Jenufaperforata	Algae	88	1414	309	1137	1826	2197	1677	609	2281	3443	3390	565	1976	1103	1350	1493	2395	1545	1539	473	1102					31824
Joinvilleaascendens	Monocot	78	1227	218	676	943	1035	1460	449	1645	912	2009	469	790	824	657	1163	1355	1041	1165	341	709					19088
Juglanscathayensis	Eudicot	87	1393	308	1079	1412	1515	1795	633	2396	1470	2819	627	1322	1106	949	1599	2036	1331	1426	468	1006					26690
Juglanscinerea	Eudicot	84	1375	298	1054	1369	1481	1736	611	2342	1419	2762	599	1287	1086	937	1557	1987	1290	1395	457	983					26025
Juglanshindsii	Eudicot	83	1367	298	1057	1366	1480	1725	607	2332	1408	2761	600	1285	1072	932	1539	1980	1279	1381	455	978					25902
Juglansmajor	Eudicot	83	1365	299	1052	1368	1478	1730	607	2333	1410	2759	600	1289	1074	932	1537	1974	1280	1383	456	980					25906
Juglansmandshurica	Eudicot	86	1394	307	1081	1412	1513	1793	632	2395	1469	2816	618	1322	1105	949	1596	2030	1330	1426	467	1004					26659
Juglansnigra	Eudicot	83	1369	297	1055	1365	1478	1724	608	2332	1410	2756	599	1286	1076	932	1541	1979	1278	1382	457	978					25902
Juglansregia	Eudicot	85	1383	298	1062	1376	1482	1769	619	2350	1429	2784	608	1305	1085	942	1571	2001	1296	1396	462	1001					26219
Juglanssigillata	Eudicot	87	1395	303	1080	1420	1513	1794	631	2392	1467	2833	623	1330	1103	956	1598	2040	1327	1428	467	1020					26720
Juniperusbermudiana	Gymnosperm	82	1428	292	1079	1511	1468	1547	528	2175	1635	2749	586	1157	1030	888	1437	1688	1172	1335	437	940	3		1		25086
Juniperuscedrus	Gymnosperm	82	1437	295	1102	1511	1462	1563	534	2179	1666	2743	592	1157	1043	891	1442	1718	1178	1335	440	940					25228
Juniperuscommunis	Gymnosperm	80	1415	279	1072	1465	1435	1525	518	2154	1618	2705	570	1136	1020	871	1416	1681	1158	1318	434	925					24715
Juniperusmicrosperma	Gymnosperm	82	1436	290	1105	1516	1474	1563	536	2186	1660	2775	590	1172	1038	905	1448	1722	1174	1343	444	944					25321
Juniperusscopulorum	Gymnosperm	82	1433	290	1079	1498	1466	1548	526	2177	1634	2741	587	1154	1031	888	1436	1693	1167	1331	435	933					25047
Juniperusvirginiana	Gymnosperm	82	1432	292	1079	1504	1467	1548	526	2175	1637	2743	588	1151	1030	889	1439	1693	1168	1334	435	935					25065
Kalopanaxseptemlobus	Eudicot	87	1376	289	1056	1330	1454	1783	613	2164	1385	2713	607	1233	1081	918	1546	2001	1338	1389	454	947					25677
Kappaphycusalvarezii	Algae	201	2731	482	2024	2568	2119	2869	952	5301	3577	4981	1008	3132	1627	1994	2061	3366	2491	2623	485	1962					48353
Kerriochloasiamensis	Monocot	82	1237	216	708	1034	1096	1479	447	1635	1020	2147	459	786	849	674	1232	1388	1066	1163	343	717	24				19720
Keteleeriadavidiana	Gymnosperm	80	1210	240	921	1179	1085	1469	507	1778	1086	2125	500	964	930	779	1383	1552	1051	1177	355	726					21017
Khayasenegalensis	Eudicot	85	1421	300	1079	1360	1497	1809	637	2237	1389	2773	610	1268	1104	904	1611	2015	1328	1434	465	937					26178
Kingdoniauniflora	Eudicot	79	1220	251	1015	1333	1284	1562	595	1932	1416	2403	537	1218	995	897	1541	1793	1240	1274	415	835					23756
Kirchneriellaaperta	Algae	69	1368	199	863	1335	1526	1431	479	1696	2077	2837	527	1517	988	1207	1249	1905	1484	1357	360	857					25262
Klebsormidiumflaccidum	Algae	107	2745	431	1369	2015	1864	2721	966	2199	1938	4607	960	1279	1878	1710	2523	2704	1868	2344	869	1170					38160
Klebsormidiumnitens	Algae	116	2906	466	1462	2128	1983	2801	1004	2338	2039	4805	1024	1381	1936	1783	2646	2907	1961	2469	889	1244					40172
Koelreuteriapaniculata	Eudicot	85	1427	294	1074	1356	1545	1799	639	2237	1453	2768	608	1299	1079	917	1613	2035	1335	1419	457	957					26311
Koliellacorcontica	Algae	88	1245	228	892	1202	1351	1427	403	2075	1935	2386	440	1374	833	803	1007	1439	1093	1208	305	884					22530
Koliellalongiseta	Algae	80	1450	215	926	1236	1411	1559	441	1814	1595	2632	440	1297	1020	1086	1165	1696	1376	1437	339	749					23884
Kolkwitziaamabilis	Eudicot	81	1369	286	1025	1216	1413	1716	577	2025	1276	2677	565	1136	1063	876	1565	1886	1261	1403	437	883					24655
Kostermanthusrobustus	Eudicot	81	1380	291	1058	1370	1521	1722	609	2242	1367	2737	587	1261	1032	923	1527	1996	1287	1357	457	946					25670
Kryptoperidiniumfoliaceum	Protist	139	2016	288	1320	1902	1479	2047	498	2725	2212	3434	627	1777	1191	1326	1533	2135	1891	1895	361	1065					31722
Kuetzingiacanaliculata	Algae	218	2531	499	1982	2435	2237	2773	899	5298	3718	4924	1001	3204	1499	1898	2001	3399	2392	2421	466	2017					47594
Kumanoaamericana	Algae	198	2835	536	2017	2591	2172	2921	979	5130	3589	5121	975	2956	1734	2150	2006	3291	2689	2561	509	1893					48655
Kurunadebilis	Monocot	82	1242	222	714	1041	1107	1485	457	1623	1023	2119	472	780	849	661	1220	1421	1059	1162	347	715					19719
Lactucasativa	Eudicot	84	1368	270	978	1232	1364	1707	582	2036	1191	2600	591	1143	1043	873	1471	1894	1234	1340	426	907					24250
Lacunastrumgracillimum	Algae	84	1673	295	946	1633	2039	1540	536	2155	2995	3201	600	2095	1112	1286	1511	2484	1430	1491	368	1113					30503
Laenneciasophiifolia	Eudicot	85	1424	292	1059	1334	1505	1780	602	2199	1391	2786	627	1268	1098	939	1582	1987	1309	1382	461	972					25997
Laestadiamuscicola	Eudicot	85	1416	293	1060	1338	1499	1776	607	2203	1389	2786	631	1265	1096	942	1579	1985	1308	1384	461	976					25994
Lagenariasiceraria	Eudicot	86	1381	290	1087	1383	1487	1787	627	2251	1389	2752	616	1282	1080	941	1575	2050	1322	1428	464	973					26165
Lagenophoracuchumatanica	Eudicot	85	1420	292	1060	1335	1497	1778	603	2197	1386	2799	628	1274	1097	940	1578	1995	1309	1380	460	974					26002
Lagerstroemiafauriei	Eudicot	85	1417	309	1125	1462	1525	1807	638	2326	1494	2867	633	1330	1120	948	1637	2086	1362	1456	481	999					27022
Lagerstroemiafloribunda	Eudicot	85	1416	306	1121	1457	1522	1809	637	2305	1479	2852	634	1315	1114	939	1631	2079	1378	1452	482	1000					26928
Lagerstroemiaguilinensis	Eudicot	85	1415	310	1125	1465	1525	1807	636	2320	1494	2870	636	1326	1117	948	1635	2086	1369	1458	481	1001					27024
Lagerstroemiaindica	Eudicot	86	1381	298	1018	1301	1385	1760	607	2115	1228	2666	603	1167	1053	867	1517	1966	1278	1395	451	923					24979
Lagerstroemiaintermedia	Eudicot	85	1406	308	1121	1461	1520	1808	640	2324	1490	2875	634	1320	1113	953	1637	2089	1371	1458	480	1005					27013
Lagerstroemiaspeciosa	Eudicot	85	1409	310	1122	1461	1520	1806	638	2324	1489	2871	635	1327	1113	951	1633	2089	1370	1461	482	1005					27016
Lagerstroemiasubcostata	Eudicot	84	1374	306	1101	1437	1484	1742	624	2294	1476	2820	619	1318	1088	933	1607	2055	1334	1409	464	975					26460
Lamarckiaaurea	Monocot	84	1259	218	723	1031	1100	1484	441	1646	1044	2144	465	792	870	673	1225	1402	1076	1163	343	728					19827
Lambiaantarctica	Algae	81	1246	268	903	1170	1529	1465	408	1944	1680	2495	434	1298	889	1131	997	1674	1317	1152	372	880					23252
Lamiumalbum	Eudicot	90	1410	297	1071	1393	1511	1815	629	2211	1452	2861	649	1261	1144	954	1632	2082	1375	1460	465	968					26640
Lamiumgaleobdolon	Eudicot	90	1424	294	1093	1393	1521	1827	633	2223	1458	2854	654	1266	1139	952	1631	2095	1376	1446	466	966					26711
Lanceahirsuta	Eudicot	83	1388	290	1087	1366	1505	1780	597	2213	1413	2785	618	1244	1124	937	1602	2072	1343	1431	464	940					26199
Lanceatibetica	Eudicot	85	1395	295	1090	1384	1502	1789	602	2221	1419	2794	622	1244	1132	941	1612	2075	1352	1435	470	943					26317
Laplaceafruticosa	Eudicot	87	1392	292	1106	1372	1515	1793	641	2304	1445	2747	644	1303	1109	936	1603	2078	1332	1419	480	998					26509
Larixdecidua	Gymnosperm	72	1200	237	973	1150	1011	1404	493	1701	1059	2034	467	953	937	749	1335	1507	1039	1154	344	690					20437
Larixsibirica	Gymnosperm	72	1200	238	972	1155	1011	1409	490	1708	1059	2041	465	955	935	755	1334	1504	1041	1152	344	690					20458
Larreatridentata	Eudicot	81	1153	230	680	965	1088	1414	451	1811	983	2106	493	862	801	686	1121	1419	991	1091	330	730					19405
Lasiacisnigra	Monocot	82	1248	216	712	1035	1096	1480	450	1628	1016	2139	451	778	847	664	1215	1391	1067	1154	344	716					19647
Lathraeasquamaria	Eudicot	50	689	178	643	840	775	886	320	1228	1018	1512	332	823	601	595	1090	1233	718	768	204	529					14982
Lathyrusclymenum	Eudicot	75	1225	242	849	1126	1274	1465	497	1935	1200	2313	505	1032	896	764	1247	1586	1116	1198	362	796					21628
Lathyrusdavidii	Eudicot	74	1216	246	879	1134	1281	1468	495	1912	1219	2282	501	1028	900	767	1221	1591	1133	1194	378	808					21653
Lathyrusgraminifolius	Eudicot	75	1225	248	897	1144	1276	1465	499	1944	1221	2311	503	1060	922	774	1237	1573	1122	1189	365	811					21786
Lathyrusinconspicuus	Eudicot	74	1251	241	937	1184	1296	1473	493	1989	1253	2342	514	1050	912	765	1247	1633	1133	1216	367	821					22117
Lathyrusjaponicus	Eudicot	75	1233	246	916	1156	1290	1464	495	1940	1211	2318	512	1059	915	771	1242	1579	1140	1188	370	806					21851
Lathyruslittoralis	Eudicot	74	1224	245	912	1151	1285	1458	494	1959	1228	2308	502	1061	912	773	1233	1585	1134	1185	371	810					21830
Lathyrusochroleucus	Eudicot	75	1233	247	916	1139	1282	1456	488	1949	1218	2321	508	1062	912	768	1240	1581	1124	1205	369	809					21827
Lathyrusodoratus	Eudicot	73	1201	241	917	1142	1268	1462	477	1918	1166	2299	518	1037	918	772	1222	1588	1133	1198	373	803					21653
Lathyruspalustris	Eudicot	75	1222	244	918	1163	1291	1464	499	1956	1212	2326	513	1057	920	772	1237	1585	1133	1196	368	813					21889
Lathyruspubescens	Eudicot	74	1233	261	955	1241	1315	1481	509	1977	1262	2375	513	1073	915	793	1265	1688	1122	1235	368	815					22396
Lathyrussativus	Eudicot	74	1236	263	932	1163	1307	1473	513	1961	1249	2362	533	1040	939	754	1254	1633	1134	1220	386	833					22185
Lathyrustingitanus	Eudicot	74	1202	256	900	1146	1281	1475	494	1938	1188	2305	509	1044	901	764	1228	1572	1139	1186	367	820					21715
Lathyrusvenosus	Eudicot	75	1227	248	908	1144	1279	1457	490	1928	1208	2312	505	1049	911	768	1240	1573	1127	1204	369	816					21763
Laurenciellamarilzae	Algae	204	2448	490	2007	2388	2168	2760	854	4824	3585	4874	954	3084	1547	1817	1995	3496	2532	2726	449	1925					46923
Laurusnobilis	Magnoliids	80	1332	277	929	1207	1279	1668	591	1985	1139	2397	557	1073	982	824	1423	1817	1226	1346	402	861					23315
Lavandulaangustifolia	Eudicot	88	1422	313	1074	1364	1557	1810	641	2231	1465	2870	643	1297	1125	951	1639	2109	1336	1466	469	959					26741
Lecomtellamadagascariensis	Monocot	85	1249	225	714	1044	1112	1498	465	1637	1028	2179	468	793	869	670	1239	1440	1072	1163	349	718					19932
Ledebouriellaseseloides	Eudicot	85	1344	255	958	1243	1387	1699	586	2071	1313	2573	578	1127	1013	844	1458	1818	1293	1369	420	912					24261
Leersiajaponica	Monocot	87	1270	221	723	1037	1120	1517	475	1648	1032	2198	485	795	875	682	1285	1442	1075	1198	355	717					20150
Leersiatisserantii	Monocot	83	1258	215	711	1017	1110	1487	451	1616	1025	2131	473	785	848	672	1244	1396	1052	1188	349	711					19739
Legenerevaldiviana	Eudicot	74	1465	256	1090	1546	1349	1571	532	1897	1756	2647	506	1203	1095	987	1685	1704	1301	1307	493	865					25255
Leitneriafloridana	Eudicot	87	1434	307	1086	1369	1513	1807	647	2259	1417	2813	610	1287	1091	929	1625	2029	1340	1443	457	951					26414
Lemnaminor	Monocot	85	1422	314	1188	1530	1597	1810	641	2336	1589	2925	631	1394	1131	1022	1652	2179	1432	1512	486	1036					27827
Lensculinaris	Eudicot	73	1173	220	740	995	1164	1397	448	1769	1008	2109	453	870	817	707	1078	1408	1007	1108	339	704					19514
Leontopodiumleiolepis	Eudicot	85	1410	284	1047	1348	1483	1764	596	2198	1375	2786	612	1279	1086	940	1576	2007	1296	1384	460	970					25901
Lepidiummeyenii	Eudicot	87	1368	317	1042	1374	1569	1754	608	2256	1500	2808	601	1297	1059	943	1573	2025	1346	1417	449	962					26268
Lepidiumvirginicum	Eudicot	89	1383	313	1030	1376	1582	1774	620	2268	1493	2834	601	1294	1085	954	1591	2038	1351	1412	455	963					26417
Lepidodiniumchlorophorum	Protist	62	810	190	507	671	1090	968	348	1510	975	1548	229	794	608	603	1016	1043	886	968	264	548					15576
Lepidozamiaperoffskyana	Gymnosperm	87	1552	319	1173	1534	1405	1860	662	2309	1340	2871	679	1262	1230	995	1749	2095	1310	1467	495	954					27261
Lepisorusclathratus	Pteridophyte	88	1708	343	1141	1440	1387	1855	573	1966	1265	2840	526	1207	1164	850	1759	2236	1383	1640	426	925					26634
Leptaspisbanksii	Monocot	75	1218	213	697	988	1042	1445	457	1595	982	2039	454	768	817	648	1187	1357	1018	1126	336	696					19083
Leptaspiszeylanica	Monocot	75	1218	214	694	994	1054	1442	457	1604	988	2034	455	772	818	647	1193	1361	1018	1119	335	702					19119
Leptochloapluriflora	Monocot	85	1272	218	716	1036	1102	1499	453	1656	1028	2163	464	799	872	683	1258	1415	1078	1177	348	724					19961
Leptochloavirgata	Monocot	83	1253	214	710	1027	1097	1482	449	1641	1016	2139	461	786	860	675	1239	1384	1066	1163	344	717					19723
Leptocylindrusdanicus	Monocot	132	1968	258	1288	1822	1373	2033	473	2626	2056	3259	627	1670	1171	1206	1470	1901	1817	1899	359	1021					30297
Leptosiraterrestris	Algae	88	1607	293	971	1266	1647	1603	585	2223	2209	2990	545	1811	1169	1354	1306	1958	1627	1545	345	1047					28101
Lessertiafrutescens	Eudicot	76	1212	240	860	1131	1289	1478	496	1980	1202	2338	502	1083	905	778	1213	1605	1116	1207	369	810					21814
Leucaenatrichandra	Eudicot	84	1381	316	1054	1351	1505	1770	619	2324	1437	2778	623	1282	1055	924	1590	2032	1301	1395	457	973					26167
Leucothrinaxmorrisii	Monocot	86	1349	328	1101	1410	1501	1772	652	2315	1401	2708	636	1265	1089	932	1634	2103	1364	1452	445	995					26452
Libidibiacoriaria	Eudicot	84	1375	311	1056	1343	1498	1756	627	2300	1424	2737	612	1278	1055	905	1567	2021	1308	1403	458	981					26015
Licaniaalba	Eudicot	83	1406	294	1065	1370	1537	1768	627	2290	1435	2769	597	1293	1051	925	1584	2020	1305	1371	460	968					26135
Licaniacanescens	Eudicot	83	1407	295	1066	1370	1534	1769	629	2290	1434	2767	598	1294	1050	928	1586	2022	1305	1376	461	969					26150
Licaniaglabriflora	Eudicot	83	1400	292	1062	1371	1542	1768	628	2289	1436	2765	603	1301	1051	923	1588	2032	1300	1373	458	971					26153
Licaniaheteromorpha	Eudicot	83	1403	291	1063	1374	1540	1762	628	2290	1436	2765	599	1294	1047	926	1587	2025	1298	1371	459	973					26131
Licaniamacrophylla	Eudicot	83	1401	292	1062	1370	1540	1764	630	2290	1433	2766	602	1302	1050	928	1588	2024	1301	1375	459	971					26148
Licaniamajuscula	Eudicot	83	1403	294	1062	1373	1536	1765	626	2294	1432	2766	597	1293	1050	926	1587	2026	1303	1375	458	970					26136
Licaniamembranacea	Eudicot	83	1409	295	1064	1372	1535	1769	626	2291	1434	2770	599	1298	1051	927	1584	2024	1303	1372	458	970					26151
Licaniamichauxii	Eudicot	83	1400	296	1064	1370	1541	1765	628	2295	1435	2770	595	1298	1047	931	1585	2014	1307	1376	456	972					26145
Licaniamicrantha	Eudicot	83	1410	295	1064	1372	1535	1768	626	2291	1434	2770	599	1298	1050	926	1584	2024	1303	1373	458	970					26150
Licaniaminutiflora	Eudicot	83	1405	295	1066	1373	1541	1767	627	2289	1436	2769	602	1297	1055	924	1589	2024	1299	1372	460	974					26164
Licaniaovalifolia	Eudicot	83	1408	295	1064	1371	1533	1769	626	2290	1434	2770	599	1298	1051	927	1585	2026	1303	1374	458	970					26151
Licaniasprucei	Eudicot	83	1396	293	1065	1370	1537	1763	624	2293	1431	2774	593	1288	1049	923	1588	2028	1304	1369	459	972					26119
Licaniatomentosa	Eudicot	83	1405	295	1063	1375	1535	1766	625	2290	1438	2773	601	1300	1056	923	1592	2014	1304	1373	458	971					26157
Ligusticumtenuissimum	Eudicot	88	1387	274	1063	1342	1495	1787	644	2217	1449	2762	606	1267	1115	920	1613	2012	1368	1427	450	981					26179
Liliumamabile	Monocot	84	1373	309	1076	1373	1485	1756	630	2292	1433	2703	639	1291	1075	916	1589	2048	1349	1422	453	1006					26218
Liliumbakerianum	Monocot	84	1368	303	1068	1353	1468	1740	624	2293	1408	2691	632	1286	1067	915	1554	2049	1325	1412	455	999					26010
Liliumbrownii	Monocot	84	1362	297	1063	1345	1455	1736	622	2271	1410	2673	629	1281	1069	911	1563	2029	1324	1408	451	987					25886
Liliumbulbiferum	Monocot	82	1347	300	1058	1327	1446	1723	615	2248	1384	2652	621	1261	1057	903	1543	2004	1309	1389	445	980					25612
Liliumcallosum	Monocot	84	1372	309	1076	1373	1483	1757	630	2289	1432	2707	639	1292	1075	916	1590	2048	1350	1422	453	1006					26219
Liliumcernuum	Monocot	84	1367	301	1070	1354	1465	1740	627	2287	1406	2687	632	1281	1070	919	1576	2038	1333	1419	456	990					26018
Liliumdistichum	Monocot	85	1381	314	1081	1386	1500	1766	638	2332	1448	2745	637	1315	1078	917	1575	2076	1346	1431	462	1021					26449
Liliumduchartrei	Monocot	83	1362	301	1073	1354	1464	1737	620	2287	1411	2683	628	1282	1067	912	1559	2032	1327	1412	452	1000					25963
Liliumfargesii	Monocot	85	1378	313	1088	1397	1514	1765	636	2332	1457	2752	648	1331	1089	922	1590	2091	1356	1436	458	1025					26578
Liliumhansonii	Monocot	83	1367	308	1075	1371	1487	1744	626	2281	1420	2699	641	1289	1068	911	1581	2052	1339	1412	453	1001					26125
Liliumhenryi	Monocot	83	1354	301	1065	1352	1471	1736	625	2286	1408	2674	631	1283	1065	911	1564	2040	1325	1413	451	1001					25956
Liliumlancifolium	Monocot	85	1371	306	1084	1388	1496	1762	636	2313	1441	2735	644	1304	1085	924	1591	2070	1364	1442	461	1010					26427
Liliumleucanthum	Monocot	85	1372	308	1079	1390	1508	1761	637	2325	1444	2737	647	1318	1082	923	1582	2084	1356	1442	460	1023					26478
Liliumphiladelphicum	Monocot	84	1379	312	1076	1384	1492	1749	638	2300	1453	2715	636	1301	1075	918	1581	2054	1342	1411	455	1010					26281
Liliumsp	Monocot	83	1369	309	1085	1371	1490	1742	624	2287	1421	2699	642	1289	1068	913	1579	2053	1340	1411	453	1006					26151
Liliumsuperbum	Monocot	83	1349	298	1061	1339	1465	1728	620	2282	1394	2672	620	1268	1051	904	1520	2024	1309	1400	449	993					25746
Liliumtaliense	Monocot	83	1363	302	1066	1353	1466	1736	624	2290	1407	2682	634	1287	1064	918	1555	2040	1324	1400	453	999					25963
Liliumtsingtauense	Monocot	84	1372	311	1093	1388	1503	1750	632	2314	1433	2730	645	1303	1074	920	1583	2072	1352	1427	462	1015					26379
Liliumwashingtonianum	Monocot	83	1327	296	1044	1340	1405	1689	616	2217	1399	2601	601	1249	1038	894	1526	1967	1283	1371	441	962					25266
Limnopoameeboldii	Monocot	84	1247	229	700	1039	1118	1478	453	1652	1035	2143	457	794	855	669	1228	1399	1069	1168	343	721					19797
Lindenbergiaphilippensis	Eudicot	85	1386	302	1063	1371	1488	1779	617	2192	1418	2795	620	1241	1102	921	1619	2064	1340	1410	464	934					26126
Linderaglauca	Magnoliids	81	1340	277	932	1215	1296	1666	597	2000	1159	2403	563	1068	988	827	1432	1829	1230	1355	401	868					23446
Linumusitatissimum	Eudicot	83	1485	304	1135	1595	1589	1823	605	2264	1685	3013	644	1339	1125	928	1605	2027	1280	1445	470	925					27286
Liquidambarformosana	Eudicot	86	1410	307	1106	1391	1461	1777	654	2215	1362	2750	640	1265	1089	932	1587	2036	1340	1437	464	964					26187
Liriodendronchinense	Magnoliids	86	1379	317	1129	1387	1412	1818	675	2224	1303	2690	630	1230	1129	927	1643	2108	1371	1457	471	953					26253
Liriodendrontulipifera	Magnoliids	86	1382	318	1137	1390	1417	1815	675	2224	1301	2689	635	1236	1137	927	1641	2111	1369	1455	469	953					26281
Listerafugongensis	Monocot	86	1367	325	1048	1394	1512	1771	644	2213	1453	2758	638	1212	1086	920	1576	2088	1320	1406	463	938					26132
Litchichinensis	Eudicot	87	1449	302	1077	1390	1558	1835	650	2282	1471	2799	621	1297	1094	958	1634	2059	1344	1454	461	965					26700
Lithachnepauciflora	Monocot	80	1210	210	676	971	1032	1397	442	1558	1001	2020	447	746	815	646	1165	1342	1003	1109	326	671					18787
Lithocarpusbalansae	Eudicot	87	1421	306	1069	1411	1530	1828	631	2367	1432	2828	616	1307	1109	952	1594	2037	1343	1458	463	1012					26714
Lithodesmiumundulatum	Algae	138	1951	256	1287	1790	1430	2003	500	2742	2138	3242	637	1701	1165	1155	1511	1961	1799	1809	361	1034					30472
Lithotomapetraea	Eudicot	90	1636	334	1292	1683	1702	1891	620	2363	1857	3243	632	1365	1227	1060	1875	2194	1474	1556	539	1074					29617
Littledaleaalaica	Monocot	81	1231	218	713	1027	1089	1474	437	1613	1007	2116	457	781	847	659	1207	1397	1049	1151	341	717					19531
Littledaleaprzevalskyi	Monocot	84	1250	220	714	1045	1096	1493	450	1638	1041	2132	465	798	865	666	1237	1412	1076	1175	343	725					19841
Littledalearacemosa	Monocot	82	1241	220	715	1029	1090	1485	439	1621	1020	2124	459	787	855	665	1224	1401	1056	1163	341	721					19656
Llerasiacaucana	Eudicot	85	1422	295	1062	1327	1501	1775	613	2207	1396	2787	626	1269	1099	942	1583	1996	1306	1384	463	973					26026
Lobeliaaberdarica	Eudicot	90	1671	322	1279	1726	1692	1909	627	2379	1808	3264	632	1355	1236	1072	1887	2180	1470	1585	537	1059					29690
Lobeliaacrochila	Eudicot	90	1657	323	1277	1710	1684	1895	624	2374	1793	3270	627	1351	1235	1068	1889	2173	1466	1589	544	1054					29603
Lobeliaanceps	Eudicot	87	1599	331	1239	1772	1631	1851	607	2301	1885	3136	601	1341	1206	1121	1832	2107	1445	1564	509	986					29064
Lobeliabambuseti	Eudicot	90	1672	322	1281	1714	1692	1908	627	2374	1806	3263	632	1354	1236	1075	1889	2179	1471	1590	537	1058					29680
Lobeliabaumannii	Eudicot	88	1639	309	1259	1617	1669	1830	593	2343	1757	3210	620	1314	1224	996	1869	2118	1430	1554	512	1037					28900
Lobeliabequaertii	Eudicot	90	1664	321	1270	1725	1689	1914	623	2375	1814	3257	630	1368	1232	1081	1876	2187	1478	1593	539	1055					29691
Lobeliaboninensis	Eudicot	89	1643	311	1244	1692	1679	1880	617	2367	1791	3217	627	1349	1224	1060	1854	2156	1449	1558	536	1048					29302
Lobeliacardinalis	Eudicot	91	1700	333	1278	1914	1695	1902	648	2334	2014	3284	636	1317	1306	1108	1885	2209	1516	1561	539	1043					30222
Lobeliachinensis	Eudicot	90	1650	325	1271	1720	1688	1888	615	2364	1841	3262	632	1380	1223	1051	1877	2215	1486	1602	537	1057					29684
Lobeliacolumnaris	Eudicot	90	1683	321	1293	1753	1696	1927	622	2389	1869	3261	631	1374	1233	1072	1918	2210	1493	1597	540	1062					29944
Lobeliadavidii	Eudicot	89	1664	310	1259	1739	1671	1918	620	2379	1852	3212	625	1367	1222	1067	1886	2185	1482	1579	533	1047					29617
Lobeliadoniana	Eudicot	89	1654	308	1272	1734	1670	1903	621	2375	1840	3211	628	1357	1224	1059	1887	2182	1485	1577	532	1046					29565
Lobeliaerinus	Eudicot	89	1599	323	1255	1920	1661	1902	632	2349	1903	3224	638	1371	1222	1083	1935	2208	1456	1597	538	1023					29839
Lobeliagalpinii	Eudicot	90	1654	319	1254	1678	1659	1905	621	2432	1784	3185	617	1422	1236	1076	1876	2220	1458	1568	534	1027					29525
Lobeliagibberoa	Eudicot	90	1661	321	1269	1727	1688	1912	624	2374	1813	3259	628	1364	1231	1077	1884	2188	1472	1596	541	1056					29685
Lobeliahartlaubii	Eudicot	88	1647	314	1257	1622	1680	1833	590	2355	1774	3194	625	1317	1235	1005	1898	2122	1441	1556	515	1044					29024
Lobeliaholstii	Eudicot	89	1626	310	1227	1652	1675	1923	601	2369	1793	3216	640	1346	1272	1035	1923	2171	1512	1583	517	1048					29439
Lobeliainflata	Eudicot	90	1713	336	1343	1845	1712	1938	621	2364	1930	3301	657	1365	1313	1095	1902	2212	1510	1585	532	1067					30341
Lobeliajasionoides	Eudicot	89	1662	334	1271	1714	1660	1939	633	2396	1809	3229	619	1375	1217	1086	1895	2241	1465	1589	531	1046					29711
Lobeliakauaensis	Eudicot	89	1649	312	1262	1707	1672	1900	610	2392	1859	3210	624	1378	1225	1050	1904	2176	1491	1577	624	1052					29674
Lobelialaxa	Eudicot	93	1634	317	1251	1932	1673	1921	635	2403	1954	3298	633	1427	1219	1118	1888	2231	1520	1632	543	1027					30256
Lobelialaxiflora	Eudicot	90	1712	321	1309	1771	1724	1952	624	2378	1963	3242	641	1368	1240	1127	1900	2249	1510	1607	540	1071					30249
Lobelialinearis	Eudicot	88	1575	327	1316	1775	1730	1856	601	2348	1934	3116	642	1347	1238	1069	1817	2095	1557	1640	519	1052					29554
Lobelialongisepala	Eudicot	89	1648	311	1256	1708	1665	1888	622	2365	1781	3221	625	1353	1227	1060	1859	2177	1454	1578	529	1041					29368
Lobelialukwangulensis	Eudicot	90	1670	322	1269	1738	1688	1906	624	2382	1798	3247	634	1377	1233	1066	1880	2199	1456	1590	539	1058					29676
Lobeliamalowensis	Eudicot	87	1637	307	1323	1735	1639	1842	588	2312	1838	3206	643	1348	1275	1096	1902	2180	1500	1597	508	1041					29517
Lobeliamelliana	Eudicot	90	1676	327	1279	1735	1689	1925	617	2399	1900	3264	636	1391	1232	1067	1920	2182	1518	1591	538	1069					29955
Lobeliamildbraedii	Eudicot	89	1644	313	1265	1690	1665	1877	619	2361	1774	3224	621	1337	1222	1073	1863	2165	1454	1575	534	1040					29316
Lobeliamorogoroensis	Eudicot	88	1632	299	1245	1656	1651	1867	612	2336	1738	3193	626	1327	1212	1045	1847	2148	1439	1565	531	1028					28997
Lobeliamuscoides	Eudicot	89	1644	318	1266	1723	1659	1902	628	2390	1796	3211	615	1352	1219	1088	1891	2222	1459	1589	533	1040					29545
Lobelianiihauensis	Eudicot	89	1643	311	1252	1692	1669	1878	613	2363	1782	3223	628	1352	1218	1061	1861	2161	1460	1575	534	1035					29311
Lobeliaorganensis	Eudicot	90	1673	320	1269	1731	1695	1919	625	2383	1836	3266	635	1382	1227	1080	1877	2197	1473	1584	540	1054					29766
Lobeliapatula	Eudicot	87	1611	305	1351	1766	1628	1843	599	2308	1820	3240	631	1334	1246	1056	1855	2182	1462	1557	504	1018					29316
Lobeliapetiolata	Eudicot	90	1683	316	1271	1738	1689	1909	626	2375	1827	3259	638	1383	1230	1093	1886	2190	1470	1604	535	1061					29783
Lobeliaphysaloides	Eudicot	93	1600	331	1304	1667	1672	1901	620	2395	1871	3222	643	1340	1275	1003	1881	2147	1448	1638	503	1132					29593
Lobeliapolyphylla	Eudicot	89	1679	314	1262	1744	1667	1925	625	2387	1865	3220	643	1375	1212	1099	1893	2199	1501	1590	530	1043					29773
Lobeliapuberula	Eudicot	89	1681	328	1278	1832	1688	1894	637	2338	1922	3247	623	1309	1288	1080	1866	2171	1491	1531	538	1042					29784
Lobeliarhynchopetalum	Eudicot	90	1657	320	1287	1714	1682	1896	627	2380	1797	3267	628	1355	1236	1065	1899	2180	1471	1588	543	1055					29647
Lobeliaritabeaniana	Eudicot	89	1634	313	1253	1704	1666	1881	623	2361	1753	3223	624	1344	1231	1059	1855	2175	1455	1569	530	1037					29290
Lobeliasancta	Eudicot	89	1634	313	1252	1705	1663	1882	623	2357	1761	3224	621	1341	1227	1059	1857	2174	1453	1571	530	1038					29285
Lobeliaseguinii	Eudicot	89	1661	309	1263	1741	1671	1916	621	2379	1850	3212	625	1363	1221	1064	1889	2185	1486	1577	533	1047					29613
Lobeliasessilifolia	Eudicot	89	1656	316	1270	1722	1664	1900	622	2380	1830	3228	629	1367	1216	1068	1870	2191	1483	1576	532	1046					29566
Lobeliasonderiana	Eudicot	89	1622	338	1203	1639	1662	1894	632	2394	1712	3169	652	1352	1202	1107	1920	2180	1489	1621	553	1078					29419
Lobeliaspicata	Eudicot	91	1725	339	1300	1895	1725	1927	639	2301	1903	3309	633	1279	1352	1087	1939	2237	1520	1568	551	1029					30258
Lobeliastricklandiae	Eudicot	90	1683	318	1273	1736	1677	1929	632	2374	1850	3274	631	1368	1233	1073	1881	2193	1493	1590	537	1057					29802
Lobeliastuhlmannii	Eudicot	90	1661	322	1270	1727	1686	1915	626	2376	1812	3265	624	1368	1232	1082	1880	2190	1474	1598	539	1057					29704
Lobeliatelekii	Eudicot	90	1661	322	1279	1712	1683	1902	628	2375	1798	3265	629	1343	1233	1069	1892	2179	1471	1583	540	1057					29621
Lobeliathapsoidea	Eudicot	90	1675	320	1269	1732	1694	1921	626	2385	1845	3260	632	1381	1227	1077	1881	2194	1477	1588	540	1052					29776
Lobeliathermalis	Eudicot	88	1625	307	1244	1691	1656	1922	635	2377	1789	3161	599	1307	1259	1037	1853	2109	1478	1647	515	1027					29238
Lobeliathuliniana	Eudicot	90	1659	317	1272	1744	1692	1905	625	2394	1805	3249	627	1373	1229	1068	1890	2191	1463	1587	539	1057					29686
Lobeliaudzungwensis	Eudicot	89	1638	314	1252	1712	1662	1882	624	2363	1764	3221	625	1345	1229	1068	1860	2179	1452	1572	530	1039					29331
Lobeliaurens	Eudicot	89	1663	316	1259	1758	1659	1913	621	2372	1884	3243	630	1339	1239	1065	1883	2193	1468	1580	520	1047					29652
Lobeliawollastonii	Eudicot	90	1662	323	1271	1724	1687	1917	624	2375	1816	3264	624	1367	1230	1079	1880	2189	1479	1599	539	1058					29707
Lobeliayuccoides	Eudicot	89	1640	310	1253	1683	1665	1876	612	2360	1776	3227	632	1350	1216	1061	1859	2160	1455	1575	537	1035					29282
Lobosphaeraincisa	Algae	78	1360	209	935	1220	1408	1540	432	1838	1702	2474	460	1400	989	1086	1115	1637	1316	1359	321	712					23513
Lobularialibyca	Coral	86	1366	313	1040	1401	1627	1774	612	2289	1512	2826	605	1299	1077	947	1561	2044	1359	1417	446	964					26479
Lobulariamaritima	Coral	88	1367	302	1015	1389	1598	1763	607	2247	1491	2792	596	1282	1076	937	1566	2019	1338	1407	443	951					26186
Lodoiceamaldivica	Monocot	86	1347	326	1090	1408	1502	1768	649	2289	1397	2705	625	1265	1089	925	1639	2113	1363	1457	444	982					26383
Loliummultiflorum	Monocot	86	1271	222	719	1043	1116	1497	460	1653	1042	2187	482	805	880	671	1246	1442	1073	1165	346	727					20047
Loliumperenne	Monocot	83	1251	216	713	1026	1100	1467	449	1634	1034	2143	479	789	860	660	1199	1397	1057	1144	344	717					19679
Lonicerajaponica	Eudicot	81	1373	273	1032	1256	1439	1710	583	2049	1312	2693	585	1141	1092	887	1516	1897	1248	1386	454	902					24828
Lonicerastephanocarpa	Eudicot	82	1380	277	1032	1281	1452	1718	592	2082	1331	2706	596	1156	1095	906	1522	1929	1271	1397	449	917					25089
Loniceratragophylla	Eudicot	82	1382	276	1040	1273	1438	1719	592	2081	1330	2694	587	1153	1095	906	1541	1924	1276	1412	462	917					25098
Lophocladiakuetzingii	Algae	221	2537	471	2017	2496	2222	2732	876	5621	3816	4963	994	3426	1535	1962	1904	3310	2353	2377	464	2088					48164
Loropetalumsubcordatum	Eudicot	85	1421	312	1100	1367	1449	1790	649	2232	1366	2743	629	1264	1113	922	1601	2050	1357	1429	459	946					26199
Lotharellaoceanica	Algae	60	830	147	681	712	1059	1046	309	1477	1188	1804	335	988	564	558	803	1209	852	934	230	677					16403
Lotharellavacuolata	Algae	59	804	177	633	738	1184	1050	306	1551	1284	1902	306	1043	582	567	757	1192	817	905	230	682					16710
Lotusjaponicus	Eudicot	83	1327	306	1044	1320	1523	1689	590	2309	1510	2672	582	1281	1024	925	1488	1960	1293	1370	439	949					25601
Loudetiasimplex	Monocot	82	1242	216	710	1040	1106	1465	455	1629	1019	2130	462	775	850	666	1214	1400	1055	1154	341	717					19646
Loudetiopsiskerstingii	Monocot	83	1246	218	712	1041	1105	1481	456	1637	1033	2144	462	783	857	667	1227	1406	1063	1163	341	722					19764
Ludisiadiscolor	Monocot	86	1283	297	967	1330	1489	1657	596	2156	1335	2614	620	1161	1006	871	1489	1988	1272	1314	433	889					24767
Ludwigiaoctovalvis	Monocot	82	1338	284	997	1282	1358	1705	572	2044	1193	2559	556	1088	1043	823	1503	1858	1200	1370	430	888					24091
Lupinusalbus	Eudicot	83	1385	318	1044	1322	1522	1719	599	2314	1460	2768	580	1272	1066	915	1534	1996	1288	1367	446	939					25854
Lupinusluteus	Eudicot	83	1383	321	1043	1333	1531	1726	601	2314	1466	2766	591	1270	1061	912	1530	1997	1297	1363	449	949					25903
Lupinuswestianus	Eudicot	83	1393	318	1042	1323	1518	1719	592	2313	1454	2764	591	1270	1062	921	1537	1987	1286	1366	447	943					25846
Luzuriagaradicans	Monocot	84	1389	299	1098	1372	1460	1793	635	2207	1373	2721	616	1238	1111	917	1614	2058	1353	1448	463	990					26155
Lychniswilfordii	Eudicot	83	1386	307	1082	1461	1590	1700	594	2244	1598	2836	620	1288	1116	957	1545	1929	1352	1370	451	978					26404
Lygeumspartum	Monocot	84	1251	219	709	1037	1106	1483	451	1638	1043	2148	465	797	867	677	1233	1391	1079	1175	346	719					19834
Lygodiumjaponicum	Pteridophyte	90	1560	315	1126	1487	1418	1858	603	2048	1378	2801	593	1190	1166	890	1726	2217	1368	1590	472	932					26738
Lysimachiacoreana	Eudicot	87	1416	294	1085	1424	1545	1791	622	2263	1487	2841	646	1314	1095	946	1620	2065	1343	1418	484	987					26686
Lysionotuspauciflorus	Eudicot	88	1388	304	1073	1373	1518	1789	603	2279	1451	2820	665	1297	1108	928	1633	2122	1333	1432	463	993					26572
Lysiphyllumhookeri	Eudicot	82	1334	286	1062	1337	1497	1695	599	2265	1407	2692	597	1233	1046	928	1543	1962	1257	1355	459	924					25478
Maackiafloribunda	Eudicot	82	1374	319	1047	1347	1504	1747	607	2315	1425	2728	586	1292	1058	917	1518	1996	1305	1357	452	943					25837
Macadamiaintegrifolia	Eudicot	88	1411	315	1086	1409	1497	1811	643	2253	1385	2729	635	1293	1127	926	1647	2085	1342	1398	474	976					26442
Macadamiaternifolia	Eudicot	88	1412	313	1085	1409	1493	1813	643	2258	1384	2729	635	1288	1126	927	1641	2085	1340	1403	474	977					26435
Machilusbalansae	Magnoliids	80	1333	276	935	1210	1283	1672	593	2005	1159	2412	559	1069	987	829	1431	1828	1229	1348	405	865					23428
Machiluspauhoi	Magnoliids	81	1336	275	935	1210	1286	1672	594	2010	1160	2412	564	1071	991	834	1434	1833	1234	1350	408	864					23473
Machilusthunbergii	Magnoliids	81	1334	275	931	1211	1287	1673	594	2008	1162	2411	564	1071	991	833	1434	1832	1233	1351	407	863					23465
Machilusyunnanensis	Magnoliids	81	1335	275	933	1212	1287	1673	594	2009	1159	2413	560	1072	991	834	1433	1832	1235	1351	407	864					23469
Macleayamicrocarpa	Eudicot	85	1402	312	1132	1391	1425	1794	661	2216	1350	2714	641	1254	1127	939	1648	2070	1348	1455	463	962					26304
Macrothelypteristorresiana	Pteridophyte	88	1759	322	1130	1414	1352	1905	602	1915	1329	2721	507	1190	1228	809	1799	2313	1425	1634	405	904					26663
Macrozamiamountperriensis	Gymnosperm	87	1562	320	1168	1513	1398	1853	655	2313	1348	2865	677	1266	1222	1001	1742	2094	1298	1461	489	949					27194
Magnistipulabutayei	Eudicot	83	1391	298	1063	1376	1544	1750	632	2287	1440	2764	605	1293	1052	923	1581	2030	1305	1377	460	971					26142
Magnoliaalba	Magnoliids	86	1381	308	1130	1399	1413	1819	668	2217	1318	2687	635	1244	1138	930	1635	2111	1367	1449	472	946					26267
Magnoliaaromatica	Magnoliids	86	1383	308	1135	1397	1413	1823	665	2218	1318	2688	636	1253	1138	928	1636	2099	1370	1453	472	942					26275
Magnoliabiondii	Magnoliids	84	1376	306	1117	1386	1404	1814	659	2202	1300	2669	628	1239	1120	924	1633	2105	1359	1453	466	936					26096
Magnoliacathcartii	Magnoliids	86	1381	309	1126	1394	1417	1822	672	2221	1317	2699	632	1235	1129	926	1626	2103	1358	1459	467	942					26235
Magnoliaconifera	Magnoliids	86	1383	308	1130	1397	1413	1823	665	2218	1318	2688	636	1238	1138	923	1636	2099	1365	1453	472	942					26245
Magnoliadandyi	Magnoliids	86	1383	308	1134	1397	1414	1823	666	2218	1318	2687	636	1253	1139	928	1635	2098	1370	1453	472	943					26275
Magnoliadealbata	Magnoliids	86	1380	307	1130	1397	1409	1819	668	2208	1315	2691	636	1237	1134	923	1632	2103	1366	1457	471	944					26227
Magnoliadenudata	Magnoliids	84	1377	302	1128	1383	1406	1809	659	2201	1298	2662	627	1232	1116	917	1622	2102	1347	1444	466	935					26033
Magnoliaduclouxii	Magnoliids	86	1384	307	1132	1396	1413	1822	665	2220	1320	2690	635	1244	1139	926	1635	2099	1366	1453	471	940					26257
Magnoliaglaucifolia	Magnoliids	86	1382	308	1133	1396	1413	1824	665	2218	1318	2688	636	1247	1137	926	1636	2100	1369	1453	472	942					26263
Magnoliagrandiflora	Magnoliids	84	1378	308	1125	1387	1403	1818	656	2205	1300	2667	627	1230	1120	916	1642	2101	1359	1449	463	936					26090
Magnoliainsignis	Magnoliids	86	1384	309	1129	1400	1415	1817	667	2216	1318	2698	634	1244	1133	929	1635	2105	1362	1456	471	940					26262
Magnoliakobus	Magnoliids	86	1356	304	1117	1382	1401	1793	654	2199	1310	2667	630	1237	1126	923	1623	2106	1353	1444	467	938					26030
Magnoliakwangsiensis	Magnoliids	84	1377	306	1132	1380	1404	1811	656	2207	1298	2676	626	1224	1112	917	1627	2109	1358	1447	466	938					26071
Magnolialaevifolia	Magnoliids	86	1385	309	1128	1399	1412	1819	667	2213	1312	2698	635	1247	1135	930	1635	2107	1362	1453	471	940					26257
Magnolialiliiflora	Magnoliids	86	1381	308	1129	1399	1413	1819	668	2217	1317	2686	635	1245	1137	929	1634	2110	1367	1448	471	946					26259
Magnoliaofficinalis	Magnoliids	82	1366	306	1121	1364	1394	1791	652	2167	1272	2647	622	1222	1112	899	1606	2091	1352	1434	461	925					25804
Magnoliapyramidata	Magnoliids	86	1380	308	1125	1397	1411	1822	670	2214	1316	2692	634	1244	1133	927	1633	2105	1366	1452	470	946					26245
Magnoliasalicifolia	Magnoliids	86	1382	308	1130	1399	1407	1821	668	2213	1317	2695	635	1243	1137	926	1633	2109	1365	1456	472	944					26260
Magnoliasinica	Magnoliids	86	1378	309	1126	1400	1412	1821	670	2217	1317	2691	635	1237	1133	923	1635	2104	1366	1454	470	942					26240
Magnoliasprengeri	Magnoliids	86	1382	309	1130	1399	1408	1821	670	2216	1317	2697	635	1237	1134	924	1635	2106	1365	1453	472	940					26250
Magnoliatripetala	Magnoliids	87	1398	310	1139	1415	1415	1827	667	2225	1343	2706	642	1243	1141	929	1658	2120	1368	1459	473	944					26422
Magnoliayunnanensis	Magnoliids	91	1396	315	1141	1420	1417	1830	674	2233	1330	2733	643	1243	1162	942	1666	2132	1392	1473	473	954					26569
Maianthemumbicolor	Monocot	86	1407	302	1085	1379	1489	1788	667	2270	1374	2693	628	1257	1087	924	1637	2071	1334	1425	457	952					26226
Malusflorentina	Eudicot	83	1392	301	1088	1364	1468	1766	626	2258	1395	2746	616	1270	1067	933	1586	2008	1341	1423	449	972					26069
Malusmicromalus	Eudicot	84	1400	303	1096	1395	1501	1790	636	2282	1426	2783	631	1291	1079	941	1606	2032	1368	1443	454	990					26447
Malusprunifolia	Eudicot	84	1399	303	1096	1395	1501	1787	636	2283	1423	2782	630	1291	1079	941	1607	2033	1368	1445	454	990					26443
Malustrilobata	Eudicot	82	1339	290	1043	1286	1430	1672	603	2164	1342	2637	599	1221	1023	881	1512	1935	1293	1358	440	934					25002
Malustschonoskii	Eudicot	83	1394	300	1089	1363	1476	1768	628	2260	1398	2744	618	1264	1068	935	1589	2004	1342	1420	449	974					26083
Manfredavirginica	Monocot	86	1395	305	1090	1391	1482	1786	649	2280	1390	2708	621	1240	1092	930	1624	2062	1360	1424	463	962					26254
Mangiferaindica	Eudicot	83	1393	302	1054	1337	1521	1744	626	2201	1371	2723	606	1227	1050	914	1575	2016	1307	1387	457	923					25734
Manihotesculenta	Eudicot	83	1332	276	973	1261	1376	1671	568	2152	1316	2483	559	1157	975	824	1416	1782	1226	1304	411	891					23953
Mankyuachejuensis	Pteridophyte	87	1438	295	961	1207	1237	1572	519	1920	1179	2529	525	1085	984	781	1356	1749	1191	1321	395	842					23086
Maranthesgabunensis	Eudicot	83	1397	292	1074	1374	1539	1760	626	2289	1427	2766	601	1300	1055	917	1576	2021	1303	1376	456	963					26112
Maranthesglabra	Eudicot	83	1397	292	1065	1372	1539	1761	628	2290	1425	2765	598	1302	1056	918	1573	2017	1303	1379	457	965					26102
Marantheskerstingii	Eudicot	83	1396	292	1057	1376	1539	1758	622	2283	1424	2770	598	1302	1056	915	1577	2013	1303	1378	457	964	1				26081
Marchantiapaleacea	Bryophyte	89	1299	245	781	1164	1617	1440	441	2274	1807	2721	500	1395	899	906	1051	1535	1173	1162	430	895					23735
Marchantiapolymorpha	Bryophyte	90	1356	260	810	1220	1639	1477	450	2293	1810	2771	521	1424	931	940	1089	1556	1225	1209	437	919					24337
Marsileacrenata	Pteridophyte	89	1627	288	1170	1473	1322	1867	542	1944	1275	2790	548	1171	1181	829	1775	2249	1415	1677	435	913					26491
Marvaniageminata	Algae	79	1496	196	851	1110	1152	1482	447	1381	1187	2293	440	837	962	970	1114	1425	1296	1386	320	643					20988
Masdevalliacoccinea	Monocot	86	1367	312	1081	1412	1536	1755	633	2271	1479	2761	639	1261	1071	935	1594	2074	1339	1388	462	968					26338
Masdevalliapicturata	Monocot	88	1383	324	1105	1450	1577	1783	642	2311	1527	2831	669	1282	1097	956	1609	2141	1368	1415	470	994					26934
Mastocarpuspapillatus	Algae	202	2762	493	1996	2573	2094	2886	874	5234	3639	5001	966	3126	1605	2003	2112	3412	2533	2627	470	1924					48330
Matteucciastruthiopteris	Pteridophyte	88	1794	325	1128	1429	1303	1950	602	1882	1256	2637	499	1165	1304	826	1823	2366	1421	1653	407	888					26658
Matthiolaincana	Eudicot	83	1367	309	1027	1368	1591	1739	601	2265	1502	2759	596	1275	1042	917	1535	1988	1320	1406	448	964					26019
Mauritiaflexuosa	Monocot	86	1350	322	1106	1410	1483	1760	659	2294	1401	2695	632	1252	1091	933	1618	2104	1358	1445	446	978					26337
Medicagofalcata	Eudicot	71	1096	207	721	918	1033	1335	432	1638	891	1881	430	826	772	636	1033	1273	936	1077	320	657					18112
Medicagohybrida	Eudicot	75	1207	235	905	1151	1278	1483	495	1962	1197	2318	491	1056	889	759	1235	1602	1109	1206	372	830					21780
Medicagopapillosa	Eudicot	75	1195	232	895	1145	1248	1463	489	1932	1183	2272	486	1045	878	753	1222	1587	1091	1191	363	812					21482
Megacarpaeadelavayi	Eudicot	85	1358	316	1041	1396	1615	1760	615	2308	1508	2820	605	1294	1070	920	1570	2043	1339	1405	455	969					26407
Megadeniapygmaea	Eudicot	87	1369	307	1027	1389	1590	1764	616	2275	1512	2808	597	1292	1070	931	1557	2028	1332	1388	457	962					26271
Megaleranthissaniculifolia	Eudicot	85	1401	310	1118	1349	1451	1798	648	2231	1361	2690	638	1257	1117	913	1624	2049	1340	1431	464	969					26159
Megathyrsusmaximus	Monocot	83	1255	219	712	1039	1099	1490	451	1634	1029	2146	458	792	860	673	1230	1390	1065	1168	344	723					19777
Melanocenchrisabyssinica	Monocot	83	1257	219	708	1019	1109	1479	451	1642	1034	2132	457	786	856	673	1222	1391	1061	1162	343	720					19721
Melanothamnusharveyi	Algae	207	2457	486	2040	2483	2167	2759	776	4837	3693	4750	979	3032	1492	1749	1938	3554	2339	2670	442	1923					46566
Melastomacandidum	Eudicot	85	1353	311	1077	1428	1573	1775	652	2314	1454	2879	622	1358	1082	990	1565	2077	1326	1394	462	994					26686
Melianthusvillosus	Eudicot	80	1270	287	1020	1292	1349	1606	573	2100	1318	2489	555	1188	994	874	1478	1896	1197	1297	421	877					24081
Melicamutica	Monocot	83	1266	217	710	1025	1112	1478	449	1624	1027	2131	460	802	859	673	1234	1402	1072	1171	343	722					19777
Melicasubulata	Monocot	83	1266	217	708	1027	1108	1475	449	1616	1025	2133	459	802	856	671	1236	1399	1073	1173	343	720					19756
Meliosmaaffcuneifolia	Eudicot	85	1380	309	1105	1357	1451	1822	654	2209	1372	2700	623	1228	1128	918	1643	2064	1348	1442	471	945					26169
Melliodendronxylocarpum	Eudicot	85	1367	295	1120	1438	1506	1776	626	2274	1391	2765	624	1329	1091	924	1573	2080	1327	1388	470	989					26353
Membranopteraplatyphylla	Algae	191	2507	449	1982	2404	2074	2673	814	5212	3651	4746	964	3171	1466	1767	1800	3161	2270	2225	447	1960					45743
Membranopteratenuis	Algae	190	2485	455	1962	2403	2041	2670	830	5318	3647	4728	945	3205	1461	1745	1826	3113	2227	2187	448	1967					45663
Membranopteraweeksiae	Algae	198	2500	469	1974	2431	2130	2690	857	5493	3745	4860	956	3321	1474	1786	1851	3172	2264	2212	459	2066					46710
Menthalongifolia	Eudicot	87	1394	294	1086	1365	1491	1778	615	2227	1450	2827	635	1263	1124	933	1620	2073	1337	1446	465	951					26374
Menthaspicata	Eudicot	87	1392	293	1088	1367	1487	1779	614	2225	1451	2833	635	1261	1124	934	1620	2076	1336	1448	465	949					26377
Meriantherapulchra	Eudicot	85	1356	315	1105	1436	1584	1776	658	2329	1518	2855	640	1341	1091	974	1598	2078	1314	1411	463	989					26831
Merrilliacaloxylon	Eudicot	85	1465	305	1062	1363	1511	1794	634	2176	1385	2799	620	1267	1099	910	1644	2020	1329	1439	449	949					26220
Merxmuelleratsaratananensis	Monocot	82	1242	218	719	1031	1102	1470	457	1626	1010	2128	464	776	854	669	1216	1393	1065	1151	345	714					19650
Mesembryanthemumcrystallinum	Eudicot	90	1401	301	1062	1376	1505	1766	619	2283	1422	2779	623	1261	1082	938	1596	1993	1335	1397	461	977					26177
Mesostigmaviride	Algae	105	1661	273	1005	1297	1314	1757	467	2359	1451	2755	647	1337	1013	944	1201	1712	1284	1571	371	912					25331
Mesotaeniumendlicherianum	Algae	87	1842	287	904	1297	1086	1643	580	1448	1066	2811	598	765	1118	1056	1353	1612	1293	1614	471	758					23602
Metanartheciumluteoviride	Monocot	84	1368	315	1069	1381	1463	1761	656	2253	1370	2723	632	1229	1057	929	1570	2057	1337	1396	443	971					25980
Metapanaxdelavayi	Eudicot	87	1374	287	1061	1328	1457	1790	612	2167	1387	2714	610	1237	1084	925	1550	2003	1338	1383	458	950					25715
Metasequoiaglyptostroboides	Gymnosperm	82	1457	271	1040	1433	1394	1558	524	2078	1548	2671	584	1116	1063	881	1424	1683	1190	1353	436	904					24608
Metroxylonwarburgii	Monocot	86	1348	320	1107	1411	1505	1773	665	2327	1407	2700	642	1254	1087	936	1623	2114	1374	1449	451	987					26480
Micheliaodora	Magnoliids	86	1385	310	1126	1399	1413	1818	668	2212	1313	2698	635	1241	1136	930	1635	2110	1360	1452	470	940					26251
Miconiadodecandra	Eudicot	85	1359	320	1099	1444	1566	1787	647	2337	1499	2838	632	1330	1085	974	1595	2068	1324	1413	461	998					26776
Micractiniumconductrix	Algae	78	1373	187	767	1058	1148	1431	392	1346	1172	2144	385	846	893	907	1045	1337	1220	1377	304	598					19930
Micromelumminutum	Eudicot	86	1470	313	1061	1360	1527	1811	637	2172	1368	2782	619	1248	1097	911	1627	2016	1322	1447	453	934					26175
Micromonassp	Algae	57	1086	124	525	676	674	1083	317	821	602	1333	331	523	611	531	786	809	790	982	213	413					13230
Microthamniokuetzingianum	Algae	75	1456	193	859	1190	1297	1512	384	1571	1497	2370	417	1064	952	958	1119	1583	1215	1326	321	656					21940
Mikaniamicrantha	Eudicot	86	1417	286	1054	1312	1488	1755	608	2157	1371	2765	624	1257	1081	940	1579	1986	1280	1392	460	965					25777
Millabiflora	Monocot	85	1412	301	1078	1382	1490	1779	645	2259	1398	2716	616	1227	1087	929	1624	2069	1359	1421	460	970					26222
Millettiapinnata	Eudicot	83	1316	322	1025	1326	1594	1700	613	2438	1525	2697	601	1345	1008	931	1469	1979	1293	1334	450	987					25953
Miscanthusfloridulus	Monocot	109	1369	272	795	1153	1295	1662	518	1868	1167	2479	527	900	1005	741	1440	1652	1222	1309	393	811					22578
Miscanthusgiganteus	Monocot	109	1370	273	796	1150	1293	1655	520	1862	1157	2466	527	893	997	740	1437	1649	1219	1304	393	809	1				22511
Miscanthusjunceus	Monocot	109	1372	272	794	1151	1295	1662	519	1863	1164	2475	527	899	1004	743	1440	1650	1220	1314	393	809					22566
Miscanthussacchariflorus	Monocot	122	1381	281	829	1196	1332	1686	525	1912	1217	2543	556	921	1027	771	1473	1726	1252	1336	415	854					23233
Miscanthussinensis	Monocot	122	1382	281	828	1196	1332	1686	525	1911	1217	2537	555	922	1027	771	1469	1718	1253	1335	415	854					23214
Miscanthustransmorrisonensis	Monocot	109	1368	272	795	1149	1293	1657	518	1865	1161	2473	526	897	1001	740	1438	1651	1221	1300	393	810					22528
Mitragynaspeciosa	Eudicot	85	1381	295	1080	1388	1501	1807	619	2229	1400	2803	627	1285	1092	954	1598	2064	1360	1429	466	963					26341
Mnesitheahelferi	Monocot	83	1247	218	712	1039	1103	1490	450	1636	1030	2157	463	795	854	678	1241	1390	1072	1168	343	722					19808
Moliniacaerulea	Monocot	81	1231	214	705	1013	1092	1462	450	1597	1003	2125	452	779	853	664	1206	1386	1057	1148	343	714					19494
Momordicacharantia	Eudicot	85	1355	296	1064	1392	1517	1736	615	2248	1383	2716	614	1270	1063	932	1547	2019	1314	1419	461	983					25944
Monachatherparadoxus	Monocot	83	1248	218	710	1038	1095	1482	450	1616	1027	2142	465	786	866	679	1226	1401	1077	1177	344	718					19765
Monomastixsp	Algae	82	1275	132	676	1032	1109	1565	373	1144	1143	1988	370	905	973	814	1039	1471	1085	1174	275	503					19046
Monomorphinaaenigmatica	Protist	62	805	154	503	698	852	989	278	1248	1106	1493	315	829	503	435	690	1011	746	875	222	459					14211
Monomorphinaparapyrum	Protist	64	815	137	531	772	921	1020	267	1316	1240	1558	310	845	522	466	702	1142	804	912	221	468					14969
Monopsisalba	Eudicot	90	1682	298	1498	1895	1662	1889	621	2406	2062	3247	621	1407	1297	1063	1926	2209	1533	1736	552	1030					30634
Monopsisflava	Eudicot	87	1630	294	1358	1835	1728	1935	613	2362	2059	3220	627	1318	1294	1088	1931	2185	1524	1669	535	1024					30229
Monoraphidiumneglectum	Algae	4	230	54	201	334	511	236	103	424	783	830	104	590	236	362	307	653	406	280	80	248					6972
Monotropahypopitys	Eudicot	25	213	63	178	242	177	250	102	386	447	375	91	216	151	147	368	257	197	197	36	169					4262
Monotropauniflora	Eudicot	22	197	53	267	450	233	220	109	593	671	477	111	352	134	215	322	287	224	187	49	268					5419
Monotropsisodorata	Eudicot	20	136	41	125	237	129	157	68	353	399	292	96	188	95	92	233	216	136	136	34	125					3288
Monsoniaemarginata	Eudicot	82	1242	225	763	990	1061	1456	443	1509	1058	2192	453	769	843	655	1248	1371	995	1144	335	641					19393
Monsoniamarlothii	Eudicot	75	1189	204	694	904	1029	1394	428	1448	932	2034	436	713	819	623	1151	1294	921	1110	318	640					18281
Monsoniaspeciosa	Eudicot	76	1238	205	680	920	1056	1446	415	1457	942	2076	445	708	851	629	1204	1309	938	1085	332	639					18575
Morellarubra	Eudicot	83	1324	290	1032	1297	1463	1664	593	2255	1359	2653	587	1244	1033	881	1503	1901	1240	1334	447	937					25037
Morettiacanescens	Eudicot	86	1370	319	1017	1373	1615	1748	604	2271	1530	2807	595	1305	1050	935	1561	2045	1349	1403	441	956					26294
Morindaofficinalis	Eudicot	91	1413	302	1066	1389	1524	1834	624	2237	1423	2851	628	1300	1080	933	1638	2064	1370	1460	466	975					26577
Moruscathayana	Eudicot	85	1369	313	1072	1406	1524	1774	638	2312	1449	2857	632	1332	1095	936	1586	2019	1334	1427	459	1009					26543
Morusindica	Eudicot	84	1363	309	1065	1380	1501	1762	626	2289	1423	2811	624	1316	1084	927	1573	1994	1315	1405	455	994					26216
Morusmongolica	Eudicot	89	1368	311	1073	1388	1507	1772	636	2287	1422	2844	627	1315	1104	932	1584	2027	1320	1412	454	996					26379
Morusnotabilis	Eudicot	83	1357	309	1064	1379	1505	1751	624	2282	1411	2799	622	1308	1075	916	1554	1996	1301	1395	456	989					26093
Mukdeniarossii	Eudicot	85	1418	301	1118	1379	1450	1808	645	2244	1387	2762	623	1280	1089	924	1598	2054	1346	1422	469	968					26285
Murrayakoenigii	Eudicot	85	1470	311	1059	1370	1520	1818	631	2181	1392	2783	615	1260	1104	908	1620	2021	1336	1439	454	945	3				26240
Musabalbisiana	Monocot	90	1421	343	1247	1671	1668	1843	690	2509	1642	2928	693	1436	1195	1028	1810	2301	1472	1571	487	1096					29051
Musaitinerans	Monocot	88	1404	335	1222	1651	1646	1818	682	2464	1608	2886	679	1405	1173	1005	1767	2269	1455	1548	487	1087					28591
Musatextilis	Monocot	86	1368	316	1118	1462	1520	1749	639	2279	1401	2697	631	1254	1108	932	1653	2111	1351	1470	448	986					26493
Musellalasiocarpa	Monocot	87	1340	304	1080	1503	1457	1712	630	2313	1486	2667	637	1322	1066	928	1592	2000	1334	1435	443	994					26243
Mychonasteshomosphaera	Algae	69	1738	182	959	1322	1220	1543	492	1284	1321	2587	581	977	1148	1117	1350	1530	1481	1531	383	804					23550
Mychonastesjurisii	Algae	72	1736	203	986	1340	1265	1569	522	1248	1358	2648	600	1006	1145	1131	1384	1529	1526	1638	398	828					24060
Myriophyllumspicatum	Eudicot	82	1361	291	1069	1327	1508	1741	605	2220	1379	2774	582	1250	1044	929	1518	1984	1314	1364	456	945					25661
Myrmeciaisraelensis	Algae	78	1366	178	913	1317	1453	1513	395	1721	1702	2471	431	1319	982	1036	1146	1680	1299	1381	320	695					23318
Nageianagi	Gymnosperm	81	1519	296	1071	1468	1359	1604	545	2108	1490	2652	590	1108	1027	859	1543	1716	1208	1348	438	897					24846
Najasflexilis	Monocot	74	1246	225	839	1405	1168	1492	569	1619	1363	2176	506	953	911	878	1414	1550	1112	1182	400	783					21791
Nandinadomestica	Eudicot	87	1426	317	1105	1386	1470	1809	662	2228	1393	2740	632	1285	1139	945	1620	2064	1393	1449	477	962					26502
Nannochloropsisgaditana	Protist	119	1717	242	1141	1584	1378	1868	459	2264	1961	3079	549	1418	1132	1037	1483	1962	1635	1753	348	968					27978
Nannochloropsisgranulata	Protist	125	1801	251	1228	1656	1409	1932	477	2319	1966	3141	553	1413	1194	1062	1582	2050	1685	1832	363	961					28875
Nannochloropsislimnetica	Protist	124	1816	254	1217	1648	1414	1922	471	2253	1947	3127	557	1391	1183	1066	1579	2032	1679	1830	368	962					28716
Nannochloropsisoceanica	Protist	126	1786	253	1208	1622	1411	1903	476	2310	1965	3113	553	1418	1171	1053	1552	2027	1655	1828	364	960					28628
Nannochloropsisoculata	Protist	126	1798	252	1229	1668	1422	1938	473	2330	1966	3171	551	1438	1200	1062	1591	2057	1707	1820	363	966					29002
Nannochloropsissalina	Protist	123	1735	248	1179	1598	1400	1882	459	2260	1979	3101	543	1433	1145	1048	1507	1989	1646	1800	358	969					28279
Nardusstricta	Monocot	84	1259	222	707	1039	1101	1484	450	1638	1038	2136	463	790	867	671	1222	1415	1068	1165	341	715					19791
Nassellahyalina	Monocot	84	1256	215	719	1051	1099	1492	453	1624	1033	2149	467	794	868	677	1246	1413	1081	1179	343	719					19878
Nasturtiumofficinale	Eudicot	87	1367	308	1036	1382	1578	1759	622	2266	1499	2801	600	1296	1052	950	1573	2043	1344	1421	443	968					26308
Nelumbolutea	Eudicot	85	1402	306	1116	1379	1457	1799	658	2240	1376	2701	631	1276	1123	923	1641	2057	1353	1423	465	950					26276
Nelumbonucifera	Eudicot	84	1381	301	1117	1359	1423	1774	654	2211	1359	2642	619	1248	1094	916	1620	2043	1324	1389	453	932					25859
Nematopoalongipes	Eudicot	83	1248	221	717	1031	1100	1478	453	1636	1045	2158	458	783	856	676	1227	1400	1061	1174	343	717					19782
Neocaryamacrophylla	Eudicot	83	1401	294	1061	1375	1539	1760	628	2299	1446	2762	600	1298	1050	922	1587	2025	1302	1375	458	969	2				26153
Neochlorisaquatica	Algae	67	1313	223	732	1107	1678	1323	440	1668	2392	2655	459	1697	853	1039	1048	1845	1294	1287	331	888					24272
Neocinnamomumdelavayi	Magnoliids	81	1312	270	937	1220	1304	1664	588	2014	1194	2395	571	1070	988	814	1423	1823	1227	1328	407	874					23423
Neocystisbrevis	Algae	84	1404	214	977	1362	1408	1557	453	1807	1624	2617	464	1241	1021	1102	1198	1727	1354	1394	337	753					24014
Neodangemanniamicrocystis	Algae	92	1521	284	1075	1310	1360	1653	490	2018	1895	2856	456	1697	1108	1103	1286	2013	1723	1577	314	930					26669
Neofinetiafalcata	Monocot	74	1142	250	935	1245	1245	1467	583	1858	1312	2236	502	1091	899	829	1437	1747	1120	1189	391	774					22252
Neofinetiarichardsiana	Monocot	74	1142	250	935	1245	1245	1467	583	1858	1314	2236	501	1089	900	828	1437	1745	1120	1190	391	775					22251
Neohouzeauasp	Monocot	83	1258	216	720	1041	1095	1476	456	1626	1024	2132	470	783	861	674	1242	1425	1070	1171	344	723					19807
Neojobertiacandolleana	Eudicot	85	1463	307	1210	1587	1593	1803	655	2293	1522	2917	658	1337	1206	976	1713	2178	1390	1447	482	964					27701
Neololebaatra	Monocot	83	1256	215	720	1033	1100	1470	455	1624	1024	2124	470	783	860	670	1243	1429	1067	1176	344	720					19783
Neotorulariakorolkowii	Eudicot	83	1360	310	1020	1368	1585	1746	602	2255	1490	2772	587	1272	1037	922	1541	2003	1340	1399	448	954					26011
Neottiaacuminata	Monocot	29	300	118	345	457	453	419	210	744	728	778	180	473	294	310	600	674	370	366	113	307					8239
Neottiacamtschatea	Monocot	38	385	153	508	611	633	555	276	958	884	1083	256	628	415	425	790	949	492	501	167	388					11057
Neottialisteroides	Monocot	35	413	151	503	643	619	594	297	973	930	1087	252	639	432	434	838	944	502	498	172	388					11309
Neottianidusavis	Monocot	31	352	148	469	581	546	531	273	979	833	971	244	647	361	367	714	832	473	453	146	431					10351
Neottiaovata	Monocot	88	1375	326	1065	1411	1530	1781	650	2215	1468	2774	652	1224	1093	932	1618	2110	1341	1416	458	946					26385
Neottiapinetorum	Monocot	85	1359	316	1041	1382	1515	1758	635	2199	1432	2730	628	1212	1061	916	1585	2063	1313	1389	457	924					25915
Nephroselmisastigmatica	Algae	92	2014	289	1309	1715	1442	2060	627	2006	1647	3237	714	1138	1383	1309	1676	1801	1509	1874	536	1006					29292
Nephroselmisolivacea	Algae	155	2954	474	1856	2501	1838	2647	1021	2595	2017	4652	1112	1369	2102	1915	2560	2875	2358	2824	761	1286					41717
Nepseraaquatica	Eudicot	85	1358	313	1096	1425	1577	1788	647	2331	1514	2880	627	1342	1088	976	1581	2073	1344	1396	459	981					26796
Neriumoleander	Eudicot	85	1394	299	1069	1370	1474	1817	621	2187	1363	2810	618	1275	1108	947	1617	2054	1330	1433	465	947					26198
Nestegisapetala	Eudicot	88	1383	296	1091	1398	1479	1817	633	2246	1432	2798	638	1284	1129	946	1615	2086	1351	1443	465	977					26507
Netriumdigitus	Algae	94	1662	342	1060	1244	1434	1716	615	2314	1589	3110	620	1362	1102	1131	1408	1888	1417	1619	480	1056					27169
Neyraudiareynaudiana	Monocot	85	1252	222	729	1056	1111	1504	462	1638	1050	2184	464	787	876	679	1258	1433	1075	1185	348	728					20041
Nicotianaattenuata	Eudicot	84	1405	297	1092	1369	1472	1804	620	2208	1398	2797	607	1286	1111	948	1593	2053	1328	1430	472	944					26234
Nicotianaotophora	Eudicot	108	1431	308	1099	1394	1513	1840	641	2251	1419	2858	652	1298	1140	968	1626	2097	1362	1465	494	959					26815
Nicotianasylvestris	Eudicot	111	1466	336	1166	1518	1627	1962	677	2416	1574	3082	705	1440	1227	1018	1797	2287	1448	1563	511	1048					28868
Nicotianatabacum	Eudicot	98	1429	320	1129	1461	1569	1878	656	2324	1495	2970	673	1379	1177	984	1695	2183	1401	1518	496	990					27727
Nicotianatomentosiformis	Eudicot	102	1431	320	1129	1469	1585	1902	657	2339	1518	2995	674	1384	1183	983	1708	2205	1414	1528	492	1004					27920
Nicotianaundulata	Eudicot	110	1465	330	1162	1508	1620	1959	675	2401	1550	3070	699	1436	1218	1012	1782	2286	1440	1568	509	1042					28732
Nolinaatopocarpa	Monocot	85	1404	307	1080	1374	1487	1788	671	2272	1373	2687	626	1251	1088	931	1616	2064	1332	1429	459	952					26191
Noronhialowryi	Eudicot	88	1386	296	1082	1404	1488	1817	632	2243	1413	2789	641	1295	1128	946	1626	2081	1353	1444	466	975					26505
Nothotsugalongibracteata	Gymnosperm	85	1370	214	802	1006	961	1584	520	1556	880	1863	467	783	915	693	1250	1237	1016	1201	355	631					19304
Nupharadvena	Nymphaeles	85	1427	307	1100	1393	1408	1816	671	2199	1330	2684	640	1211	1127	908	1655	2098	1341	1471	462	983					26231
Nupharlongifolia	Nymphaeles	85	1426	304	1098	1389	1404	1809	671	2194	1318	2683	635	1210	1123	907	1648	2095	1340	1469	461	977					26161
Nupharpumila	Nymphaeles	84	1425	302	1097	1385	1403	1797	666	2192	1312	2669	634	1208	1116	909	1631	2091	1330	1454	460	974					26055
Nyholmiellaobtusifolia	Bryophyte	81	1315	222	757	1147	1505	1386	427	2132	1816	2593	483	1379	856	898	1067	1515	1165	1142	419	905					23129
Nymphaeaalba	Nymphaeles	89	1437	315	1112	1431	1450	1841	686	2228	1373	2712	665	1250	1154	918	1683	2113	1366	1482	473	988					26677
Nymphaeaampla	Nymphaeles	89	1424	313	1114	1403	1418	1811	659	2194	1328	2700	646	1235	1137	918	1670	2099	1369	1484	465	981	1				26369
Nymphaeajamesoniana	Nymphaeles	89	1416	308	1116	1400	1412	1805	663	2203	1331	2710	649	1232	1137	912	1659	2097	1368	1473	464	980					26335
Nymphaeamexicana	Nymphaeles	89	1422	315	1110	1412	1426	1822	673	2232	1350	2713	649	1254	1151	918	1662	2101	1368	1490	468	992					26528
Nypafruticans	Nymphaeles	86	1350	325	1085	1400	1503	1759	645	2323	1396	2705	629	1271	1082	934	1632	2093	1361	1437	447	996					26373
Oberoniajaponica	Monocot	74	1128	249	955	1238	1230	1446	553	1818	1318	2248	505	1066	912	834	1431	1726	1100	1201	378	766					22102
Ocimumbasilicum	Eudicot	84	1386	290	1054	1351	1488	1736	599	2218	1413	2785	614	1252	1092	928	1586	2051	1308	1405	459	926					25941
Odontellasinensis	Algae	140	1876	263	1273	1703	1446	1970	469	2625	2137	3256	613	1580	1155	1141	1449	1939	1720	1798	363	1023					29799
Oedocladiumcarolinianum	Algae	83	1583	330	1233	1665	2426	1692	678	3148	3499	3914	647	2788	1164	1757	1632	2640	1760	1558	512	1504					36130
Oedogoniumcardiacum	Algae	99	1672	367	1383	1908	2590	1822	830	3446	3722	4206	780	3117	1226	1953	1765	2780	2032	1713	541	1719					39572
Oenotheraargillicola	Eudicot	84	1532	290	1190	1805	1456	1872	610	2067	1545	2860	588	1163	1181	966	1689	1993	1364	1480	445	931					27027
Oenotherabiennis	Eudicot	84	1538	292	1168	1717	1445	1850	612	2067	1517	2852	587	1161	1170	967	1695	1989	1350	1455	443	934					26809
Oenotheraelatasubsphookeri	Eudicot	84	1538	292	1178	1759	1449	1862	613	2073	1551	2858	587	1178	1179	971	1701	1997	1357	1459	444	939					26985
Oenotheraglazioviana	Eudicot	84	1534	291	1171	1781	1448	1872	607	2071	1534	2852	585	1159	1179	970	1694	1989	1364	1467	444	944					26956
Oenotheragrandiflora	Eudicot	84	1534	291	1175	1812	1448	1886	607	2072	1549	2853	585	1160	1185	970	1694	1990	1370	1469	444	943					27037
Oenotheraoakesiana	Eudicot	84	1530	290	1143	1707	1441	1843	610	2061	1513	2849	586	1157	1176	954	1684	1984	1350	1464	444	923					26709
Oenotheraparviflora	Eudicot	84	1529	290	1143	1693	1443	1840	610	2062	1513	2849	588	1157	1176	956	1684	1985	1346	1460	444	923					26691
Oenotheravillaricae	Eudicot	87	1591	302	1200	1777	1547	1914	628	2165	1598	3029	618	1211	1225	984	1711	2111	1427	1522	469	978					28007
Oldeaniaalpina	Monocot	83	1250	222	719	1049	1106	1499	461	1626	1022	2145	474	785	861	663	1240	1437	1062	1171	347	718					19857
Oldeaniacfmadagascariensis	Monocot	83	1251	221	716	1042	1115	1500	464	1628	1027	2138	473	786	862	664	1236	1432	1062	1170	348	717					19852
Oldeaniahumbertii	Monocot	83	1250	223	716	1045	1109	1501	463	1629	1023	2145	473	786	862	663	1236	1433	1061	1170	347	717					19852
Oldeaniaibityensis	Monocot	83	1250	221	716	1045	1111	1499	466	1629	1029	2142	473	785	862	664	1236	1433	1062	1172	347	717					19859
Oldeaniaitremoensis	Monocot	83	1251	221	716	1044	1110	1501	466	1625	1030	2142	473	783	861	664	1232	1435	1063	1171	347	717					19852
Oleaeuropaea	Eudicot	86	1380	294	1082	1388	1485	1792	638	2251	1411	2798	634	1282	1119	951	1612	2071	1334	1430	466	973					26391
Oleaexasperata	Eudicot	88	1392	298	1092	1395	1479	1817	633	2246	1419	2804	640	1282	1131	948	1620	2077	1352	1435	464	977					26501
Oleawoodiana	Eudicot	85	1381	294	1079	1386	1474	1789	626	2227	1393	2779	634	1270	1110	933	1579	2061	1332	1407	462	967					26183
Oligostachyumshiuyingianum	Monocot	82	1246	214	713	1044	1098	1488	454	1618	1016	2121	470	780	851	659	1222	1420	1060	1164	345	714					19697
Olimarabidopsispumila	Eudicot	85	1367	310	1037	1356	1574	1746	612	2257	1498	2773	593	1270	1043	947	1564	2036	1343	1420	446	965					26157
Olmecareflexa	Monocot	83	1257	219	712	1019	1102	1469	454	1627	1024	2127	467	775	861	671	1238	1415	1057	1171	341	710					19716
Oltmannsiellopsisviridis	Algae	93	1738	261	1032	1382	1299	1876	487	1515	1515	2660	534	1221	1175	1171	1369	1874	1590	1741	348	808					25596
Olyralatifolia	Monocot	80	1201	208	693	997	1018	1403	434	1553	979	2011	448	737	827	645	1188	1339	1009	1125	329	682					18826
OncidiumGower	Monocot	74	1115	235	861	1091	1125	1435	545	1673	1117	2080	474	938	860	766	1335	1603	1031	1127	357	692					20460
Oncidiumsphacelatum	Monocot	75	1142	252	944	1227	1250	1484	577	1852	1324	2237	512	1076	913	833	1434	1731	1116	1190	382	772					22248
Oncinotistenuiloba	Eudicot	85	1401	299	1062	1366	1479	1808	616	2183	1375	2783	621	1272	1102	939	1633	2060	1330	1433	459	957					26178
Oncorachisramosa	Monocot	83	1249	222	713	1035	1101	1484	450	1642	1036	2147	459	785	859	681	1225	1391	1057	1162	345	720					19763
Onocleasensibilis	Pteridophyte	88	1790	321	1138	1422	1321	1956	610	1879	1243	2638	527	1156	1302	815	1840	2331	1397	1659	406	892					26643
Oogamochlamysgigantea	Algae	81	2007	406	1087	1646	1975	2023	725	2566	3164	3407	613	1957	1488	1533	1841	2521	1846	1826	476	1235					34342
Ophidocladussimpliciusculus	Algae	203	2461	473	1923	2466	2226	2724	852	5248	3803	4916	968	3186	1507	1849	1931	3423	2403	2412	462	1951					47184
Ophioglossumcalifornicum	Algae	84	1520	290	1010	1268	1169	1754	520	1854	1024	2433	531	1057	1088	773	1551	1915	1280	1471	420	874					23802
Opisthocentraclidemioides	Opisthokonta	85	1355	314	1098	1432	1562	1791	654	2328	1485	2852	633	1341	1091	969	1603	2080	1330	1419	462	996					26795
Oplismenushirtellus	Monocot	83	1255	218	715	1035	1099	1490	450	1634	1030	2144	456	782	857	666	1233	1399	1072	1169	344	720					19768
Oresitropherupifraga	Eudicot	85	1420	302	1121	1372	1448	1806	645	2240	1384	2761	622	1278	1090	924	1602	2057	1354	1432	464	969					26291
Oritrophiumperuvianum	Eudicot	85	1421	292	1059	1336	1499	1775	608	2213	1393	2795	624	1263	1096	945	1583	1990	1308	1382	462	975					26019
Orobancheaustrohispanica	Eudicot	29	333	75	272	363	287	334	146	625	504	627	150	371	224	246	481	483	306	298	83	238					6446
Orobanchecalifornica	Eudicot	41	585	148	551	763	681	714	296	1071	964	1295	301	761	511	472	926	1053	644	645	182	472					13035
Orobanchecrenata	Eudicot	59	576	180	487	660	678	621	269	1146	818	1332	307	656	468	447	795	983	601	602	172	505	2				12305
Orobanchedensiflora	Eudicot	32	386	81	305	402	327	409	152	699	555	727	170	399	281	282	512	530	358	380	84	264					7303
Orobanchegracilis	Eudicot	24	249	71	229	298	279	274	139	525	452	544	123	325	211	202	437	434	257	243	82	211					5585
Orobanchepancicii	Eudicot	32	382	83	291	414	317	402	150	660	511	705	170	380	276	269	514	552	350	368	86	260					7140
Oropetiumaristatum	Monocot	85	1265	222	721	1033	1110	1511	461	1644	1028	2173	462	793	875	672	1260	1418	1073	1185	346	726					19978
Orthotrichumrogeri	Bryophyte	81	1324	227	760	1154	1503	1407	434	2122	1814	2623	483	1390	848	901	1071	1518	1163	1169	419	914					23244
Orychophragmusdiffusus	Eudicot	85	1373	323	1040	1394	1610	1759	615	2301	1514	2793	592	1294	1065	923	1577	2029	1359	1412	451	970					26394
Orychophragmushupehensis	Eudicot	85	1371	320	1043	1392	1610	1759	616	2294	1515	2790	593	1287	1066	925	1574	2033	1360	1415	451	973					26387
Orychophragmustaibaiensis	Eudicot	85	1371	317	1042	1393	1609	1759	616	2299	1519	2791	591	1286	1065	925	1573	2035	1359	1417	451	975					26393
Oryzaalta	Monocot	87	1278	223	722	1044	1120	1520	462	1636	1039	2186	490	802	875	697	1273	1443	1083	1208	356	724					20181
Oryzaaustraliensis	Monocot	83	1254	219	712	1026	1109	1488	454	1613	1037	2138	477	783	859	681	1241	1405	1062	1194	348	715					19815
Oryzabarthii	Monocot	82	1254	218	704	1026	1107	1487	451	1604	1007	2140	473	791	852	676	1222	1403	1065	1173	349	709					19711
Oryzabrachyantha	Monocot	83	1249	217	716	1023	1115	1483	450	1625	1032	2130	470	780	855	681	1240	1411	1059	1180	349	715					19780
Oryzacoarctata	Monocot	82	1231	228	698	1006	1077	1458	444	1596	1005	2135	465	776	843	687	1242	1400	1061	1175	353	712					19592
Oryzaeichingeri	Monocot	87	1280	223	722	1041	1120	1521	461	1639	1036	2183	490	804	876	699	1274	1441	1082	1207	356	726					20181
Oryzaglaberrima	Monocot	83	1253	224	699	1025	1104	1485	453	1606	1025	2151	476	789	857	675	1226	1396	1064	1171	348	705	1				19733
Oryzaglumipatula	Monocot	83	1253	218	705	1025	1110	1488	453	1604	1012	2143	475	794	852	679	1222	1409	1069	1173	349	714					19747
Oryzagrandiglumis	Monocot	87	1279	223	723	1043	1122	1520	463	1636	1039	2183	490	802	876	697	1272	1443	1083	1207	356	724					20181
Oryzalatifolia	Monocot	87	1278	222	723	1042	1119	1519	462	1636	1039	2183	490	802	878	697	1273	1442	1083	1210	356	725					20179
Oryzalongiglumis	Monocot	87	1267	225	724	1041	1110	1518	463	1641	1028	2180	489	794	869	690	1258	1439	1068	1194	350	726					20074
Oryzalongistaminata	Monocot	83	1253	218	705	1027	1111	1488	453	1605	1011	2143	475	794	852	679	1221	1409	1069	1172	349	714					19748
Oryzameridionalis	Monocot	75	1150	208	672	973	1064	1355	411	1505	922	2035	453	721	774	643	1103	1339	968	1077	334	661					18368
Oryzameyeriana	Monocot	86	1250	223	710	1020	1103	1511	463	1621	1024	2170	478	792	858	686	1251	1435	1056	1180	341	717					19889
Oryzaminuta	Monocot	89	1260	233	711	1021	1126	1507	464	1610	1035	2163	507	787	866	680	1254	1440	1067	1181	350	737					19999
Oryzanivara	Monocot	118	1373	278	794	1179	1323	1665	517	1827	1203	2493	561	901	1005	753	1404	1659	1194	1333	408	803					22673
Oryzaofficinalis	Monocot	83	1254	216	706	1022	1110	1491	451	1607	1010	2144	475	788	853	678	1225	1397	1061	1176	350	712					19726
Oryzapunctata	Monocot	100	1295	237	736	1085	1195	1558	472	1702	1098	2290	521	823	892	701	1310	1499	1096	1230	378	768					20886
Oryzarhizomatis	Monocot	87	1280	225	722	1042	1121	1521	461	1638	1036	2182	489	804	876	699	1272	1440	1082	1209	356	726					20181
Oryzaridleyi	Monocot	87	1267	225	722	1036	1113	1519	463	1643	1031	2182	489	795	870	689	1259	1441	1065	1193	350	724					20076
Oryzarufipogon	Monocot	77	1166	210	678	985	1080	1379	416	1524	930	2060	455	735	788	652	1124	1370	982	1093	339	668					18634
Oryzasativa	Monocot	100	1288	238	738	1089	1195	1555	468	1703	1090	2291	520	825	891	705	1307	1500	1100	1231	378	765					20877
Oryzopsisasperifolia	Monocot	84	1252	218	722	1045	1109	1494	452	1631	1038	2139	470	798	870	676	1240	1408	1082	1181	342	719					19886
Osmundariafimbriata	Algae	224	2554	503	2033	2439	2236	2762	901	5311	3678	5008	1033	3244	1517	1941	2091	3557	2386	2533	472	2108					48307
Osmundastrumcinnamomeum	Algae	85	1471	256	1041	1318	1118	1705	550	2095	1123	2312	551	1124	1177	838	1641	2135	1242	1318	389	882					24286
Ostericumgrosseserratum	Eudicot	83	1312	256	931	1199	1349	1643	570	2014	1277	2499	562	1112	993	828	1427	1765	1248	1316	406	896					23603
Ostreococcustauri	Algae	61	1196	135	625	794	801	1220	321	927	768	1556	395	646	669	628	882	931	966	1078	236	488					15262
Ostryarehderiana	Eudicot	85	1393	303	1091	1375	1479	1780	621	2348	1424	2787	613	1309	1093	924	1580	1965	1311	1404	457	1004					26261
Ostryatrichocarpa	Eudicot	85	1390	301	1087	1373	1480	1774	620	2338	1420	2783	612	1308	1094	921	1582	1966	1316	1409	457	1004	3				26238
Osyrisalba	Eudicot	74	1175	255	965	1201	1233	1485	587	1831	1302	2279	501	1137	920	822	1450	1698	1111	1198	392	790					22332
Otachyriumversicolor	Monocot	83	1251	221	709	1028	1100	1476	453	1642	1031	2148	459	782	859	676	1228	1394	1058	1164	346	717					19742
Otateaacuminata	Monocot	83	1258	217	721	1037	1104	1475	455	1632	1025	2125	466	780	862	673	1241	1426	1058	1172	343	715					19785
Otateaglauca	Monocot	84	1256	221	723	1049	1119	1496	469	1633	1026	2162	477	787	872	667	1251	1459	1069	1172	345	719					19972
Oxychlorisscariosa	Monocot	85	1262	218	715	1045	1108	1505	463	1642	1033	2174	470	796	879	680	1261	1430	1075	1179	348	723					20006
Oxyriasinensis	Eudicot	83	1462	300	1136	1496	1606	1821	603	2317	1575	2904	646	1276	1164	946	1747	2044	1359	1490	491	1035					27418
Oziroebiflora	Monocot	86	1384	301	1077	1395	1477	1779	643	2291	1398	2710	617	1240	1091	617	1618	2064	1360	1421	462	974					25919
[truncated: 892 more rows]
